# Supplementary material for: CRISPR-Cas9 screening reveals TM9SF2 knockout as a solution to HEK293 cell aggregation for improved AAV production
Source: Mol Ther Adv. 2026 Jun 11;34(3):201777. doi: 10.1016/j.omta.2026.201777 (PMC13316624; doi:10.1016/j.omta.2026.201777)
Supplement: Table S5. Significant genes [file mmc2.zip]

Archive with 1 entries (1 files):
- omta_201777_mmc2.csv
