# Supplementary material for: CRISPR-Cas9 screening reveals TM9SF2 knockout as a solution to HEK293 cell aggregation for improved AAV production
Source: Mol Ther Adv. 2026 Jun 11;34(3):201777. doi: 10.1016/j.omta.2026.201777 (PMC13316624; doi:10.1016/j.omta.2026.201777)
Supplement: Table S5. Significant genes [file mmc2.zip › omta_201777_mmc2.csv]

Gene_ID	Transcript_ID	Gene_Symbol	Description	gene_biotype	Protein_ID	HGNC	MIM	Ensembl	IMGT/GENE-DB	TM9SF2_KO/Non-target.fc	TM9SF2_KO/Non-target.baseMean	TM9SF2_KO/Non-target.lfcSE	TM9SF2_KO/Non-target.stat	TM9SF2_KO/Non-target.raw.pval	TM9SF2_KO/Non-target.bh.pval	Non-target.mean	TM9SF2_KO.mean	N_Non-target_1	N_Non-target_2	N_Non-target_3	N_TM9SF2_KO_1	N_TM9SF2_KO_2	N_TM9SF2_KO_3	Non-target_1_Read_Count	Non-target_2_Read_Count	Non-target_3_Read_Count	TM9SF2_KO_1_Read_Count	TM9SF2_KO_2_Read_Count	TM9SF2_KO_3_Read_Count	Non-target_1_FPKM	Non-target_2_FPKM	Non-target_3_FPKM	TM9SF2_KO_1_FPKM	TM9SF2_KO_2_FPKM	TM9SF2_KO_3_FPKM	Non-target_1_TPM	Non-target_2_TPM	Non-target_3_TPM	TM9SF2_KO_1_TPM	TM9SF2_KO_2_TPM	TM9SF2_KO_3_TPM
59	NM_001141945,NM_001320855,NM_001613	ACTA2	actin alpha 2, smooth muscle	protein_coding	NP_001135417.1;NP_001307784.1;NP_001604.1	130	102620	.	.	-2.235366	941.147204	0.095344411	-12.1717771	4.3941E-34	9.10481E-32	10.345333	9.183286	10.109575	10.136939	10.034194	9.425674	9.508540	9.557960	1597	1391	1204	457	547	650	20.851625	21.685206	18.684729	8.048174	9.139365	10.129774	56.175792	59.619006	50.921051	22.124395	25.420458	27.740729
135	NM_000675,NM_001278497,NM_001278498,NM_001278499,NM_001278500,NR_103543,NR_103544	ADORA2A	adenosine A2a receptor	protein_coding	NP_000666.2;NP_001265426.1;NP_001265427.1;NP_001265428.1;NP_001265429.1	263	102776	.	.	6.896894	23.174573	0.705623935	3.948203485	7.87399E-05	0.000451595	2.549389	5.339682	4.353738	4.352726	4.348375	4.601873	4.357237	4.576583	8	6	5	54	6	55	0.057517	0.045714	0.044091	0.599718	0.054081	0.521859	0.154956	0.125683	0.120160	1.648624	0.150424	1.429130
301	NM_000700,XM_011518609,XM_017014657	ANXA1	annexin A1	protein_coding	NP_000691.1;XP_011516911.1;XP_016870146.1	533	151690	.	.	2.116863	243.721788	0.154660618	6.995496147	2.64322E-12	6.53206E-11	7.287432	8.371663	7.725689	7.650034	7.671678	8.068359	8.017969	8.110896	209	146	151	294	283	363	3.380653	2.797750	2.890912	6.373187	5.854340	6.894071	9.107725	7.691836	7.878536	17.519861	16.283407	18.879648
467	NM_001030287,NM_001040619,NM_001206484,NM_001206486,NM_001206488,NM_001674,XM_005273146,XM_011509579,XR_001737203	ATF3	activating transcription factor 3	protein_coding	NP_001025458.1;NP_001035709.1;NP_001193413.2;NP_001193415.1;NP_001193417.2;NP_001665.1;XP_005273203.1;XP_011507881.1	785	603148	.	.	-2.025844	6363.299564	0.052320491	-19.46700836	2.09134E-84	2.11252E-81	13.056861	12.037987	12.866399	12.877205	12.852622	12.261299	12.204844	12.311084	10290	8762	8370	3719	3638	4575	115.767358	114.541161	110.476496	55.588438	52.774316	59.434597	311.885673	314.907305	301.079021	152.812360	146.787794	162.763677
590	NM_000055,NR_137635,NR_137636	BCHE	butyrylcholinesterase	protein_coding	NP_000046.1	983	177400	.	.	2.047248	218.505154	0.167266918	6.179859177	6.41588E-10	1.09613E-08	7.167141	8.196174	7.496479	7.566031	7.579523	7.834185	7.887959	7.963862	153	152	154	232	268	335	1.472639	1.730244	1.740787	2.982002	3.287041	3.748463	3.967397	4.756948	4.744126	8.197511	9.142660	10.265292
973	NM_001783,NM_021601	CD79A	CD79a molecule	protein_coding	NP_001774.1;NP_067612.1	1698	112205	.	.	-11.120218	4.384947	1.427991588	-2.433566935	0.014950871	NA	3.002700	-0.405628	2.160314	2.148588	2.154115	2.125693	2.114237	2.113755	11	7	8	2	0	0	0.214155	0.171120	0.157992	0.046256	0.000000	0.000000	0.576949	0.470461	0.430573	0.127157	0.000000	0.000000
1002	NM_001252338,NM_001252339,NM_001794	CDH4	cadherin 4	protein_coding	NP_001239267.1;NP_001239268.1;NP_001785.2	1763	603006	.	.	-2.187949	60.282600	0.315681464	-3.57822353	0.000345938	0.001692204	6.369716	5.243017	5.922168	5.978853	6.022157	5.842524	5.797347	5.763879	82	85	96	42	34	30	0.278112	0.339531	0.387112	0.192164	0.146547	0.118850	0.749255	0.933471	1.054988	0.528259	0.407610	0.325474
1051	NM_001285878,NM_001285879,NM_005194	CEBPB	CCAAT enhancer binding protein beta	protein_coding	NP_001272807.1;NP_001272808.1;NP_005185.2	1834	189965	.	.	-2.533783	511.284103	0.158313383	-8.472393269	2.40402E-17	1.24133E-15	9.517317	8.178651	9.400553	9.038216	9.126008	8.635235	8.587604	8.565109	1141	597	662	274	264	280	13.883083	8.726956	9.303077	4.558315	4.152648	3.944326	37.402033	23.992967	25.353457	12.530787	11.550280	10.801671
1113	NM_001275,NM_001301690,XM_011536370	CHGA	chromogranin A	protein_coding	NP_001266.1;NP_001288619.1;XP_011534672.1	1929	118910	.	.	-2.805063	62.481223	0.314405122	-4.732852566	2.21386E-06	1.88815E-05	6.523254	5.043611	6.047022	6.016013	6.062776	5.862158	5.807356	5.770124	112	86	98	39	29	24	1.282664	1.156662	1.319258	0.588404	0.417610	0.256949	3.455589	3.180004	3.595342	1.617519	1.161550	0.703663
1114	NM_001819	CHGB	chromogranin B	protein_coding	NP_001810.2	1930	118920	.	.	-3.162865	78.545795	0.263454255	-6.305580499	2.87116E-10	5.22906E-09	6.899526	5.236592	6.392432	6.397645	6.388714	6.086891	6.101021	6.099889	143	123	118	31	36	40	1.316396	1.340721	1.291354	0.381654	0.418338	0.426362	3.546467	3.686035	3.519298	1.049164	1.163577	1.167607
1132	NM_000741,NM_001366692	CHRM4	cholinergic receptor muscarinic 4	protein_coding	NP_000732.2;NP_001353621.1	1953	118495	.	.	-2.063991	30.687614	0.455799128	-2.293635197	0.021811462	0.060601143	5.372128	4.318960	4.925988	4.971862	5.015625	4.891014	4.836156	4.907186	37	42	52	20	10	27	0.288362	0.368611	0.475160	0.200796	0.088336	0.234154	0.776867	1.013419	1.294940	0.551986	0.245700	0.641239
1141	NM_000748,XM_017000180,XR_001736952	CHRNB2	cholinergic receptor nicotinic beta 2 subunit	protein_coding	NP_000739.1;XP_016855669.1	1962	118507	.	.	-3.072863	14.902286	0.681041152	-2.378098955	0.017402155	NA	4.495010	2.859033	3.876840	3.970742	3.900667	3.819878	3.855975	3.855896	17	35	19	2	9	10	0.036188	0.095777	0.051620	0.005884	0.022794	0.024091	0.097494	0.263318	0.140678	0.016176	0.063399	0.065973
1281	NM_000090	COL3A1	collagen type III alpha 1 chain	protein_coding	NP_000081.2	2201	120180	.	.	2.541052	211.199867	0.164427184	8.182503736	2.78006E-16	1.26567E-14	6.897011	8.244215	7.447275	7.383170	7.442331	7.833466	7.903722	7.864060	154	107	124	253	299	307	0.634301	0.521876	0.604886	1.409968	1.576298	1.488728	1.708854	1.434791	1.648481	3.875996	4.384356	4.076932
1308	NM_000494	COL17A1	collagen type XVII alpha 1 chain	protein_coding	NP_000485.3	2194	113811	.	.	-4.806124	6.158967	1.009466733	-2.243633967	0.024855962	NA	3.349230	1.088744	2.644887	2.663340	2.615765	2.602457	2.601703	2.600263	13	15	5	2	2	2	0.050994	0.068349	0.022477	0.010942	0.006985	0.006481	0.137383	0.187912	0.061257	0.030080	0.019428	0.017749
1368	NM_001005502,NM_001874,NM_198320,XR_001748577,XR_001748578,XR_001748579,XR_001748580,XR_001748581,XR_001748582,XR_001748583,XR_001748584	CPM	carboxypeptidase M	protein_coding	NP_001005502.1;NP_001865.1;NP_938079.1	2311	114860	.	.	2.283150	43.371466	0.428730046	2.778032239	0.005468919	0.018647399	4.721468	5.915549	5.363785	5.256534	5.378137	5.430340	5.497302	5.501899	40	10	36	43	61	68	0.134261	0.131569	0.218616	0.198064	0.262603	0.494265	0.361708	0.361723	0.595789	0.544477	0.730411	1.353561
1400	NM_001014809,NM_001288661,NM_001288662,NM_001313	CRMP1	collapsin response mediator protein 1	protein_coding	NP_001014809.1;NP_001275590.1;NP_001275591.1;NP_001304.1	2365	602462	.	.	-2.140072	125.378077	0.219890324	-4.99184891	5.9804E-07	5.70238E-06	7.416335	6.320772	7.046376	7.136052	7.029798	6.802745	6.836113	6.745874	194	199	155	72	85	68	1.437540	1.769390	1.357932	0.668381	0.749942	0.614163	3.872838	4.864572	3.700740	1.837378	2.085908	1.681906
1428	NM_001376256,NM_001888	CRYM	crystallin mu	protein_coding	NP_001363185.1;NP_001879.1	2418	123740	.	.	2.864171	13.289502	0.677419413	2.241030589	0.025024094	NA	2.781639	4.300319	3.670002	3.652327	3.693253	3.747615	3.753029	3.701535	8	3	11	20	22	13	0.119381	0.050392	0.195251	0.412579	0.513133	0.233817	0.321621	0.138541	0.532112	1.134177	1.427242	0.640316
1463	NM_004386	NCAN	neurocan	protein_coding	NP_004377.2	2465	600826	.	.	-3.692284	16.431382	0.603398575	-3.123165151	0.001789173	0.007103075	4.692774	2.807466	4.115868	4.049774	4.056146	3.984142	3.976739	3.992720	42	21	22	6	5	9	0.147499	0.084642	0.091011	0.026585	0.021881	0.036323	0.397374	0.232706	0.248031	0.073081	0.060860	0.099472
1501	NM_001288715,NM_001288716,NM_001288717,NM_001332,NM_001364128,NR_109988,XM_005248251,XM_005248252,XM_005248253,XM_011513967,XM_017009072,XM_017009073,XM_017009074,XM_017009075,XM_024454368	CTNND2	catenin delta 2	protein_coding	NP_001275644.1;NP_001275645.1;NP_001275646.1;NP_001323.1;NP_001351057.1;XP_005248308.1;XP_005248309.1;XP_005248310.1;XP_011512269.1;XP_016864561.1;XP_016864562.1;XP_016864563.1;XP_016864564.1;XP_024310136.1	2516	604275	.	.	-6.261407	11.450468	0.887040227	-2.983502731	0.002849695	NA	4.304423	1.651750	3.540962	3.588876	3.472968	3.461270	3.437957	3.462043	25	32	7	4	0	5	0.094991	0.145132	0.031559	0.019408	0.000000	0.019162	0.255913	0.399010	0.086007	0.053353	0.000000	0.052477
1520	NM_001199739,NM_004079	CTSS	cathepsin S	protein_coding	NP_001186668.1;NP_004070.3	2545	116845	.	.	3.310604	7.298990	0.858428131	2.011926454	0.04422769	NA	1.755624	3.488162	2.834189	2.823619	2.834149	2.869952	2.857139	2.882217	5	2	4	10	8	14	0.023137	0.009532	0.027055	0.070311	0.055362	0.091516	0.062334	0.026207	0.073733	0.193285	0.153984	0.250621
1649	NM_001195053,NM_001195054,NM_001195055,NM_001195056,NM_001195057,NM_004083	DDIT3	DNA damage inducible transcript 3	protein_coding	NP_001181982.1;NP_001181983.1;NP_001181984.1;NP_001181985.1;NP_001181986.1;NP_004074.2	2726	126337	.	.	-3.161876	850.911188	0.086286219	-19.24734675	1.4858E-82	1.41256E-79	10.336108	8.676589	9.991503	9.985579	9.994536	9.191348	9.165951	9.135424	1559	1305	1295	377	380	399	36.908566	37.145752	36.280007	11.738915	10.971388	10.447449	99.434362	102.124585	98.873051	32.270225	30.516091	28.610698
1718	NM_014762	DHCR24	24-dehydrocholesterol reductase	protein_coding	NP_055577.1	2859	606418	.	.	2.081511	4166.840482	0.048957608	21.60300145	1.6832E-103	2.2669E-100	11.401438	12.458569	11.607470	11.641230	11.662904	12.268625	12.261875	12.239834	3143	2758	2782	5037	5248	5638	16.892675	17.572884	17.728745	36.531231	35.969719	35.506084	45.510101	48.313026	48.315731	100.424179	100.047081	97.234627
1813	NM_000795,NM_016574,XM_017017296	DRD2	dopamine receptor D2	protein_coding	NP_000786.1;NP_057658.2;XP_016872785.1	3023	126450	.	.	-4.631967	8.755219	0.889915693	-2.485207215	0.012947604	NA	3.852000	1.618439	3.172321	3.134932	3.164536	3.087067	3.108000	3.110458	21	10	16	0	4	5	0.164225	0.089776	0.153667	0.000000	0.039827	0.042822	0.442434	0.246821	0.418784	0.000000	0.110776	0.117269
1958	NM_001964	EGR1	early growth response 1	protein_coding	NP_001955.1	3238	128990	.	.	-3.896238	1120.531449	0.255245742	-7.68702987	1.5059E-14	5.24533E-13	10.800416	8.838136	10.301410	10.199897	10.665099	9.427459	9.323791	9.422713	1899	1419	2369	427	377	493	13.775249	12.199306	20.371670	4.172509	3.482735	4.181991	37.111523	33.539478	55.518436	11.470208	9.686965	11.452524
1960	NM_001199880,NM_001199881,NM_004430,XM_005273425,XM_005273426,XM_011544429	EGR3	early growth response 3	protein_coding	NP_001186809.1;NP_001186810.1;NP_004421.2;XP_005273482.1;XP_005273483.1;XP_011542731.1	3240	602419	.	.	-2.394309	81.651022	0.28975977	-4.3470816	1.37961E-05	9.66504E-05	6.845913	5.593004	6.553187	6.367938	6.367098	6.219347	6.186940	6.175244	186	97	95	48	43	45	0.977253	0.572043	0.561393	0.332538	0.270817	0.261607	2.632794	1.572715	1.529951	0.914149	0.753257	0.716420
2119	NM_004454	ETV5	ETS variant transcription factor 5	protein_coding	NP_004445.1	3494	601600	.	.	-2.050685	27.059019	0.430613096	-2.4061185	0.016123034	0.046917622	5.183805	4.151373	4.795053	4.797958	4.787978	4.723205	4.708649	4.700308	44	38	35	18	16	16	0.244159	0.248559	0.230498	0.134298	0.111941	0.104289	0.657783	0.683361	0.628172	0.369184	0.311356	0.285599
2209	NM_000566,NM_001378804,NM_001378805,NM_001378806,NM_001378807,NM_001378808,NM_001378809,NM_001378810,NM_001378811,NR_166121,NR_166122,NR_166123	FCGR1A	Fc fragment of IgG receptor Ia	protein_coding	NP_000557.1;NP_001365733.1;NP_001365734.1;NP_001365735.1;NP_001365736.1;NP_001365737.1;NP_001365738.1;NP_001365739.1;NP_001365740.1	3613	146760	.	.	21.403028	1.851411	2.207394998	2.002243832	0.045258514	NA	-Inf	1.888625	0.827565	0.827913	0.827953	0.862371	0.850195	0.827901	0	0	0	6	4	0	0.000000	0.000000	0.000000	0.066366	0.039333	0.000000	0.000000	0.000000	0.000000	0.182439	0.109402	0.000000
2222	NM_001287742,NM_001287743,NM_001287744,NM_001287745,NM_001287747,NM_001287748,NM_001287749,NM_001287750,NM_001287751,NM_001287756,NM_004462	FDFT1	farnesyl-diphosphate farnesyltransferase 1	protein_coding	NP_001274671.1;NP_001274672.1;NP_001274673.1;NP_001274674.1;NP_001274676.1;NP_001274677.1;NP_001274678.1;NP_001274679.1;NP_001274680.1;NP_001274685.1;NP_004453.3	3629	184420	.	.	2.054317	3761.109297	0.061813313	16.80315251	2.31411E-63	1.43849E-60	11.266788	12.304413	11.447559	11.511264	11.536576	12.042218	12.126028	12.143065	2784	2539	2573	4165	4803	5389	28.110858	31.384048	31.426070	54.718661	64.029730	67.443377	75.732693	86.283964	85.644739	150.421356	178.093885	184.695995
2334	NM_001169122,NM_001169123,NM_001169124,NM_001169125,NM_001170628,NM_002025	AFF2	AF4/FMR2 family member 2	protein_coding	NP_001162593.1;NP_001162594.1;NP_001162595.1;NP_001162596.1;NP_001164099.1;NP_002016.2	3776	300806	.	.	-2.018697	323.084258	0.139889127	-7.244485392	4.34084E-13	1.21589E-11	8.754174	7.744040	8.498606	8.508204	8.453537	8.150107	8.091837	8.018440	529	453	409	214	200	189	0.876277	0.890244	0.803328	0.475356	0.422177	0.365997	2.360754	2.447543	2.189289	1.306752	1.174255	1.002294
2346	NM_001014986,NM_001193471,NM_001193472,NM_001193473,NM_001351236,NM_004476,XM_011519958,XM_017017432,XM_017017433,XM_017017434,XM_017017435,XM_017017444,XM_017017445,XM_017017446,XM_017017447,XM_017017448,XM_017017449,XM_017017450,XM_017017451,XM_024448411,XR_001747818,XR_001747819	FOLH1	folate hydrolase 1	protein_coding	NP_001014986.1;NP_001180400.1;NP_001180401.1;NP_001180402.1;NP_001338165.1;NP_004467.1;XP_011518260.2;XP_016872921.1;XP_016872922.1;XP_016872923.1;XP_016872924.1;XP_016872933.1;XP_016872934.1;XP_016872935.1;XP_016872936.1;XP_016872937.1;XP_016872938.1;XP_016872939.1;XP_016872940.1;XP_024304179.1	3788	600934	.	.	3.013609	10.768479	0.705638529	2.255393196	0.024108659	NA	2.436106	4.011242	3.370007	3.389419	3.385124	3.421926	3.434294	3.446366	4	7	6	12	15	19	0.016272	0.039647	0.025043	0.063697	0.086956	0.087629	0.043839	0.109002	0.068250	0.175102	0.241862	0.239975
2353	NM_005252	FOS	Fos proto-oncogene, AP-1 transcription factor subunit	protein_coding	NP_005243.1	3796	164810	.	.	-2.037623	312.919196	0.174166403	-5.896011492	3.72393E-09	5.45659E-08	8.714358	7.685138	8.361425	8.400776	8.540800	8.078254	7.910452	8.108259	449	403	489	198	143	244	4.856156	5.157143	6.269279	2.874972	1.959083	3.086770	13.082837	14.178501	17.085518	7.903284	5.449041	8.453224
2487	NM_001463	FRZB	frizzled related protein	protein_coding	NP_001454.2	3959	605083	.	.	26.615070	2.290121	1.837078832	2.577010515	0.009965892	NA	-Inf	2.195424	1.154673	1.155102	1.155151	1.178190	1.177243	1.180455	0	0	0	4	4	5	0.000000	0.000000	0.000000	0.035162	0.037090	0.041648	0.000000	0.000000	0.000000	0.096661	0.103163	0.114055
2523	NM_000148,NM_001329877	FUT1	fucosyltransferase 1 (H blood group)	protein_coding	NP_000139.1;NP_001316806.1	4012	211100	.	.	-3.244094	164.842220	0.206402456	-8.225752536	1.93969E-16	8.9826E-15	7.977141	6.280005	7.429830	7.500330	7.596494	7.080744	6.996310	7.012217	260	251	292	81	63	75	1.388166	1.593509	1.861462	0.578507	0.429293	0.488357	3.739820	4.381024	5.073002	1.590313	1.194047	1.337384
2572	NM_000818,NM_001134366	GAD2	glutamate decarboxylase 2	protein_coding	NP_000809.1;NP_001127838.1	4093	138275	.	.	-2.631346	12.203392	0.688458969	-2.027428096	0.042618651	NA	4.145877	2.745093	3.601580	3.663575	3.614160	3.563454	3.588408	3.569045	15	26	15	4	9	6	0.062499	0.136516	0.082500	0.020142	0.047621	0.053083	0.168379	0.375321	0.224836	0.055369	0.132456	0.145370
2633	NM_002053,XM_024446351	GBP1	guanylate binding protein 1	protein_coding	NP_002044.2;XP_024302119.1	4182	600411	.	.	5.803397	7.142175	0.986331898	2.572052773	0.010109748	NA	1.036072	3.612790	2.796219	2.775414	2.785906	2.831933	2.824365	2.853661	5	0	2	10	9	16	0.033716	0.000000	0.014502	0.106254	0.087380	0.142335	0.090832	0.000000	0.039522	0.292092	0.243040	0.389790
2676	NM_001496	GFRA3	GDNF family receptor alpha 3	protein_coding	NP_001487.2	4245	605710	.	.	-9.417611	3.783348	1.498427184	-2.15917136	0.030836875	NA	2.768034	-0.405628	1.940469	1.922279	1.947486	1.914035	1.902598	1.902181	9	4	9	2	0	0	0.100745	0.048889	0.114142	0.030889	0.000000	0.000000	0.271414	0.134411	0.311070	0.084915	0.000000	0.000000
2780	NM_001377295,NM_001379232,NM_005272	GNAT2	G protein subunit alpha transducin 2	protein_coding	NP_001364224.1;NP_001366161.1;NP_005263.1	4394	139340	.	.	-5.439712	15.464924	0.735577601	-3.321920342	0.000894002	NA	4.712986	2.233507	3.948942	4.008765	3.984787	3.857662	3.878202	3.904196	23	33	27	0	4	10	0.324162	0.568445	0.466530	0.000000	0.072690	0.166721	0.873316	1.562821	1.271422	0.000000	0.202180	0.456572
2857	NM_001097579,NM_005300,XM_005272597	GPR34	G protein-coupled receptor 34	protein_coding	NP_001091048.1;NP_005291.1;XP_005272654.1	4490	300241	.	.	28.198459	2.420296	1.846686655	2.60875034	0.009087352	NA	-Inf	2.275183	1.234919	1.235370	1.235421	1.258405	1.246601	1.275486	0	0	0	4	2	8	0.000000	0.000000	0.000000	0.022689	0.006748	0.043249	0.000000	0.000000	0.000000	0.062371	0.018770	0.118440
2899	NM_000831	GRIK3	glutamate ionotropic receptor kainate type subunit 3	protein_coding	NP_000822.2	4581	138243	.	.	-6.256805	49.116488	0.387097725	-6.834000964	8.25785E-12	1.89579E-10	6.402321	3.770668	5.707743	5.720614	5.650256	5.410083	5.415240	5.365991	106	94	73	14	16	8	0.251750	0.264547	0.207025	0.043492	0.048469	0.022027	0.678233	0.727317	0.564200	0.119558	0.134813	0.060322
2995	NM_001256584,NM_002101,NM_016815,XM_006712460	GYPC	glycophorin C (Gerbich blood group)	protein_coding	NP_001243513.1;NP_002092.1;NP_058131.1;XP_006712523.1	4704	110750	.	.	-2.555475	752.065030	0.097585681	-13.87079743	9.52124E-44	3.27409E-41	10.077791	8.725875	9.849310	9.717458	9.775782	9.134781	9.124529	9.097040	1414	1012	1069	383	396	418	30.572524	25.917699	26.999937	11.135878	10.575243	10.287301	82.364602	71.255364	73.582295	30.612482	29.414243	28.172121
3078	NM_001379306,NM_001379307,NM_001379308,NM_001379309,NM_001379310,NM_001379311,NM_001379312,NM_002113	CFHR1	complement factor H related 1	protein_coding	NP_001366235.1;NP_001366236.1;NP_001366237.1;NP_001366238.1;NP_001366239.1;NP_001366240.1;NP_001366241.1;NP_002104.2	4888	134371	.	.	4.250567	9.848610	0.754487033	2.766986182	0.005657715	NA	1.912070	3.994012	3.239190	3.238491	3.249103	3.301511	3.308407	3.296849	4	3	5	14	16	15	0.053719	0.046559	0.092712	0.319223	0.343197	0.300726	0.144723	0.128005	0.252665	0.877542	0.954576	0.823547
3109	NM_002118	HLA-DMB	major histocompatibility complex, class II, DM beta	protein_coding	NP_002109.2	4935	142856	.	.	2.159046	71.019818	0.285225523	3.89303842	9.89965E-05	0.000554394	5.493758	6.599618	5.970426	6.054944	6.022834	6.251294	6.203391	6.174512	42	55	46	97	88	88	0.704425	1.091318	0.913249	2.198268	1.889331	1.726460	1.897772	3.000353	2.488856	6.043028	5.255032	4.727971
3156	NM_000859,NM_001130996,NM_001364187,XM_011543357,XM_011543358,XM_011543359	HMGCR	3-hydroxy-3-methylglutaryl-CoA reductase	protein_coding	NP_000850.1;NP_001124468.1;NP_001351116.1;XP_011541659.1;XP_011541660.1;XP_011541661.1	5006	142910	.	.	2.093516	2671.856190	0.063743294	16.7221941	9.03314E-63	5.3508E-60	10.754751	11.820130	10.998049	11.012000	10.992161	11.546980	11.607525	11.675089	2079	1779	1701	2969	3339	3966	10.462533	10.567684	10.087711	20.127927	21.369800	23.464169	28.186824	29.053671	27.491802	55.331577	59.438498	64.257426
3157	NM_001098272,NM_001324219,NM_001324220,NM_001324222,NM_001324223,NM_001324224,NM_001330663,NM_001364188,NM_002130,XM_011514036,XM_024446038	HMGCS1	3-hydroxy-3-methylglutaryl-CoA synthase 1	protein_coding	NP_001091742.1;NP_001311148.1;NP_001311149.1;NP_001311151.1;NP_001311152.1;NP_001311153.1;NP_001317592.1;NP_001351117.1;NP_002121.4;XP_011512338.1;XP_024301806.1	5007	142940	.	.	2.770563	7333.439327	0.058848573	24.98240926	9.4953E-138	2.5577E-134	11.925883	13.395533	12.226653	12.247203	12.289371	13.062250	13.113368	13.204845	4530	3910	4050	8859	9830	11940	19.932696	20.299695	21.041495	51.810998	54.366147	60.648466	53.700132	55.809826	57.343890	142.428198	151.215353	166.087894
3310	NM_002155	HSPA6	heat shock protein family A (Hsp70) member 6	protein_coding	NP_002146.2	5239	140555	.	.	3.100192	8.765364	0.779738552	2.093467564	0.036307437	NA	2.087972	3.731099	3.100784	3.091875	3.087256	3.128284	3.131014	3.154391	7	4	3	10	11	17	0.065911	0.038109	0.024961	0.121226	0.127940	0.190615	0.177570	0.104774	0.068026	0.333251	0.355855	0.522005
3336	NM_002157	HSPE1	heat shock protein family E (Hsp10) member 1	protein_coding	NP_002148.1	5269	600141	.	.	2.001848	2884.507480	0.065304482	15.33328579	4.5821E-53	1.94884E-50	10.908026	11.909707	11.150934	11.100591	11.156576	11.774412	11.643405	11.717581	2364	1861	1964	3641	3295	3947	96.560303	90.090912	95.123413	200.664734	171.606873	188.895905	260.140472	247.686386	259.237610	551.626404	477.311646	517.297852
3422	NM_001317955,NM_001317956,NM_001317957,NM_004508,NR_134300,NR_134301,XM_017016191,XM_024447979,XM_024447980	IDI1	isopentenyl-diphosphate delta isomerase 1	protein_coding	NP_001304884.1;NP_001304885.1;NP_001304886.1;NP_004499.2;XP_016871680.1;XP_024303747.1;XP_024303748.1	5387	604055	.	.	2.483558	3433.971286	0.068762876	19.08600579	3.30062E-81	2.80761E-78	10.945734	12.257254	11.218340	11.232471	11.292209	11.948787	11.974153	12.096370	2290	1960	2080	4047	4370	5504	17.121843	17.149907	18.259752	41.020952	41.483909	48.716701	46.127491	47.150133	49.762873	112.766409	115.384377	133.412355
3434	NM_001270927,NM_001270928,NM_001270929,NM_001270930,NM_001548	IFIT1	interferon induced protein with tetratricopeptide repeats 1	protein_coding	NP_001257856.1;NP_001257857.1;NP_001257858.1;NP_001257859.1;NP_001539.3	5407	147690	.	.	2.599047	33.828624	0.45573253	3.023665176	0.002497327	0.009496892	4.229956	5.611540	4.984625	4.982275	4.950869	5.152848	5.002108	5.154162	26	21	14	54	23	62	0.134953	0.125752	0.080934	0.380446	0.148433	0.380843	0.363573	0.345730	0.220565	1.045844	0.412856	1.042951
3604	NM_001561,XM_006710618	TNFRSF9	TNF receptor superfamily member 9	protein_coding	NP_001552.2;XP_006710681.1	11924	602250	.	.	-2.964155	206.677532	0.166613349	-9.408733937	5.02149E-21	3.77476E-19	8.272235	6.703069	7.875545	7.866701	7.819353	7.325965	7.361023	7.370037	385	321	291	84	99	113	1.601735	1.479853	1.356284	0.435802	0.486850	0.511936	4.315191	4.068553	3.696249	1.198016	1.354136	1.401954
3635	NM_001017915,NM_005541,XM_017004004	INPP5D	inositol polyphosphate-5-phosphatase D	protein_coding	NP_001017915.1;NP_005532.2;XP_016859493.1	6079	601582	.	.	-2.113883	196.224228	0.183357489	-5.889563498	3.87217E-09	5.66353E-08	8.057684	6.977340	7.736444	7.812077	7.679882	7.348638	7.463377	7.380156	316	305	236	96	138	123	1.474896	1.687333	1.304729	0.593261	0.811307	0.668473	3.973479	4.638972	3.555748	1.630872	2.256588	1.830638
3638	NM_001346590,NM_001346591,NM_001346592,NM_001346593,NM_001346594,NM_005542,NM_198336,NM_198337	INSIG1	insulin induced gene 1	protein_coding	NP_001333519.1;NP_001333520.1;NP_001333521.1;NP_001333522.1;NP_001333523.1;NP_005533.2;NP_938150.2;NP_938151.1	6083	602055	.	.	3.348061	3571.444358	0.071671176	24.32394435	1.0942E-130	1.9649E-127	10.681990	12.425225	11.111027	11.012413	11.166165	12.079918	12.076279	12.158502	2019	1478	1792	4725	4940	5944	15.565946	13.500761	16.015935	48.713248	48.645611	53.582268	41.935789	37.117558	43.647849	133.912507	135.304122	146.736873
3676	NM_000885,NM_001316312	ITGA4	integrin subunit alpha 4	protein_coding	NP_000876.3;NP_001303241.1	6140	192975	.	.	2.045558	297.712407	0.137404363	7.514277198	5.72262E-14	1.84241E-12	7.612866	8.642684	7.927693	8.007990	7.963777	8.330571	8.366469	8.389851	218	216	193	336	373	425	0.758763	0.922558	0.765207	1.578322	1.620413	1.670177	2.044164	2.536383	2.085400	4.338800	4.507057	4.573836
3696	NM_002214,XM_011515393,XM_011515394,XM_011515396,XM_017012178,XM_017012179,XM_017012180,XM_017012181,XM_017012182,XM_017012183	ITGB8	integrin subunit beta 8	protein_coding	NP_002205.1;XP_011513695.1;XP_011513696.1;XP_011513698.1;XP_016867667.1;XP_016867668.1;XP_016867669.1;XP_016867670.1;XP_016867671.1;XP_016867672.1	6163	604160	.	.	2.079443	34.857908	0.404483699	2.611222985	0.009021905	0.028839403	4.497599	5.558452	5.077626	5.040393	5.028386	5.109927	5.152199	5.203002	35	21	18	32	43	60	0.084545	0.060882	0.051523	0.106421	0.133829	0.185590	0.227771	0.167382	0.140415	0.292551	0.372237	0.508246
3742	NM_002235,XM_005253686,XM_011520955,XM_017019270,XM_017019271,XM_017019272	KCNA6	potassium voltage-gated channel subfamily A member 6	protein_coding	NP_002226.1;XP_005253743.1;XP_011519257.1;XP_016874759.1;XP_016874760.1;XP_016874761.1	6225	176257	.	.	10.420626	5.524346	1.293517257	2.614089609	0.008946557	NA	0.005566	3.328381	2.392061	2.393077	2.408791	2.438865	2.473292	2.418417	0	0	3	8	15	5	0.000000	0.000000	0.007395	0.023622	0.045541	0.013437	0.000000	0.000000	0.020154	0.064935	0.126668	0.036798
3756	NM_002238,NM_172362,XM_017001246	KCNH1	potassium voltage-gated channel subfamily H member 1	protein_coding	NP_002229.1;NP_758872.1;XP_016856735.1	6250	603305	.	.	-6.264262	6.251933	1.074422602	-2.463783481	0.013747913	NA	3.435702	0.751307	2.674519	2.674699	2.661111	2.622489	2.616522	2.635772	14	12	9	1	0	4	0.037157	0.036705	0.027416	0.003697	0.000000	0.012191	0.100103	0.100914	0.074715	0.010163	0.000000	0.033385
3783	NM_002250,XM_005258882,XM_005258883,XR_002958313,XR_935823	KCNN4	potassium calcium-activated channel subfamily N member 4	protein_coding	NP_002241.1;XP_005258939.1;XP_005258940.1	6293	602754	.	.	-2.985214	18.982858	0.554344663	-2.846305969	0.004422967	0.015509655	4.828461	3.255964	4.314544	4.294272	4.232854	4.190772	4.198581	4.188070	43	32	18	8	10	9	0.345396	0.262692	0.144385	0.066795	0.087349	0.072788	0.930522	0.722216	0.393490	0.183620	0.242953	0.199333
3908	NM_000426,NM_001079823,XM_005266981,XM_005266982,XM_011535820,XM_017010851,XM_017010852,XM_017010853	LAMA2	laminin subunit alpha 2	protein_coding	NP_000417.3;NP_001073291.2;XP_005267038.1;XP_005267039.1;XP_011534122.1;XP_016866340.1;XP_016866341.1;XP_016866342.1	6482	156225	.	.	3.272014	12.154902	0.675500837	2.531720135	0.011350455	NA	2.522662	4.214388	3.534370	3.554002	3.554751	3.602507	3.598990	3.629220	4	7	7	15	15	23	0.007287	0.013921	0.013488	0.034900	0.033167	0.048306	0.019632	0.038274	0.036759	0.095940	0.092252	0.132288
3976	NM_001257135,NM_002309,XM_024452239,XM_024452240	LIF	LIF interleukin 6 family cytokine	protein_coding	NP_001244064.1;NP_002300.1;XP_024308007.1;XP_024308008.1	6596	159540	.	.	-2.300698	106.878597	0.245210374	-4.902205148	9.47668E-07	8.6831E-06	7.217514	6.020769	6.849297	6.887671	6.770325	6.593287	6.595531	6.500692	184	170	126	64	68	50	1.021692	1.120841	0.830161	0.479992	0.479591	0.322481	2.752511	3.081521	2.262419	1.319497	1.333947	0.883127
4060	NM_002345	LUM	lumican	protein_coding	NP_002336.1	6724	600616	.	.	2.997958	61.298596	0.326190363	4.855999602	1.19781E-06	1.07396E-05	4.941923	6.521362	5.742647	5.716177	5.820450	6.014416	5.981178	6.006406	33	21	44	85	80	95	0.280920	0.209765	0.444242	0.966681	0.858257	0.945514	0.756820	0.576705	1.210682	2.657401	2.387178	2.589322
4168	NM_001099855,NM_001171876,NM_001171877,NM_001171878,NM_001171879,NM_005369,XM_005262413,XM_011531339,XM_017029529,XM_017029530,XM_017029531,XM_017029532	MCF2	MCF.2 cell line derived transforming sequence	protein_coding	NP_001093325.1;NP_001165347.1;NP_001165348.1;NP_001165349.1;NP_001165350.1;NP_005360.3;XP_005262470.1;XP_011529641.1;XP_016885018.1;XP_016885019.1;XP_016885020.1;XP_016885021.1	6940	311030	.	.	21.403028	1.851411	2.207394998	2.002243832	0.045258514	NA	-Inf	1.888625	0.827565	0.827913	0.827953	0.862371	0.850195	0.827901	0	0	0	6	4	0	0.000000	0.000000	0.000000	0.042892	0.026239	0.000000	0.000000	0.000000	0.000000	0.117910	0.072981	0.000000
4239	NM_001198695,NM_002404	MFAP4	microfibril associated protein 4	protein_coding	NP_001185624.1;NP_002395.1	7035	600596	.	.	-2.545593	13.800305	0.613628044	-2.19677354	0.028036624	NA	4.309615	2.958021	3.791367	3.823264	3.815878	3.754054	3.751922	3.752706	19	23	21	7	7	8	0.213100	0.312641	0.288075	0.099059	0.111175	0.100940	0.574107	0.859542	0.785084	0.272312	0.309225	0.276428
4321	NM_002426	MMP12	matrix metallopeptidase 12	protein_coding	NP_002417.2	7158	601046	.	.	26.702646	2.299086	1.842572332	2.57189947	0.010114226	NA	-Inf	2.201060	1.158085	1.158516	1.158565	1.187220	1.175242	1.183888	0	0	0	5	3	5	0.000000	0.000000	0.000000	0.076447	0.045877	0.062119	0.000000	0.000000	0.000000	0.210154	0.127603	0.170115
4485	NM_020998,NR_146060,XM_006713166,XM_011533732,XM_011533738,XM_017006460,XM_017006461,XM_017006462,XM_017006463,XM_017006464,XM_017006465,XM_017006466,XM_017006467,XM_017006468,XR_001740149,XR_001740150,XR_001740151,XR_001740152,XR_001740153,XR_002959536,XR_427273,XR_940427	MST1	macrophage stimulating 1	protein_coding	NP_066278.3;XP_006713229.1;XP_011532034.1;XP_011532040.1;XP_016861949.1;XP_016861950.1;XP_016861951.1;XP_016861952.1;XP_016861953.1;XP_016861954.1;XP_016861955.1;XP_016861956.1;XP_016861957.1	7380	142408	.	.	-2.019300	1243.784197	0.081196012	-12.48651552	8.8443E-36	1.9581E-33	10.700311	9.686005	10.449471	10.532750	10.475169	9.903314	10.004156	9.922194	1919	1785	1636	685	831	816	20.069787	22.199759	20.222387	9.579016	11.010308	10.014883	54.069463	61.033657	55.111599	26.332665	30.624346	27.426101
4555	rna-TRND	TRND	tRNA-Asp	tRNA	.	7478	590015	.	.	-2.003325	114.364446	0.213997174	-4.684157798	2.81113E-06	2.32993E-05	7.253459	6.250676	6.944302	6.958015	6.890339	6.683511	6.689173	6.700955	189	165	138	65	70	81	62.957405	65.221840	54.379765	28.969881	29.501396	31.740889	169.611832	179.314011	148.199905	79.638069	82.055916	86.923508
4629	NM_001040113,NM_001040114,NM_002474,NM_022844,XM_011522502,XM_017023250	MYH11	myosin heavy chain 11	protein_coding	NP_001035202.1;NP_001035203.1;NP_002465.1;NP_074035.1;XP_011520804.1;XP_016878739.1	7569	160745	.	.	-19.251406	1.881743	1.948767138	-2.189534001	0.02855805	NA	1.912070	-Inf	0.928241	0.926168	0.936488	0.911392	0.911283	0.911073	4	3	5	0	0	0	0.012107	0.009959	0.016070	0.000000	0.000000	0.000000	0.032617	0.027382	0.043794	0.000000	0.000000	0.000000
4804	NM_002507	NGFR	nerve growth factor receptor	protein_coding	NP_002498.1	7809	162010	.	.	-2.334218	663.056126	0.149343389	-8.188773542	2.63902E-16	1.20485E-14	9.857981	8.637032	9.715977	9.636036	9.342765	9.018284	9.015292	8.932900	1330	1016	678	368	385	370	8.875241	8.041326	5.366545	3.306652	3.272043	2.893961	23.910545	22.107967	14.625320	9.089972	9.100941	7.925210
4846	NM_000603,NM_001160109,NM_001160110,NM_001160111	NOS3	nitric oxide synthase 3	protein_coding	NP_000594.2;NP_001153581.1;NP_001153582.1;NP_001153583.1	7876	163729	.	.	-2.092253	33.135108	0.403162286	-2.641758066	0.008247695	0.026653281	5.487386	4.420168	5.110208	5.047735	5.117357	4.980978	4.986010	5.003276	59	35	51	17	19	25	0.305785	0.211323	0.314423	0.119419	0.119933	0.150688	0.823806	0.580990	0.856891	0.328282	0.333585	0.412663
4915	NM_001007097,NM_001018064,NM_001018065,NM_001018066,NM_001291937,NM_001369532,NM_001369533,NM_001369534,NM_001369535,NM_001369536,NM_001369537,NM_001369538,NM_001369539,NM_001369540,NM_001369541,NM_001369542,NM_001369543,NM_001369544,NM_001369545,NM_001369546,NM_001369547,NM_001369548,NM_001369549,NM_001369550,NM_001369551,NM_001369552,NM_006180,XM_005252001,XM_005252003,XM_005252004,XM_005252006…	NTRK2	neurotrophic receptor tyrosine kinase 2	protein_coding	NP_001007098.1;NP_001018074.1;NP_001018075.1;NP_001018076.1;NP_001278866.1;NP_001356461.1;NP_001356462.1;NP_001356463.1;NP_001356464.1;NP_001356465.1;NP_001356466.1;NP_001356467.1;NP_001356468.1;NP_001356469.1;NP_001356470.1;NP_001356471.1;NP_001356472.1;NP_001356473.1;NP_001356474.1;NP_001356475.1;NP_001356476.1;NP_001356477.1;NP_001356478.1;NP_001356479.1;NP_001356480.1;NP_001356481.1;NP_006171…	8032	600456	.	.	2.203775	32.881607	0.431164516	2.643949107	0.008194498	0.026525029	4.367858	5.495575	4.924781	4.945062	5.002070	5.023713	5.071016	5.102662	17	18	30	31	43	55	0.043429	0.058637	0.093544	0.113528	0.146778	0.173939	0.116999	0.161209	0.254932	0.312088	0.408250	0.476338
4922	NM_006183	NTS	neurotensin	protein_coding	NP_006174.1	8038	162650	.	.	2.950313	14.678117	0.600944841	2.597356312	0.009394442	NA	2.890736	4.455475	3.820950	3.805042	3.825840	3.895211	3.880620	3.886133	10	5	9	21	19	22	0.168216	0.103678	0.195041	0.513026	0.427501	0.472133	0.453185	0.285042	0.531541	1.410305	1.189063	1.292954
5023	NM_002558,XM_006721529,XM_011523896,XM_011523897,XM_011523898,XM_011523899,XM_011523900,XR_934029,XR_934030	P2RX1	purinergic receptor P2X 1	protein_coding	NP_002549.1;XP_006721592.1;XP_011522198.1;XP_011522199.1;XP_011522200.1;XP_011522201.1;XP_011522202.1	8533	600845	.	.	-3.468471	111.719584	0.249205732	-7.200074885	6.01795E-13	1.64017E-11	7.438424	5.643376	6.967775	6.895366	6.914319	6.556451	6.456503	6.556079	227	165	169	51	31	60	1.488256	1.303797	1.260688	0.445347	0.245358	0.423636	4.009470	3.584524	3.435721	1.224255	0.682446	1.160142
5052	NM_001202431,NM_002574,NM_181696,NM_181697	PRDX1	peroxiredoxin 1	protein_coding	NP_001189360.1;NP_002565.1;NP_859047.1;NP_859048.1	9352	176763	.	.	2.231422	7224.624403	0.047554223	24.3503772	5.7442E-131	1.3263E-127	12.126859	13.284357	12.359846	12.365586	12.413826	13.048394	13.051555	13.107902	5263	4457	4646	8609	9069	10619	125.577882	125.729138	130.633175	278.144632	276.312167	298.262124	338.315964	345.666369	356.011551	764.618282	768.541489	816.801004
5079	NM_001280547,NM_001280548,NM_001280549,NM_001280550,NM_001280551,NM_001280552,NM_001280553,NM_001280554,NM_001280555,NM_001280556,NM_016734,NR_103999,NR_104000	PAX5	paired box 5	protein_coding	NP_001267476.1;NP_001267477.1;NP_001267478.1;NP_001267479.1;NP_001267480.1;NP_001267481.1;NP_001267482.1;NP_001267483.1;NP_001267484.1;NP_001267485.1;NP_057953.1	8619	167414	.	.	-3.685888	28.373405	0.472703823	-3.981377125	6.85171E-05	0.000400207	5.479236	3.601537	4.837204	4.908603	4.864013	4.724301	4.751067	4.705027	44	55	43	10	16	8	0.112558	0.168624	0.130987	0.033501	0.052498	0.021970	0.303239	0.463596	0.356977	0.092093	0.146020	0.060165
5097	NM_001278613,NM_001278615,NM_002587,NM_032420,XM_005268452,XM_005268454,XM_005268455,XM_017009517,XM_017009518	PCDH1	protocadherin 1	protein_coding	NP_001265542.1;NP_001265544.1;NP_002578.2;NP_115796.2;XP_005268509.2;XP_005268511.2;XP_005268512.1;XP_016865006.1;XP_016865007.1	8655	603626	.	.	-2.121385	280.821762	0.159496914	-6.802680223	1.0269E-11	2.32123E-10	8.575029	7.494083	8.347273	8.258840	8.239572	7.896100	7.942859	7.790222	507	373	355	165	192	150	2.492612	2.286801	2.214796	1.056885	0.873978	0.626307	6.715275	6.287089	6.035932	2.905372	2.430906	1.715163
5122	NM_000439,NM_001177875	PCSK1	proprotein convertase subtilisin/kexin type 1	protein_coding	NP_000430.3;NP_001171346.1	8743	162150	.	.	-17.814206	1.743604	2.00179628	-2.07561393	0.037929672	NA	1.802072	-Inf	0.811692	0.813941	0.824276	0.799118	0.799016	0.798822	3	3	5	0	0	0	0.011385	0.012697	0.023517	0.000000	0.000000	0.000000	0.030671	0.034908	0.064090	0.000000	0.000000	0.000000
5168	NM_001040092,NM_001130863,NM_001330600,NM_006209,NR_045555,XM_006716584,XM_006716585,XM_006716587,XM_017013572,XM_017013573,XM_017013574,XM_017013575,XM_024447181,XM_024447182	ENPP2	ectonucleotide pyrophosphatase/phosphodiesterase 2	protein_coding	NP_001035181.1;NP_001124335.1;NP_001317529.1;NP_006200.3;XP_006716647.1;XP_006716648.1;XP_006716650.1;XP_016869061.1;XP_016869062.1;XP_016869063.1;XP_016869064.1;XP_024302949.1;XP_024302950.1	3357	601060	.	.	2.078459	50.774506	0.39042093	2.703529059	0.006860745	0.022742328	5.052252	6.095266	5.472631	5.579998	5.621068	5.675838	5.725812	5.709107	18	38	47	54	69	71	0.115423	0.296621	0.360779	0.484160	0.585341	0.560070	0.310957	0.815498	0.983223	1.330954	1.628081	1.533770
5321	NM_001311193,NM_024420,XM_005245267,XM_011509642	PLA2G4A	phospholipase A2 group IVA	protein_coding	NP_001298122.2;NP_077734.2;XP_005245324.2;XP_011507944.1	9035	600522	.	.	2.214706	306.911763	0.151883671	7.552592742	4.26678E-14	1.39032E-12	7.577268	8.723985	7.994084	7.906024	8.016771	8.374351	8.363800	8.506908	242	166	208	350	361	493	1.900178	1.534968	1.939335	3.756294	3.671800	4.589917	5.119219	4.220075	5.285225	10.326035	10.212836	12.569643
5354	NM_000533,NM_001128834,NM_001305004,NM_199478	PLP1	proteolipid protein 1	protein_coding	NP_000524.3;NP_001122306.1;NP_001291933.1;NP_955772.1	9086	300401	.	.	3.112816	11.084953	0.767152451	2.135456208	0.032723764	NA	2.444348	4.064116	3.406367	3.400837	3.446346	3.453021	3.470696	3.496477	4	2	11	11	15	22	0.022173	0.015192	0.092978	0.103418	0.146926	0.193096	0.059736	0.041767	0.253392	0.284296	0.408664	0.528799
5409	NM_002686,NR_073461,XM_011524909	PNMT	phenylethanolamine N-methyltransferase	protein_coding	NP_002677.1;XP_011523211.1	9160	171190	.	.	-2.040065	28.549206	0.426133648	-2.41383192	0.015785743	0.046118794	5.259409	4.232262	4.868081	4.863343	4.883037	4.777675	4.807649	4.769923	45	37	41	15	22	16	1.074356	1.007325	1.188463	0.424038	0.576644	0.409526	2.894395	2.769433	3.238892	1.165680	1.603893	1.121501
5462	NM_001159542	POU5F1B	POU class 5 homeobox 1B	protein_coding	NP_001153014.1	9223	615739	.	.	-5.477967	5.831283	1.078616486	-2.274803507	0.02291772	NA	3.297057	0.874585	2.575082	2.565630	2.556658	2.528410	2.533031	2.516230	14	10	8	2	3	0	0.229422	0.179950	0.151473	0.028022	0.062249	0.000000	0.618079	0.494736	0.412805	0.077031	0.173142	0.000000
5475	NM_001377986,NM_001377993,NM_001377994,NM_001377995,NM_001377996,NM_001378381,NM_001378382,NM_006240,NM_152224,NM_152226,XM_017029612	PPEF1	protein phosphatase with EF-hand domain 1	protein_coding	NP_001364915.1;NP_001364922.1;NP_001364923.1;NP_001364924.1;NP_001364925.1;NP_001365310.1;NP_001365311.1;NP_006231.2;NP_689410.1;NP_689412.1;XP_016885101.1	9243	300109	.	.	2.056843	33.890834	0.404401009	2.572771588	0.010088777	0.031624284	4.470495	5.511351	4.997929	4.999640	5.020126	5.106733	5.158867	5.056751	25	21	25	40	54	34	0.142278	0.145085	0.173364	0.321328	0.399263	0.232787	0.383309	0.398880	0.472465	0.883328	1.110521	0.637496
5652	NM_002773	PRSS8	serine protease 8	protein_coding	NP_002764.1	9491	600823	.	.	-4.138582	8.165820	0.884111097	-2.317736358	0.020463654	NA	3.718004	1.665576	3.033082	3.084712	3.014051	2.990780	3.000714	2.993270	13	22	7	2	4	3	0.158822	0.310931	0.088510	0.026012	0.060146	0.041523	0.427879	0.854840	0.241214	0.071508	0.167293	0.113712
5743	NM_000963	PTGS2	prostaglandin-endoperoxide synthase 2	protein_coding	NP_000954.1	9605	600262	.	.	-2.461569	91.472963	0.246451052	-5.273169797	1.34087E-07	1.45934E-06	7.023680	5.723221	6.635232	6.570298	6.625659	6.317323	6.370623	6.347512	166	119	135	40	55	55	0.834200	0.706841	0.805575	0.269075	0.347924	0.322405	2.247395	1.943312	2.195415	0.739687	0.967723	0.882917
5764	NM_001321386,NM_001321387,NM_002825	PTN	pleiotrophin	protein_coding	NP_001308315.1;NP_001308316.1;NP_002816.1	9630	162095	.	.	2.245801	16.202621	0.566401636	2.060782024	0.03932384	NA	3.324309	4.484700	3.967076	3.962121	3.987480	4.016483	4.022338	4.054469	11	8	13	17	19	28	0.154056	0.140204	0.221594	0.299627	0.357859	0.496586	0.415039	0.385463	0.603904	0.823673	0.995358	1.359917
5801	NM_001207015,NM_001207016,NM_002849,NM_130846,NR_073474,XM_011538615,XR_001748830,XR_001748831	PTPRR	protein tyrosine phosphatase receptor type R	protein_coding	NP_001193944.1;NP_001193945.1;NP_002840.2;NP_570897.2;XP_011536917.1	9680	602853	.	.	25.763377	2.228864	2.103484739	2.228326043	0.025858781	NA	-Inf	2.156309	1.087345	1.087762	1.087810	1.133415	1.110090	1.087747	0	0	0	8	4	0	0.000000	0.000000	0.000000	0.069322	0.027045	0.000000	0.000000	0.000000	0.000000	0.190565	0.075223	0.000000
6004	NM_002928,XM_024448796	RGS16	regulator of G protein signaling 16	protein_coding	NP_002919.3;XP_024304564.1	9997	602514	.	.	-2.311959	794.491813	0.092944568	-13.00899935	1.08757E-38	2.74645E-36	10.115441	8.905923	9.841885	9.893848	9.811188	9.209430	9.292443	9.240457	1324	1190	1054	397	477	485	12.503922	13.323113	11.805281	5.054017	5.728102	5.362428	33.686475	36.629150	32.172653	13.893468	15.932283	14.685190
6286	NM_005980	S100P	S100 calcium binding protein P	protein_coding	NP_005971.1	10504	600614	.	.	-5.016094	34.051588	0.464368384	-5.010169949	5.4382E-07	5.23641E-06	5.828149	3.496996	5.056602	5.199954	5.150813	4.949123	4.918753	4.942098	45	74	60	12	7	13	2.153643	4.214279	3.385690	0.766300	0.414091	0.702152	5.802072	11.586292	9.226942	2.106556	1.151764	1.922868
6307	NM_001017369,NM_006745,XM_005263176	MSMO1	methylsterol monooxygenase 1	protein_coding	NP_001017369.1;NP_006736.1;XP_005263233.1	10545	607545	.	.	2.647098	1267.831448	0.078853336	17.81042609	5.86616E-71	4.12212E-68	9.442396	10.845433	9.784324	9.785627	9.858285	10.548860	10.517835	10.606352	810	680	743	1608	1627	1985	8.589338	8.780340	9.432259	22.594486	21.729519	24.416239	23.140299	24.139736	25.705516	62.112138	60.439028	66.864707
6329	NM_000334	SCN4A	sodium voltage-gated channel alpha subunit 4	protein_coding	NP_000325.4	10591	603967	.	.	-2.749375	183.035134	0.176778716	-8.253842766	1.53381E-16	7.24838E-15	8.068619	6.608807	7.612312	7.704621	7.672308	7.229850	7.223444	7.209979	294	293	272	88	91	97	0.854755	1.010094	0.939930	0.345534	0.336104	0.330470	2.302773	2.777045	2.561568	0.949870	0.934849	0.905004
6442	NM_000023,NM_001135697,NR_135553,XM_011525120,XM_011525121,XM_011525122,XM_011525123,XM_011525124,XM_024450873,XR_002958056	SGCA	sarcoglycan alpha	protein_coding	NP_000014.1;NP_001129169.1;XP_011523422.2;XP_011523423.2;XP_011523424.2;XP_011523425.2;XP_011523426.1;XP_024306641.1	10805	600119	.	.	-2.890425	11.780360	0.712363077	-2.149580596	0.031588405	NA	4.130051	2.597269	3.542475	3.594279	3.586742	3.512777	3.537594	3.508548	13	22	20	4	9	4	0.133255	0.438325	0.298051	0.050784	0.121805	0.046227	0.358997	1.205082	0.812273	0.139604	0.338793	0.126595
6462	NM_001040,NM_001146279,NM_001146280,NM_001146281,NM_001289113,NM_001289114,NM_001289115,NM_001289116	SHBG	sex hormone binding globulin	protein_coding	NP_001031.2;NP_001139751.1;NP_001139752.1;NP_001139753.1;NP_001276042.1;NP_001276043.1;NP_001276044.1;NP_001276045.1	10839	182205	.	.	-3.216763	13.301448	0.653210696	-2.580499318	0.009865755	NA	4.343854	2.654577	3.781467	3.731789	3.775342	3.692939	3.691200	3.702610	29	14	23	5	5	8	0.586583	0.279703	0.464007	0.111434	0.136323	0.153825	1.580296	0.768985	1.264547	0.306331	0.379173	0.421255
6509	NM_001193493,NM_001348406,NM_001348407,NM_003038	SLC1A4	solute carrier family 1 member 4	protein_coding	NP_001180422.1;NP_001335335.1;NP_001335336.1;NP_003029.2	10942	600229	.	.	-2.256326	2160.198308	0.062148543	-18.8898338	1.3828E-79	1.06423E-76	11.547976	10.373031	11.282317	11.322226	11.345255	10.620858	10.673807	10.669477	3471	3058	3081	1117	1261	1382	17.510814	18.268963	18.405850	7.598192	8.117825	8.081346	47.175408	50.226750	50.161037	20.887398	22.579120	22.131041
6536	NM_001024845,NM_001261380,NM_001328626,NM_001328627,NM_001328628,NM_001328629,NM_001328630,NM_006934,NM_201649,NR_048548,XM_011542017,XM_017002152,XM_017002153,XM_024449295	SLC6A9	solute carrier family 6 member 9	protein_coding	NP_001020016.1;NP_001248309.1;NP_001315555.1;NP_001315556.1;NP_001315557.1;NP_001315558.1;NP_001315559.1;NP_008865.2;NP_964012.2;XP_011540319.1;XP_016857641.1;XP_016857642.1;XP_024305063.1	11056	601019	.	.	-2.278172	1997.025026	0.059687584	-19.90156804	3.94396E-88	4.90325E-85	11.438678	10.250617	11.180606	11.208610	11.222150	10.547026	10.536112	10.533518	3259	2833	2824	1087	1125	1236	25.195553	25.963818	25.582972	11.193218	10.974320	10.997188	67.878648	71.382166	69.720670	30.770108	30.524250	30.116176
6578	NM_005630,XM_017007077,XM_024453721	SLCO2A1	solute carrier organic anion transporter family member 2A1	protein_coding	NP_005621.2;XP_016862566.1;XP_024309489.1	10955	601460	.	.	-2.071655	158.327187	0.184718691	-5.688560823	1.28114E-08	1.68204E-07	7.738196	6.688446	7.401718	7.400087	7.460377	7.145163	7.117634	7.094406	247	208	230	98	95	98	1.384666	1.379099	1.526002	0.755572	0.692980	0.669032	3.730390	3.791549	4.158775	2.077063	1.927471	1.832165
6819	NM_001056,NM_176825,XM_005264013	SULT1C2	sulfotransferase family 1C member 2	protein_coding	NP_001047.1;NP_789795.1;XP_005264070.1	11456	602385	.	.	-2.760111	120.046393	0.214391856	-6.832004872	8.3736E-12	1.91963E-10	7.461314	5.996910	7.051560	7.046572	6.980655	6.675703	6.671007	6.679663	223	187	159	56	58	67	1.980706	1.997698	1.679131	0.689782	0.657273	0.697366	5.336166	5.492261	4.576096	1.896208	1.828157	1.909759
7037	NM_001128148,NM_001313965,NM_001313966,NM_003234,XM_024453731,XM_024453732,XR_002959575,XR_002959576,XR_002959577,XR_002959578	TFRC	transferrin receptor	protein_coding	NP_001121620.1;NP_001300894.1;NP_001300895.1;NP_003225.2;XP_024309499.1;XP_024309500.1	11763	190010	.	.	2.041245	1896.877507	0.066898551	15.38821795	1.96366E-53	8.81575E-51	10.285179	11.313988	10.515291	10.567689	10.508376	11.053825	11.133840	11.128148	1476	1330	1205	2117	2438	2666	6.753544	7.163765	6.492941	12.980425	14.134976	14.214592	18.194536	19.695291	17.695057	35.683130	39.315373	38.927144
7079	NM_003256	TIMP4	TIMP metallopeptidase inhibitor 4	protein_coding	NP_003247.1	11823	601915	.	.	-5.506290	27.974076	0.518659297	-4.745081445	2.08422E-06	1.79082E-05	5.561920	3.122458	4.899385	4.834976	4.833888	4.695382	4.697169	4.650654	69	43	42	10	11	3	1.311499	0.953608	0.941253	0.240465	0.256850	0.056342	3.533275	2.621748	2.565174	0.661038	0.714409	0.154295
7277	NM_001278552,NM_006000,XM_017004824	TUBA4A	tubulin alpha 4a	protein_coding	NP_001265481.1;NP_005991.1;XP_016860313.1	12407	191110	.	.	2.510542	42.826106	0.382019578	3.476258641	0.000508462	0.002375761	4.615362	5.934071	5.255698	5.340994	5.312435	5.470901	5.484546	5.419212	18	33	26	57	63	52	0.198127	0.425616	0.330392	1.194559	0.886842	0.667129	0.533769	1.170144	0.900410	3.283838	2.466684	1.826954
7439	NM_001139443,NM_001300786,NM_001300787,NM_001363591,NM_001363592,NM_001363593,NM_004183,NR_134580,XM_005274210,XM_005274215,XM_005274216,XM_005274219,XM_005274221,XM_011545229,XM_011545230,XM_011545233,XM_017018230,XR_001747952,XR_001747953,XR_001747954	BEST1	bestrophin 1	protein_coding	NP_001132915.1;NP_001287715.1;NP_001287716.1;NP_001350520.1;NP_001350521.1;NP_001350522.1;NP_004174.1;XP_005274267.1;XP_005274272.1;XP_005274273.1;XP_005274276.1;XP_005274278.1;XP_011543531.1;XP_011543532.1;XP_011543535.1;XP_016873719.1	12703	607854	.	.	-2.323362	454.915137	0.128253364	-9.482902566	2.47306E-21	1.91834E-19	9.312861	8.097189	8.963653	9.111977	8.972318	8.541447	8.453797	8.462782	710	733	595	267	238	268	4.483693	5.416559	4.396307	2.265691	1.813226	1.996586	12.079395	14.891717	11.981153	6.228379	5.043355	5.467719
7494	NM_001079539,NM_005080	XBP1	X-box binding protein 1	protein_coding	NP_001073007.1;NP_005071.2	12801	194355	.	.	-2.007388	7159.648069	0.051636731	-19.46907012	2.00885E-84	2.11252E-81	13.222510	12.217104	13.063578	12.971032	13.065055	12.415065	12.431832	12.457049	11909	9048	9851	4102	4398	4998	149.234343	134.536593	146.442684	69.315140	70.257744	73.418729	402.048149	369.880646	399.096817	190.546999	195.416645	201.059704
7780	NM_001004434,NM_032513	SLC30A2	solute carrier family 30 member 2	protein_coding	NP_001004434.1;NP_115902.1	11013	609617	.	.	-2.902652	100.832854	0.255641474	-6.013780112	1.81246E-09	2.83847E-08	7.227460	5.695074	6.843584	6.738643	6.701579	6.424075	6.480184	6.396457	215	144	129	43	59	44	1.512854	1.192972	1.069153	0.399794	0.530285	0.360692	4.075738	3.279829	2.913739	1.099033	1.474948	0.987768
8120	NM_001278511,NM_001278512,NM_001348440,NM_001348441,NM_004644	AP3B2	adaptor related protein complex 3 subunit beta 2	protein_coding	NP_001265440.1;NP_001265441.1;NP_001335369.1;NP_001335370.1;NP_004635.2	567	602166	.	.	-2.436203	281.638979	0.173362873	-7.410089532	1.26214E-13	3.81999E-12	8.640432	7.359540	8.334036	8.307716	8.263907	7.830974	7.926396	7.708543	504	409	375	146	190	125	3.250108	3.046390	2.850992	1.260205	1.533985	0.911841	8.756027	8.375418	7.769742	3.464298	4.266665	2.497108
8614	NM_003714	STC2	stanniocalcin 2	protein_coding	NP_003705.1	11374	603665	.	.	-2.596474	9037.024877	0.045612035	-30.17962239	4.3849E-200	2.3623E-196	13.671697	12.294804	13.381899	13.457760	13.424757	12.597483	12.580786	12.619281	15075	13766	13040	4426	4550	5263	64.203918	69.504128	65.844566	25.429798	24.705721	26.258219	172.970016	191.087265	179.444672	69.906403	68.717110	71.909035
9103	NR_047648	FCGR2C	Fc fragment of IgG receptor IIc (gene/pseudogene)	transcribed_pseudogene	.	15626	612169	.	.	26.692442	2.297686	1.846954034	2.565499371	0.010302741	NA	-Inf	2.200182	1.157058	1.157488	1.157537	1.174957	1.190408	1.177832	0	0	0	3	6	4	0.000000	0.000000	0.000000	0.025935	0.067295	0.040239	0.000000	0.000000	0.000000	0.071296	0.187177	0.110196
9177	NM_001363563,NM_006028,XM_017018552,XM_024448767,XR_001748034	HTR3B	5-hydroxytryptamine receptor 3B	protein_coding	NP_001350492.1;NP_006019.1;XP_016874041.1;XP_024304535.1	5298	604654	.	.	10.629623	3.439717	1.561766919	2.18343623	0.0290037	NA	-0.855804	2.661494	1.747478	1.739183	1.739256	1.756754	1.787922	1.769395	2	0	0	3	9	6	0.008497	0.000000	0.000000	0.017933	0.056072	0.034335	0.022893	0.000000	0.000000	0.049298	0.155960	0.094028
9229	NM_001003809,NM_001242761,NM_001242762,NM_001242763,NM_001242764,NM_001242765,NM_001242766,NM_001308390,NM_004746,XM_005258171,XM_005258172,XM_005258173,XM_005258174,XM_006722367,XM_011525770,XM_011525771,XM_017026080,XM_017026081,XM_017026082,XM_017026083,XM_017026084,XM_017026085,XM_024451288	DLGAP1	DLG associated protein 1	protein_coding	NP_001003809.1;NP_001229690.1;NP_001229691.1;NP_001229692.1;NP_001229693.1;NP_001229694.1;NP_001229695.1;NP_001295319.1;NP_004737.2;XP_005258228.1;XP_005258229.1;XP_005258230.2;XP_005258231.1;XP_006722430.1;XP_011524072.1;XP_011524073.1;XP_016881569.1;XP_016881570.1;XP_016881571.1;XP_016881572.1;XP_016881573.1;XP_016881574.1;XP_024307056.1	2905	605445	.	.	-2.162697	25.862306	0.465458852	-2.390826796	0.016810481	0.048629139	5.144763	4.030958	4.679457	4.768700	4.716875	4.650564	4.630984	4.628035	31	47	34	17	14	15	0.094289	0.171108	0.122876	0.069754	0.054837	0.054219	0.254021	0.470425	0.334872	0.191754	0.152526	0.148480
9375	NM_004800	TM9SF2	transmembrane 9 superfamily member 2	protein_coding	NP_004791.1	11865	604678	.	.	-3.497961	2375.702118	0.058804562	-30.72064738	3.0169E-207	2.438E-203	11.851240	10.045362	11.545810	11.493897	11.506809	10.507654	10.505538	10.489331	4604	3662	3646	941	986	1063	30.655630	28.905436	28.785936	8.447332	8.370898	8.287533	82.588501	79.469536	78.449638	23.221680	23.283024	22.695690
9388	NM_001308006,NM_006033,XM_005258390,XM_011526265,XM_011526267,XM_017026095	LIPG	lipase G, endothelial type	protein_coding	NP_001294935.1;NP_006024.1;XP_005258447.1;XP_011524567.1;XP_011524569.1;XP_016881584.1	6623	603684	.	.	2.277611	20.692649	0.557558151	2.129861252	0.03318307	0.085644327	3.666305	4.842439	4.282322	4.325783	4.308032	4.316807	4.433673	4.388867	10	17	13	13	38	31	0.021235	0.043696	0.032603	0.059248	0.105466	0.077353	0.057209	0.120134	0.088852	0.162873	0.293345	0.211833
9518	NM_004864,XM_024451789	GDF15	growth differentiation factor 15	protein_coding	NP_004855.2;XP_024307557.1	30142	605312	.	.	-12.776188	245.603374	0.22713684	-16.1813714	6.8257E-59	3.34294E-56	8.831247	5.158897	8.280318	8.105859	7.945388	7.058838	7.079320	7.040139	679	455	354	30	37	34	12.858909	10.226417	7.945010	0.756592	0.877186	0.747476	34.642834	28.115425	21.652349	2.079868	2.439827	2.046988
9540	NM_001206802,NM_004881,NM_147184,XM_005264650,XM_006712150,XM_024453249	TP53I3	tumor protein p53 inducible protein 3	protein_coding	NP_001193731.1;NP_004872.2;NP_671713.1;XP_005264707.1;XP_006712213.1;XP_024309017.1	19373	605171	.	.	-2.038828	174.740765	0.211192249	-4.866372494	1.13665E-06	1.024E-05	7.871808	6.848590	7.698478	7.434986	7.537843	7.280665	7.252403	7.220239	359	184	223	110	107	108	4.780497	2.971107	3.543900	1.849377	1.820866	1.666842	12.879008	8.168445	9.658107	5.083927	5.064600	4.564706
9947	NM_005462,XM_011531418	MAGEC1	MAGE family member C1	protein_coding	NP_005453.2;XP_011529720.1	6812	300223	.	.	-2.321106	19.702836	0.556922125	-2.181296395	0.029161501	0.077149808	4.781414	3.573452	4.288035	4.349097	4.329694	4.285025	4.235164	4.230181	24	34	29	17	8	8	0.124954	0.210475	0.178505	0.118774	0.053637	0.044298	0.336635	0.578658	0.486477	0.326509	0.149188	0.121311
10008	NM_005472,XM_011544713,XM_017017047,XM_017017048,XM_017017049,XM_017017051,XM_017017052	KCNE3	potassium voltage-gated channel subfamily E regulatory subunit 3	protein_coding	NP_005463.1;XP_011543015.1;XP_016872536.1;XP_016872537.1;XP_016872538.1;XP_016872540.1;XP_016872541.1	6243	604433	.	.	-10.544436	6.169015	1.213857793	-2.799677237	0.005115373	NA	3.493065	0.109124	2.640421	2.658350	2.640162	2.590946	2.606756	2.589921	12	14	10	0	3	0	0.088040	0.118019	0.086363	0.000000	0.020695	0.000000	0.237186	0.324469	0.235362	0.000000	0.057563	0.000000
10202	NM_001318835,NM_005794,NM_182908,XM_005267249,XM_006720001,XM_011536338,XM_011536339,XR_001750105,XR_001750106,XR_001750107,XR_943366,XR_943367	DHRS2	dehydrogenase/reductase 2	protein_coding	NP_001305764.1;NP_005785.1;NP_878912.1;XP_005267306.1;XP_006720064.1;XP_011534640.1;XP_011534641.1	18349	615194	.	.	-3.277924	1118.082808	0.089431206	-19.15195484	9.32209E-82	8.3702E-79	10.742262	9.031281	10.413254	10.444562	10.335651	9.526918	9.553588	9.444337	2099	1834	1586	474	520	482	22.876345	23.565439	21.117818	6.871572	7.108725	6.546536	61.630541	64.788317	57.551897	18.889920	19.772388	17.927911
10317	NM_001278650,NM_001356336,NM_001356338,NM_001356339,NM_006057,NM_033170,NM_033171,NM_033172	B3GALT5	beta-1,3-galactosyltransferase 5	protein_coding	NP_001265579.1;NP_001343265.1;NP_001343267.1;NP_001343268.1;NP_006048.1;NP_149360.1;NP_149361.1;NP_149362.2	920	604066	.	.	-2.051317	28.693498	0.481865459	-2.151120758	0.031466669	0.082052971	5.272609	4.227378	4.862592	4.930799	4.828469	4.741692	4.804147	4.812057	43	53	28	8	21	25	0.073757	0.107178	0.056760	0.018172	0.046112	0.049427	0.198706	0.294663	0.154687	0.049956	0.128257	0.135357
10345	NM_001251987,NM_001256020,NM_001256021,NM_001256022,NM_006073	TRDN	triadin	protein_coding	NP_001238916.1;NP_001242949.1;NP_001242950.1;NP_001242951.1;NP_006064.2	12261	603283	.	.	33.295551	2.872831	1.736050911	2.913081337	0.003578814	NA	-Inf	2.522473	1.468609	1.469146	1.469207	1.509128	1.496824	1.489538	0	0	0	7	5	4	0.000000	0.000000	0.000000	0.044464	0.026288	0.021065	0.000000	0.000000	0.000000	0.122230	0.073118	0.057686
10411	NM_001098531,NM_001098532,NM_006105,XM_005268571,XM_011537752,XM_011537755,XM_011537758,XM_017018688,XM_024448795,XR_001748550,XR_001748551,XR_002957282	RAPGEF3	Rap guanine nucleotide exchange factor 3	protein_coding	NP_001092001.2;NP_001092002.1;NP_006096.2;XP_005268628.1;XP_011536054.1;XP_011536057.1;XP_011536060.1;XP_016874177.1;XP_024304563.1	16629	606057	.	.	-2.170591	196.564284	0.165057701	-6.773920216	1.25339E-11	2.78642E-10	8.072020	6.954482	7.766337	7.734466	7.754897	7.378091	7.426464	7.379399	332	265	270	104	125	122	1.728928	1.662459	1.749573	0.663840	0.790681	0.653113	4.657857	4.570590	4.768073	1.824893	2.199222	1.788572
10753	NM_001319676,NM_006615,NM_016452,XM_011544017,XM_011544018,XM_011544019,XM_011544020,XM_017000098,XM_017000099,XM_024452513,XM_024452514,XR_001736933,XR_949127	CAPN9	calpain 9	protein_coding	NP_001306605.1;NP_006606.1;NP_057536.1;XP_011542319.1;XP_011542320.1;XP_011542321.1;XP_011542322.1;XP_016855587.1;XP_016855588.1;XP_024308281.1;XP_024308282.1	1486	606401	.	.	-3.544167	8.765260	0.876595752	-2.08242707	0.037303478	NA	3.774466	1.943383	3.152402	3.168241	3.140923	3.114948	3.086674	3.115531	16	17	11	5	0	6	0.118904	0.118395	0.073710	0.034130	0.000000	0.041212	0.320336	0.325502	0.200880	0.093822	0.000000	0.112861
10875	NM_006682	FGL2	fibrinogen like 2	protein_coding	NP_006673.1	3696	605351	.	.	20.441022	1.758399	1.993189806	2.184134898	0.028952337	NA	-Inf	1.814263	0.778902	0.779232	0.779270	0.796605	0.795889	0.799568	0	0	0	3	3	4	0.000000	0.000000	0.000000	0.021595	0.020001	0.022237	0.000000	0.000000	0.000000	0.059365	0.055631	0.060898
10962	NM_006818	MLLT11	MLLT11 transcription factor 7 cofactor	protein_coding	NP_006809.1	16997	604684	.	.	2.139743	346.511039	0.125906782	8.716272752	2.8751E-18	1.59682E-16	7.784908	8.884111	8.178044	8.127579	8.152687	8.621111	8.570430	8.599062	281	212	219	433	421	483	2.571318	2.296620	2.376363	5.347589	4.911978	5.180947	6.927318	6.314083	6.476247	14.700497	13.662298	14.188201
11010	NM_006851,XM_011537775	GLIPR1	GLI pathogenesis related 1	protein_coding	NP_006842.2;XP_011536077.1	17001	602692	.	.	2.617926	105.674601	0.229448507	6.051137249	1.43827E-09	2.29244E-08	5.871174	7.255655	6.479588	6.507857	6.535596	6.842811	6.770281	6.842477	63	59	65	143	126	164	0.243332	0.275209	0.303504	0.754453	0.639112	0.825336	0.655554	0.756630	0.827133	2.073989	1.777642	2.260211
22866	NM_001168647,NM_001168648,NM_001168649,NM_001330770,NM_001330771,NM_001330772,NM_001330773,NM_014927,XM_011545471,XM_011545472,XM_017029358	CNKSR2	connector enhancer of kinase suppressor of Ras 2	protein_coding	NP_001162118.1;NP_001162119.1;NP_001162120.1;NP_001317699.1;NP_001317700.1;NP_001317701.1;NP_001317702.1;NP_055742.2;XP_011543773.1;XP_011543774.1;XP_016884847.1	19701	300724	.	.	-2.767179	17.280931	0.555773142	-2.642113963	0.008239033	0.026637177	4.665816	3.198245	4.153172	4.121515	4.154924	4.072768	4.059735	4.069785	33	21	28	9	7	10	0.098059	0.086519	0.106532	0.036748	0.025892	0.041839	0.264178	0.237867	0.290329	0.101019	0.072015	0.114579
23025	NM_001080421,XM_011527810,XM_011527811,XM_017026502	UNC13A	unc-13 homolog A	protein_coding	NP_001073890.2;XP_011526112.1;XP_011526113.1;XP_016881991.1	23150	609894	.	.	-2.174101	229.594182	0.155820953	-7.190424907	6.459E-13	1.74894E-11	8.296521	7.177663	7.995748	8.018812	7.939384	7.630658	7.586156	7.586251	385	338	290	137	129	143	0.880251	0.912525	0.786088	0.419128	0.371719	0.380083	2.371460	2.508801	2.142306	1.152181	1.033909	1.040872
23090	NM_001271620,NM_001330533,NM_001379286,NM_015069,XM_005255856,XM_006721171,XM_017023077,XM_017023078	ZNF423	zinc finger protein 423	protein_coding	NP_001258549.1;NP_001317462.1;NP_001366215.1;NP_055884.2;XP_005255913.1;XP_006721234.1;XP_016878566.1;XP_016878567.1	16762	604557	.	.	-2.085902	218.016328	0.174161669	-6.090155003	1.12801E-09	1.83965E-08	8.202303	7.144617	7.898280	7.970601	7.827456	7.579948	7.571004	7.479035	353	337	258	136	140	122	1.002736	1.134947	0.871910	0.517370	0.515246	0.403734	2.701442	3.120301	2.376197	1.422249	1.433118	1.105641
23220	NM_001300727,NM_015177,XM_006718483	DTX4	deltex E3 ubiquitin ligase 4	protein_coding	NP_001287656.1;NP_055992.1;XP_006718546.1	29151	616110	.	.	-2.149723	55.285506	0.319836807	-3.452231339	0.000555971	0.002563652	6.235732	5.137945	5.893214	5.861201	5.791736	5.705433	5.701679	5.664050	105	80	60	34	35	30	0.396973	0.368077	0.267073	0.169229	0.167443	0.133067	1.069474	1.011953	0.727847	0.465211	0.465731	0.364407
23316	NM_001370598,NM_015267,XM_011538063,XM_011538069,XM_011538070,XM_017019080,XM_017019081	CUX2	cut like homeobox 2	protein_coding	NP_001357527.1;NP_056082.2;XP_011536365.1;XP_011536371.1;XP_011536372.1;XP_016874569.1;XP_016874570.1	19347	610648	.	.	-2.366114	244.877552	0.169257288	-7.341011136	2.11986E-13	6.18433E-12	8.425939	7.188170	8.165673	8.021002	8.076136	7.724870	7.633384	7.599709	467	312	336	152	128	130	1.520326	1.254773	1.349316	0.674589	0.505933	0.449254	4.095870	3.449739	3.677259	1.854445	1.407214	1.230298
23533	NM_001142633,NM_001251851,NM_001251852,NM_001251853,NM_001251855,NM_014308,XM_005256580	PIK3R5	phosphoinositide-3-kinase regulatory subunit 5	protein_coding	NP_001136105.1;NP_001238780.1;NP_001238781.1;NP_001238782.1;NP_001238784.1;NP_055123.2;XP_005256637.1	30035	611317	.	.	5.660217	5.360672	1.251513657	1.998266202	0.045687808	NA	0.715546	3.182571	2.364538	2.390897	2.365637	2.416525	2.387877	2.429785	0	5	0	9	4	13	0.000000	0.025114	0.000000	0.055781	0.025365	0.074537	0.000000	0.069045	0.000000	0.153342	0.070550	0.204121
23639	NM_001321961,NM_001321962,NM_001321963,NM_001321964,NM_001321965,NM_001321966,NM_012472,NR_073525,NR_135905,NR_135906,NR_135907,NR_135908,NR_135909,NR_135910,NR_135911,NR_135912,NR_135913,XM_006716538,XM_011516950,XM_017013296,XM_017013297,XM_017013298	LRRC6	leucine rich repeat containing 6	protein_coding	NP_001308890.1;NP_001308891.1;NP_001308892.1;NP_001308893.1;NP_001308894.1;NP_001308895.1;NP_036604.2;XP_006716601.2;XP_011515252.1;XP_016868785.1;XP_016868786.1;XP_016868787.1	16725	614930	.	.	-2.029082	28.733863	0.438165604	-2.329774956	0.019818048	0.055898656	5.267689	4.243642	4.879753	4.908501	4.852678	4.801143	4.766563	4.814351	46	46	32	18	12	24	0.283114	0.333150	0.201504	0.131141	0.074703	0.141794	0.762731	0.915928	0.549154	0.360506	0.207781	0.388308
23642	NR_003098,NR_152575,NR_152576,NR_152577,NR_152578,NR_152579,NR_152580,NR_152581,NR_152582,NR_152583,NR_152584,NR_152585	SNHG1	small nucleolar RNA host gene 1	lncRNA	.	32688	603222	.	.	-2.468693	8283.936643	0.04783422	-27.25554242	1.4286E-163	5.7722E-160	13.525430	12.221773	13.291944	13.235586	13.331930	12.515372	12.512923	12.499369	14297	11315	12328	4250	4449	4818	278.942773	261.647633	288.453886	106.190581	103.791706	101.911772	751.492125	719.346193	786.116614	291.917424	288.688816	279.088869
23645	NM_014330	PPP1R15A	protein phosphatase 1 regulatory subunit 15A	protein_coding	NP_055145.3	14375	611048	.	.	-2.068150	3049.886952	0.060051565	-17.45734815	3.02671E-68	2.03824E-65	12.005245	10.957723	11.850792	11.796097	11.757337	11.234340	11.171850	11.185412	5236	4145	3894	1841	1783	2000	49.990932	46.923183	44.085464	23.714937	21.706543	22.373737	134.679214	129.005615	120.145081	65.192253	60.375122	61.271248
26184	NR_002169	OR1F2P	olfactory receptor family 1 subfamily F member 2 pseudogene	transcribed_pseudogene	.	8196	.	.	.	23.311108	2.016044	2.020945571	2.247930747	0.024580606	NA	-Inf	2.011527	0.948430	0.948807	0.948850	0.994339	0.954580	0.959095	0	0	0	8	1	2	0.000000	0.000000	0.000000	0.224189	0.010925	0.046428	0.000000	0.000000	0.000000	0.616296	0.030386	0.127144
26291	NM_019113	FGF21	fibroblast growth factor 21	protein_coding	NP_061986.1	3678	609436	.	.	-4.490066	18.225940	0.586200096	-3.696240469	0.000218816	0.001125915	4.900367	2.719671	4.223624	4.245934	4.209019	4.103545	4.122970	4.128141	35	35	26	3	7	9	0.575504	0.698596	0.507767	0.064006	0.137946	0.174996	1.550450	1.920645	1.383805	0.175952	0.383687	0.479233
26471	NM_001042483,NM_012385	NUPR1	nuclear protein 1, transcriptional regulator	protein_coding	NP_001035948.1;NP_036517.1	29990	614812	.	.	-4.178251	409.747786	0.149976851	-13.75478285	4.7671E-43	1.54092E-40	9.368057	7.310173	9.008453	8.834566	8.872005	8.153085	8.029868	8.009525	906	609	629	170	134	142	3.882072	3.090663	3.197577	0.981568	0.725319	0.703896	10.458585	8.497140	8.714281	2.698326	2.017419	1.927643
26509	NM_013451,NM_133337,XM_005269693,XM_005269694,XM_011539632,XM_017016068,XM_017016069,XM_017016070	MYOF	myoferlin	protein_coding	NP_038479.1;NP_579899.1;XP_005269750.1;XP_005269751.1;XP_011537934.1;XP_016871557.1;XP_016871558.1;XP_016871559.1	3656	604603	.	.	2.386223	31.835624	0.413784749	3.032322336	0.002426799	0.009257004	4.234668	5.486878	4.888593	4.923590	4.902287	5.026132	5.052651	4.980282	19	23	18	41	49	36	0.057075	0.082440	0.066748	0.171719	0.194684	0.131498	0.153764	0.226652	0.181906	0.472054	0.541497	0.360112
27076	NM_014400	LYPD3	LY6/PLAUR domain containing 3	protein_coding	NP_055215.2	24880	609484	.	.	2.327504	15.644304	0.612270116	1.990597826	0.046525119	NA	3.241498	4.448296	3.904641	3.913055	3.928830	3.962887	3.933378	4.027625	9	9	12	17	12	34	0.124268	0.147434	0.192710	0.317145	0.198591	0.541536	0.334788	0.405338	0.525189	0.871830	0.552366	1.483015
27122	NM_001018057,NM_001330220,NM_013253,NM_015881,XM_006718178,XM_017017554,XM_017017555,XM_024448440,XM_024448441	DKK3	dickkopf WNT signaling pathway inhibitor 3	protein_coding	NP_001018067.1;NP_001317149.1;NP_037385.2;NP_056965.3;XP_006718241.1;XP_016873043.1;XP_016873044.1;XP_024304208.1;XP_024304209.1	2893	605416	.	.	2.473755	30.849197	0.408743065	3.196880338	0.001389225	0.005678468	4.153900	5.456058	4.855088	4.858019	4.873931	4.955469	4.979694	5.000456	20	17	20	34	41	50	0.157553	0.187318	0.185444	0.409267	0.416968	0.516694	0.424460	0.514992	0.505385	1.125074	1.159762	1.414984
27127	NM_001291501,NM_148674,XM_011530144,XM_011530145,XR_244368	SMC1B	structural maintenance of chromosomes 1B	protein_coding	NP_001278430.1;NP_683515.4;XP_011528446.1;XP_011528447.1	11112	608685	.	.	-2.225842	137.707273	0.219781318	-5.252272511	1.50234E-07	1.61657E-06	7.570519	6.414932	7.273903	7.178661	7.197370	6.835800	6.967695	6.925294	256	178	182	56	95	92	1.417169	1.163575	1.207779	0.400866	0.639335	0.575653	3.817956	3.199010	3.291532	1.101980	1.778263	1.576447
27286	NM_014467	SRPX2	sushi repeat containing protein X-linked 2	protein_coding	NP_055282.1	30668	300642	.	.	2.502781	103.109323	0.237807265	5.565565172	2.61304E-08	3.23121E-07	5.875335	7.204735	6.525713	6.449534	6.481601	6.759090	6.828776	6.751829	84	50	57	124	153	140	0.286277	0.201713	0.229493	0.569962	0.666494	0.558428	0.771252	0.554569	0.625433	1.566824	1.853804	1.529274
28959	NM_001101311,NM_001101312,NM_001101314,NM_001362691,NM_001362692,NM_014020,XM_006715933,XM_024446733,XM_024446734	TMEM176B	transmembrane protein 176B	protein_coding	NP_001094781.1;NP_001094782.1;NP_001094784.1;NP_001349620.1;NP_001349621.1;NP_054739.3;XP_006715996.2;XP_024302501.1;XP_024302502.1	29596	610385	.	.	-23.907608	2.334634	2.067081961	-2.215392518	0.026733134	NA	2.223197	-Inf	1.235164	1.209494	1.254644	1.209870	1.209735	1.209478	6	0	9	0	0	0	0.085467	0.000000	0.166341	0.000000	0.000000	0.000000	0.230255	0.000000	0.453327	0.000000	0.000000	0.000000
29122	NM_013270	PRSS50	serine protease 50	protein_coding	NP_037402.1	17910	607950	.	.	-2.975113	15.436882	0.609041301	-2.582656217	0.009804296	NA	4.532258	2.951348	3.938593	3.997378	3.981647	3.890891	3.909955	3.900191	19	29	25	5	9	8	0.315657	0.578905	0.488803	0.106402	0.186817	0.148864	0.850402	1.591580	1.332124	0.292499	0.519617	0.407670
29958	NM_013391,NR_104002,NR_104003,XM_006714597,XM_011543355	DMGDH	dimethylglycine dehydrogenase	protein_coding	NP_037523.2;XP_006714660.1;XP_011541657.1	24475	605849	.	.	-5.756110	28.663798	0.474610795	-5.320347163	1.03569E-07	1.14886E-06	5.609402	3.088744	4.914700	4.900293	4.870593	4.717125	4.714037	4.708128	64	51	43	8	8	8	0.361809	0.263382	0.252851	0.029496	0.066252	0.026166	0.974741	0.724113	0.689092	0.081084	0.184275	0.071657
30061	NM_014585,XM_005246505,XM_017003938	SLC40A1	solute carrier family 40 member 1	protein_coding	NP_055400.1;XP_005246562.1;XP_016859427.1	10909	604653	.	.	2.546442	61.776301	0.297857803	4.527271319	5.97502E-06	4.57453E-05	5.119150	6.472448	5.825385	5.788399	5.791432	6.024371	5.968288	6.041107	49	32	32	82	71	99	0.323829	0.254901	0.256323	0.750951	0.616338	0.783514	0.872419	0.700797	0.698550	2.064362	1.714297	2.145680
50486	NM_015714	G0S2	G0/G1 switch 2	protein_coding	NP_056529.1	30229	614447	.	.	-2.305485	326.956871	0.142999285	-8.427108828	3.5431E-17	1.80074E-15	8.832890	7.628728	8.474775	8.489540	8.597497	8.104084	8.024501	8.013205	511	441	508	196	174	188	13.248580	13.556222	15.623926	6.852491	5.742486	5.715718	35.692642	37.270039	42.579521	18.837467	15.972291	15.652689
50846	NM_021044,XM_017019380,XM_017019381	DHH	desert hedgehog signaling molecule	protein_coding	NP_066382.1;XP_016874869.1;XP_016874870.1	2865	605423	.	.	-7.764385	4.703207	1.343033103	-2.20163727	0.027690941	NA	3.057942	0.109124	2.221018	2.263861	2.240475	2.200695	2.216656	2.199907	5	13	8	0	3	0	0.021175	0.071876	0.043037	0.000000	0.013828	0.000000	0.057046	0.197610	0.117288	0.000000	0.038461	0.000000
50854	NR_160945,NR_160946,NR_160947,NR_160948,NR_160949,NR_160950,NR_160951,NR_160952,NR_160953	SNHG32	small nucleolar RNA host gene 32	lncRNA	.	19078	605447	.	.	-2.434673	3757.802201	0.048621443	-26.40250698	1.2823E-153	4.1449E-150	12.379129	11.095744	12.141784	12.126845	12.144407	11.392743	11.409037	11.370995	6454	5343	5347	1936	2077	2178	192.236948	188.339387	188.579962	78.397099	78.476529	75.570840	517.900358	517.800278	513.932562	215.513272	218.276587	206.953345
51412	NM_016188,NR_134539	ACTL6B	actin like 6B	protein_coding	NP_057272.1	160	612458	.	.	-5.353526	7.934835	1.081646626	-2.237782138	0.025235266	NA	3.739092	1.331517	3.035207	3.012705	2.984814	2.945743	2.982484	2.944440	22	14	8	0	7	0	0.324343	0.219221	0.126845	0.000000	0.130057	0.000000	0.873802	0.602702	0.345689	0.000000	0.361743	0.000000
51513	NM_001207035,NM_001207036,NM_001207037,NM_001207038,NM_001207039,NM_001207040,NM_001207041,NM_016135,XM_011514659	ETV7	ETS variant transcription factor 7	protein_coding	NP_001193964.1;NP_001193965.1;NP_001193966.1;NP_001193967.1;NP_001193968.1;NP_001193969.1;NP_001193970.1;NP_057219.1;XP_011512961.1	18160	605255	.	.	-7.484622	6.234345	1.210885431	-2.398186722	0.016476464	NA	3.454028	0.594372	2.614700	2.643990	2.673668	2.612925	2.590159	2.589480	6	11	17	4	0	0	0.080877	0.170689	0.262009	0.065377	0.000000	0.000000	0.217889	0.469275	0.714050	0.179721	0.000000	0.000000
51555	NM_001256750,NM_001256751,NM_001256752,NM_001256753,NM_001256754,NM_001256755,NM_001256756,NM_001349386,NM_001349387,NM_001349388,NM_001349389,NM_001349390,NM_001349391,NM_001349392,NM_001349393,NM_001349394,NM_001349395,NM_001349396,NM_001349397,NM_001349398,NM_001349399,NM_001349401,NM_001349404,NM_001349406,NM_001349408,NM_001349409,NM_001349410,NM_016559,NR_146167,XM_011512888,XM_011512891,XM…	PEX5L	peroxisomal biogenesis factor 5 like	protein_coding	NP_001243679.1;NP_001243680.1;NP_001243681.1;NP_001243682.1;NP_001243683.1;NP_001243684.1;NP_001243685.1;NP_001336315.1;NP_001336316.1;NP_001336317.1;NP_001336318.1;NP_001336319.1;NP_001336320.1;NP_001336321.1;NP_001336322.1;NP_001336323.1;NP_001336324.1;NP_001336325.1;NP_001336326.1;NP_001336327.1;NP_001336328.1;NP_001336330.1;NP_001336333.1;NP_001336335.1;NP_001336337.1;NP_001336338.1;NP_001336…	30024	611058	.	.	-2.472521	39.770342	0.411953392	-3.170220284	0.001523234	0.00616424	5.825666	4.512567	5.413812	5.359249	5.323246	5.204276	5.189609	5.277742	83	56	46	16	14	36	0.188546	0.144363	0.119047	0.045441	0.034561	0.090096	0.507956	0.396896	0.324436	0.124917	0.096130	0.246730
53342	NM_138284,XM_005266421,XM_005266422	IL17D	interleukin 17D	protein_coding	NP_612141.1;XP_005266478.1;XP_005266479.1	5984	607587	.	.	-2.223873	72.215853	0.269136675	-4.284344713	1.83279E-05	0.000124408	6.638281	5.485988	6.277636	6.240588	6.236346	6.034686	6.069271	6.045247	129	98	95	36	46	45	0.736944	0.685311	0.671030	0.271852	0.332563	0.299683	1.985380	1.884121	1.828742	0.747320	0.924998	0.820693
54436	NM_001318480,NM_018986,NR_134639,XM_006713889,XM_006713891,XM_011513488,XM_011513489,XM_017008300,XM_017008302,XM_024454094,XM_024454095,XM_024454096,XM_024454097,XR_002959735	SH3TC1	SH3 domain and tetratricopeptide repeats 1	protein_coding	NP_001305409.2;NP_061859.4;XP_006713952.1;XP_006713954.1;XP_011511790.1;XP_011511791.1;XP_016863789.1;XP_016863791.1;XP_024309862.1;XP_024309863.1;XP_024309864.1;XP_024309865.1	26009	.	.	.	-2.869843	99.432445	0.259194249	-5.868076409	4.4088E-09	6.38486E-08	7.203144	5.686802	6.798245	6.713128	6.711611	6.401158	6.482288	6.370317	201	140	137	41	63	41	1.059327	0.894251	0.845618	0.288409	0.425169	0.222375	2.853906	2.458556	2.304541	0.792834	1.182576	0.608982
54541	NM_019058	DDIT4	DNA damage inducible transcript 4	protein_coding	NP_061931.1	24944	607729	.	.	-2.251469	5214.491209	0.048118098	-24.33318604	8.7352E-131	1.7647E-127	12.817927	11.647575	12.597277	12.610716	12.589025	11.947907	11.895690	11.880767	8693	7424	7115	2977	2926	3163	113.423996	114.837646	110.054306	52.403618	48.669453	48.346817	305.572510	315.722412	299.928406	144.057312	135.370422	132.399414
54567	NM_019074	DLL4	delta like canonical Notch ligand 4	protein_coding	NP_061947.1	2910	605185	.	.	-2.336549	86.142836	0.26792237	-4.5699025	4.87951E-06	3.82828E-05	6.914498	5.690730	6.510361	6.560959	6.472320	6.241203	6.332102	6.245388	143	138	107	38	62	46	0.949445	1.079737	0.834748	0.334299	0.521779	0.352468	2.557873	2.968515	2.274919	0.918987	1.451289	0.965246
55144	NM_001134479,NM_018103,XM_011541689,XM_017001601,XM_017001602	LRRC8D	leucine rich repeat containing 8 VRAC subunit D	protein_coding	NP_001127951.1;NP_060573.2;XP_011539991.1;XP_016857090.1;XP_016857091.1	16992	612890	.	.	-2.095400	1414.864614	0.076114062	-14.02139919	1.15318E-44	4.14173E-42	10.903645	9.836120	10.708251	10.665009	10.675386	10.042145	10.158356	10.108322	2379	1904	1892	738	914	940	14.002029	13.135196	13.109133	5.851436	6.832417	6.490263	37.722483	36.112514	35.726011	16.085570	19.003851	17.773808
55567	NM_001347886,NM_017539,XM_011545882,XM_011545883,XM_011545885,XM_011545886,XM_011545888,XM_011545889,XM_017023426,XM_017023427,XM_017023428,XM_017023429,XM_017023430,XM_017023431,XM_017023432	DNAH3	dynein axonemal heavy chain 3	protein_coding	NP_001334815.1;NP_060009.1;XP_011544184.1;XP_011544185.1;XP_011544187.1;XP_011544188.1;XP_011544190.1;XP_011544191.1;XP_016878915.1;XP_016878916.1;XP_016878917.1;XP_016878918.1;XP_016878919.1;XP_016878920.1;XP_016878921.1	2949	603334	.	.	-3.244817	14.662241	0.750665583	-2.262175405	0.023686568	NA	4.482208	2.802069	3.899424	3.917580	3.878004	3.835262	3.848497	3.788345	27	27	18	8	11	0	0.047108	0.054127	0.037327	0.017556	0.023671	0.000000	0.126914	0.148812	0.101726	0.048262	0.065840	0.000000
55841	NM_015691	WWC3	WWC family member 3	protein_coding	NP_056506.2	29237	.	.	.	-2.658546	33.851554	0.409083307	-3.448289247	0.00056415	0.00259618	5.622859	4.203636	5.143115	5.132400	5.123695	4.972062	4.998500	5.025641	62	50	47	11	17	25	0.202604	0.192669	0.181038	0.045694	0.069553	0.092768	0.545829	0.529704	0.493379	0.125612	0.193456	0.254048
56099	NM_018927,NM_032101	PCDHGB7	protocadherin gamma subfamily B, 7	protein_coding	NP_061750.1;NP_115272.1	8714	606304	.	.	-2.298523	50.327050	0.506832164	-2.369042763	0.017834191	0.05107854	6.129280	4.938015	5.829320	5.705493	5.478874	5.599997	5.478217	5.471166	134	78	22	44	20	21	0.638678	0.446163	0.207870	0.336137	0.203990	0.199280	1.720643	1.226634	0.566502	0.924038	0.567384	0.545735
56107	NM_018921,NM_032089	PCDHGA9	protocadherin gamma subfamily A, 9	protein_coding	NP_061744.1;NP_114478.1	8707	606296	.	.	-4.816922	20.463166	0.566970383	-4.000405855	6.32339E-05	0.000373124	5.084430	2.806889	4.362864	4.440036	4.369612	4.254419	4.273810	4.268673	33	46	29	4	8	8	0.166929	0.288817	0.225654	0.048321	0.089162	0.080226	0.449719	0.794041	0.614971	0.132834	0.247998	0.219703
56203	NM_001304418,NM_198271	LMOD3	leiomodin 3	protein_coding	NP_001291347.1;NP_938012.2	6649	616112	.	.	28.326764	2.434025	2.041106882	2.363469519	0.018104716	NA	-Inf	2.283344	1.234214	1.234665	1.234717	1.235062	1.283374	1.259953	0	0	0	0	9	5	0.000000	0.000000	0.000000	0.000000	0.049895	0.026232	0.000000	0.000000	0.000000	0.000000	0.138780	0.071838
56651	NR_023925,NR_023926,NR_023927,NR_110327	LINC00470	long intergenic non-protein coding RNA 470	lncRNA	.	1225	.	.	.	2.617734	12.154340	0.659063366	2.106502457	0.03516073	NA	2.739092	4.140139	3.572299	3.561756	3.547410	3.604954	3.621677	3.613964	11	7	4	14	18	18	0.104458	0.076237	0.036760	0.182816	0.222300	0.209697	0.281416	0.209599	0.100180	0.502559	0.618310	0.574262
56925	NM_020169,XM_017006876	LXN	latexin	protein_coding	NP_064554.3;XP_016862365.1	13347	609305	.	.	2.709588	45.278025	0.379203041	3.792357295	0.000149224	0.000797539	4.611229	6.046908	5.348209	5.356616	5.386417	5.501580	5.634698	5.471871	26	23	29	50	86	50	0.485164	0.509225	0.680727	1.349947	2.235911	1.186825	1.307067	1.400009	1.855170	3.710996	6.219017	3.250160
57467	NM_020707,NR_027753,XM_006713274,XM_006713275,XM_011533969,XM_011533970,XM_017006935,XM_017006936,XM_017006937,XM_017006938,XR_001740219,XR_001740220,XR_001740221,XR_002959565,XR_940482,XR_940483,XR_940484	HHATL	hedgehog acyltransferase like	protein_coding	NP_065758.3;XP_006713337.1;XP_006713338.1;XP_011532271.1;XP_011532272.1;XP_016862424.1;XP_016862425.1;XP_016862426.1;XP_016862427.1	13242	608116	.	.	-19.430559	3.892624	1.614006851	-2.651943828	0.008002985	NA	2.892532	-1.475838	1.944216	1.957398	1.992248	1.927959	1.933178	1.927307	4	6	13	0	1	0	0.036264	0.073020	0.183395	0.000000	0.011310	0.000000	0.097698	0.200754	0.499802	0.000000	0.031457	0.000000
57495	NM_001144990	NWD2	NACHT and WD repeat domain containing 2	protein_coding	NP_001138462.1	29229	.	.	.	2.050383	25.242165	0.453710971	2.283156421	0.022421156	0.062028539	4.041948	5.087984	4.624801	4.583834	4.594859	4.685002	4.687534	4.669731	26	13	15	31	33	32	0.073612	0.044597	0.050349	0.119814	0.121772	0.109133	0.198315	0.122609	0.137216	0.329368	0.338699	0.298865
57540	NM_020780,XM_011541828,XM_011541829,XM_011541830,XM_011541831,XM_011541832,XM_011541833,XM_011541835,XR_001737342,XR_946717	DISP3	dispatched RND transporter family member 3	protein_coding	NP_065831.1;XP_011540130.1;XP_011540131.1;XP_011540132.1;XP_011540133.1;XP_011540134.1;XP_011540135.1;XP_011540137.1	29251	611251	.	.	-2.012607	46.582420	0.3419229	-2.951149616	0.003165935	0.011653542	5.960562	4.949100	5.603705	5.617911	5.557608	5.436379	5.486116	5.475487	78	70	53	21	33	34	0.333900	0.361310	0.265661	0.117633	0.179399	0.170231	0.899550	0.993345	0.724000	0.323372	0.498985	0.466183
57582	NM_001272003,NM_020822,XM_011518877,XM_011518878,XM_011518879,XM_011518880,XM_011518881,XM_017014931,XM_017014932,XM_017014933,XM_024447617,XM_024447618	KCNT1	potassium sodium-activated channel subfamily T member 1	protein_coding	NP_001258932.1;NP_065873.2;XP_011517179.1;XP_011517180.1;XP_011517181.1;XP_011517182.1;XP_011517183.1;XP_016870420.1;XP_016870421.1;XP_016870422.1;XP_024303385.1;XP_024303386.1	18865	608167	.	.	-17.995906	1.763474	2.019236033	-2.064937798	0.038928886	NA	1.818421	-Inf	0.818333	0.839853	0.825226	0.810123	0.810020	0.809824	2	6	3	0	0	0	0.004326	0.021292	0.007651	0.000000	0.000000	0.000000	0.011653	0.058539	0.020850	0.000000	0.000000	0.000000
57611	NM_001130136,NM_001130137,NM_001130138,NM_020851,XM_011521840,XM_011521841,XM_017022446,XM_024450003,XM_024450004,XM_024450005,XM_024450006,XM_024450007,XM_024450008,XR_931875	ISLR2	immunoglobulin superfamily containing leucine rich repeat 2	protein_coding	NP_001123608.1;NP_001123609.1;NP_001123610.1;NP_065902.1;XP_011520142.1;XP_011520143.1;XP_016877935.1;XP_024305771.1;XP_024305772.1;XP_024305773.1;XP_024305774.1;XP_024305775.1;XP_024305776.1	29286	614179	.	.	-2.660415	13.580670	0.633650764	-2.227806952	0.025893391	NA	4.304006	2.889133	3.772441	3.813646	3.774205	3.720142	3.739308	3.724863	20	26	17	5	9	7	0.147251	0.137318	0.158925	0.029085	0.078530	0.034383	0.396706	0.377527	0.433114	0.079954	0.218426	0.094158
57761	NM_001301188,NM_001301190,NM_001301193,NM_001301196,NM_001301201,NM_021158,XM_017027989	TRIB3	tribbles pseudokinase 3	protein_coding	NP_001288117.1;NP_001288119.1;NP_001288122.1;NP_001288125.1;NP_001288130.1;NP_066981.2;XP_016883478.1	16228	607898	.	.	-4.512742	3087.710288	0.061755538	-35.20338821	1.7746E-271	2.868E-267	12.303421	10.130159	11.906908	11.888512	11.952923	10.732271	10.646171	10.665435	6033	4980	5237	1063	985	1119	55.571465	54.182271	56.990055	13.293728	11.586398	12.090400	149.713573	148.962976	155.313657	36.544403	32.226697	33.109974
58472	NM_001271213,NM_021199	SQOR	sulfide quinone oxidoreductase	protein_coding	NP_001258142.1;NP_067022.1	20390	617658	.	.	2.097941	20.026462	0.514275722	2.078601032	0.037654036	0.094821365	3.700119	4.757867	4.252735	4.272490	4.292899	4.338579	4.318675	4.358124	11	13	17	24	21	32	0.138032	0.200718	0.228198	0.406791	0.341269	0.488913	0.371867	0.551833	0.621905	1.118267	0.949215	1.338904
59352	NM_001017403,NM_001017404,NM_021636,XM_005245404,XM_011509838,XM_011509839,XM_011509840,XM_011509841,XM_011509842,XM_011509843,XM_011509844,XM_011509846,XM_017001996,XM_017001997,XM_017001998	LGR6	leucine rich repeat containing G protein-coupled receptor 6	protein_coding	NP_001017403.1;NP_001017404.1;NP_067649.2;XP_005245461.1;XP_011508140.1;XP_011508141.1;XP_011508142.1;XP_011508143.1;XP_011508144.1;XP_011508145.1;XP_011508146.1;XP_011508148.1;XP_016857485.1;XP_016857486.1;XP_016857487.1	19719	606653	.	.	-2.632794	28.739875	0.437655994	-3.191078644	0.001417427	0.005782043	5.382560	3.978456	4.862908	4.898496	4.901698	4.753834	4.785497	4.781301	43	45	45	10	17	18	0.265958	0.251360	0.335728	0.062859	0.098536	0.126055	0.716510	0.691062	0.914950	0.172799	0.274070	0.345205
60598	NM_022358,XM_017028003	KCNK15	potassium two pore domain channel subfamily K member 15	protein_coding	NP_071753.2;XP_016883492.1	13814	607368	.	.	-2.877741	27.239317	0.513322076	-2.97072082	0.002971017	0.011025851	5.333340	3.823847	4.837878	4.763836	4.818152	4.713218	4.708629	4.642070	57	31	43	17	17	5	0.501830	0.324494	0.460511	0.196427	0.190523	0.052245	1.351966	0.892130	1.255019	0.539977	0.529924	0.143076
64100	NM_022142,XM_017027130	ELSPBP1	epididymal sperm binding protein 1	protein_coding	NP_071425.3;XP_016882619.1	14417	607443	.	.	-2.490381	34.261243	0.39598858	-3.324253626	0.000886555	0.003847612	5.613666	4.289681	5.138831	5.144965	5.160621	5.004569	5.015201	5.042288	56	49	52	14	17	25	1.179627	1.215194	1.285653	0.396125	0.421309	0.601055	3.178001	3.340925	3.503761	1.088947	1.171841	1.646009
64102	NM_022144	TNMD	tenomodulin	protein_coding	NP_071427.2	17757	300459	.	.	2.894083	24.894091	0.509519582	3.008925174	0.002621737	0.00987474	3.663916	5.213859	4.577799	4.514103	4.549873	4.683728	4.671408	4.621900	23	6	13	38	37	29	0.427089	0.113276	0.282319	0.952742	0.886782	0.626564	1.150610	0.311428	0.769397	2.619084	2.466517	1.715866
64167	NM_001130140,NM_001329229,NM_001329233,NM_022350,NR_137637,XM_011543544,XR_001742179	ERAP2	endoplasmic reticulum aminopeptidase 2	protein_coding	NP_001123612.1;NP_001316158.1;NP_001316162.1;NP_071745.1;XP_011541846.1	29499	609497	.	.	2.684090	51.163896	0.326944782	4.356800041	1.31978E-05	9.29017E-05	4.799669	6.218715	5.523777	5.544029	5.551245	5.679230	5.756509	5.752395	30	29	30	54	76	82	0.111278	0.159706	0.135113	0.284156	0.441984	0.466007	0.299790	0.439080	0.368220	0.781143	1.229344	1.276178
64168	NM_022351,XM_011517213	NECAB1	N-terminal EF-hand calcium binding protein 1	protein_coding	NP_071746.1;XP_011515515.1	20983	.	.	.	2.919336	16.028684	0.758841447	2.03684186	0.041665892	NA	3.049410	4.571594	3.888076	3.960837	3.947404	3.991799	3.997526	4.034061	0	14	11	18	20	30	0.000000	0.071261	0.054880	0.108103	0.111473	0.157301	0.000000	0.195918	0.149562	0.297176	0.310053	0.430775
64333	NM_001080156,NM_001080157,NM_001319850,NM_001319851,NM_001319852,NM_001367422,NM_001367423,NM_001367424,NM_001367425,NM_001367426,NM_032496,XM_005269083,XM_005269084,XM_005269085,XM_011538656,XM_011538657,XM_011538658,XM_011538659,XM_017019800,XR_001748840,XR_001748841,XR_001748842,XR_001748843	ARHGAP9	Rho GTPase activating protein 9	protein_coding	NP_001073625.1;NP_001073626.1;NP_001306779.2;NP_001306780.1;NP_001306781.1;NP_001354351.1;NP_001354352.1;NP_001354353.1;NP_001354354.1;NP_001354355.1;NP_115885.2;XP_005269140.1;XP_005269141.1;XP_005269142.1;XP_011536958.1;XP_011536959.1;XP_011536960.1;XP_011536961.1;XP_016875289.1	14130	610576	.	.	-2.989175	28.239071	0.446114866	-3.541122196	0.000398429	0.001915351	5.402796	3.824968	4.863433	4.877955	4.856069	4.758951	4.718768	4.741260	50	46	40	16	9	15	0.379235	0.423764	0.357697	0.153003	0.082960	0.125069	1.021691	1.165054	0.974823	0.420604	0.230745	0.342508
64405	NM_021248,XM_011528994,XM_024451966,XM_024451967	CDH22	cadherin 22	protein_coding	NP_067071.1;XP_011527296.1;XP_024307734.1;XP_024307735.1	13251	609920	.	.	-27.660952	2.708997	1.759012469	-2.722993164	0.00646934	NA	2.437759	-Inf	1.441117	1.454058	1.459521	1.424509	1.424352	1.424052	4	6	7	0	0	0	0.023280	0.038510	0.044657	0.000000	0.000000	0.000000	0.062718	0.105876	0.121702	0.000000	0.000000	0.000000
64850	NM_001146590,NM_001146627,NM_001331031,NM_001331032,NM_001331033,NM_031279	ETNPPL	ethanolamine-phosphate phospho-lyase	protein_coding	NP_001140062.1;NP_001140099.1;NP_001317960.1;NP_001317961.1;NP_001317962.1;NP_112569.2	14404	614682	.	.	2.377170	15.345455	0.619927827	2.015145782	0.043889376	NA	3.191490	4.429976	3.878255	3.876747	3.907279	3.941598	3.906919	3.992514	9	7	13	18	12	32	0.068796	0.082703	0.125450	0.190446	0.126666	0.320037	0.185341	0.227373	0.341886	0.523534	0.352310	0.876433
78986	NM_001305115,NM_001305116,NM_024025	DUSP26	dual specificity phosphatase 26	protein_coding	NP_001292044.1;NP_001292045.1;NP_076930.1	28161	618368	.	.	-4.500668	6.849781	1.011099616	-2.146315741	0.031847797	NA	3.486759	1.315690	2.760143	2.804214	2.795808	2.754275	2.731502	2.745837	7	15	13	4	0	3	0.069879	0.211964	0.203392	0.056434	0.000000	0.043517	0.188256	0.582751	0.554300	0.155136	0.000000	0.119171
78997	NM_001256737,NM_001256738,NM_001256739,NM_001256740,NM_024034,NR_046353,XR_001754393,XR_936626	GDAP1L1	ganglioside induced differentiation associated protein 1 like 1	protein_coding	NP_001243666.1;NP_001243667.1;NP_001243668.1;NP_001243669.1;NP_076939.3	4213	.	.	.	-3.110846	45.193336	0.356582823	-4.591660119	4.39734E-06	3.48211E-05	6.095839	4.458824	5.524760	5.546712	5.605272	5.384394	5.364042	5.362423	71	66	81	22	19	21	0.579774	0.633050	0.806129	0.250772	0.181721	0.203438	1.561955	1.740442	2.196924	0.689372	0.505443	0.557120
79094	NM_001142776,NM_024111,XM_024450045,XM_024450046,XM_024450047	CHAC1	ChaC glutathione specific gamma-glutamylcyclotransferase 1	protein_coding	NP_001136248.2;NP_077016.3;XP_024305813.1;XP_024305814.1;XP_024305815.1	28680	614587	.	.	-2.178927	1447.737550	0.077091973	-14.5750295	4.04948E-48	1.55828E-45	10.954164	9.832129	10.767919	10.669829	10.731477	10.163603	10.104950	10.071462	2518	1890	1995	862	834	877	37.307920	33.074890	33.969309	16.920336	14.791681	14.499076	100.510243	90.932584	92.575765	46.513928	41.141945	39.706217
79623	NM_001253826,NM_001253827,NM_001329095,NM_001329096,NM_001329097,NM_024572,XM_017004906,XM_017004907,XR_001738941,XR_001738942,XR_001738943	GALNT14	polypeptide N-acetylgalactosaminyltransferase 14	protein_coding	NP_001240755.1;NP_001240756.1;NP_001316024.1;NP_001316025.1;NP_001316026.1;NP_078848.2;XP_016860395.1;XP_016860396.1	22946	608225	.	.	-2.267486	122.726942	0.237185838	-4.979612745	6.37116E-07	6.04643E-06	7.413891	6.227332	7.000676	7.005626	7.120193	6.676653	6.786237	6.784613	186	159	200	48	79	87	1.722506	1.746847	2.186078	0.588781	0.926539	0.853888	4.640554	4.802594	5.957667	1.618554	2.577099	2.338402
79694	NM_024641,XM_005267147	MANEA	mannosidase endo-alpha	protein_coding	NP_078917.2;XP_005267204.1	21072	612327	.	.	2.074140	813.457386	0.094763649	11.10672171	1.16353E-28	1.60726E-26	9.048202	10.100031	9.328028	9.310128	9.367199	9.884637	9.784964	9.916500	633	516	553	996	921	1196	3.131162	3.018431	3.248770	6.656765	5.811798	6.929674	8.435578	8.298554	8.853796	18.299415	16.165079	18.977147
79805	NM_001136474,NM_001136475,NM_001301056,NM_024749	VASH2	vasohibin 2	protein_coding	NP_001129946.1;NP_001129947.1;NP_001287985.1;NP_079025.2	25723	610471	.	.	2.018584	208.137112	0.162385451	6.240359502	4.36566E-10	7.71968E-09	7.108923	8.120166	7.472706	7.460699	7.530232	7.795222	7.814307	7.859360	161	130	152	234	254	302	0.855326	0.800324	0.916915	1.702202	1.723700	1.875889	2.304309	2.200326	2.498845	4.679346	4.794343	5.137189
79924	NM_001253845,NM_001369882	ADM2	adrenomedullin 2	protein_coding	NP_001240774.1;NP_001356811.1	28898	608682	.	.	-2.975529	496.286999	0.113812942	-13.82220965	1.87233E-43	6.17563E-41	9.537375	7.962857	9.128682	9.191267	9.212278	8.499100	8.446317	8.499727	838	768	775	227	215	265	4.446245	4.864178	4.888771	1.616547	1.446210	1.647182	11.978508	13.373054	13.323252	4.443880	4.022523	4.510865
80709	NM_001317950,NM_001317952,NM_030767,XM_005252244,XM_005252245,XM_005252247,XM_005252248,XM_006717294,XM_011519063,XM_011519064,XM_011519065,XM_011519066,XM_017015172,XR_929844	AKNA	AT-hook transcription factor	protein_coding	NP_001304879.1;NP_001304881.1;NP_110394.3;XP_005252301.1;XP_005252302.1;XP_005252304.1;XP_005252305.1;XP_006717357.1;XP_011517365.1;XP_011517366.1;XP_011517367.2;XP_011517368.1;XP_016870661.1	24108	605729	.	.	-4.674622	870.047379	0.100641473	-22.10668779	2.7255E-108	4.0045E-105	10.485186	8.260844	10.067323	10.091204	9.979871	8.922556	9.018236	8.927375	1767	1532	1321	252	318	298	7.224803	7.484453	6.319826	1.362743	1.642738	1.433672	19.464144	20.576957	17.223270	3.746174	4.569150	3.926161
80830	NM_030641,XM_011530392	APOL6	apolipoprotein L6	protein_coding	NP_085144.1;XP_011528694.1	14870	607256	.	.	-3.533141	9.431003	0.860355	-2.116511403	0.034301336	NA	3.881710	2.043184	3.249095	3.273789	3.256295	3.210463	3.187649	3.226169	15	18	14	4	0	8	0.032174	0.045038	0.034751	0.009641	0.000000	0.018112	0.086679	0.123822	0.094705	0.026502	0.000000	0.049601
81569	NM_030812,XM_011542212	ACTL8	actin like 8	protein_coding	NP_110439.2;XP_011540514.1	24018	.	.	.	-2.047516	18.838079	0.522408918	-1.979052852	0.047810056	0.115106847	4.662669	3.626208	4.252531	4.249385	4.282686	4.191730	4.214444	4.198037	28	23	30	9	14	12	0.333683	0.330538	0.437609	0.149108	0.198308	0.160744	0.898965	0.908745	1.192605	0.409898	0.551580	0.440203
83667	NM_031459,XR_946773	SESN2	sestrin 2	protein_coding	NP_113647.1	20746	607767	.	.	-2.070016	5384.221659	0.044204284	-23.74525851	1.2299E-124	1.9878E-121	12.825960	11.776189	12.613729	12.650730	12.619996	12.015222	11.995726	12.012070	8619	7555	7168	3126	3203	3602	56.693705	58.904533	55.904303	27.751792	26.878836	27.807151	152.736957	161.945865	152.354691	76.289546	74.761464	76.150834
83729	NM_031479	INHBE	inhibin subunit beta E	protein_coding	NP_113667.1	24029	612031	.	.	-6.627040	368.672436	0.14325515	-19.04549101	7.16114E-81	5.78691E-78	9.323026	6.597791	8.732232	8.731318	8.800410	7.757903	7.738641	7.691373	747	631	678	92	92	89	6.901231	6.918691	7.425114	1.143825	1.079034	0.963450	18.592419	19.021513	20.235489	3.144371	3.001253	2.638440
83988	NM_001040624,NM_001040625,NM_001040626,NM_001040627,NM_001040628,NM_001040629,NM_001040630,NM_032041,XM_011517332,XM_011517333,XM_011517334,XM_011517335,XM_017013900,XM_017013901,XM_024447296,XM_024447297,XM_024447298,XM_024447299,XM_024447300,XM_024447301,XM_024447302,XM_024447303,XM_024447304,XR_001745607	NCALD	neurocalcin delta	protein_coding	NP_001035714.1;NP_001035715.1;NP_001035716.1;NP_001035717.1;NP_001035718.1;NP_001035719.1;NP_001035720.1;NP_114430.2;XP_011515634.1;XP_011515635.1;XP_011515636.1;XP_011515637.1;XP_016869389.1;XP_016869390.1;XP_024303064.1;XP_024303065.1;XP_024303066.1;XP_024303067.1;XP_024303068.1;XP_024303069.1;XP_024303070.1;XP_024303071.1;XP_024303072.1	7655	606722	.	.	2.024743	77.221695	0.267663026	3.802314654	0.000143351	0.000769456	5.674258	6.691793	6.141227	6.102151	6.189883	6.347205	6.338487	6.317700	61	41	62	95	97	100	0.289945	0.277026	0.346130	0.813256	0.795925	0.701209	0.781131	0.761622	0.943301	2.235635	2.213804	1.920285
84189	NM_032229	SLITRK6	SLIT and NTRK like family member 6	protein_coding	NP_115605.2	23503	609681	.	.	2.634135	11.916388	0.648800303	2.15371257	0.03126272	NA	2.717046	4.109154	3.526540	3.533075	3.533820	3.581525	3.578020	3.589972	7	7	7	15	15	19	0.035042	0.041165	0.042976	0.106096	0.097050	0.113488	0.094405	0.113174	0.117121	0.291659	0.269936	0.310790
84504	NM_177400,XM_017016789	NKX6-2	NK6 homeobox 2	protein_coding	NP_796374.2;XP_016872278.1	19321	605955	.	.	-22.178938	2.164223	1.939229375	-2.305616053	0.021132096	NA	2.113849	-Inf	1.134960	1.114335	1.144571	1.109641	1.109516	1.109277	6	1	7	0	0	0	0.048369	0.004901	0.064818	0.000000	0.000000	0.000000	0.130310	0.013474	0.176647	0.000000	0.000000	0.000000
84777	NR_119377	DLGAP1-AS2	DLGAP1 antisense RNA 2	lncRNA	.	28146	.	.	.	-3.013375	9.897431	0.74996481	-2.121939663	0.033842805	NA	3.896093	2.294756	3.304781	3.314480	3.353284	3.274515	3.273161	3.280430	13	13	21	4	4	6	0.304177	0.363323	0.594868	0.117862	0.118874	0.171787	0.819475	0.998881	1.621180	0.324002	0.330638	0.470443
84889	NM_001048164,NM_032803	SLC7A3	solute carrier family 7 member 3	protein_coding	NP_001041629.1;NP_116192.4	11061	300443	.	.	-2.201893	1219.992948	0.080024629	-14.22992279	5.97477E-46	2.19464E-43	10.712368	9.573971	10.421684	10.481592	10.517700	9.901298	9.877749	9.824769	1899	1718	1760	705	716	731	19.409518	20.820058	21.302381	9.683525	9.325144	8.747914	52.290649	57.240455	58.054877	26.619967	25.937187	23.956460
84958	NM_001193308,NM_032872,XM_005246022,XM_006710990,XM_006710991,XM_024450435,XM_024450436,XM_024450438,XM_024450441,XR_002957843	SYTL1	synaptotagmin like 1	protein_coding	NP_001180237.1;NP_116261.1;XP_005246079.1;XP_006711053.1;XP_006711054.1;XP_024306203.1;XP_024306204.1;XP_024306206.1;XP_024306209.1	15584	608042	.	.	-2.575206	223.848304	0.176170768	-7.746393579	9.45392E-15	3.39543E-13	8.332755	6.969084	8.036403	7.882474	7.962489	7.457325	7.565555	7.487701	437	286	322	96	136	123	4.807986	3.862845	4.431407	1.356649	2.009082	1.616563	12.953063	10.620094	12.076811	3.729422	5.588110	4.427016
91862	NM_001017967,NM_001271329,NM_052858,XM_011523449	MARVELD3	MARVEL domain containing 3	protein_coding	NP_001017967.2;NP_001258258.1;NP_443090.4;XP_011521751.1	30525	614094	.	.	2.015798	36.104847	0.388176053	2.605392965	0.009176894	0.029242303	4.582695	5.592379	5.099585	5.071919	5.128751	5.174307	5.232108	5.209086	29	18	30	36	51	50	0.241790	0.187188	0.310809	0.413906	0.603506	0.518830	0.651400	0.514635	0.847041	1.137825	1.678607	1.420834
113230	NM_001291291,NR_111941	MISP3	MISP family member 3	protein_coding	NP_001278220.1	26963	.	.	.	2.082723	24.694854	0.475298051	2.22696283	0.025949758	0.070122052	4.005203	5.058831	4.549914	4.544675	4.598242	4.669923	4.620534	4.639976	16	12	23	35	26	33	0.241566	0.207871	0.411195	0.680185	0.499085	0.563368	0.650797	0.571499	1.120622	1.869828	1.388168	1.542801
113675	NM_001304993,NM_138432,XM_005253831,XM_011537846,XM_017018763	SDSL	serine dehydratase like	protein_coding	NP_001291922.1;NP_612441.1;XP_005253888.1;XP_011536148.1;XP_016874252.1	30404	.	.	.	-2.149016	902.088017	0.105805878	-10.43114063	1.7873E-25	1.93868E-23	10.265319	9.163469	10.121940	10.004943	9.936362	9.529405	9.401977	9.450108	1671	1221	1100	560	484	576	28.333279	23.631305	22.036316	12.814583	10.522778	11.322336	76.331916	64.969404	60.055060	35.227227	29.268318	31.006603
113730	NM_138433	KLHDC7B	kelch domain containing 7B	protein_coding	NP_612442.3	25145	.	.	.	-10.578316	81.799220	0.327261165	-10.39853907	2.51763E-25	2.65948E-23	7.223692	3.820742	6.457882	6.502394	6.410293	5.935952	5.967032	5.934223	179	168	134	10	17	13	0.794406	0.881000	0.704339	0.056618	0.092909	0.064082	2.140186	2.422128	1.919519	0.155642	0.258420	0.175490
114036	NR_027266,NR_027267	LINC00310	long intergenic non-protein coding RNA 310	lncRNA	.	16414	.	.	.	-20.166600	1.961540	1.932538248	-2.242592591	0.024923098	NA	1.971986	-Inf	1.009790	0.994929	0.995189	0.980257	0.980143	0.979926	7	3	3	0	0	0	0.141796	0.061948	0.042521	0.000000	0.000000	0.000000	0.382009	0.170313	0.115882	0.000000	0.000000	0.000000
114915	NR_015370	EPB41L4A-AS1	EPB41L4A antisense RNA 1	lncRNA	.	30749	.	.	.	-2.106713	925.762397	0.084503743	-12.72125698	4.50553E-37	1.05534E-34	10.294037	9.219248	10.097575	10.033147	10.048775	9.474807	9.544411	9.509208	1584	1233	1234	498	582	609	30.171680	27.836727	27.881130	12.798291	14.126346	13.596409	81.284698	76.531342	75.983788	35.182442	39.291370	37.234234
115701	NM_052947	ALPK2	alpha kinase 2	protein_coding	NP_443179.3	20565	.	.	.	-2.751608	146.372941	0.21156489	-6.902254843	5.11835E-12	1.2219E-10	7.745501	6.288113	7.311307	7.407722	7.242755	6.966622	6.924903	6.896287	252	256	182	78	71	71	0.770180	0.926782	0.658703	0.322002	0.275223	0.254490	2.074921	2.547997	1.795149	0.885182	0.765511	0.696930
116442	NM_171998	RAB39B	RAB39B, member RAS oncogene family	protein_coding	NP_741995.1	16499	311510	.	.	-2.781924	199.640563	0.186667702	-7.907543457	2.62518E-15	1.03231E-13	8.198178	6.722269	7.717700	7.884251	7.771330	7.376354	7.286341	7.315445	309	347	282	107	86	105	2.054439	2.736662	2.225800	0.955213	0.725380	0.818643	5.534807	7.523888	6.065921	2.625875	2.017589	2.241882
118461	NM_001135196,XM_005269476,XM_005269477,XM_005269478,XM_017015619	C10orf71	chromosome 10 open reading frame 71	protein_coding	NP_001128668.1;XP_005269533.1;XP_005269534.1;XP_005269535.1;XP_016871108.1	26973	.	.	.	24.873195	2.144818	1.903790207	2.435415372	0.014874704	NA	-Inf	2.100855	1.053440	1.053842	1.053888	1.088151	1.065110	1.074232	0	0	0	6	2	4	0.000000	0.000000	0.000000	0.019511	0.007250	0.016253	0.000000	0.000000	0.000000	0.053635	0.020166	0.044510
123099	NM_206918,XM_006720043	DEGS2	delta 4-desaturase, sphingolipid 2	protein_coding	NP_996801.2;XP_006720106.1	20113	610862	.	.	-2.435635	29.441391	0.468187767	-2.743125749	0.006085738	0.020495455	5.380099	4.107436	4.956230	4.944355	4.848826	4.838871	4.803786	4.781246	61	49	26	21	15	12	0.549415	0.470435	0.243474	0.244147	0.164763	0.116467	1.480165	1.293364	0.663536	0.671158	0.458274	0.318948
127665	NM_001009992,XM_024453258,XM_024453260,XM_024453263,XR_002959366	ZNF648	zinc finger protein 648	protein_coding	NP_001009992.1;XP_024309026.1;XP_024309028.1;XP_024309031.1	18190	.	.	.	-2.592320	27.051075	0.467347549	-2.940517644	0.003276643	0.011995045	5.287000	3.912546	4.849891	4.788103	4.760310	4.669783	4.707257	4.698512	61	37	30	9	17	17	0.274817	0.152413	0.121542	0.061242	0.048767	0.100893	0.740376	0.419029	0.331238	0.168353	0.135642	0.276300
128853	NM_001012644,NM_001320478,NM_001320479,NM_080611,NM_177991,XM_017027654,XM_017027655,XM_017027656,XM_017027657,XM_017027658,XM_017027659,XM_017027660,XM_017027661,XM_017027662,XR_001754159,XR_001754160	DUSP15	dual specificity phosphatase 15	protein_coding	NP_001012662.1;NP_001307407.1;NP_001307408.1;NP_542178.2;NP_817130.1;XP_016883143.1;XP_016883144.1;XP_016883145.1;XP_016883146.1;XP_016883147.1;XP_016883148.1;XP_016883149.1;XP_016883150.1;XP_016883151.1	16236	616776	.	.	-3.197002	298.410997	0.146586421	-11.43843657	2.68684E-30	4.09666E-28	8.827965	7.153562	8.447573	8.449862	8.344432	7.797805	7.818251	7.756659	573	486	408	127	141	134	9.263709	9.179664	7.785275	2.805205	2.816777	2.433069	24.957110	25.237591	21.217030	7.711495	7.834657	6.663041
129852	NM_001100396,NM_001369401,NM_001369403,XM_005264134,XM_011532513,XM_024452687,XM_024452688,XM_024452689	C2orf73	chromosome 2 open reading frame 73	protein_coding	NP_001093866.1;NP_001356330.1;NP_001356332.1;XP_005264191.1;XP_011530815.1;XP_024308455.1;XP_024308456.1;XP_024308457.1	26861	.	.	.	-25.674412	2.509414	1.791626068	-2.613413254	0.008964284	NA	2.327350	-Inf	1.341629	1.355073	1.340663	1.320674	1.320528	1.320251	5	7	4	0	0	0	0.059243	0.110157	0.040534	0.000000	0.000000	0.000000	0.159604	0.302853	0.110467	0.000000	0.000000	0.000000
134111	NM_001145161,XM_024454361	UBE2QL1	ubiquitin conjugating enzyme E2 Q family like 1	protein_coding	NP_001138633.1;XP_024310129.1	37269	615832	.	.	-2.534893	123.125193	0.221257211	-6.064998374	1.31955E-09	2.12205E-08	7.464592	6.121424	7.099650	6.993143	7.081153	6.732834	6.691350	6.761957	231	155	185	62	55	81	0.968350	0.848593	0.844175	0.321376	0.267159	0.365029	2.608806	2.333032	2.300610	0.883462	0.743082	0.999645
139067	NM_001009609,XM_017029264	SPANXN3	SPANX family member N3	protein_coding	NP_001009609.2;XP_016884753.1	33176	300666	.	.	2.957469	18.655115	0.575553131	2.718016359	0.006567459	0.021898757	3.246605	4.797995	4.129854	4.162648	4.144150	4.224342	4.184290	4.288045	8	13	9	23	16	41	0.283522	0.587765	0.408223	1.188674	0.759499	1.746405	0.763828	1.615938	1.112521	3.267659	2.112491	4.782590
143941	NM_001080441,NM_001346096,NM_001346097,NM_001346098	TTC36	tetratricopeptide repeat domain 36	protein_coding	NP_001073910.1;NP_001333025.1;NP_001333026.1;NP_001333027.1	33708	.	.	.	-5.121543	5.637142	1.192114198	-1.97680596	0.048063568	NA	3.230666	0.916300	2.504012	2.516052	2.507165	2.490490	2.462292	2.461673	10	11	9	5	0	0	0.270900	0.365217	0.300911	0.180916	0.000000	0.000000	0.729824	1.004089	0.820065	0.497338	0.000000	0.000000
144453	NM_001282613,NM_001282614,NM_001282615,NM_001282616,NM_032735,NM_152439,NR_104220,XM_011537961,XM_011537962,XM_011537963,XM_011537965	BEST3	bestrophin 3	protein_coding	NP_001269542.1;NP_001269543.1;NP_001269544.1;NP_001269545.1;NP_116124.2;NP_689652.2;XP_011536263.1;XP_011536264.1;XP_011536265.1;XP_011536267.1	17105	607337	.	.	26.779958	2.306651	1.835308801	2.584350811	0.00975625	NA	-Inf	2.205800	1.162395	1.162827	1.162877	1.185944	1.190399	1.183186	0	0	0	4	5	4	0.000000	0.000000	0.000000	0.033125	0.029814	0.025319	0.000000	0.000000	0.000000	0.091060	0.082925	0.069336
145781	NM_001018090,NM_001018091,NM_001285900,NR_104367,NR_104368,NR_104369,NR_104370,NR_104371	GCOM1	GRINL1A complex locus 1	protein_coding	NP_001018100.1;NP_001018101.1;NP_001272829.1	26424	.	.	.	3.505497	16.381187	0.626587408	2.888054923	0.003876322	NA	2.868457	4.670134	3.932661	3.944472	3.960452	4.095030	3.990560	4.011656	6	7	10	35	15	21	0.021414	0.037038	0.046177	0.208204	0.085741	0.101332	0.057691	0.101828	0.125845	0.572350	0.238483	0.277502
146225	NM_001199317,NM_144673	CMTM2	CKLF like MARVEL transmembrane domain containing 2	protein_coding	NP_001186246.1;NP_653274.1	19173	607885	.	.	-22.920698	2.228517	2.084690141	-2.167506339	0.030196267	NA	2.156084	-Inf	1.196850	1.188363	1.158754	1.159065	1.158936	1.158692	9	6	0	0	0	0	0.202375	0.145007	0.000000	0.000000	0.000000	0.000000	0.545214	0.398667	0.000000	0.000000	0.000000	0.000000
146713	NM_001082575,NM_001350451,NM_001350453,XM_011524359,XM_011524360,XM_011524362,XM_011524365,XM_011524366,XM_011524367,XM_017024208,XM_017024209,XM_017024210,XM_017024211,XM_024450592,XM_024450593,XM_024450594,XM_024450595,XM_024450596,XM_024450597,XM_024450598,XM_024450599,XM_024450600,XM_024450601,XM_024450602,XM_024450603	RBFOX3	RNA binding fox-1 homolog 3	protein_coding	NP_001076044.1;NP_001337380.1;NP_001337382.1;XP_011522661.1;XP_011522662.1;XP_011522664.1;XP_011522667.1;XP_011522668.1;XP_011522669.1;XP_016879697.1;XP_016879698.1;XP_016879699.1;XP_016879700.1;XP_024306360.1;XP_024306361.1;XP_024306362.1;XP_024306363.1;XP_024306364.1;XP_024306365.1;XP_024306366.1;XP_024306367.1;XP_024306368.1;XP_024306369.1;XP_024306370.1;XP_024306371.1	27097	616999	.	.	-2.086056	117.095956	0.239384716	-4.431269463	9.36799E-06	6.84783E-05	7.304533	6.250004	7.062654	6.936043	6.891598	6.764029	6.684592	6.676849	234	150	132	81	64	69	1.819041	1.277723	1.112471	0.774865	0.542468	0.536970	4.900627	3.512836	3.031790	2.130102	1.508833	1.470512
146850	NM_001010855,NM_001290211,NR_110865,XM_011523677,XM_011523678,XM_011523680,XM_011523681,XM_011523683,XM_011523686,XM_017024228,XM_017024229,XM_017024230,XM_017024231,XM_024450613,XR_001752434	PIK3R6	phosphoinositide-3-kinase regulatory subunit 6	protein_coding	NP_001010855.1;NP_001277140.1;XP_011521979.1;XP_011521980.1;XP_011521982.1;XP_011521983.1;XP_011521985.1;XP_011521988.1;XP_016879717.1;XP_016879718.1;XP_016879719.1;XP_016879720.1;XP_024306381.1	27101	611462	.	.	-5.223392	8.883457	0.848214122	-2.811774513	0.004926903	NA	3.895799	1.526968	3.180018	3.155395	3.189669	3.124909	3.112933	3.111210	19	11	18	4	2	2	0.122636	0.079989	0.136357	0.034235	0.013196	0.015912	0.330392	0.219913	0.371613	0.094113	0.036705	0.043576
147686	NM_001317027,NM_001317028,NM_001317029,NM_001317030,NM_133460,XM_017026304,XM_017026305,XM_017026306,XM_017026308,XM_017026309,XM_017026310,XM_017026311,XM_017026312,XM_017026313,XM_017026314	ZNF418	zinc finger protein 418	protein_coding	NP_001303956.1;NP_001303957.1;NP_001303958.1;NP_001303959.1;NP_597717.1;XP_016881793.1;XP_016881794.1;XP_016881795.1;XP_016881797.1;XP_016881798.1;XP_016881799.1;XP_016881800.1;XP_016881801.1;XP_016881802.1;XP_016881803.1	20647	.	.	.	-2.375758	32.494844	0.427857825	-2.917763226	0.003525519	0.012764213	5.518219	4.260006	5.033524	5.098319	5.061962	4.914694	4.965542	4.968622	46	55	45	10	21	24	0.230173	0.358477	0.259300	0.069178	0.127214	0.146153	0.620102	0.985560	0.706666	0.190172	0.353835	0.400248
149297	NM_001017961,NM_001320302,NR_135199,NR_163271,XM_017000417	FAM78B	family with sequence similarity 78 member B	protein_coding	NP_001017961.1;NP_001307231.1;XP_016855906.1	13495	.	.	.	-2.376242	24.070662	0.500060212	-2.497063073	0.012522668	0.038029192	5.081418	3.836275	4.593566	4.675163	4.583510	4.531665	4.548088	4.506347	34	48	26	13	17	10	0.100323	0.203156	0.080829	0.050788	0.051143	0.028870	0.270277	0.558535	0.220282	0.139614	0.142250	0.079062
152048	NR_149029	LOC152048	uncharacterized FLJ31715	lncRNA	.	.	.	.	.	-2.007301	175.442798	0.172220028	-5.837050714	5.31329E-09	7.59942E-08	7.871658	6.866361	7.554194	7.600829	7.561961	7.278713	7.263848	7.259285	272	251	229	106	107	117	2.570278	2.805282	2.565892	1.351412	1.290151	1.296016	6.924516	7.712543	6.992765	3.715025	3.588459	3.549183
154091	NM_145176,XM_006715349,XM_017010311	SLC2A12	solute carrier family 2 member 12	protein_coding	NP_660159.1;XP_006715412.1;XP_016865800.1	18067	610372	.	.	2.042839	300.843287	0.136163177	7.56867892	3.77039E-14	1.23354E-12	7.626825	8.658332	7.999893	8.006208	7.936800	8.354622	8.377457	8.403647	249	211	178	344	374	428	1.042996	1.030228	0.864403	1.930484	2.065435	2.116806	2.809908	2.832399	2.355738	5.306889	5.744854	5.796945
162466	NM_001143804,NM_178500,XM_017024271	PHOSPHO1	phosphoethanolamine/phosphocholine phosphatase 1	protein_coding	NP_001137276.1;NP_848595.1;XP_016879760.1	16815	.	.	.	3.123463	11.114970	0.712339329	2.306690389	0.021072086	NA	2.439409	4.070883	3.406861	3.416427	3.432105	3.485271	3.486448	3.450452	4	5	8	17	18	12	0.039603	0.051716	0.097576	0.239079	0.228577	0.131485	0.106694	0.142181	0.265921	0.657226	0.635771	0.360074
163688	NM_001330313,NM_138705,XM_005244729	CALML6	calmodulin like 6	protein_coding	NP_001317242.1;NP_619650.2;XP_005244786.2	24193	610171	.	.	-2.048755	113.985143	0.240527799	-4.301985905	1.69274E-05	0.00011563	7.258816	6.225328	6.836346	6.987495	6.936962	6.730898	6.662983	6.629249	149	180	158	80	66	64	1.518802	2.179216	1.908743	1.098746	0.853632	0.760367	4.091763	5.991306	5.201852	3.020448	2.374313	2.082291
163782	NM_001320269,NM_181712,XM_011540843,XM_011540845,XM_017000483,XM_017000484,XM_017000485	KANK4	KN motif and ankyrin repeat domains 4	protein_coding	NP_001307198.1;NP_859063.3;XP_011539145.1;XP_011539147.1;XP_016855972.1;XP_016855973.1;XP_016855974.1	27263	614612	.	.	8.806853	3.124770	1.570247967	1.998809551	0.045628964	NA	-0.606382	2.483545	1.603808	1.614638	1.604458	1.627548	1.631937	1.639595	0	2	0	4	5	7	0.000000	0.007960	0.000000	0.020707	0.022504	0.033843	0.000000	0.021885	0.000000	0.056925	0.062592	0.092681
170690	NM_139056,NR_136935,XR_001742032	ADAMTS16	ADAM metallopeptidase with thrombospondin type 1 motif 16	protein_coding	NP_620687.2	17108	607510	.	.	22.865465	1.972620	1.934177766	2.334376115	0.019576036	NA	-Inf	1.980113	0.935025	0.935396	0.935438	0.964117	0.952129	0.950735	0	0	0	5	3	3	0.000000	0.000000	0.000000	0.024790	0.015167	0.014779	0.000000	0.000000	0.000000	0.068146	0.042186	0.040474
196792	NM_001204364,NM_152644,NR_037911	FAM24B	family with sequence similarity 24 member B	protein_coding	NP_001191293.1;NP_689857.2	23475	.	.	.	-2.061089	38.124696	0.395818659	-2.636073059	0.008387167	0.02702959	5.682543	4.637521	5.224732	5.302054	5.341031	5.203644	5.163356	5.166378	43	55	64	27	20	23	1.299336	2.017346	2.334476	1.096744	0.756696	0.827575	3.500505	5.546277	6.362094	3.014947	2.104694	2.266342
199777	NM_001076675,NM_145297	ZNF626	zinc finger protein 626	protein_coding	NP_001070143.1;NP_660340.1	30461	.	.	.	20.859457	1.800423	1.996120669	2.195573521	0.028122483	NA	-Inf	1.848336	0.803587	0.803926	0.803965	0.827022	0.826101	0.814184	0	0	0	4	4	2	0.000000	0.000000	0.000000	0.015260	0.015022	0.008766	0.000000	0.000000	0.000000	0.041949	0.041784	0.024005
202915	NM_001097620,XM_006715653,XM_006715655,XM_011515164,XM_011515165,XM_011515166,XM_017011815,XR_001744577	TMEM184A	transmembrane protein 184A	protein_coding	NP_001091089.1;XP_006715716.1;XP_006715718.1;XP_011513466.1;XP_011513467.1;XP_011513468.1;XP_016867304.1	28797	.	.	.	-2.589444	14.375900	0.6843814	-2.005668687	0.044891608	NA	4.373208	3.005063	3.943625	3.823864	3.829852	3.794640	3.808695	3.813889	45	12	13	5	8	10	0.162168	0.049461	0.052707	0.023732	0.035390	0.049321	0.436893	0.135983	0.143644	0.065238	0.098434	0.135066
219699	NM_001244889,NM_170744,XM_011539453,XM_017015834,XM_017015835,XR_002956966,XR_945617	UNC5B	unc-5 netrin receptor B	protein_coding	NP_001231818.1;NP_734465.2;XP_011537755.1;XP_016871323.1;XP_016871324.1	12568	607870	.	.	-2.025145	3225.283222	0.063216952	-16.10367311	2.404E-58	1.14275E-55	12.076003	11.058667	11.915953	11.915103	11.801166	11.313738	11.289931	11.264807	5429	4565	3940	1942	1978	2110	18.064984	18.111272	15.601520	8.587921	8.422410	8.213247	48.668384	49.793206	42.518452	23.608153	23.426301	22.492257
220115	NR_002793	TPTE2P3	transmembrane phosphoinositide 3-phosphatase and tensin homolog 2 pseudogene 3	transcribed_pseudogene	.	27345	.	.	.	42.209106	3.621479	1.655110308	3.26230967	0.001105084	NA	-Inf	2.856579	1.805035	1.805704	1.805781	1.834479	1.827889	1.865187	0	0	0	5	4	12	0.000000	0.000000	0.000000	0.058442	0.035004	0.115922	0.000000	0.000000	0.000000	0.160656	0.097361	0.317456
222611	NM_001368115,NM_153839	ADGRF2	adhesion G protein-coupled receptor F2	protein_coding	NP_001355044.1;NP_722581.4	18991	.	.	.	-21.280682	2.082594	2.191103372	-2.013356619	0.044077126	NA	2.058382	-Inf	1.038177	1.084739	1.029650	1.029950	1.029826	1.029590	2	11	0	0	0	0	0.008626	0.051475	0.000000	0.000000	0.000000	0.000000	0.023240	0.141519	0.000000	0.000000	0.000000	0.000000
223117	NM_152754,XM_011515960,XM_011515961,XM_017011873	SEMA3D	semaphorin 3D	protein_coding	NP_689967.2;XP_011514262.1;XP_011514263.1;XP_016867362.1	10726	609907	.	.	2.825656	141.389877	0.198906997	7.534102287	4.91706E-14	1.59257E-12	6.210839	7.705347	6.837667	6.893123	6.870334	7.223340	7.267939	7.300938	81	82	74	170	195	228	0.256705	0.309341	0.277633	0.732729	0.824638	0.874338	0.691583	0.850471	0.756625	2.014269	2.293669	2.394407
255809	NM_001136482,XM_005259846,XM_005259847,XM_024451448,XM_024451449	C19orf38	chromosome 19 open reading frame 38	protein_coding	NP_001129954.1;XP_005259903.1;XP_005259904.1;XP_024307216.1;XP_024307217.1	34073	.	.	.	-2.039831	60.334396	0.324191094	-3.172355691	0.001512077	0.006127038	6.338654	5.312371	6.058064	5.904234	5.957154	5.825279	5.780027	5.840518	126	63	76	37	29	47	2.019107	1.199044	1.465675	0.779681	0.580504	0.858931	5.439619	3.296527	3.994372	2.143340	1.614630	2.352210
256021	NR_046159,NR_046160,NR_132339,NR_132340,NR_132341	LINC01619	long intergenic non-protein coding RNA 1619	lncRNA	.	27409	.	.	.	6.027925	7.949893	0.972031519	2.666231949	0.007670675	NA	1.220300	3.762331	2.917551	2.929208	2.944857	2.964880	2.988805	3.006722	0	2	5	8	13	18	0.000000	0.015398	0.039521	0.092686	0.148049	0.194206	0.000000	0.042333	0.107705	0.254794	0.411785	0.531842
256076	NM_001278298,NM_153264,NR_022012,XM_011512621,XM_011512622,XM_011512623	COL6A5	collagen type VI alpha 5 chain	protein_coding	NP_001265227.1;NP_694996.5;XP_011510923.1;XP_011510924.1;XP_011510925.1	26674	611916	.	.	-2.702948	28.677650	0.435153157	-3.296617534	0.000978567	0.004192893	5.388392	3.951348	4.894352	4.881123	4.888377	4.751538	4.788531	4.770022	52	41	42	10	18	16	0.135300	0.126433	0.121935	0.031422	0.054223	0.045128	0.364506	0.347603	0.332306	0.086379	0.150818	0.123584
256126	NM_001105578,XM_005259848,XM_011527882,XM_011527883	SYCE2	synaptonemal complex central element protein 2	protein_coding	NP_001099048.1;XP_005259905.1;XP_011526184.1;XP_011526185.1	27411	611487	.	.	-2.126631	117.210817	0.221469667	-4.915207638	8.86884E-07	8.1814E-06	7.315690	6.230971	7.028783	6.982278	6.900113	6.728517	6.706657	6.690416	217	166	134	71	69	72	3.743470	3.254745	2.452121	1.661849	1.343940	1.273378	10.085180	8.948250	6.682710	4.568416	3.738069	3.487189
257203	NR_026719	DSCR9	Down syndrome critical region 9	lncRNA	.	16301	.	.	.	21.127666	1.824516	2.226770845	1.976432161	0.048105852	NA	-Inf	1.867514	0.809863	0.810205	0.810244	0.827689	0.848619	0.810193	0	0	0	3	7	0	0.000000	0.000000	0.000000	0.053680	0.110688	0.000000	0.000000	0.000000	0.000000	0.147565	0.307869	0.000000
260293	NM_001320289,NM_001320290,NM_178033,XM_017000973,XR_001737105	CYP4X1	cytochrome P450 family 4 subfamily X member 1	protein_coding	NP_001307218.1;NP_001307219.1;NP_828847.1;XP_016856462.1	20244	614999	.	.	2.901654	75.040937	0.26545677	5.78955161	7.05746E-09	9.80762E-08	5.265407	6.802435	6.039739	6.029271	6.041302	6.282539	6.309229	6.331367	48	37	39	92	104	121	0.467615	0.422765	0.441647	1.242186	1.325108	1.414148	1.259789	1.162305	1.203612	3.414765	3.685689	3.872695
267004	NM_170753	PGBD3	piggyBac transposable element derived 3	protein_coding	NP_736609.2	19400	.	.	.	4.126685	11.106092	1.042097898	1.962371657	0.04971923	NA	2.089046	4.166516	3.424983	3.375759	3.376056	3.504777	3.377226	3.489871	13	1	1	25	1	25	0.121544	0.004003	0.003808	0.336483	0.006582	0.287854	0.327447	0.011006	0.010378	0.924990	0.018306	0.788298
282763	NM_001005567,NR_038321	OR51B5	olfactory receptor family 51 subfamily B member 5	protein_coding	NP_001005567.2	19599	.	.	.	2.003925	27.219000	0.437558949	2.291871152	0.021913079	0.060852094	4.174886	5.184915	4.728384	4.702845	4.695046	4.770362	4.818663	4.782210	27	17	15	28	40	35	0.426214	0.317311	0.261021	0.597113	0.796987	0.656418	1.148252	0.872380	0.711356	1.641460	2.216759	1.797623
283267	NR_015451	LINC00294	long intergenic non-protein coding RNA 294	lncRNA	.	27456	612296	.	.	3.684075	24.613895	0.596110885	3.155960493	0.001599705	0.006434653	3.407260	5.271219	4.480529	4.474103	4.563575	4.586751	4.633407	4.690444	7	4	22	24	35	52	0.046277	0.030872	0.173242	0.221261	0.306780	0.413145	0.124675	0.084876	0.472131	0.608246	0.853286	1.131412
283375	NM_001135195,NM_173596,XM_005268803,XM_011538198,XM_011538199,XM_011538200,XM_011538201,XM_017019185,XM_017019186,XM_017019187,XR_944520	SLC39A5	solute carrier family 39 member 5	protein_coding	NP_001128667.1;NP_775867.2;XP_005268860.1;XP_011536500.1;XP_011536501.1;XP_011536502.1;XP_011536503.1;XP_016874674.1;XP_016874675.1;XP_016874676.1	20502	608730	.	.	-7.900285	4.549335	1.320467464	-2.258218995	0.02393201	NA	3.021350	-0.030033	2.205638	2.212064	2.207890	2.168298	2.168036	2.182539	9	9	8	0	0	3	0.092060	0.105973	0.093696	0.000000	0.000000	0.036387	0.248018	0.291351	0.255347	0.000000	0.000000	0.099648
283446	NM_001101421,XM_011538223,XM_017019207	MYO1H	myosin IH	protein_coding	NP_001094891.3;XP_011536525.1;XP_016874696.1	13879	614636	.	.	-20.774140	2.029184	2.148501297	-2.03710225	0.041639796	NA	2.020900	-Inf	1.031632	1.010193	1.050456	1.010521	1.010404	1.010180	5	0	8	0	0	0	0.017731	0.000000	0.040108	0.000000	0.000000	0.000000	0.047769	0.000000	0.109306	0.000000	0.000000	0.000000
283518	NM_173605,NM_199464	KCNRG	potassium channel regulator	protein_coding	NP_775876.1;NP_955751.1	18893	607947	.	.	3.176235	13.499667	0.749547439	2.224432433	0.026119364	NA	2.710337	4.354353	3.657603	3.676347	3.716622	3.713831	3.799580	3.738616	2	5	13	11	29	18	0.023332	0.088409	0.227598	0.234059	0.586029	0.317245	0.062858	0.243061	0.620267	0.643428	1.629994	0.868786
283692	NR_046096	CPEB1-AS1	CPEB1 antisense RNA 1	lncRNA	.	27523	.	.	.	-4.058350	8.813371	0.885957286	-2.281027941	0.022546794	NA	3.824130	1.792027	3.177184	3.143771	3.173407	3.095867	3.127367	3.114351	20	10	16	0	6	4	0.207517	0.124993	0.195196	0.000000	0.068346	0.043179	0.559065	0.343643	0.531962	0.000000	0.190100	0.118246
283860	NR_024347	LINC00304	long intergenic non-protein coding RNA 304	lncRNA	.	26713	.	.	.	-2.320784	23.802695	0.516584606	-2.351235775	0.018711173	0.053241194	5.056369	3.841001	4.647845	4.616466	4.556666	4.528494	4.488544	4.545021	51	36	22	14	7	20	0.513598	0.424068	0.264059	0.186612	0.080011	0.233027	1.383670	1.165889	0.719633	0.512996	0.222545	0.638152
284111	NM_001143838,NM_001284509,NM_001284510,NM_177550,XM_011523795	SLC13A5	solute carrier family 13 member 5	protein_coding	NP_001137310.1;NP_001271438.1;NP_001271439.1;NP_808218.1;XP_011522097.1	23089	608305	.	.	-25.909395	2.535485	1.799021273	-2.609976597	0.009054842	NA	2.342262	-Inf	1.347458	1.370127	1.350823	1.330806	1.330659	1.330378	4	8	4	0	0	0	0.027052	0.059720	0.033290	0.000000	0.000000	0.000000	0.072881	0.164187	0.090726	0.000000	0.000000	0.000000
285025	NM_001316745,NM_173648,XM_011510991,XM_011510992,XM_011510993,XM_017003867,XM_017003868,XM_017003869,XM_017003870,XM_017003871,XR_001738715	CCDC141	coiled-coil domain containing 141	protein_coding	NP_001303674.1;NP_775919.3;XP_011509293.1;XP_011509294.1;XP_011509295.1;XP_016859356.1;XP_016859357.1;XP_016859358.1;XP_016859359.1;XP_016859360.1	26821	616031	.	.	2.997125	11.971376	0.675669147	2.343719939	0.019092502	NA	2.593376	4.162505	3.519765	3.525080	3.545694	3.572963	3.594995	3.596530	5	5	9	13	18	20	0.010917	0.011569	0.021907	0.045239	0.053269	0.056817	0.029411	0.031807	0.059703	0.124363	0.148165	0.155595
285296	gene-UNC93B3	UNC93B3	unc-93 homolog B3 (pseudogene)	pseudogene	.	13483	.	.	.	-30.507130	2.982175	1.702655689	-2.896107868	0.003778225	NA	2.576365	-Inf	1.591340	1.600568	1.596171	1.566242	1.566069	1.565739	6	7	6	0	0	0	0.115823	0.144101	0.132848	0.000000	0.000000	0.000000	0.312037	0.396177	0.362047	0.000000	0.000000	0.000000
285313	NM_001178145,NM_001178146,NM_178822,XM_011512708,XM_011512709	IGSF10	immunoglobulin superfamily member 10	protein_coding	NP_001171616.1;NP_001171617.1;NP_849144.2;XP_011511010.1;XP_011511011.1	26384	617351	.	.	2.294801	23.245639	0.504756015	2.374155447	0.017589144	0.050457178	3.823434	5.014997	4.455641	4.514398	4.449285	4.539527	4.562228	4.571108	13	23	9	25	31	36	0.026588	0.058788	0.021823	0.073621	0.086523	0.091542	0.071631	0.161626	0.059473	0.202385	0.240658	0.250691
286002	NR_028137	SLC26A4-AS1	SLC26A4 antisense RNA 1	lncRNA	.	22385	.	.	.	14.501394	4.947923	1.392630521	2.770382809	0.005599044	NA	-0.579396	3.205800	2.245440	2.246355	2.256875	2.292012	2.300655	2.286563	0	0	2	8	10	8	0.000000	0.000000	0.010248	0.059096	0.070180	0.052906	0.000000	0.000000	0.027929	0.162456	0.195200	0.144885
286059	NR_038873	LOC286059	TNF receptor superfamily member 10d pseudogene	transcribed_pseudogene	.	.	.	.	.	-2.638542	26.002381	0.472111213	-2.964854846	0.003028258	0.011217672	5.234454	3.843782	4.738947	4.725241	4.753658	4.667512	4.617214	4.615704	45	35	41	19	10	11	0.379999	0.354952	0.418830	0.213908	0.108105	0.106708	1.023744	0.975867	1.141427	0.588031	0.300687	0.292223
339535	NR_015407	LINC01139	long intergenic non-protein coding RNA 1139	lncRNA	.	27924	.	.	.	2.804214	12.346440	0.660285423	2.252959843	0.024261681	NA	2.691213	4.188584	3.577555	3.575546	3.566239	3.660002	3.615510	3.613831	9	7	5	22	14	15	0.126092	0.113312	0.087528	0.428992	0.253905	0.246459	0.339702	0.311527	0.238537	1.179296	0.706219	0.674935
340706	NM_001272046,NM_001320804,XM_011539754,XM_017016177,XM_017016178,XM_017016179,XM_017016180,XM_017016181	VWA2	von Willebrand factor A domain containing 2	protein_coding	NP_001258975.1;NP_001307733.1;XP_011538056.1;XP_016871666.1;XP_016871667.1;XP_016871668.1;XP_016871669.1;XP_016871670.1	24709	618281	.	.	28.362808	2.438225	2.034103785	2.372508472	0.017667758	NA	-Inf	2.285831	1.237769	1.238222	1.238274	1.272427	1.238477	1.278394	0	0	0	6	0	8	0.000000	0.000000	0.000000	0.027513	0.000000	0.033526	0.000000	0.000000	0.000000	0.075633	0.000000	0.091811
342346	NM_001145011,XM_005255298,XM_005255301,XM_011522475	C16orf96	chromosome 16 open reading frame 96	protein_coding	NP_001138483.1;XP_005255355.1;XP_005255358.1;XP_011520777.1	40031	.	.	.	-2.460797	50.006704	0.328559612	-3.954003183	7.68544E-05	0.000442036	6.152017	4.853079	5.727523	5.727133	5.665538	5.527384	5.548903	5.539283	92	78	60	23	29	30	0.551878	0.531988	0.401678	0.171365	0.200500	0.201407	1.486801	1.462591	1.094685	0.471081	0.557677	0.551561
342372	NM_181536,XM_017023201,XM_017023202,XM_017023203,XM_017023204,XM_024450254,XM_024450255,XM_024450256,XM_024450257,XM_024450258,XM_024450259,XM_024450260	PKD1L3	polycystin 1 like 3, transient receptor potential channel interacting	protein_coding	NP_853514.1;XP_016878690.1;XP_016878691.1;XP_016878692.1;XP_016878693.1;XP_024306022.1;XP_024306023.1;XP_024306024.1;XP_024306025.1;XP_024306026.1;XP_024306027.1;XP_024306028.1	21716	607895	.	.	20.771915	1.791458	2.004223017	2.183670336	0.028986481	NA	-Inf	1.841134	0.797542	0.797879	0.797918	0.815309	0.825447	0.808128	0	0	0	3	5	2	0.000000	0.000000	0.000000	0.016353	0.023181	0.007092	0.000000	0.000000	0.000000	0.044953	0.064476	0.019422
342618	NM_001129820,XM_017024577,XM_017024578,XM_017024579	SLFN14	schlafen family member 14	protein_coding	NP_001123292.1;XP_016880066.1;XP_016880067.1;XP_016880068.1	32689	614958	.	.	-22.592867	2.210164	1.853293585	-2.426920104	0.015227609	NA	2.144154	-Inf	1.155828	1.163740	1.164149	1.139075	1.138947	1.138701	4	5	5	0	0	0	0.010427	0.016398	0.018244	0.000000	0.000000	0.000000	0.028090	0.045084	0.049719	0.000000	0.000000	0.000000
342667	NM_001351360,NM_198993,XM_017024580,XM_017024581,XM_017024583,XR_002957997	STAC2	SH3 and cysteine rich domain 2	protein_coding	NP_001338289.1;NP_945344.1;XP_016880069.1;XP_016880070.1;XP_016880072.1	23990	.	.	.	2.201346	17.446242	0.550826319	2.06668803	0.03876356	0.097056027	3.447566	4.583915	4.075093	4.056902	4.097036	4.142225	4.127439	4.145808	13	7	15	22	20	26	0.080126	0.054536	0.112947	0.194328	0.168233	0.195873	0.215867	0.149935	0.307812	0.534208	0.467928	0.536405
345630	NM_001355274	FBLL1	fibrillarin like 1	protein_coding	NP_001342203.1	35458	.	.	.	-3.740805	67.475188	0.30885764	-6.162544364	7.15853E-10	1.21021E-08	6.735129	4.828804	6.208561	6.111909	6.178080	5.834664	5.895318	5.874667	143	92	110	18	32	31	2.431492	1.865465	2.211923	0.402551	0.697969	0.603388	6.550617	5.128710	6.028101	1.106610	1.941349	1.652399
375307	NM_001320865,NM_198559,XM_005246539,XM_005246541,XM_011511148,XM_011511149,XM_011511150,XM_017004053	CATIP	ciliogenesis associated TTC17 interacting protein	protein_coding	NP_001307794.1;NP_940961.1;XP_005246596.1;XP_005246598.1;XP_011509450.1;XP_011509451.1;XP_011509452.1;XP_016859542.1	25062	.	.	.	-22.431081	2.176375	2.113486318	-2.123234575	0.0337342	NA	2.121927	-Inf	1.175775	1.148891	1.128883	1.129193	1.129065	1.128822	11	4	0	0	0	0	0.158808	0.058342	0.000000	0.000000	0.000000	0.000000	0.427841	0.160400	0.000000	0.000000	0.000000	0.000000
387522	NM_199203	TMEM189-UBE2V1	TMEM189-UBE2V1 readthrough	protein_coding	NP_954673.2	33521	.	.	.	-2.756487	17.404915	0.72590491	-2.015182702	0.043885509	0.107352445	4.674565	3.212879	4.105878	4.038625	4.218056	4.029111	4.084740	4.023366	26	8	47	5	16	5	0.206265	0.075886	0.438965	0.053092	0.154587	0.039361	0.555693	0.208632	1.196301	0.145951	0.429971	0.107793
387703	gene-XRCC6P1	XRCC6P1	X-ray repair cross complementing 6 pseudogene 1	pseudogene	.	45183	.	.	.	-29.124994	2.850236	1.733222753	-2.806440108	0.005009222	NA	2.511082	-Inf	1.519006	1.522706	1.538033	1.498134	1.497968	1.497653	5	5	8	0	0	0	0.054858	0.068441	0.113088	0.000000	0.000000	0.000000	0.147791	0.188164	0.308197	0.000000	0.000000	0.000000
387723	NM_001355042,NR_034125,NR_149170,XM_024448007,XM_024448008,XM_024448009	C10orf143	chromosome 10 open reading frame 143	protein_coding	NP_001341971.1;XP_024303775.1;XP_024303776.1;XP_024303777.1	48677	.	.	.	-2.916055	55.272682	0.329393587	-4.687455345	2.76623E-06	2.29742E-05	6.363293	4.818566	5.869491	5.787212	5.917474	5.645840	5.638836	5.647532	102	64	99	25	25	30	1.258606	0.910446	1.171391	0.274098	0.652155	0.511202	3.390776	2.503081	3.192366	0.753495	1.813920	1.399942
388585	NM_001010926,XM_005244751	HES5	hes family bHLH transcription factor 5	protein_coding	NP_001010926.1;XP_005244808.1	19764	607348	.	.	-2.348771	107.156242	0.252164931	-4.885319365	1.03261E-06	9.38644E-06	7.231284	6.001262	6.799537	6.768049	6.941816	6.579365	6.586042	6.510491	164	128	188	61	66	53	2.741143	2.539043	3.796516	1.383435	1.347172	1.049254	7.384838	6.980575	10.346557	3.803056	3.747057	2.873418
389119	NM_001366281,NM_203370	INKA1	inka box actin regulator 1	protein_coding	NP_001353210.1;NP_976248.2	32480	.	.	.	45.460255	3.916946	1.626652216	3.385194343	0.000711279	NA	-Inf	2.969729	1.905137	1.905861	1.905944	1.934823	1.970554	1.931229	0	0	0	5	12	5	0.000000	0.000000	0.000000	0.120271	0.329807	0.114864	0.000000	0.000000	0.000000	0.330626	0.917332	0.314559
389432	NM_001030060,XM_017010850	SAMD5	sterile alpha motif domain containing 5	protein_coding	NP_001025231.1;XP_016866339.1	21180	.	.	.	2.168084	236.560569	0.147460238	7.5709931	3.70382E-14	1.21422E-12	7.223109	8.338574	7.622740	7.637284	7.645384	8.013228	8.029881	8.030227	176	152	152	281	303	333	0.630961	0.647626	0.645891	1.359989	1.389522	1.400383	1.699854	1.780513	1.760230	3.738604	3.864851	3.834997
389641	NR_033928	LOC389641	uncharacterized LOC389641	lncRNA	.	.	.	.	.	-2.227715	25.674712	0.448720303	-2.575245605	0.010016893	0.031453861	5.148278	3.989643	4.693231	4.733920	4.724142	4.635255	4.621111	4.632495	36	40	37	15	13	17	0.408651	0.545143	0.506634	0.229763	0.180937	0.226582	1.100936	1.498759	1.380718	0.631618	0.503264	0.620503
389652	NR_146077	ASNSP1	asparagine synthetase pseudogene 1	transcribed_pseudogene	.	754	.	.	.	-3.229234	649.047315	0.11028659	-15.3345199	4.49584E-53	1.94884E-50	9.953571	8.259860	9.580719	9.527377	9.650711	8.762838	8.755633	8.850187	1184	934	1069	256	266	350	18.439583	17.244963	19.741566	5.374198	5.285749	6.383152	49.677578	47.411472	53.801228	14.773646	14.701916	17.480482
389812	NM_203347,XM_011518672	LCN15	lipocalin 15	protein_coding	NP_976222.1;XP_011516974.1	33777	.	.	.	-2.110081	19.716225	0.507652898	-2.122116021	0.033827996	0.086961679	4.740930	3.665894	4.354355	4.322225	4.319711	4.261165	4.273440	4.266730	38	25	24	10	13	13	1.130829	0.859763	0.830328	0.378842	0.511508	0.420385	3.046535	2.363741	2.262874	1.041436	1.422719	1.151240
390940	NM_001193621,NM_001193622,NM_001321124,XM_011526971	PINLYP	phospholipase A2 inhibitor and LY6/PLAUR domain containing	protein_coding	NP_001180550.2;NP_001180551.1;NP_001308053.1;XP_011525273.1	44206	.	.	.	12.512667	2.231969	1.820983908	2.001839422	0.045302005	NA	-1.855804	2.066144	1.130163	1.126102	1.126150	1.149093	1.137307	1.156327	1	0	0	4	2	6	0.015317	0.000000	0.000000	0.111114	0.057331	0.152255	0.041265	0.000000	0.000000	0.305453	0.159463	0.416954
400120	NM_203451	SERTM1	serine rich and transmembrane domain containing 1	protein_coding	NP_982276.2	33792	.	.	.	2.256952	19.534263	0.569728319	2.061291225	0.039275265	0.09816994	3.588619	4.756921	4.209466	4.200032	4.264247	4.335364	4.261113	4.289336	11	7	20	32	18	26	0.075326	0.052405	0.167027	0.313834	0.162392	0.219871	0.202934	0.144076	0.455195	0.862729	0.451681	0.602124
401491	NR_015375	VLDLR-AS1	VLDLR antisense RNA 1	lncRNA	.	49621	.	.	.	-2.744623	26.205700	0.482693535	-3.017666427	0.002547291	0.00966081	5.266218	3.799767	4.737792	4.739461	4.780373	4.608828	4.662683	4.654001	42	36	45	6	17	17	1.072853	1.087712	1.349968	0.205275	0.540587	0.490718	2.890343	2.990441	3.679036	0.564301	1.503603	1.343849
406980	NR_029490,rna-MIR19B1,rna-MIR19B1-2	MIR19B1	microRNA 19b-1	miRNA	.	31575	609419	.	.	18.522010	1.595166	2.056861824	2.047375642	0.040621216	NA	-Inf	1.673707	0.637310	0.637611	0.637645	0.654982	0.654274	0.652924	0	0	0	3	3	3	0.000000	0.000000	0.000000	0.000013	0.000014	0.000013	0.000000	0.000000	0.000000	0.000038	0.000038	0.000037
440730	NM_001004342,NM_001300889,XM_011544192,XM_017001323	TRIM67	tripartite motif containing 67	protein_coding	NP_001004342.3;NP_001287818.1;XP_011542494.1;XP_016856812.1	31859	610584	.	.	-2.815724	17.914985	0.71865141	-2.07820604	0.037690386	0.094868715	4.725442	3.228887	4.235192	4.180095	4.163725	4.128640	4.068014	4.143178	43	24	20	11	0	16	0.134779	0.071397	0.058794	0.035446	0.000000	0.044294	0.363105	0.196292	0.160229	0.097440	0.000000	0.121299
441172	NR_033896	FLJ46906	uncharacterized LOC441172	lncRNA	.	.	.	.	.	-2.983725	511.372180	0.118732182	-13.28295962	2.90674E-40	8.54159E-38	9.581699	8.002701	9.142661	9.218404	9.300628	8.513129	8.513369	8.530262	830	774	845	223	235	269	18.857754	20.842230	22.754770	6.824059	6.795864	7.159161	50.804157	57.301411	62.013042	18.759304	18.902187	19.605608
441581	NM_001080998	FRG2B	FSHD region gene 2 family member B	protein_coding	NP_001074467.1	33518	.	.	.	-5.847334	8.737935	0.932164419	-2.733186197	0.006272486	NA	3.894289	1.382013	3.125297	3.148927	3.159623	3.100156	3.082649	3.070877	13	16	18	5	2	0	0.130729	0.194317	0.219886	0.070693	0.021977	0.000000	0.352195	0.534236	0.599250	0.194335	0.061129	0.000000
449520	NR_028361	GGNBP1	gametogenetin binding protein 1 (pseudogene)	transcribed_pseudogene	.	19427	609495	.	.	-24.520501	2.385259	2.05044276	-2.251180402	0.024374114	NA	2.254146	-Inf	1.295281	1.252953	1.283112	1.253335	1.253198	1.252937	10	0	6	0	0	0	0.218433	0.000000	0.137001	0.000000	0.000000	0.000000	0.588474	0.000000	0.373367	0.000000	0.000000	0.000000
641467	NR_038381	TSC22D1-AS1	TSC22D1 antisense RNA 1	lncRNA	.	43684	.	.	.	2.378704	14.711744	0.604108171	2.069456993	0.038503223	NA	3.119428	4.373861	3.830026	3.814953	3.840469	3.899542	3.899756	3.858104	11	6	11	21	22	15	0.081033	0.055156	0.097970	0.223845	0.223199	0.139041	0.218308	0.151641	0.266996	0.615348	0.620811	0.380769
643432	NR_015362,NR_152794,NR_152795	TSG1	tumor suppressor TSG1	lncRNA	.	.	.	.	.	-2.434228	20.722811	0.532930389	-2.408315422	0.016026328	0.046686646	4.873916	3.599738	4.444452	4.355122	4.411466	4.326377	4.338449	4.307324	46	19	31	11	14	9	0.280057	0.111704	0.224865	0.089635	0.094295	0.067648	0.754494	0.307107	0.612821	0.246405	0.262273	0.185257
643677	NM_001146197,XM_011521106	CCDC168	coiled-coil domain containing 168	protein_coding	NP_001139669.1;XP_011519408.1	26851	.	.	.	4.285850	6.861992	0.994324994	2.111564469	0.034723823	NA	1.403797	3.469627	2.711658	2.738342	2.728617	2.775068	2.777710	2.753050	0	5	3	11	12	8	0.000000	0.005842	0.003545	0.014831	0.015743	0.009063	0.000000	0.016061	0.009662	0.040771	0.043788	0.024819
645018	gene-RPS2P20	RPS2P20	ribosomal protein S2 pseudogene 20	pseudogene	.	35992	.	.	.	-2.295682	25.278359	0.481906248	-2.487876208	0.012850846	0.038807056	5.134227	3.948280	4.737395	4.686971	4.658565	4.633545	4.598718	4.581911	54	34	27	19	13	11	1.354345	1.007554	0.787974	0.613606	0.403393	0.317042	3.648704	2.770063	2.147448	1.686799	1.122007	0.868229
645126	gene-PFN1P6	PFN1P6	profilin 1 pseudogene 6	pseudogene	.	42988	.	.	.	-228.545953	22.313960	3.908632986	-2.004880092	0.044975868	0.109543733	5.479875	-Inf	4.516430	4.582871	4.234714	4.237845	4.236559	4.234094	70	77	0	0	0	0	2.032944	2.628318	0.000000	0.000000	0.000000	0.000000	5.476899	7.226018	0.000000	0.000000	0.000000	0.000000
647309	NM_001146686,XR_924161	GMNC	geminin coiled-coil domain containing	protein_coding	NP_001140158.1	40049	614448	.	.	29.009481	2.481553	2.085523812	2.329607809	0.019826889	NA	-Inf	2.311243	1.265170	1.265640	1.265694	1.266053	1.276994	1.330638	0	0	0	0	2	13	0.000000	0.000000	0.000000	0.000000	0.011607	0.087945	0.000000	0.000000	0.000000	0.000000	0.032285	0.240841
654463	NM_001039112,XM_006716618,XM_011517231,XM_011517232,XM_011517233,XM_011517235,XM_011517236,XR_928347	FER1L6	fer-1 like family member 6	protein_coding	NP_001034201.2;XP_006716681.1;XP_011515533.1;XP_011515534.1;XP_011515535.1;XP_011515537.1;XP_011515538.1	28065	.	.	.	25.116947	2.168912	1.896576283	2.452097091	0.014202633	NA	-Inf	2.116971	1.066601	1.067008	1.067055	1.095793	1.094652	1.077268	0	0	0	5	5	2	0.000000	0.000000	0.000000	0.022009	0.018863	0.005768	0.000000	0.000000	0.000000	0.060504	0.052465	0.015796
677825	NR_002976	SNORA44	small nucleolar RNA, H/ACA box 44	snoRNA	.	32637	.	.	.	-2.901755	9.719869	0.77718784	-1.977547546	0.047979772	NA	3.853176	2.318448	3.284501	3.322635	3.286284	3.244487	3.269742	3.241144	14	20	12	3	8	3	2.359053	3.897164	2.327623	0.648148	1.701121	0.554473	6.355462	10.714448	6.343417	1.781757	4.731541	1.518443
729083	NR_122070	LINC02158	long intergenic non-protein coding RNA 2158	lncRNA	.	53019	.	.	.	-5.208944	4.494264	1.199507393	-1.984973915	0.047147374	NA	2.909691	0.559694	2.179712	2.185549	2.186215	2.157699	2.157035	2.145698	8	8	8	2	2	0	0.194128	0.215760	0.216036	0.062793	0.049056	0.000000	0.522995	0.593188	0.588758	0.172617	0.136446	0.000000
730091	NR_038387	LINC00886	long intergenic non-protein coding RNA 886	lncRNA	.	48572	.	.	.	-2.103123	22.706499	0.505442887	-2.121967019	0.033840508	0.086972697	4.942743	3.873629	4.509692	4.556497	4.528848	4.454247	4.490547	4.429839	31	37	30	12	20	9	0.208822	0.297894	0.234947	0.106880	0.171655	0.071326	0.562582	0.818997	0.640296	0.293812	0.477446	0.195329
767557	NR_003189	SYS1-DBNDD2	SYS1-DBNDD2 readthrough (NMD candidate)	lncRNA	.	33535	.	.	.	-2.456344	101.411341	0.266036895	-4.873431648	1.09676E-06	9.90826E-06	7.172020	5.873159	6.785024	6.666945	6.825469	6.492486	6.412456	6.523928	183	115	167	55	39	73	3.097651	2.293588	3.344523	1.234779	0.835580	1.445058	8.345295	6.305746	9.114753	3.394401	2.324102	3.957340
100129086	gene-HIGD1AP1	HIGD1AP1	HIG1 hypoxia inducible domain family member 1A pseudogene 1	pseudogene	.	22804	.	.	.	2.453335	27.045610	0.452609533	2.86062113	0.00422812	0.014943298	3.963795	5.266327	4.700518	4.653164	4.688332	4.769362	4.803639	4.779620	24	10	17	31	40	38	0.400508	0.202725	0.327500	0.696464	0.856888	0.760881	1.078997	0.557350	0.892529	1.914577	2.383371	2.083699
100129199	gene-RPS3AP40	RPS3AP40	RPS3A pseudogene 40	pseudogene	.	35869	.	.	.	18.944419	1.637190	2.094331555	2.026279444	0.042736156	NA	-Inf	1.711221	0.662921	0.663230	0.663265	0.686340	0.685427	0.668377	0	0	0	4	4	1	0.000000	0.000000	0.000000	0.110412	0.136704	0.000811	0.000000	0.000000	0.000000	0.303521	0.380231	0.002221
100130180	gene-LOC100130180	LOC100130180	nuclear factor, erythroid 2 like 3 pseudogene	pseudogene	.	.	.	.	.	27.033332	2.332145	1.839061803	2.586464157	0.009696625	NA	-Inf	2.221657	1.173516	1.173953	1.174003	1.202727	1.201578	1.189288	0	0	0	5	5	3	0.000000	0.000000	0.000000	0.073914	0.062098	0.026234	0.000000	0.000000	0.000000	0.203190	0.172722	0.071844
100130207	NR_149025	LOC100130207	uncharacterized LOC100130207	lncRNA	.	.	.	.	.	-17.319873	1.688361	2.02492181	-2.031859404	0.042167891	NA	1.755624	-Inf	0.783409	0.772022	0.782287	0.762247	0.762149	0.761962	5	2	4	0	0	0	0.042561	0.016616	0.038342	0.000000	0.000000	0.000000	0.114663	0.045682	0.104491	0.000000	0.000000	0.000000
100130238	NR_024563	LOC100130238	uncharacterized LOC100130238	lncRNA	.	.	.	.	.	2.064660	49.541962	0.35659899	2.932998237	0.003357058	0.012231221	5.019882	6.058314	5.503066	5.497460	5.591005	5.619179	5.691770	5.701252	32	25	46	47	67	76	0.185295	0.172025	0.319879	0.371906	0.495330	0.521874	0.499199	0.472948	0.871760	1.022368	1.377723	1.429169
100130887	NR_120495	ATE1-AS1	ATE1 antisense RNA 1	lncRNA	.	49496	.	.	.	-2.426367	14.649768	0.627747695	-2.037120552	0.041637963	NA	4.370862	3.105934	3.932843	3.859294	3.898386	3.852555	3.839409	3.825071	34	13	21	10	8	6	0.798992	0.341853	0.569916	0.299562	0.216243	0.151579	2.152542	0.939854	1.553177	0.823494	0.601464	0.415103
100132354	NR_024478	LINC01512	long intergenic non-protein coding RNA 1512	lncRNA	.	51201	.	.	.	-8.433258	10.067704	0.931361518	-3.302788423	0.000957286	NA	4.167732	1.112865	3.384005	3.374883	3.314191	3.292395	3.269264	3.278327	28	22	9	4	0	2	0.276373	0.256483	0.100142	0.041167	0.000000	0.023367	0.744568	0.705147	0.272914	0.113168	0.000000	0.063992
100137049	NM_001114633	PLA2G4B	phospholipase A2 group IVB	protein_coding	NP_001108105.1	9036	606088	.	.	-6.112823	35.060157	1.153351302	-2.264564827	0.023539397	0.064599521	5.913460	3.299607	4.797835	4.808516	5.366308	4.786422	4.788608	4.792065	15	14	154	8	9	11	0.117917	0.135654	1.518298	0.086781	0.086840	0.102609	0.317676	0.372954	4.137783	0.238561	0.241538	0.280997
100144748	NM_001126049	KLLN	killin, p53 regulated DNA replication inhibitor	protein_coding	NP_001119521.1	37212	612105	.	.	-2.073335	123.109892	0.246800098	-4.262370786	2.02269E-05	0.000136212	7.376383	6.323102	7.131192	7.058340	6.919954	6.726816	6.764382	6.835761	242	176	124	58	71	100	1.255334	1.082582	0.760628	0.402497	0.470419	0.607783	3.381960	2.976336	2.072921	1.106462	1.308435	1.664436
100271849	NM_001145785,NM_001367282	MEF2B	myocyte enhancer factor 2B	protein_coding	NP_001139257.1;NP_001354211.1	6995	600661	.	.	-19.494805	17.800156	0.833322821	-5.14208625	2.71704E-07	2.79878E-06	5.084699	0.735858	4.207493	4.213763	4.151668	4.034317	4.038728	4.051341	45	40	25	0	1	4	0.721338	0.752185	0.478447	0.000000	0.002412	0.061625	1.943337	2.067977	1.303902	0.000000	0.006710	0.168761
100287098	NR_109770	TONSL-AS1	TONSL antisense RNA 1	lncRNA	.	51556	.	.	.	-69.694330	6.799387	1.429381237	-4.283650316	1.83852E-05	NA	3.765405	-Inf	2.800045	2.783986	2.794515	2.726349	2.725965	2.725232	18	12	14	0	0	0	0.326906	0.257942	0.310938	0.000000	0.000000	0.000000	0.880709	0.709159	0.847392	0.000000	0.000000	0.000000
100287559	NR_040107	ADPGK-AS1	ADPGK antisense RNA 1	lncRNA	.	44144	.	.	.	-25.081191	2.444870	2.036992828	-2.282057101	0.022485969	NA	2.289758	-Inf	1.311022	1.325516	1.281246	1.281588	1.281447	1.281179	7	9	0	0	0	0	0.053341	0.086655	0.000000	0.000000	0.000000	0.000000	0.143704	0.238240	0.000000	0.000000	0.000000	0.000000
100287722	NR_037864,NR_125965	AP4B1-AS1	AP4B1 antisense RNA 1	lncRNA	.	44114	.	.	.	27.120703	2.336909	2.370279024	2.008760414	0.044562548	NA	-Inf	2.224601	1.142622	1.143050	1.143099	1.143426	1.212868	1.143035	0	0	0	0	13	0	0.000000	0.000000	0.000000	0.000000	0.187947	0.000000	0.000000	0.000000	0.000000	0.000000	0.522760	0.000000
100313968	gene-LOC100313968	LOC100313968	riboflavin kinase pseudogene	pseudogene	.	.	.	.	.	2.436275	12.311690	0.650217794	1.975763953	0.048181518	NA	2.846464	4.123586	3.577614	3.574966	3.590583	3.612554	3.624811	3.654951	8	6	9	12	15	23	0.114291	0.109955	0.173054	0.251449	0.297915	0.438204	0.307909	0.302299	0.471620	0.691232	0.828629	1.200037
100419868	NR_051997	ZNF33BP1	zinc finger protein 33B pseudogene 1	transcribed_pseudogene	.	44975	.	.	.	-21.183881	2.075125	1.902467561	-2.315358805	0.020593304	NA	2.053199	-Inf	1.057232	1.064529	1.074897	1.044758	1.044637	1.044406	3	4	6	0	0	0	0.046379	0.067106	0.114882	0.000000	0.000000	0.000000	0.124948	0.184495	0.313086	0.000000	0.000000	0.000000
100420477	gene-LDHAL6FP	LDHAL6FP	lactate dehydrogenase A like 6F, pseudogene	pseudogene	.	44240	.	.	.	6.648355	3.698130	1.346489787	2.02972015	0.042384994	NA	-0.003373	2.677755	1.839342	1.845181	1.850529	1.880004	1.867696	1.870349	0	1	2	7	5	6	0.000000	0.016882	0.024486	0.115285	0.080686	0.097676	0.000000	0.046414	0.066732	0.316918	0.224421	0.267490
100499497	gene-LOC100499497	LOC100499497	matrin 3 pseudogene	pseudogene	.	.	.	.	.	37.463840	3.232356	1.685709112	3.101025467	0.001928517	NA	-Inf	2.692586	1.635428	1.636031	1.636100	1.676062	1.674472	1.656416	0	0	0	7	7	4	0.000000	0.000000	0.000000	0.104158	0.097253	0.048709	0.000000	0.000000	0.000000	0.286329	0.270502	0.133390
100506113	NR_144531	UVRAG-DT	UVRAG divergent transcript	lncRNA	.	53952	.	.	.	-22.801576	2.233135	1.86850454	-2.414263132	0.015767071	NA	2.159070	-Inf	1.161025	1.183141	1.168688	1.148607	1.148477	1.148229	3	7	4	0	0	0	0.071710	0.276232	0.154083	0.000000	0.000000	0.000000	0.193191	0.759442	0.419919	0.000000	0.000000	0.000000
100506330	gene-WBP1LP2	WBP1LP2	WBP1L pseudogene 2	pseudogene	.	43949	.	.	.	-2.101027	19.688271	0.521373775	-2.054370684	0.039939828	0.099599985	4.737607	3.666531	4.332090	4.332052	4.320781	4.278657	4.239180	4.272600	33	28	25	14	7	15	0.507118	0.504658	0.447662	0.277711	0.135693	0.273199	1.366212	1.387452	1.220004	0.763427	0.377419	0.748166
100506753	NR_126338,NR_126339	MAILR	macrophage interferon regulatory lncRNA	lncRNA	.	51558	.	.	.	-3.265441	10.478889	0.746572928	-2.286819703	0.022206349	NA	4.002985	2.300018	3.451211	3.390697	3.406217	3.365794	3.353519	3.366105	28	11	14	5	3	6	0.782462	0.314075	0.418589	0.140774	0.079775	0.169978	2.108010	0.863483	1.140770	0.386986	0.221887	0.465490
100506810	NR_038856	LINC01132	long intergenic non-protein coding RNA 1132	lncRNA	.	49444	.	.	.	9.570846	3.414110	1.576179948	2.067433045	0.038693367	NA	-0.579396	2.622690	1.711275	1.711910	1.722439	1.768417	1.728785	1.732297	0	0	2	10	3	4	0.000000	0.000000	0.010034	0.073766	0.022696	0.023601	0.000000	0.000000	0.027344	0.202783	0.063127	0.064633
100507102	gene-COX20P1	COX20P1	COX20 pseudogene 1	pseudogene	.	31435	.	.	.	2.035567	67.054719	0.299461679	3.424246869	0.000616506	0.002807026	5.461481	6.492604	5.973501	5.916424	5.953413	6.122570	6.187411	6.048882	61	37	45	80	102	71	2.774700	1.957412	2.412270	4.855338	5.864176	3.763216	7.475244	5.381500	6.574101	13.347301	16.310764	10.305696
100528016	NR_037646	TMX2-CTNND1	TMX2-CTNND1 readthrough (NMD candidate)	lncRNA	.	41992	.	.	.	-2.461922	34.719640	0.606897639	-2.141687605	0.032218629	0.083622527	5.624973	4.328367	5.266102	4.975096	5.146238	4.949703	5.080629	4.984130	99	14	52	7	34	16	0.358228	0.057777	0.220874	0.033884	0.156944	0.067081	0.965093	0.158845	0.601942	0.093147	0.436529	0.183702
100528019	NR_037651	HSPB2-C11orf52	HSPB2-C11orf52 readthrough (NMD candidate)	lncRNA	.	41996	.	.	.	-22.477107	2.196495	2.106321626	-2.131860787	0.033018293	NA	2.135203	-Inf	1.141265	1.119838	1.165042	1.120192	1.120065	1.119823	5	0	9	0	0	0	0.065254	0.000000	0.148385	0.000000	0.000000	0.000000	0.175798	0.000000	0.404390	0.000000	0.000000	0.000000
100529097	NM_001199973,NM_001199974	RPL36A-HNRNPH2	RPL36A-HNRNPH2 readthrough	protein_coding	NP_001186902.2;NP_001186903.2	48349	.	.	.	-3.462340	1050.885021	0.323819738	-5.53316308	3.14507E-08	3.8508E-07	10.671226	8.879970	10.241679	10.070547	10.537324	9.496674	9.437142	9.165751	1833	1258	2125	502	481	333	16.815638	13.666101	22.957961	6.213740	5.661850	3.595631	45.302555	37.572126	62.566794	17.081544	15.748009	9.846757
100529211	NR_037719	TMEM256-PLSCR3	TMEM256-PLSCR3 readthrough (NMD candidate)	lncRNA	.	49186	.	.	.	-5.159439	78.146509	0.894539806	-2.646292672	0.008137937	0.026363807	7.032683	4.664492	5.875005	6.667357	6.102231	5.879145	5.817855	5.873839	37	284	82	26	16	30	0.405361	3.726100	1.075929	0.382817	0.220323	0.378269	1.092071	10.244143	2.932205	1.052362	0.612813	1.035901
100532737	NR_037853	ATP6V1G2-DDX39B	ATP6V1G2-DDX39B readthrough (NMD candidate)	lncRNA	.	41999	.	.	.	-2.395810	362.852943	0.570165157	-2.210786131	0.027050651	0.072659567	9.000135	7.739159	8.238955	8.332859	9.099394	8.060261	8.135157	8.135312	331	327	936	169	208	230	3.262734	3.826493	10.945865	2.250629	2.611948	2.656707	8.790044	10.520152	29.830507	6.186969	7.264938	7.275482
100533970	NR_037928	P2RX5-TAX1BP3	P2RX5-TAX1BP3 readthrough (NMD candidate)	lncRNA	.	49191	.	.	.	-4.284803	30.187961	0.586035368	-3.582085888	0.000340862	0.001670921	5.610497	3.525916	5.093681	4.887631	4.826913	4.772417	4.805149	4.737060	105	37	23	10	17	5	0.378237	0.154683	0.095235	0.047181	0.074414	0.020265	1.018998	0.425268	0.259541	0.129699	0.206978	0.055497
100874388	gene-OSTCP8	OSTCP8	oligosaccharyltransferase complex subunit pseudogene 8	pseudogene	.	42869	.	.	.	9.093037	2.985877	1.618827346	1.96732664	0.049145566	NA	-0.855804	2.438079	1.541134	1.532721	1.532785	1.572601	1.560327	1.548002	2	0	0	7	5	3	0.046486	0.000000	0.000000	0.294361	0.186641	0.076505	0.125236	0.000000	0.000000	0.809197	0.519128	0.209511
101059953	NM_001282511	NPIPA8	nuclear pore complex interacting protein family member A8	protein_coding	NP_001269440.1	41983	.	.	.	-4.968243	64.521881	0.801912512	-2.884025082	0.003926275	0.013995689	6.747297	4.433659	5.698375	5.868795	6.337151	5.658478	5.667440	5.643800	38	71	220	19	22	20	0.376837	0.844423	2.645348	0.259515	0.280185	0.236524	1.015226	2.321566	7.209304	0.713405	0.779314	0.647728
101926907	XR_246327	LOC101926907	uncharacterized LOC101926907	lncRNA	.	.	.	.	.	-25.883899	2.532384	1.816398507	-2.584225345	0.0097598	NA	2.340496	-Inf	1.343638	1.371145	1.341950	1.326987	1.326840	1.326561	4	9	3	0	0	0	0.012827	0.037651	0.009736	0.000000	0.000000	0.000000	0.034556	0.103514	0.026534	0.000000	0.000000	0.000000
101926964	NR_110628	LOC101926964	uncharacterized LOC101926964	lncRNA	.	.	.	.	.	2.118248	30.592841	0.422589982	2.562463723	0.010393244	0.032427725	4.298644	5.375244	4.856287	4.860376	4.876237	4.938783	4.927036	5.016999	22	19	22	32	31	56	0.205510	0.212884	0.245981	0.417175	0.377874	0.633133	0.553658	0.585281	0.670366	1.146813	1.051028	1.733855
101927393	XR_001755575,XR_244440	LOC101927393	uncharacterized LOC101927393, transcript variant X1	lncRNA	.	.	.	.	.	-3.902884	7.032249	0.914080284	-2.14919928	0.031618606	NA	3.481244	1.534522	2.837020	2.827745	2.838309	2.796206	2.800539	2.783288	14	10	12	3	4	1	0.190277	0.149221	0.193669	0.050849	0.053752	0.014021	0.512620	0.410253	0.527802	0.139784	0.149508	0.038397
101927476	NR_110386	LOC101927476	uncharacterized LOC101927476	lncRNA	.	.	.	.	.	-2.368558	31.778206	0.437454177	-2.843746433	0.004458652	0.015624615	5.479342	4.243742	5.061127	5.038391	4.995880	4.917326	4.956230	4.885499	62	47	36	16	25	12	0.464957	0.413522	0.316623	0.163363	0.241394	0.106024	1.252629	1.136894	0.862885	0.449083	0.671419	0.290350
101927501	NR_110387	PINCR	p53-induced noncoding RNA	lncRNA	.	53590	.	.	.	-3.022048	9.162098	0.769700536	-2.072918747	0.038179842	NA	3.786067	2.179274	3.206376	3.235187	3.208060	3.166236	3.170451	3.177784	14	18	12	3	4	6	0.142685	0.212020	0.135609	0.039700	0.048211	0.061022	0.384405	0.582905	0.369572	0.109136	0.134096	0.167112
101927503	NR_160890	LINC02688	long intergenic non-protein coding RNA 2688	lncRNA	.	54184	.	.	.	-26.999332	2.635151	2.008440057	-2.367435254	0.017911854	NA	2.397886	-Inf	1.406570	1.435384	1.380682	1.381059	1.380904	1.380607	6	11	0	0	0	0	0.103004	0.254540	0.000000	0.000000	0.000000	0.000000	0.277500	0.699805	0.000000	0.000000	0.000000	0.000000
101927579	NR_145478	DNM1P50	dynamin 1 pseudogene 50	transcribed_pseudogene	.	48499	.	.	.	-4.398917	5.637895	1.08530705	-1.969164737	0.048934177	NA	3.203987	1.043184	2.492627	2.526973	2.508555	2.475269	2.463705	2.483114	7	13	9	2	0	4	0.148734	0.330359	0.212683	0.029591	0.000000	0.082791	0.400701	0.908254	0.579621	0.081346	0.000000	0.226726
101927609	XR_927073	LOC101927609	uncharacterized LOC101927609	lncRNA	.	.	.	.	.	-19.251406	1.881743	1.948767138	-2.189534001	0.02855805	NA	1.912070	-Inf	0.928241	0.926168	0.936488	0.911392	0.911283	0.911073	4	3	5	0	0	0	0.026350	0.024901	0.038372	0.000000	0.000000	0.000000	0.070989	0.068459	0.104575	0.000000	0.000000	0.000000
101928150	NR_120634	LINC02648	long intergenic non-protein coding RNA 2648	lncRNA	.	54132	.	.	.	-28.342883	2.762722	1.738098078	-2.775973719	0.005503666	NA	2.466090	-Inf	1.497465	1.488341	1.488760	1.463875	1.463715	1.463410	8	5	5	0	0	0	0.046513	0.034445	0.034035	0.000000	0.000000	0.000000	0.125310	0.094699	0.092756	0.000000	0.000000	0.000000
101928234	XR_001740658,XR_245208,XR_940728,XR_940729,XR_940730,XR_940731,XR_940732,XR_940733	LOC101928234	uncharacterized LOC101928234, transcript variant X3	lncRNA	.	.	.	.	.	5.371190	5.660036	1.099951907	2.20486162	0.027463806	NA	0.779062	3.263644	2.469459	2.448345	2.453662	2.499356	2.502481	2.488369	5	0	1	9	10	8	0.106986	0.000000	0.022797	0.271160	0.303843	0.203168	0.288228	0.000000	0.062128	0.745417	0.845117	0.556384
101928718	NR_125963	LOC101928718	uncharacterized LOC101928718	lncRNA	.	.	.	.	.	17.653796	3.119329	1.675922638	2.471418693	0.013457815	NA	-1.579396	2.561701	1.597360	1.597940	1.603217	1.626667	1.614687	1.642955	0	0	1	5	3	9	0.000000	0.000000	0.009717	0.046549	0.023552	0.086502	0.000000	0.000000	0.026482	0.127962	0.065509	0.236888
101928796	NR_109931	LOC101928796	uncharacterized LOC101928796	lncRNA	.	.	.	.	.	-32.319422	3.161888	1.720425179	-2.914587357	0.003561591	NA	2.660786	-Inf	1.665296	1.654811	1.694727	1.640222	1.640040	1.639692	6	3	11	0	0	0	0.120758	0.063461	0.256037	0.000000	0.000000	0.000000	0.325331	0.174472	0.697772	0.000000	0.000000	0.000000
101928977	NR_125970	LOC101928977	uncharacterized LOC101928977	lncRNA	.	.	.	.	.	-21.865121	2.128850	1.880958502	-2.366112513	0.01797598	NA	2.090075	-Inf	1.124703	1.109851	1.115135	1.095188	1.095064	1.094829	7	3	4	0	0	0	0.248734	0.111277	0.175582	0.000000	0.000000	0.000000	0.670108	0.305933	0.478510	0.000000	0.000000	0.000000
101929159	NR_135550	DENND6A-DT	DENND6A divergent transcript	lncRNA	.	51592	.	.	.	18.864578	1.629625	2.076797227	2.040453384	0.041305189	NA	-Inf	1.704540	0.657401	0.657708	0.657743	0.686425	0.668949	0.667979	0	0	0	5	2	2	0.000000	0.000000	0.000000	0.046630	0.018996	0.016505	0.000000	0.000000	0.000000	0.128186	0.052835	0.045200
101929431	NR_120660	LOC101929431	uncharacterized LOC101929431	lncRNA	.	.	.	.	.	28.786387	2.478848	1.796859145	2.697659878	0.006982874	NA	-Inf	2.309670	1.265358	1.265823	1.265876	1.294558	1.288001	1.291195	0	0	0	5	4	5	0.000000	0.000000	0.000000	0.027586	0.022395	0.022720	0.000000	0.000000	0.000000	0.075833	0.062290	0.062219
101929563	NR_121602	LOC101929563	uncharacterized LOC101929563	lncRNA	.	.	.	.	.	-22.801576	2.233135	1.86850454	-2.414263132	0.015767071	NA	2.159070	-Inf	1.161025	1.183141	1.168688	1.148607	1.148477	1.148229	3	7	4	0	0	0	0.009448	0.038091	0.016840	0.000000	0.000000	0.000000	0.025454	0.104724	0.045894	0.000000	0.000000	0.000000
101929690	NR_120367	LINC01583	long intergenic non-protein coding RNA 1583	lncRNA	.	51425	.	.	.	31.461157	2.717163	1.795165075	2.771611304	0.00557796	NA	-Inf	2.442101	1.384371	1.384879	1.384937	1.419339	1.423330	1.395136	0	0	0	6	7	2	0.000000	0.000000	0.000000	0.070076	0.074228	0.017327	0.000000	0.000000	0.000000	0.192639	0.206460	0.047450
101929691	XR_001739282,XR_922790,XR_922791	LOC101929691	uncharacterized LOC101929691, transcript variant X3	lncRNA	.	.	.	.	.	-2.920109	21.439983	0.531740862	-2.907472961	0.003643618	0.013147614	4.996599	3.453558	4.487909	4.453103	4.437795	4.344669	4.393205	4.352416	46	31	27	6	16	9	0.691098	0.579485	0.488032	0.109731	0.315818	0.141624	1.861868	1.593176	1.330025	0.301650	0.878422	0.387843
101929705	NR_125864,NR_125865	LOC101929705	uncharacterized LOC101929705	lncRNA	.	.	.	.	.	-2.321193	23.135245	0.521536446	-2.329398631	0.019837958	0.055945048	5.019167	3.791034	4.534495	4.581713	4.575814	4.441048	4.495509	4.501359	31	37	35	5	16	19	0.328304	0.463526	0.426560	0.068123	0.200010	0.225616	0.884474	1.274370	1.162492	0.187269	0.556313	0.617857
101929759	XR_929025	LOC101929759	uncharacterized LOC101929759	lncRNA	.	.	.	.	.	2.027902	23.964230	0.488197549	2.089292935	0.036681362	0.092965999	3.984314	5.004568	4.523739	4.548362	4.502392	4.562668	4.646412	4.588157	19	21	11	21	40	30	0.324367	0.419235	0.224836	0.475088	0.884090	0.609593	0.873869	1.152600	0.612740	1.306014	2.459029	1.669392
101930053	XR_001746602,XR_001746603,XR_001746604,XR_428440,XR_929428,XR_929429,XR_929430,XR_929431	LOC101930053	uncharacterized LOC101930053, transcript variant X5	lncRNA	.	.	.	.	.	-2.449944	14.874647	0.625552592	-2.066571178	0.038774579	NA	4.398595	3.113987	3.894412	3.935887	3.915072	3.864110	3.871849	3.832245	20	26	21	9	11	4	0.329782	0.444600	0.452847	0.167648	0.286598	0.049998	0.888456	1.222337	1.234136	0.460864	0.797153	0.136922
102465500	NR_106891,rna-MIR6833,rna-MIR6833-2	MIR6833	microRNA 6833	miRNA	.	50245	.	.	.	18.522010	1.595166	2.056861824	2.047375642	0.040621216	NA	-Inf	1.673707	0.637310	0.637611	0.637645	0.654982	0.654274	0.652924	0	0	0	3	3	3	0.000000	0.000000	0.000000	0.288772	0.226323	0.207814	0.000000	0.000000	0.000000	0.793829	0.629501	0.569106
102466756	NR_106939,rna-MIR6879,rna-MIR6879-2	MIR6879	microRNA 6879	miRNA	.	49957	.	.	.	20.693440	1.783893	1.987990874	2.198753357	0.027895465	NA	-Inf	1.835029	0.794298	0.794634	0.794672	0.817694	0.811334	0.809962	0	0	0	4	3	3	0.000000	0.000000	0.000000	0.495800	0.211142	0.370847	0.000000	0.000000	0.000000	1.362952	0.587279	1.015578
102723338	XR_001741755	LOC102723338	uncharacterized LOC102723338	lncRNA	.	.	.	.	.	-34.491725	3.381341	1.694293082	-3.014931963	0.002570369	NA	2.757595	-Inf	1.745556	1.753694	1.788612	1.729143	1.728948	1.728577	4	5	12	0	0	0	0.016801	0.022918	0.056288	0.000000	0.000000	0.000000	0.045264	0.063009	0.153401	0.000000	0.000000	0.000000
102723761	XR_001738462,XR_426897,XR_922580	LINC02773	long intergenic non-protein coding RNA 2773, transcript variant X1	lncRNA	.	54293	.	.	.	30.529393	2.624152	1.777949866	2.774052906	0.005536267	NA	-Inf	2.391851	1.349251	1.349741	1.349797	1.367230	1.382634	1.380042	0	0	0	3	6	6	0.000000	0.000000	0.000000	0.017973	0.035215	0.029988	0.000000	0.000000	0.000000	0.049406	0.097947	0.082123
102724046	XR_001738490,XR_922644	LOC102724046	uncharacterized LOC102724046, transcript variant X2	lncRNA	.	.	.	.	.	21.831756	1.872044	2.204223803	2.01810553	0.043580272	NA	-Inf	1.904615	0.868114	0.868462	0.868501	0.885757	0.868657	0.908478	0	0	0	3	0	8	0.000000	0.000000	0.000000	0.063919	0.000000	0.176405	0.000000	0.000000	0.000000	0.175712	0.000000	0.483092
103021296	NR_110983,NR_110984	SLC26A9-AS1	SLC26A9 and RAB7B antisense RNA 1	lncRNA	.	40686	.	.	.	-2.102500	19.620595	0.521913423	-2.054182587	0.039958023	0.099629986	4.735285	3.655989	4.307106	4.326336	4.332961	4.235829	4.274232	4.262176	28	28	29	7	15	14	0.264564	0.305151	0.315503	0.077554	0.175228	0.153727	0.712756	0.838950	0.859832	0.213196	0.487383	0.420986
104169671	NR_126347	LINC01036	long intergenic non-protein coding RNA 1036	lncRNA	.	49024	.	.	.	21.403028	1.851411	2.207394998	2.002243832	0.045258514	NA	-Inf	1.888625	0.827565	0.827913	0.827953	0.862371	0.850195	0.827901	0	0	0	6	4	0	0.000000	0.000000	0.000000	0.201512	0.148494	0.000000	0.000000	0.000000	0.000000	0.553956	0.413026	0.000000
105369304	XR_001754958,XR_001754959,XR_001754960,XR_937586	LOC105369304	uncharacterized LOC105369304, transcript variant X1	lncRNA	.	.	.	.	.	-2.021276	53.436627	0.339426584	-2.99112224	0.002779542	0.010398833	6.159732	5.144868	5.868345	5.759268	5.755951	5.651542	5.615770	5.687450	110	63	61	31	25	45	0.927750	0.575452	0.538220	0.345089	0.263846	0.404736	2.499427	1.582086	1.466799	0.948646	0.733868	1.108383
105369647	XR_001748994,XR_001748995,XR_001748996	LOC105369647	uncharacterized LOC105369647, transcript variant X2	lncRNA	.	.	.	.	.	30.558313	2.642177	2.305040822	2.140306121	0.032330036	NA	-Inf	2.401727	1.293215	1.293728	1.293786	1.374342	1.294016	1.293709	0	0	0	14	0	0	0.000000	0.000000	0.000000	0.696621	0.000000	0.000000	0.000000	0.000000	0.000000	1.915009	0.000000	0.000000
105369820	XR_001749194,XR_945059	LOC105369820	uncharacterized LOC105369820, transcript variant X1	lncRNA	.	.	.	.	.	2.762247	10.700539	0.729084253	2.010525333	0.044375618	NA	2.521104	3.969092	3.361450	3.385747	3.376538	3.391811	3.435691	3.442320	4	8	6	8	17	20	0.064494	0.140865	0.096925	0.135898	0.288978	0.371129	0.173753	0.387280	0.264147	0.373582	0.803769	1.016350
105370091	XR_001749415,XR_001749416,XR_001749417,XR_001749418,XR_945579,XR_945580,XR_945583	LOC105370091	uncharacterized LOC105370091, transcript variant X4	lncRNA	.	.	.	.	.	-22.855109	2.239336	1.860776477	-2.426108067	0.015261725	NA	2.163071	-Inf	1.165140	1.177428	1.182842	1.152718	1.152587	1.152339	3	5	6	0	0	0	0.019674	0.052538	0.056485	0.000000	0.000000	0.000000	0.053002	0.144441	0.153937	0.000000	0.000000	0.000000
105370421	XR_001750689,XR_943663	LOC105370421	uncharacterized LOC105370421, transcript variant X2	lncRNA	.	.	.	.	.	-3.392248	8.560849	0.80694189	-2.183851983	0.028973126	NA	3.725463	1.961346	3.104265	3.104199	3.138556	3.073585	3.066963	3.069854	13	11	18	4	3	4	0.084080	0.084699	0.137168	0.027775	0.017593	0.031128	0.226517	0.232861	0.373821	0.076353	0.048933	0.085246
105370461	XR_001750718,XR_001750719,XR_001750720,XR_001750721,XR_001750722,XR_001750723,XR_001750724,XR_001750725,XR_001750726,XR_001750727,XR_001750728,XR_001750729,XR_001750730,XR_943776	LOC105370461	uncharacterized LOC105370461, transcript variant X7	lncRNA	.	.	.	.	.	2.891792	23.813257	0.488102016	3.138614359	0.001697487	0.006780717	3.602861	5.148800	4.509709	4.482843	4.474168	4.627489	4.568605	4.592098	20	11	9	38	27	35	0.037148	0.030882	0.027953	0.135607	0.096879	0.101185	0.100082	0.084905	0.076182	0.372784	0.269461	0.277103
105370705	XM_011537450	LOC105370705	collagen alpha-2(I) chain-like	protein_coding	XP_011535752.1	.	.	.	.	3.822606	7.982089	0.859560214	2.250635238	0.02440865	NA	1.702141	3.667931	2.966069	2.951977	2.942080	2.998718	3.001282	3.000767	7	3	1	11	12	13	0.172908	0.078300	0.017120	0.357857	0.368402	0.368323	0.465826	0.215269	0.046656	0.983747	1.024684	1.008666
105370774	XR_001751485,XR_001751486	LOC105370774	uncharacterized LOC105370774, transcript variant X1	lncRNA	.	.	.	.	.	2.190808	20.631717	0.535235628	2.113952679	0.034519309	0.088443417	3.684682	4.828055	4.317392	4.308661	4.285459	4.433656	4.355449	4.336404	19	14	9	37	22	20	0.148840	0.129960	0.080267	0.434099	0.221673	0.185358	0.400988	0.357299	0.218751	1.193337	0.616567	0.507609
105371295	XR_001752223,XR_001752224,XR_001752225,XR_001752226,XR_933638	LINC02137	long intergenic non-protein coding RNA 2137, transcript variant X4	lncRNA	.	52997	.	.	.	-24.349685	2.366656	2.053313674	-2.243121077	0.024889008	NA	2.242850	-Inf	1.287855	1.275053	1.245129	1.245466	1.245327	1.245062	10	6	0	0	0	0	0.250858	0.130987	0.000000	0.000000	0.000000	0.000000	0.675830	0.360120	0.000000	0.000000	0.000000	0.000000
105371311	XR_001752237	LOC105371311	uncharacterized LOC105371311	lncRNA	.	.	.	.	.	-25.179673	2.454171	1.806889456	-2.575800993	0.010000819	NA	2.295236	-Inf	1.324494	1.324461	1.309948	1.295047	1.294905	1.294634	7	6	3	0	0	0	0.151197	0.155716	0.076098	0.000000	0.000000	0.000000	0.407335	0.428108	0.207388	0.000000	0.000000	0.000000
105371382	XR_002957894,XR_933839	LOC105371382	uncharacterized LOC105371382, transcript variant X2	lncRNA	.	.	.	.	.	18.775185	1.620660	2.061733446	2.052037921	0.040165977	NA	-Inf	1.696582	0.653481	0.653787	0.653822	0.676858	0.670497	0.664048	0	0	0	4	3	2	0.000000	0.000000	0.000000	0.013823	0.011623	0.005522	0.000000	0.000000	0.000000	0.037998	0.032330	0.015122
105371419	XM_011523522	LOC105371419	uncharacterized LOC105371419	protein_coding	XP_011521824.1	.	.	.	.	-22.099385	2.154922	1.864034482	-2.395843202	0.016582182	NA	2.107635	-Inf	1.135615	1.129962	1.130298	1.110317	1.110191	1.109953	6	4	4	0	0	0	0.029675	0.023799	0.022996	0.000000	0.000000	0.000000	0.079946	0.065430	0.062670	0.000000	0.000000	0.000000
105372352	XR_002958393,XR_002958394,XR_935890,XR_935891,XR_935892,XR_935893,XR_935894,XR_935895	LOC105372352	uncharacterized LOC105372352, transcript variant X6	lncRNA	.	.	.	.	.	-2.109692	44.559146	0.364364314	-2.955921169	0.003117368	0.011497694	5.920617	4.835151	5.510394	5.560814	5.515611	5.351628	5.409002	5.429575	67	70	57	16	29	37	0.626205	0.686901	0.566897	0.170408	0.317713	0.594594	1.687042	1.888493	1.544952	0.468450	0.883694	1.628315
105373058	XR_001755578,XR_001755579,XR_001755580,XR_938298	LOC105373058	uncharacterized LOC105373058, transcript variant X1	lncRNA	.	.	.	.	.	-3.691238	10.821379	0.752222607	-2.504716996	0.012254941	NA	4.086919	2.216970	3.492584	3.465210	3.428156	3.412669	3.394858	3.397524	28	18	10	6	3	4	0.125427	0.094931	0.049593	0.036151	0.011697	0.017013	0.337909	0.260992	0.135156	0.099379	0.032535	0.046590
105373077	XR_001755593	LOC105373077	uncharacterized LOC105373077	lncRNA	.	.	.	.	.	2.407870	14.283906	0.611138335	2.074419703	0.038040349	NA	3.071754	4.333414	3.789547	3.783614	3.799237	3.821783	3.838660	3.880854	10	7	10	13	17	28	0.149450	0.123308	0.176079	0.259588	0.331819	0.512734	0.402629	0.339011	0.479864	0.713607	0.922930	1.404140
105373098	XR_938356,XR_938357	KLHDC7B-DT	KLHDC7B divergent transcript, transcript variant X2	lncRNA	.	53791	.	.	.	-24.714781	2.423417	1.864060131	-2.482378189	0.013050868	NA	2.277042	-Inf	1.265028	1.301348	1.277125	1.257033	1.256892	1.256624	2	9	4	0	0	0	0.024998	0.172022	0.064262	0.000000	0.000000	0.000000	0.067346	0.472940	0.175132	0.000000	0.000000	0.000000
105373250	XR_938441,XR_938442	LOC105373250	uncharacterized LOC105373250, transcript variant X2	lncRNA	.	.	.	.	.	2.391576	31.357171	0.413346075	3.04336209	0.002339506	0.008985528	4.215267	5.464003	4.868007	4.888590	4.904490	4.971988	4.996484	5.033647	18	19	22	33	40	53	0.209960	0.266847	0.240104	0.607882	1.117637	0.717587	0.565646	0.733640	0.654350	1.671064	3.108624	1.965136
105373264	XR_949348	LOC105373264	uncharacterized LOC105373264	lncRNA	.	.	.	.	.	2.223651	29.263842	0.441926728	2.608872195	0.009084116	0.028998046	4.177068	5.337652	4.812691	4.814348	4.763889	4.888371	4.930263	4.871229	26	22	11	34	45	35	0.594805	0.604027	0.304358	1.067691	1.356380	0.947704	1.602448	1.660648	0.829461	2.935077	3.772669	2.595319
105373302	XR_938487,XR_938488	LOC105373302	uncharacterized LOC105373302, transcript variant X1	lncRNA	.	.	.	.	.	-2.068027	21.635430	0.50177448	-2.089095372	0.036699139	0.09299647	4.866444	3.817649	4.463473	4.503517	4.421724	4.392077	4.393720	4.396220	35	39	20	12	13	15	1.909665	1.588153	0.868588	0.510035	0.548286	0.736445	5.144776	4.366299	2.367144	1.402083	1.525019	2.016780
105373349	XR_001755971,XR_938516,XR_938517	LOC105373349	uncharacterized LOC105373349, transcript variant X3	lncRNA	.	.	.	.	.	-31.769587	11.423544	1.208283755	-4.129472418	3.63597E-05	NA	4.472108	-0.614996	3.535891	3.515549	3.572707	3.433435	3.432777	3.441752	25	17	29	0	0	2	0.301320	0.236247	0.420357	0.000000	0.000000	0.023721	0.811777	0.649513	1.145588	0.000000	0.000000	0.064961
105373774	XR_923645	LOC105373774	uncharacterized LOC105373774	lncRNA	.	.	.	.	.	2.215529	29.457870	0.419278963	2.737201925	0.006196425	0.020816174	4.192429	5.344572	4.809617	4.809484	4.801928	4.938034	4.902959	4.875379	23	19	17	43	37	34	0.068732	0.065241	0.059006	0.173273	0.141393	0.121365	0.185169	0.179366	0.160807	0.476326	0.393275	0.332361
105373951	XR_924031,XR_924032	LOC105373951	uncharacterized LOC105373951, transcript variant X1	lncRNA	.	.	.	.	.	-17.995906	1.763474	2.019236033	-2.064937798	0.038928886	NA	1.818421	-Inf	0.818333	0.839853	0.825226	0.810123	0.810020	0.809824	2	6	3	0	0	0	0.009116	0.067445	0.017747	0.000000	0.000000	0.000000	0.024560	0.185427	0.048366	0.000000	0.000000	0.000000
105374010	XR_001740453,XR_001740454	LOC105374010	uncharacterized LOC105374010, transcript variant X1	lncRNA	.	.	.	.	.	2.596359	10.569033	0.702099154	1.960534789	0.049933316	NA	2.550917	3.933384	3.362794	3.354868	3.360491	3.397268	3.429627	3.388814	8	5	6	12	19	12	0.014717	0.010851	0.012980	0.031537	0.048796	0.029180	0.039648	0.029833	0.035374	0.086694	0.135721	0.079911
105374117	XR_924515,XR_924516	LOC105374117	uncharacterized LOC105374117, transcript variant X2	lncRNA	.	.	.	.	.	-4.048874	6.948539	0.983125844	-2.052149188	0.040155166	NA	3.483645	1.438773	2.820582	2.796785	2.836197	2.763078	2.778834	2.786808	14	7	15	0	3	5	0.098150	0.051499	0.121881	0.000000	0.024611	0.036149	0.264424	0.141587	0.332159	0.000000	0.068453	0.098993
105374128	XR_001740930,XR_001740931,XR_001740932,XR_924538	LOC105374128	uncharacterized LOC105374128, transcript variant X1	lncRNA	.	.	.	.	.	2.894707	28.109365	0.508833746	3.013592351	0.002581745	0.009760504	3.864464	5.380363	4.661515	4.751672	4.720593	4.849684	4.809485	4.846661	6	23	16	40	33	45	0.034062	0.169174	0.101681	0.336340	0.220622	0.289992	0.091765	0.465110	0.277109	0.924597	0.613644	0.794150
105374323	XR_001739338,XR_939828,XR_939829	LOC105374323	uncharacterized LOC105374323, transcript variant X3	lncRNA	.	.	.	.	.	8.520891	4.193625	1.417405843	2.18074756	0.029202093	NA	-0.270841	2.918084	2.023452	2.010822	2.010910	2.045310	2.075381	2.026072	3	0	0	6	12	3	0.019697	0.000000	0.000000	0.062621	0.127098	0.019240	0.053064	0.000000	0.000000	0.172145	0.353514	0.052690
105374912	XR_926446	LOC105374912	uncharacterized LOC105374912	lncRNA	.	.	.	.	.	22.446971	1.930597	1.952306961	2.299048754	0.021502171	NA	-Inf	1.949047	0.911228	0.911590	0.911632	0.934611	0.922803	0.936935	0	0	0	4	2	5	0.000000	0.000000	0.000000	0.184823	0.093850	0.194694	0.000000	0.000000	0.000000	0.508078	0.261038	0.533175
105374947	XR_001743795	LOC105374947	uncharacterized LOC105374947	lncRNA	.	.	.	.	.	29.843118	2.579424	2.01270074	2.434205076	0.014924537	NA	-Inf	2.367049	1.299461	1.299943	1.299998	1.340044	1.338487	1.299925	0	0	0	7	7	0	0.000000	0.000000	0.000000	0.040537	0.035413	0.000000	0.000000	0.000000	0.000000	0.111435	0.098499	0.000000
105375019	XR_926697	LOC105375019	uncharacterized LOC105375019, transcript variant X1	lncRNA	.	.	.	.	.	30.105566	2.582129	1.810653198	2.712810123	0.006671532	NA	-Inf	2.368561	1.328978	1.329458	1.329513	1.341256	1.356914	1.369536	0	0	0	2	5	8	0.000000	0.000000	0.000000	0.025993	0.072904	0.117250	0.000000	0.000000	0.000000	0.071455	0.202776	0.321094
105375222	XR_001745155,XR_001745156,XR_001745157,XR_927159,XR_927160	LOC105375222	uncharacterized LOC105375222, transcript variant X1	lncRNA	.	.	.	.	.	-2.025551	30.333425	0.427121404	-2.384133589	0.017119387	0.049372507	5.342644	4.328286	5.013979	4.916766	4.949668	4.872023	4.862205	4.876096	64	31	38	18	17	22	0.394423	0.176147	0.254428	0.113135	0.101513	0.115757	1.062607	0.484282	0.693384	0.311007	0.282352	0.317005
105375591	XR_928234	LOC105375591	uncharacterized LOC105375591	lncRNA	.	.	.	.	.	2.192694	98.231504	0.231463839	4.893655907	9.89798E-07	9.03792E-06	5.941597	7.076838	6.474808	6.465780	6.424330	6.693259	6.688180	6.723599	81	65	53	117	121	145	1.091119	1.030844	0.851069	2.124818	2.092046	2.296661	2.939555	2.834093	2.319399	5.841115	5.818867	6.289485
105375902	XR_001745955,XR_929049	LOC105375902	uncharacterized LOC105375902, transcript variant X1	lncRNA	.	.	.	.	.	3.167289	10.449723	0.729206615	2.280901288	0.022554289	NA	2.332688	3.987504	3.329258	3.329315	3.344961	3.366021	3.414035	3.382548	5	4	7	10	20	15	0.031444	0.025635	0.048349	0.085626	0.177627	0.117172	0.084712	0.070478	0.131765	0.235386	0.494056	0.320880
105376000	XR_001746638	LOC105376000	uncharacterized LOC105376000	lncRNA	.	.	.	.	.	5.369235	8.235036	1.062437359	2.28222073	0.022476312	NA	1.393618	3.791054	2.962632	3.004884	2.964340	3.043195	3.029656	3.029124	0	8	0	14	12	13	0.000000	0.030148	0.000000	0.062800	0.051838	0.053680	0.000000	0.082885	0.000000	0.172636	0.144182	0.147004
105376033	XR_001746665	LOC105376033	uncharacterized LOC105376033	lncRNA	.	.	.	.	.	2.427698	22.138485	0.491708285	2.602333946	0.009259164	0.029466782	3.699430	4.967448	4.381847	4.406916	4.417954	4.463963	4.501377	4.497095	11	14	16	23	32	34	0.148076	0.223549	0.264677	0.422739	0.576942	0.561332	0.398929	0.614601	0.721317	1.162106	1.604721	1.537226
105376328	XR_930457	LOC105376328	uncharacterized LOC105376328	lncRNA	.	.	.	.	.	2.400270	14.868290	0.60882567	2.074808121	0.038004322	NA	3.129081	4.391479	3.839321	3.828528	3.858921	3.892681	3.932553	3.876364	10	6	12	17	26	16	0.147651	0.092129	0.200133	0.329298	0.483899	0.274074	0.397783	0.253291	0.545417	0.905240	1.345928	0.750561
105376592	XR_001748156	LINC02718	long intergenic non-protein coding RNA 2718	lncRNA	.	54235	.	.	.	18.609864	1.604131	2.065887447	2.041735429	0.041177782	NA	-Inf	1.681792	0.642250	0.642553	0.642587	0.665583	0.653762	0.657882	0	0	0	4	2	3	0.000000	0.000000	0.000000	0.009645	0.004688	0.006804	0.000000	0.000000	0.000000	0.026515	0.013040	0.018633
105376872	XR_001753496,XR_935606	LOC105376872	uncharacterized LOC105376872, transcript variant X2	lncRNA	.	.	.	.	.	24.008752	2.060771	2.135833628	2.146931493	0.031798736	NA	-Inf	2.043184	1.002938	1.003321	1.003364	1.026277	1.003537	1.043399	0	0	0	4	0	8	0.000000	0.000000	0.000000	0.030749	0.000000	0.152712	0.000000	0.000000	0.000000	0.084530	0.000000	0.418205
105377136	XR_937669	LOC105377136	uncharacterized LOC105377136, transcript variant X1	lncRNA	.	.	.	.	.	-17.293285	1.685261	2.014093199	-2.04168311	0.041182975	NA	1.752972	-Inf	0.782166	0.775763	0.776018	0.761011	0.760912	0.760725	5	3	3	0	0	0	0.039676	0.028789	0.028000	0.000000	0.000000	0.000000	0.106889	0.079149	0.076308	0.000000	0.000000	0.000000
105377348	NR_131185,NR_131186	UBE2D3-AS1	UBE2D3 antisense RNA 1	lncRNA	.	54095	.	.	.	2.145252	29.922361	0.408963256	2.69253269	0.007091158	0.023389245	4.253150	5.349642	4.825443	4.833493	4.844688	4.916526	4.927555	4.950049	21	19	21	33	37	46	0.484487	0.504072	0.588025	1.074957	1.091551	1.293998	1.305242	1.385842	1.602530	2.955051	3.036067	3.543659
105377358	XR_939059	LOC105377358	uncharacterized LOC105377358	lncRNA	.	.	.	.	.	-17.786715	1.740504	1.995910601	-2.080618339	0.037468854	NA	1.799505	-Inf	0.810504	0.817732	0.818060	0.797933	0.797832	0.797638	3	4	4	0	0	0	0.015606	0.028293	0.023029	0.000000	0.000000	0.000000	0.042042	0.077785	0.062761	0.000000	0.000000	0.000000
105377743	XR_001743011,XR_941266,XR_941267	LOC105377743	uncharacterized LOC105377743, transcript variant X3	lncRNA	.	.	.	.	.	-2.223043	15.936592	0.561101204	-2.054061127	0.039969776	NA	4.457839	3.307059	4.027926	4.028851	4.007749	3.966317	3.963707	3.963519	28	24	19	9	9	10	0.145435	0.164455	0.126705	0.055014	0.060367	0.056972	0.391812	0.452135	0.345307	0.151234	0.167907	0.156021
105377872	XR_001744224,XR_001744225,XR_001744227,XR_001744228	LOC105377872	uncharacterized LOC105377872, transcript variant X1	lncRNA	.	.	.	.	.	24.803909	2.137253	2.11193976	2.193479052	0.028272882	NA	-Inf	2.095758	1.043237	1.043636	1.043682	1.083467	1.043861	1.069045	0	0	0	7	0	5	0.000000	0.000000	0.000000	0.015045	0.000000	0.009453	0.000000	0.000000	0.000000	0.041360	0.000000	0.025887
105377946	NR_149099	LINC02527	long intergenic non-protein coding RNA 2527	lncRNA	.	53553	.	.	.	24.803909	2.137253	2.11193976	2.193479052	0.028272882	NA	-Inf	2.095758	1.043237	1.043636	1.043682	1.083467	1.043861	1.069045	0	0	0	7	0	5	0.000000	0.000000	0.000000	0.147087	0.000000	0.082989	0.000000	0.000000	0.000000	0.404343	0.000000	0.227267
105377977	XR_942934	LOC105377977	uncharacterized LOC105377977	lncRNA	.	.	.	.	.	4.049532	10.130112	0.825547057	2.444143205	0.014519662	NA	2.000009	4.023273	3.287267	3.262402	3.298659	3.341320	3.348256	3.341334	6	0	7	14	16	16	0.068350	0.000000	0.098128	0.232180	0.239692	0.227045	0.184139	0.000000	0.267426	0.638262	0.666684	0.621771
105378763	NR_146508	LINC01748	long intergenic non-protein coding RNA 1748	lncRNA	.	52535	.	.	.	32.789136	2.821843	1.731762975	2.907526053	0.003643	NA	-Inf	2.496638	1.450737	1.451265	1.451325	1.480031	1.478856	1.481606	0	0	0	5	5	6	0.000000	0.000000	0.000000	0.044207	0.039514	0.042543	0.000000	0.000000	0.000000	0.121525	0.109905	0.116505
107984130	XR_001749293	LOC107984130	uncharacterized LOC107984130	lncRNA	.	.	.	.	.	-3.668157	9.076180	0.813654798	-2.30448523	0.021195421	NA	3.831895	1.967973	3.235657	3.205064	3.181874	3.165608	3.148014	3.156248	24	14	9	5	2	4	0.363732	0.243563	0.150353	0.100148	0.029150	0.071949	0.979920	0.669625	0.409754	0.275307	0.081079	0.197034
107984334	XR_001748245,XR_002957249	LOC107984334	uncharacterized LOC107984334, transcript variant X2	lncRNA	.	.	.	.	.	-4.000249	65.936578	0.336730606	-5.93973267	2.85487E-09	4.28815E-08	6.719770	4.726304	6.109240	6.176832	6.101586	5.820631	5.879657	5.772442	119	122	97	22	36	16	0.800769	1.045721	0.878417	0.176979	0.299470	0.140255	2.157328	2.874994	2.393929	0.486516	0.832955	0.384095
107984578	XR_001749863,XR_001749864	LOC107984578	uncharacterized LOC107984578, transcript variant X1	lncRNA	.	.	.	.	.	2.206812	22.319025	0.493796778	2.312618449	0.020743626	0.058063472	3.800475	4.940386	4.426363	4.412593	4.428258	4.453406	4.515646	4.528305	18	12	15	18	32	38	0.115550	0.094685	0.117955	0.162335	0.271297	0.291832	0.311301	0.260316	0.321460	0.446259	0.754593	0.799191
107984591	XR_001750037	LOC107984591	uncharacterized LOC107984591	lncRNA	.	.	.	.	.	22.700533	1.956091	1.948032638	2.312412101	0.020754984	NA	-Inf	1.967973	0.925141	0.925509	0.925551	0.954189	0.936748	0.945883	0	0	0	5	2	4	0.000000	0.000000	0.000000	0.025023	0.005716	0.017553	0.000000	0.000000	0.000000	0.068788	0.015900	0.048068
107984789	XR_001751756	LOC107984789	uncharacterized LOC107984789	lncRNA	.	.	.	.	.	-21.367483	2.094996	1.92406835	-2.29583584	0.021685269	NA	2.066947	-Inf	1.061569	1.088077	1.073598	1.053466	1.053344	1.053111	2	7	4	0	0	0	0.009027	0.039079	0.020087	0.000000	0.000000	0.000000	0.024321	0.107438	0.054743	0.000000	0.000000	0.000000
107984935	XR_001737961	LOC107984935	uncharacterized LOC107984935	lncRNA	.	.	.	.	.	28.021559	2.402366	1.848513259	2.601260921	0.009288178	NA	-Inf	2.264456	1.227099	1.227546	1.227597	1.239309	1.249598	1.267605	0	0	0	2	4	8	0.000000	0.000000	0.000000	0.229954	0.466805	1.049246	0.000000	0.000000	0.000000	0.632144	1.298383	2.873395
107984948	XR_001738029	LOC107984948	uncharacterized LOC107984948, transcript variant X1	lncRNA	.	.	.	.	.	-2.417553	34.445269	0.454886626	-2.799702583	0.005114971	0.017559083	5.610056	4.325412	5.130501	5.122726	5.194668	5.016945	4.976548	5.079511	53	43	60	16	9	33	1.343341	1.266997	1.782160	0.537770	0.284475	0.966691	3.619057	3.483347	4.856879	1.478328	0.791245	2.647316
107985115	NR_168396,NR_168397,NR_168398,NR_168399	LOC107985115	LOC107985115	lncRNA	.	.	.	.	.	2.555449	141.768002	0.275195279	4.918603773	8.71637E-07	8.04994E-06	6.319397	7.670134	6.838744	6.952462	6.854105	7.323991	7.018120	7.368115	83	101	71	209	111	260	0.482543	0.692718	0.490277	2.836732	0.819880	2.887788	1.300006	1.904486	1.336140	7.798162	2.280434	7.908308
107985492	XR_001755028,XR_001755029	LOC107985492	uncharacterized LOC107985492, transcript variant X1	lncRNA	.	.	.	.	.	2.423828	22.991723	0.492955785	2.591079411	0.009567541	0.030282112	3.749311	5.023944	4.444093	4.484815	4.433463	4.533625	4.560375	4.533716	14	20	9	27	34	31	0.039383	0.066827	0.028171	0.103508	0.135042	0.102451	0.106102	0.183728	0.076773	0.284544	0.375608	0.280567
107985933	XR_001739641	LOC107985933	uncharacterized LOC107985933	lncRNA	.	.	.	.	.	5.695508	5.401632	1.10865792	2.263840249	0.023583942	NA	0.731798	3.192598	2.378487	2.389727	2.395142	2.419622	2.428467	2.429359	0	2	3	7	9	10	0.000000	0.017858	0.036056	0.096902	0.117150	0.115845	0.000000	0.049096	0.098263	0.266382	0.325843	0.317245
107986131	XR_001740905	LOC107986131	uncharacterized LOC107986131	lncRNA	.	.	.	.	.	-5.727674	5.822109	1.070887833	-2.351272831	0.01870931	NA	3.314083	0.764216	2.566264	2.565121	2.565947	2.516725	2.527188	2.530759	12	10	10	0	2	3	0.199564	0.203431	0.197894	0.000000	0.043817	0.056850	0.537640	0.559290	0.539317	0.000000	0.121874	0.155685
107986175	XM_017007622	LOC107986175	uncharacterized LOC107986175	protein_coding	XP_016863111.1	.	.	.	.	-18.049358	1.769675	2.007757576	-2.078874286	0.037628907	NA	1.823485	-Inf	0.823584	0.835216	0.840582	0.815371	0.815268	0.815071	2	4	5	0	0	0	0.030582	0.066531	0.081549	0.000000	0.000000	0.000000	0.082389	0.182913	0.222245	0.000000	0.000000	0.000000
107986196	XR_001741442	LOC107986196	uncharacterized LOC107986196	lncRNA	.	.	.	.	.	2.060247	22.082788	0.47832396	2.180147925	0.029246498	0.077324048	3.855031	4.892157	4.397056	4.423372	4.415449	4.495305	4.465359	4.485783	14	17	15	29	24	31	0.194437	0.278432	0.241793	0.556557	0.418589	0.513347	0.523828	0.765491	0.658953	1.529972	1.164274	1.405819
107986412	XR_001742638,XR_001742639	LOC107986412	uncharacterized LOC107986412, transcript variant X2	lncRNA	.	.	.	.	.	2.576895	11.084904	0.676990931	2.017211543	0.043673442	NA	2.628140	3.998874	3.430038	3.432122	3.422792	3.490881	3.466864	3.470396	8	7	5	17	13	15	0.071863	0.071560	0.056371	0.201621	0.155927	0.160899	0.193604	0.196741	0.153627	0.554254	0.433699	0.440628
107986485	XR_001743012	LOC107986485	uncharacterized LOC107986485	lncRNA	.	.	.	.	.	-2.342567	17.731037	0.592807426	-2.071650907	0.038298009	0.09608389	4.635079	3.407857	4.167178	4.221505	4.119351	4.090701	4.124539	4.093624	29	37	14	7	14	9	0.053000	0.080214	0.029336	0.015423	0.031511	0.018892	0.142786	0.220531	0.079950	0.042398	0.087645	0.051737
107986583	XR_001744057	LOC107986583	uncharacterized LOC107986583	lncRNA	.	.	.	.	.	-8.310268	6.640558	1.147923266	-2.661236305	0.00778543	NA	3.565965	0.524162	2.751669	2.737525	2.767226	2.694037	2.715145	2.692937	14	9	15	0	4	0	0.106655	0.076466	0.136089	0.000000	0.037329	0.000000	0.287336	0.210227	0.370881	0.000000	0.103827	0.000000
107987292	XR_001754932	LOC107987292	uncharacterized LOC107987292	lncRNA	.	.	.	.	.	-13.684429	2.758644	1.702293117	-2.217281672	0.02660385	NA	2.375963	-1.614996	1.497681	1.488560	1.483981	1.464100	1.463940	1.468648	8	5	4	0	0	1	0.081381	0.059671	0.041093	0.000000	0.000000	0.010512	0.219247	0.164054	0.111990	0.000000	0.000000	0.028788
109617000	NR_145776	SNORA11F	small nucleolar RNA, H/ACA box 11F	snoRNA	.	52189	.	.	.	2.253139	14.692973	0.597316676	1.962001568	0.049762302	NA	3.178299	4.345791	3.828550	3.842154	3.828451	3.892038	3.857646	3.911140	10	11	8	19	13	26	1.748363	2.139746	1.497785	4.335259	2.897332	5.339835	4.710217	5.882792	4.081879	11.917608	8.058712	14.623320
109729169	NR_146309	LINC02154	long intergenic non-protein coding RNA 2154	lncRNA	.	53015	.	.	.	-9.209279	3.498922	1.534092448	-2.087936867	0.03680353	NA	2.665600	-0.614996	1.811882	1.835251	1.821133	1.791220	1.791018	1.800683	5	9	6	0	0	2	0.064904	0.154898	0.106374	0.000000	0.000000	0.029076	0.174857	0.425861	0.289899	0.000000	0.000000	0.079626
109729181	NR_146321	ZNF710-AS1	ZNF710 antisense RNA 1	lncRNA	.	53141	.	.	.	2.094323	26.117313	0.456751766	2.334930977	0.019547027	0.055230603	4.082475	5.141322	4.630668	4.668089	4.637280	4.712526	4.701552	4.770113	17	22	15	28	27	46	0.323552	0.492538	0.345419	0.722677	0.657148	1.025869	0.871674	1.354133	0.941362	1.986636	1.827807	2.809377
110116772	NM_001350496	ZNF765-ZNF761	ZNF765-ZNF761 readthrough	protein_coding	NP_001337425.1	.	.	.	.	15.859717	8.107730	1.322278963	3.015471965	0.002565797	NA	-0.021419	3.928863	2.872718	2.890299	2.874443	3.045287	2.920209	2.884881	0	3	0	31	8	2	0.000000	0.011940	0.000000	0.173464	0.043252	0.005256	0.000000	0.032827	0.000000	0.476851	0.120301	0.014393
111240474	NM_001356505,NM_001356506,NR_151492	CRYZL2P-SEC16B	CRYZL2P-SEC16B readthrough	protein_coding	NP_001343434.1;NP_001343435.1	53757	.	.	.	-3.964240	11.423923	0.71831488	-2.766258095	0.005670364	NA	4.190020	2.200182	3.522834	3.530935	3.560118	3.466968	3.481629	3.468325	18	17	23	3	6	4	0.075131	0.082344	0.114707	0.016057	0.030030	0.019188	0.202409	0.226389	0.312607	0.044141	0.083526	0.052548
112267873	XR_002958486,XR_002958487,XR_002958488,XR_949235,XR_949236,XR_949239,XR_949240,XR_949241,XR_949242	LINC02814	long intergenic non-protein coding RNA 2814, transcript variant X9	lncRNA	.	54346	.	.	.	2.022221	52.158058	0.345889052	2.937185577	0.003312058	0.012093278	5.115167	6.122194	5.543369	5.659636	5.608547	5.747719	5.751948	5.739624	26	48	35	62	66	69	0.046286	0.136607	0.148485	0.275611	0.226030	0.170804	0.124698	0.375572	0.404662	0.757653	0.628687	0.467751
112267900	XR_001737646,XR_002958544,XR_002958545,XR_002958546,XR_002958547,XR_002958548,XR_002958549,XR_002958552,XR_002958553,XR_002958554	LOC112267900	uncharacterized LOC112267900, transcript variant X1	lncRNA	.	.	.	.	.	-25.179673	2.454171	1.806889456	-2.575800993	0.010000819	NA	2.295236	-Inf	1.324494	1.324461	1.309948	1.295047	1.294905	1.294634	7	6	3	0	0	0	0.016154	0.018224	0.006608	0.000000	0.000000	0.000000	0.043519	0.050103	0.018009	0.000000	0.000000	0.000000
112268122	XR_002957581,XR_002957582	LOC112268122	uncharacterized LOC112268122, transcript variant X1	lncRNA	.	.	.	.	.	-2.231269	17.617338	0.536061905	-2.159945805	0.030776865	0.080553149	4.606313	3.443190	4.158904	4.177333	4.165903	4.101680	4.098988	4.112889	27	27	24	9	9	13	0.190763	0.219467	0.198234	0.083044	0.073978	0.099447	0.513930	0.603378	0.540244	0.228286	0.205764	0.272336
112268123	XR_002957583	LOC112268123	uncharacterized LOC112268123	lncRNA	.	.	.	.	.	-24.378687	2.386777	1.867645893	-2.467035402	0.013623689	NA	2.255064	-Inf	1.255751	1.248750	1.283949	1.239032	1.238893	1.238629	4	2	9	0	0	0	0.067939	0.029255	0.173303	0.000000	0.000000	0.000000	0.183032	0.080432	0.472299	0.000000	0.000000	0.000000
112268224	XR_002958291	LOC112268224	uncharacterized LOC112268224	lncRNA	.	.	.	.	.	-18.730266	1.823400	1.969774781	-2.14608264	0.031866386	NA	1.866631	-Inf	0.900428	0.889782	0.890039	0.875071	0.874965	0.874763	6	3	3	0	0	0	0.092793	0.041633	0.057076	0.000000	0.000000	0.000000	0.249990	0.114460	0.155549	0.000000	0.000000	0.000000
112268225	XR_002958304	LOC112268225	uncharacterized LOC112268225	lncRNA	.	.	.	.	.	-3.008671	13.744681	0.750808848	-2.11655261	0.034297836	NA	4.371251	2.764216	3.818770	3.823251	3.788131	3.711335	3.752905	3.767607	27	24	16	0	8	12	0.137473	0.145093	0.096225	0.000000	0.050377	0.071717	0.370364	0.398904	0.262239	0.000000	0.140121	0.196401
112268266	XR_002958568	LOC112268266	uncharacterized LOC112268266	lncRNA	.	.	.	.	.	-22.776044	2.230035	1.884287164	-2.393183689	0.016702876	NA	2.157066	-Inf	1.157242	1.184227	1.159846	1.144825	1.144695	1.144448	3	8	3	0	0	0	0.012661	0.039383	0.013726	0.000000	0.000000	0.000000	0.034108	0.108276	0.037407	0.000000	0.000000	0.000000
112268289	XR_002958736	LOC112268289	uncharacterized LOC112268289	lncRNA	.	.	.	.	.	34.059990	2.923723	1.940067596	2.62362308	0.0087	NA	-Inf	2.547807	1.498394	1.498934	1.498996	1.499408	1.547597	1.538995	0	0	0	0	9	8	0.000000	0.000000	0.000000	0.000000	0.254433	0.214241	0.000000	0.000000	0.000000	0.000000	0.707687	0.586706
112268445	XR_002959613,XR_002959614	LOC112268445	uncharacterized LOC112268445, transcript variant X1	lncRNA	.	.	.	.	.	-31.981004	3.109495	1.920100445	-2.603584268	0.009225459	NA	2.636680	-Inf	1.683923	1.668422	1.628629	1.629072	1.628890	1.628542	13	8	0	0	0	0	0.045875	0.023227	0.000000	0.000000	0.000000	0.000000	0.123590	0.063858	0.000000	0.000000	0.000000	0.000000
112543493	NR_156738	SIRLNT	SIRT1 regulating lncRNA tumor promoter	lncRNA	.	53902	.	.	.	2.249424	20.565981	0.496247513	2.356798868	0.018433228	0.052515041	3.660021	4.832440	4.314631	4.314193	4.296179	4.365581	4.389122	4.390673	17	14	10	22	28	31	0.583027	0.546763	0.401678	1.009030	1.188577	1.213613	1.570718	1.503211	1.094684	2.773818	3.305937	3.323520
