# Supplementary material for: CRISPR-Cas9 screening reveals TM9SF2 knockout as a solution to HEK293 cell aggregation for improved AAV production
Source: Mol Ther Adv. 2026 Jun 11;34(3):201777. doi: 10.1016/j.omta.2026.201777 (PMC13316624; doi:10.1016/j.omta.2026.201777)
Supplement: Table S6. GO stat [file mmc3.zip › omta_201777_mmc5.csv]

source	term_id	term_name	intersections	adjusted_p_value	term_size	query_size	intersection_size	effective_domain_size	intersection_size_UP	intersection_size_DOWN
GO:BP	GO:0032501	multicellular organismal process	28959, 56107, 3638, 79924, 10411, 10345, 3336, 4485, 1428, 6536, 219699, 51412, 23025, 3604, 5023, 30061, 5475, 56099, 23220, 27286, 1113, 1141, 1501, 57611, 8614, 84889, 5764, 5354, 5168, 5079, 5097, 146850, 6004, 3109, 2633, 115701, 154091, 4321, 26291, 2334, 1400, 100271849, 6286, 3676, 7494, 9177, 23090, 23316, 64168, 100137049, 3156, 4629, 53342, 54541, 54567, 10875, 223117, 440730, 9388, 50…	2.76812E-09	7669	234	139	21031	55	84
GO:BP	GO:0051239	regulation of multicellular organismal process	28959, 79924, 10411, 10345, 4485, 51412, 3604, 5023, 23220, 27286, 1113, 1141, 57611, 8614, 5764, 5168, 146850, 3109, 2633, 115701, 4321, 26291, 3676, 7494, 23090, 23316, 3156, 53342, 54567, 10875, 223117, 9388, 91862, 4060, 50486, 4915, 301, 3908, 2119, 55841, 1463, 4804, 1002, 5743, 1649, 6442, 3696, 5321, 2523, 9518, 59, 162466, 84189, 6329, 2487, 4846, 84504, 26471, 3635, 64102, 1051, 1958, 1…	2.41993E-08	2955	234	73	21031	28	45
GO:BP	GO:0048731	system development	56107, 3638, 79924, 10411, 219699, 51412, 23025, 30061, 56099, 27286, 1141, 1501, 57611, 5764, 5354, 5079, 5097, 146850, 115701, 154091, 4321, 2334, 1400, 100271849, 3676, 7494, 23090, 23316, 4629, 54541, 54567, 223117, 440730, 5052, 143941, 285313, 283375, 2676, 4915, 23639, 2780, 301, 3908, 2119, 1463, 4804, 170690, 1002, 5743, 1649, 59352, 3696, 2523, 5122, 59, 389119, 590, 1718, 162466, 84189…	9.41995E-08	3973	234	86	21031	31	55
GO:BP	GO:0048856	anatomical structure development	28959, 56107, 3638, 79924, 81569, 10411, 4485, 219699, 51412, 23025, 3604, 30061, 56099, 27286, 1141, 1501, 57611, 8614, 5764, 5354, 5168, 5079, 5097, 146850, 115701, 154091, 4321, 26291, 2334, 1400, 100271849, 3676, 7494, 23090, 23316, 64168, 4629, 53342, 54541, 54567, 10875, 223117, 440730, 5052, 143941, 64405, 285313, 3756, 283375, 1308, 2676, 4915, 23639, 51513, 2780, 301, 10202, 3908, 2119, …	9.41995E-08	5899	234	112	21031	37	75
GO:BP	GO:0007275	multicellular organism development	28959, 56107, 3638, 79924, 10411, 4485, 219699, 51412, 23025, 30061, 56099, 27286, 1141, 1501, 57611, 8614, 5764, 5354, 5079, 5097, 146850, 115701, 154091, 4321, 2334, 1400, 100271849, 3676, 7494, 23090, 23316, 64168, 4629, 53342, 54541, 54567, 10875, 223117, 440730, 5052, 143941, 285313, 283375, 2676, 4915, 23639, 2780, 301, 3908, 2119, 345630, 1463, 4804, 170690, 1002, 5743, 1649, 59352, 3696, …	1.00506E-07	4643	234	95	21031	34	61
GO:BP	GO:0032502	developmental process	28959, 56107, 3638, 79924, 81569, 10411, 3336, 4485, 219699, 51412, 23025, 3604, 30061, 56099, 27286, 1141, 1501, 57611, 8614, 5764, 5354, 5168, 5079, 5097, 146850, 115701, 154091, 4321, 26291, 2334, 1400, 100271849, 3676, 7494, 23090, 23316, 64168, 4629, 53342, 54541, 54567, 10875, 223117, 440730, 57761, 5052, 143941, 64405, 285313, 3756, 283375, 1308, 2676, 4915, 23639, 51513, 2780, 301, 10202,…	1.58384E-06	6453	234	115	21031	38	77
GO:BP	GO:0009653	anatomical structure morphogenesis	28959, 3638, 79924, 81569, 10411, 4485, 219699, 23025, 30061, 27286, 1141, 1501, 57611, 5764, 5168, 5079, 146850, 115701, 4321, 26291, 3676, 7494, 23316, 4629, 54567, 223117, 64405, 3756, 283375, 2676, 4915, 51513, 2780, 301, 3908, 56203, 4804, 170690, 1368, 1002, 5743, 59352, 3696, 2523, 9518, 59, 162466, 84189, 2487, 1281, 4846, 27122, 64102, 1051, 1813, 1960, 135, 7037, 4168, 3976, 388585, 798…	6.13646E-06	2684	234	62	21031	25	37
GO:CC	GO:0071944	cell periphery	56107, 10411, 10345, 6536, 219699, 23025, 3604, 5023, 30061, 57582, 56099, 27286, 202915, 1141, 1501, 57611, 84889, 2572, 2209, 144453, 5764, 5354, 5168, 5097, 146850, 6004, 3109, 2633, 115701, 154091, 4321, 6286, 3676, 9177, 23533, 9375, 54567, 10875, 11010, 84958, 57761, 1520, 64405, 256076, 116442, 3756, 283375, 1308, 4060, 6509, 2346, 284111, 2676, 4915, 2780, 301, 7780, 27076, 340706, 2899, …	1.27702E-05	6228	250	111	22097	42	69
GO:BP	GO:0051240	positive regulation of multicellular organismal process	79924, 10411, 4485, 51412, 27286, 1113, 1141, 57611, 5764, 146850, 3109, 4321, 26291, 7494, 23316, 53342, 9388, 4060, 50486, 4915, 301, 2119, 1463, 4804, 1002, 5743, 1649, 3696, 5321, 2523, 59, 84189, 4846, 84504, 3635, 1051, 1958, 1813, 1960, 135, 7037, 2353, 3976, 79805	1.88416E-05	1637	234	44	21031	14	30
GO:BP	GO:0007399	nervous system development	56107, 219699, 51412, 23025, 56099, 27286, 1141, 1501, 57611, 5764, 5354, 5079, 5097, 2334, 1400, 3676, 7494, 23090, 23316, 54541, 54567, 223117, 440730, 143941, 285313, 2676, 4915, 2780, 301, 3908, 2119, 1463, 4804, 1002, 59352, 2523, 5122, 389119, 590, 84189, 128853, 1281, 146713, 84504, 50846, 1051, 1813, 1960, 135, 80709, 2353, 285025, 4168, 57540, 79094, 3976, 388585, 79805	2.23226E-05	2531	234	58	21031	17	41
GO:BP	GO:0010646	regulation of cell communication	3638, 10411, 10345, 4485, 6536, 219699, 23025, 5023, 23645, 83667, 1113, 1141, 1501, 5764, 146850, 6004, 2633, 115701, 4321, 64333, 26291, 7494, 23090, 23316, 78986, 51555, 3156, 23533, 54541, 54567, 440730, 1520, 5052, 91862, 50486, 4915, 301, 340706, 2899, 22866, 3908, 55841, 4804, 5743, 1649, 59352, 3696, 9518, 59, 590, 4922, 467, 3783, 2487, 1281, 4846, 26471, 50846, 3635, 27122, 118461, 1958…	2.82033E-05	3443	234	71	21031	26	45
GO:BP	GO:0008283	cell population proliferation	4485, 51412, 3604, 1141, 5764, 3109, 4321, 26291, 3676, 7494, 23090, 54567, 5052, 91862, 3756, 283375, 4915, 301, 10202, 2119, 1463, 4804, 5743, 1649, 59352, 5321, 2523, 590, 467, 1718, 2487, 1281, 4846, 26471, 3635, 973, 64102, 1051, 1958, 1813, 1960, 135, 7037, 80709, 2353, 57540, 3976, 388585, 79805	3.93705E-05	2006	234	49	21031	17	32
GO:BP	GO:2000026	regulation of multicellular organismal development	28959, 79924, 10411, 51412, 27286, 57611, 5764, 146850, 7494, 23316, 53342, 54567, 10875, 223117, 4915, 301, 3908, 2119, 1463, 4804, 1002, 3696, 2523, 162466, 84189, 2487, 4846, 84504, 26471, 3635, 64102, 1051, 1813, 1960, 2353, 4168, 3976, 388585, 79805	4.18343E-05	1411	234	39	21031	14	25
GO:BP	GO:0023051	regulation of signaling	3638, 10411, 4485, 6536, 219699, 23025, 5023, 23645, 83667, 1113, 1141, 1501, 5764, 146850, 6004, 2633, 115701, 4321, 64333, 26291, 7494, 23090, 23316, 78986, 51555, 3156, 23533, 54541, 54567, 440730, 1520, 5052, 91862, 50486, 4915, 301, 340706, 2899, 22866, 3908, 55841, 4804, 5743, 1649, 59352, 3696, 9518, 59, 590, 4922, 467, 3783, 2487, 1281, 4846, 26471, 50846, 3635, 27122, 118461, 1958, 1813,…	4.59967E-05	3437	234	70	21031	25	45
GO:BP	GO:0048699	generation of neurons	219699, 51412, 23025, 1141, 1501, 57611, 5764, 5354, 1400, 3676, 7494, 23316, 54541, 54567, 223117, 440730, 143941, 285313, 2676, 4915, 2780, 3908, 2119, 1463, 4804, 1002, 59352, 590, 84189, 1281, 84504, 1051, 1813, 135, 80709, 4168, 57540, 3976, 388585, 79805	6.13787E-05	1514	234	40	21031	13	27
GO:BP	GO:0030154	cell differentiation	28959, 3638, 81569, 10411, 3336, 219699, 51412, 23025, 3604, 1141, 1501, 57611, 5764, 5354, 5079, 146850, 115701, 26291, 1400, 100271849, 3676, 7494, 23090, 23316, 4629, 53342, 54541, 54567, 10875, 223117, 440730, 57761, 143941, 285313, 3756, 283375, 2676, 4915, 2780, 301, 10202, 3908, 2119, 1463, 56203, 4804, 1002, 5743, 1649, 59352, 3696, 9518, 5122, 59, 590, 342618, 467, 84189, 128853, 2487, 1…	6.13787E-05	4366	234	82	21031	22	60
GO:BP	GO:0048869	cellular developmental process	28959, 3638, 81569, 10411, 3336, 219699, 51412, 23025, 3604, 1141, 1501, 57611, 5764, 5354, 5079, 146850, 115701, 26291, 1400, 100271849, 3676, 7494, 23090, 23316, 4629, 53342, 54541, 54567, 10875, 223117, 440730, 57761, 143941, 285313, 3756, 283375, 2676, 4915, 2780, 301, 10202, 3908, 2119, 1463, 56203, 4804, 1002, 5743, 1649, 59352, 3696, 9518, 5122, 59, 590, 342618, 467, 84189, 128853, 2487, 1…	6.13787E-05	4367	234	82	21031	22	60
GO:BP	GO:0050793	regulation of developmental process	28959, 3638, 79924, 10411, 4485, 51412, 23025, 27286, 1141, 57611, 8614, 5764, 5168, 146850, 115701, 7494, 23316, 53342, 54567, 10875, 223117, 57761, 4915, 301, 3908, 2119, 55841, 1463, 56203, 4804, 1002, 5743, 1649, 3696, 2523, 9518, 162466, 84189, 128853, 2487, 4846, 84504, 26471, 3635, 64102, 1051, 1813, 1960, 7037, 2353, 4168, 57540, 3976, 388585, 79805	6.13787E-05	2455	234	55	21031	18	37
GO:BP	GO:0022008	neurogenesis	219699, 51412, 23025, 1141, 1501, 57611, 5764, 5354, 1400, 3676, 7494, 23316, 54541, 54567, 223117, 440730, 143941, 285313, 2676, 4915, 2780, 301, 3908, 2119, 1463, 4804, 1002, 59352, 5122, 590, 84189, 128853, 1281, 84504, 1051, 1813, 135, 80709, 4168, 57540, 79094, 3976, 388585, 79805	6.13787E-05	1742	234	44	21031	14	30
GO:BP	GO:0048468	cell development	28959, 81569, 10411, 219699, 51412, 23025, 3604, 1141, 1501, 57611, 5764, 5354, 5079, 146850, 115701, 1400, 3676, 7494, 23316, 4629, 53342, 54567, 10875, 223117, 440730, 143941, 2676, 4915, 2780, 301, 10202, 3908, 2119, 1463, 56203, 4804, 1002, 59352, 3696, 59, 342618, 84189, 2487, 64100, 84504, 50846, 3635, 973, 64102, 1051, 1958, 1813, 1960, 135, 7037, 2353, 4168, 3976, 388585, 79805	7.87798E-05	2819	234	60	21031	17	43
GO:BP	GO:0023052	signaling	3638, 79924, 10411, 4485, 6536, 219699, 23025, 5023, 23645, 83667, 23220, 1113, 1141, 1501, 8614, 2572, 2209, 5764, 5354, 5097, 146850, 6004, 2633, 115701, 4321, 64333, 26291, 1114, 3676, 7494, 9177, 23090, 23316, 78986, 51555, 100137049, 3156, 53342, 23533, 54541, 54567, 223117, 440730, 57761, 1520, 5052, 116442, 91862, 283375, 50486, 6509, 2676, 4915, 2780, 301, 340706, 2899, 22866, 3908, 28276…	8.32444E-05	6447	234	108	21031	36	72
GO:BP	GO:0007154	cell communication	3638, 79924, 10411, 10345, 4485, 6536, 219699, 23025, 5023, 23645, 83667, 23220, 1113, 1141, 1501, 8614, 2572, 2209, 5764, 5354, 5097, 146850, 6004, 2633, 115701, 4321, 64333, 26291, 1114, 3676, 7494, 9177, 23090, 23316, 78986, 51555, 100137049, 3156, 53342, 23533, 54541, 54567, 223117, 440730, 57761, 1520, 5052, 116442, 91862, 283375, 50486, 6509, 2676, 4915, 2780, 301, 340706, 2899, 22866, 3908…	8.50284E-05	6537	234	109	21031	37	72
GO:BP	GO:0006811	monoatomic ion transport	10345, 6536, 5023, 30061, 57582, 1141, 8614, 144453, 5354, 9177, 1520, 283518, 3756, 283375, 6509, 284111, 7780, 2899, 60598, 5652, 55144, 3742, 5743, 1649, 342667, 3783, 6329, 7439, 4846, 1813, 135, 7037, 6578, 342372, 10008	9.20167E-05	1256	234	35	21031	12	23
GO:BP	GO:0030001	metal ion transport	10345, 6536, 5023, 30061, 57582, 1141, 8614, 5354, 283518, 3756, 283375, 284111, 7780, 60598, 5652, 3742, 5743, 1649, 342667, 3783, 6329, 7439, 4846, 1813, 135, 7037, 342372, 10008	0.000100547	877	234	28	21031	9	19
GO:BP	GO:0051094	positive regulation of developmental process	79924, 10411, 4485, 51412, 23025, 27286, 57611, 5764, 5168, 146850, 7494, 23316, 4915, 301, 3908, 2119, 1463, 56203, 4804, 1002, 5743, 3696, 2523, 9518, 84189, 2487, 4846, 84504, 3635, 1051, 1813, 1960, 7037, 2353, 3976, 79805	0.000104812	1328	234	36	21031	12	24
GO:BP	GO:0003008	system process	79924, 10411, 10345, 1428, 6536, 5023, 5475, 1113, 1141, 84889, 5764, 6004, 2334, 3676, 9177, 23316, 3156, 4629, 54567, 143941, 4060, 6509, 4915, 23639, 2780, 282763, 56203, 170690, 5743, 1649, 6442, 342667, 59, 590, 4922, 3783, 84189, 6329, 7439, 4846, 84504, 1813, 135, 7037, 56925, 64167, 2353, 342372, 83988, 10008, 26509	0.000104812	2258	234	51	21031	23	28
GO:BP	GO:0048583	regulation of response to stimulus	3638, 10411, 4485, 6536, 219699, 51412, 23645, 83667, 23220, 1113, 1501, 2209, 5764, 146850, 6004, 3109, 2633, 115701, 4321, 64333, 26291, 7494, 23090, 23316, 78986, 51555, 3156, 23533, 54541, 54567, 10875, 223117, 440730, 1520, 5052, 91862, 50486, 4915, 301, 340706, 22866, 3908, 55841, 4804, 5743, 1649, 6442, 59352, 5321, 9518, 59, 4922, 467, 3078, 3783, 2487, 1281, 4846, 26471, 50846, 3635, 271…	0.00010538	3939	234	75	21031	28	47
GO:BP	GO:0050789	regulation of biological process	28959, 3638, 79924, 10411, 10345, 3336, 4485, 1428, 6536, 219699, 51412, 23025, 3604, 5023, 30061, 23645, 83667, 647309, 23220, 27286, 1113, 145781, 1141, 1501, 57611, 110116772, 8614, 2572, 2209, 144453, 5764, 5354, 5168, 5079, 5097, 146850, 6004, 3109, 163782, 111240474, 2633, 115701, 4321, 64333, 26291, 2334, 1400, 100271849, 1114, 3676, 7494, 9177, 23090, 23316, 78986, 5462, 64168, 51555, 100…	0.000144136	12287	234	172	21031	67	105
GO:BP	GO:0060284	regulation of cell development	28959, 51412, 57611, 5764, 146850, 7494, 23316, 53342, 54567, 10875, 223117, 4915, 301, 2119, 1463, 56203, 1002, 2487, 84504, 3635, 1051, 1813, 1960, 2353, 4168, 3976, 388585	0.000144136	849	234	27	21031	8	19
GO:BP	GO:0009966	regulation of signal transduction	3638, 10411, 4485, 6536, 219699, 23645, 83667, 1113, 1501, 146850, 6004, 2633, 115701, 4321, 64333, 26291, 7494, 23090, 23316, 78986, 51555, 3156, 23533, 54541, 54567, 440730, 1520, 5052, 91862, 50486, 4915, 340706, 22866, 3908, 55841, 4804, 5743, 1649, 59352, 9518, 59, 4922, 467, 3783, 2487, 1281, 4846, 26471, 50846, 3635, 27122, 118461, 1958, 1813, 135, 7037, 4168, 5801, 79094, 3976, 388585	0.00021378	3010	234	61	21031	20	41
GO:BP	GO:1902653	secondary alcohol biosynthetic process	3638, 3156, 2222, 3157, 3422, 6307, 1718	0.000291273	54	234	7	21031	7	0
GO:BP	GO:0006695	cholesterol biosynthetic process	3638, 3156, 2222, 3157, 3422, 6307, 1718	0.000291273	54	234	7	21031	7	0
GO:BP	GO:0010720	positive regulation of cell development	51412, 57611, 5764, 146850, 7494, 23316, 4915, 301, 2119, 1463, 56203, 1002, 84504, 3635, 1813, 1960, 2353, 3976	0.000413812	450	234	18	21031	4	14
GO:BP	GO:0042127	regulation of cell population proliferation	4485, 51412, 3604, 1141, 5764, 3109, 4321, 26291, 3676, 7494, 54567, 91862, 3756, 4915, 301, 10202, 2119, 1463, 4804, 5743, 5321, 2523, 590, 467, 1718, 2487, 4846, 26471, 3635, 64102, 1051, 1958, 1813, 1960, 135, 7037, 57540, 3976, 388585, 79805	0.000467581	1683	234	40	21031	15	25
GO:BP	GO:0065007	biological regulation	28959, 3638, 79924, 10411, 10345, 3336, 4485, 1428, 6536, 219699, 51412, 23025, 3604, 5023, 30061, 23645, 83667, 647309, 23220, 27286, 1113, 145781, 1141, 1501, 57611, 110116772, 8614, 2572, 2209, 144453, 5764, 5354, 5168, 5079, 5097, 146850, 6004, 3109, 163782, 111240474, 2633, 115701, 4321, 64333, 26291, 2334, 1400, 100271849, 1114, 3676, 7494, 9177, 23090, 23316, 78986, 5462, 64168, 51555, 100…	0.000467581	12680	234	174	21031	68	106
GO:BP	GO:0006812	monoatomic cation transport	10345, 6536, 5023, 30061, 57582, 1141, 8614, 5354, 1520, 283518, 3756, 283375, 284111, 7780, 60598, 5652, 3742, 5743, 1649, 342667, 3783, 6329, 7439, 4846, 1813, 135, 7037, 342372, 10008	0.000531187	1033	234	29	21031	10	19
GO:BP	GO:0006629	lipid metabolic process	100130207, 387522, 3638, 5023, 83667, 5354, 5168, 123099, 26291, 7494, 100137049, 3156, 23533, 9375, 57761, 9388, 301, 2222, 10202, 10317, 3157, 260293, 5743, 3696, 3422, 5321, 2523, 6307, 1718, 50846, 3635, 27122, 1958, 57540, 113675	0.000540753	1388	234	35	21031	16	19
GO:BP	GO:0007267	cell-cell signaling	6536, 23025, 5023, 1113, 1141, 1501, 2572, 5764, 5354, 5097, 115701, 26291, 9177, 23316, 3156, 6509, 4915, 301, 2899, 3908, 4804, 1132, 5743, 1649, 59352, 3696, 5321, 9518, 5122, 590, 2487, 50846, 27122, 1958, 1813, 9229, 1960, 135, 3976, 26509	0.000559992	1704	234	40	21031	14	26
GO:BP	GO:0016126	sterol biosynthetic process	3638, 3156, 2222, 3157, 3422, 6307, 1718	0.000559992	61	234	7	21031	7	0
GO:BP	GO:0007165	signal transduction	3638, 79924, 10411, 4485, 6536, 219699, 5023, 23645, 83667, 23220, 1113, 1141, 1501, 8614, 2209, 5764, 5354, 146850, 6004, 2633, 115701, 4321, 64333, 26291, 1114, 3676, 7494, 9177, 23090, 23316, 78986, 51555, 100137049, 3156, 53342, 23533, 54541, 54567, 223117, 440730, 57761, 1520, 5052, 116442, 91862, 283375, 50486, 2676, 4915, 2780, 301, 340706, 2899, 22866, 3908, 282763, 55841, 55144, 4804, 11…	0.000587734	5959	234	98	21031	33	65
GO:CC	GO:0005576	extracellular region	79924, 390940, 10411, 3336, 1428, 27286, 1113, 389812, 8614, 5764, 5168, 2633, 4321, 64333, 26291, 1114, 6286, 3676, 23316, 78986, 100137049, 4629, 53342, 3310, 9375, 10875, 223117, 11010, 84958, 1520, 9388, 5052, 256076, 285313, 80830, 283375, 1308, 4060, 6509, 2346, 23639, 301, 27076, 340706, 7277, 22866, 3908, 5652, 4239, 1463, 4804, 170690, 1368, 3696, 9518, 5122, 59, 590, 4922, 3078, 196792,…	0.000610662	4213	250	78	22097	40	38
GO:BP	GO:0051241	negative regulation of multicellular organismal process	28959, 8614, 5764, 2633, 115701, 3676, 23090, 3156, 53342, 54567, 10875, 223117, 91862, 301, 55841, 4804, 5743, 1649, 9518, 2487, 4846, 84504, 3635, 64102, 1051, 1813, 135, 4168, 5801, 388585	0.000663824	1110	234	30	21031	13	17
GO:BP	GO:0050896	response to stimulus	3638, 79924, 10411, 10345, 3336, 4485, 6536, 219699, 51412, 5023, 5475, 23645, 83667, 23220, 1113, 1141, 1501, 8614, 2572, 2209, 5764, 5354, 5168, 146850, 6004, 3109, 2633, 115701, 4321, 64333, 26291, 1114, 6286, 3676, 7494, 9177, 23090, 23316, 78986, 51555, 100137049, 3156, 53342, 23533, 3310, 54541, 54567, 10875, 223117, 440730, 57761, 1520, 9388, 5052, 143941, 116442, 91862, 3756, 283375, 5048…	0.000829693	8976	234	133	21031	51	82
GO:BP	GO:1903131	mononuclear cell differentiation	28959, 51412, 3604, 5079, 146850, 3676, 7494, 54567, 10875, 301, 10202, 3696, 3635, 973, 1051, 1958, 1960, 2353	0.000854461	484	234	18	21031	4	14
GO:BP	GO:0034220	monoatomic ion transmembrane transport	10345, 6536, 5023, 30061, 57582, 1141, 144453, 5354, 9177, 1520, 283518, 3756, 283375, 6509, 284111, 7780, 2899, 60598, 55144, 3742, 1649, 342667, 3783, 6329, 7439, 1813, 342372, 10008	0.000854461	1013	234	28	21031	10	18
GO:BP	GO:0030182	neuron differentiation	219699, 51412, 23025, 1141, 1501, 57611, 5764, 5354, 1400, 3676, 7494, 23316, 54541, 54567, 223117, 440730, 143941, 2676, 4915, 2780, 3908, 2119, 4804, 1002, 59352, 84189, 84504, 1051, 1813, 135, 4168, 57540, 3976, 388585, 79805	0.00085848	1431	234	35	21031	10	25
GO:BP	GO:0007612	learning	10411, 1141, 5764, 3156, 143941, 4915, 5743, 590, 1813, 2353	0.000933377	156	234	10	21031	4	6
GO:BP	GO:0044283	small molecule biosynthetic process	3638, 83667, 2572, 5354, 7494, 3156, 57761, 9388, 301, 2222, 3157, 5743, 3422, 5321, 467, 6307, 1718, 27122, 1958, 113675	0.000989813	592	234	20	21031	12	8
GO:BP	GO:0003013	circulatory system process	79924, 10345, 6536, 5023, 1113, 84889, 3676, 6509, 170690, 5743, 59, 4922, 4846, 1813, 135, 7037, 64167, 83988, 10008, 26509	0.000989813	592	234	20	21031	9	11
GO:BP	GO:0007268	chemical synaptic transmission	6536, 23025, 5023, 1141, 2572, 5764, 5354, 9177, 23316, 3156, 6509, 4915, 2899, 3908, 4804, 1132, 5743, 590, 1813, 9229, 1960, 135, 26509	0.000989813	750	234	23	21031	9	14
GO:BP	GO:0098916	anterograde trans-synaptic signaling	6536, 23025, 5023, 1141, 2572, 5764, 5354, 9177, 23316, 3156, 6509, 4915, 2899, 3908, 4804, 1132, 5743, 590, 1813, 9229, 1960, 135, 26509	0.000989813	750	234	23	21031	9	14
GO:BP	GO:0001944	vasculature development	79924, 10411, 219699, 27286, 146850, 7494, 54567, 283375, 4915, 301, 4804, 5743, 1649, 3696, 2523, 59, 1281, 4846, 64102, 1958, 1960, 3976, 79805	0.001012142	752	234	23	21031	7	16
GO:BP	GO:0099537	trans-synaptic signaling	6536, 23025, 5023, 1141, 2572, 5764, 5354, 9177, 23316, 3156, 6509, 4915, 2899, 3908, 4804, 1132, 5743, 590, 1813, 9229, 1960, 135, 26509	0.001059044	756	234	23	21031	9	14
GO:BP	GO:0043269	regulation of monoatomic ion transport	10345, 6536, 5023, 8614, 144453, 5354, 1520, 283518, 5652, 5743, 342667, 3783, 7439, 4846, 1813, 135, 10008	0.001059044	451	234	17	21031	7	10
GO:BP	GO:0050678	regulation of epithelial cell proliferation	4485, 5764, 4321, 3676, 7494, 54567, 91862, 4804, 2523, 26471, 64102, 1813, 1960, 388585, 79805	0.001127765	363	234	15	21031	6	9
GO:BP	GO:0007166	cell surface receptor signaling pathway	4485, 219699, 5023, 23220, 1141, 1501, 2209, 5764, 5354, 2633, 115701, 4321, 26291, 3676, 7494, 9177, 23090, 23316, 54541, 54567, 223117, 283375, 50486, 4915, 301, 340706, 2899, 3908, 4804, 1132, 1649, 59352, 3696, 9518, 467, 7079, 3783, 2487, 1281, 4846, 50846, 3635, 27122, 973, 1958, 1813, 10962, 135, 2857, 2353, 5801, 57540, 79094, 3976, 388585	0.001127765	2799	234	55	21031	20	35
GO:BP	GO:0051093	negative regulation of developmental process	28959, 3638, 10411, 51412, 8614, 5764, 115701, 7494, 53342, 10875, 223117, 57761, 301, 55841, 4804, 1649, 9518, 2487, 4846, 84504, 3635, 64102, 7037, 4168, 57540, 388585	0.001133379	928	234	26	21031	9	17
GO:BP	GO:0007610	behavior	79924, 10411, 5023, 27286, 1141, 5764, 5079, 2334, 23316, 3156, 143941, 4915, 2780, 5743, 9518, 590, 84189, 1958, 1813, 135, 2353	0.001283776	662	234	21	21031	7	14
GO:BP	GO:0048513	animal organ development	28959, 3638, 4485, 30061, 1141, 8614, 5764, 5354, 5079, 115701, 4321, 26291, 2334, 100271849, 7494, 23090, 4629, 54541, 54567, 223117, 283375, 4915, 23639, 51513, 2780, 301, 3908, 56203, 4804, 170690, 5743, 6442, 3696, 2523, 5122, 59, 467, 1718, 162466, 84189, 2487, 1281, 4846, 84504, 26471, 50846, 27122, 1051, 1958, 1813, 1960, 80709, 2353, 285025, 342372, 3976, 388585, 79805	0.001368113	3039	234	58	21031	21	37
GO:BP	GO:0001568	blood vessel development	79924, 10411, 219699, 27286, 146850, 7494, 54567, 283375, 4915, 301, 4804, 5743, 1649, 3696, 2523, 59, 1281, 4846, 64102, 1958, 1960, 79805	0.001410121	721	234	22	21031	7	15
GO:BP	GO:1901698	response to nitrogen compound	3638, 10411, 5023, 83667, 1141, 8614, 4321, 26291, 3676, 7494, 9177, 57761, 4915, 301, 340706, 4804, 1132, 5743, 9518, 5122, 590, 1281, 1051, 1958, 1813, 3434, 135, 2353	0.001422645	1060	234	28	21031	11	17
GO:BP	GO:0099536	synaptic signaling	6536, 23025, 5023, 1141, 2572, 5764, 5354, 9177, 23316, 3156, 6509, 4915, 2899, 3908, 4804, 1132, 5743, 590, 1813, 9229, 1960, 135, 26509	0.00147864	780	234	23	21031	9	14
GO:BP	GO:1901699	cellular response to nitrogen compound	3638, 10411, 83667, 1141, 26291, 3676, 7494, 9177, 57761, 4915, 340706, 4804, 1132, 5743, 9518, 1281, 1051, 1958, 1813, 3434, 2353	0.00147864	672	234	21	21031	7	14
GO:CC	GO:0005886	plasma membrane	56107, 10411, 10345, 6536, 219699, 23025, 3604, 5023, 30061, 57582, 56099, 27286, 202915, 1141, 1501, 57611, 84889, 2572, 2209, 144453, 5764, 5354, 5168, 5097, 146850, 6004, 3109, 2633, 115701, 154091, 6286, 3676, 9177, 23533, 9375, 54567, 11010, 84958, 57761, 64405, 116442, 3756, 283375, 1308, 6509, 2346, 284111, 2676, 4915, 2780, 301, 7780, 27076, 2899, 22866, 3908, 60598, 375307, 282763, 5652,…	0.001532699	5742	250	96	22097	34	62
GO:BP	GO:0006986	response to unfolded protein	3336, 23645, 8614, 26291, 7494, 3310, 1649, 467, 79094	0.001553274	137	234	9	21031	2	7
GO:BP	GO:0032989	cellular anatomical entity morphogenesis	81569, 219699, 23025, 1141, 1501, 57611, 5764, 5168, 3676, 23316, 4629, 223117, 2676, 4915, 3908, 56203, 4804, 1002, 59352, 84189, 1813, 135, 4168	0.001582134	785	234	23	21031	10	13
GO:BP	GO:0061061	muscle structure development	81569, 51412, 5079, 115701, 100271849, 7494, 4629, 54567, 3756, 3908, 56203, 1649, 6442, 9518, 467, 1281, 26471, 1958, 1960, 2353, 3976	0.001596905	678	234	21	21031	3	18
GO:BP	GO:0002521	leukocyte differentiation	28959, 51412, 3604, 5079, 146850, 3676, 7494, 54567, 10875, 301, 10202, 3696, 3635, 973, 1051, 1958, 1960, 7037, 2353, 3976	0.001632592	627	234	20	21031	5	15
GO:BP	GO:0010243	response to organonitrogen compound	3638, 10411, 5023, 83667, 1141, 8614, 4321, 26291, 3676, 7494, 9177, 57761, 4915, 301, 340706, 4804, 5743, 9518, 5122, 590, 1281, 1051, 1958, 1813, 135, 2353	0.001808172	964	234	26	21031	10	16
GO:CC	GO:0031012	extracellular matrix	27286, 4321, 10875, 1520, 256076, 1308, 4060, 301, 340706, 3908, 4239, 1463, 170690, 9518, 59, 7079, 162466, 83729, 1281	0.001879116	555	250	19	22097	11	8
GO:CC	GO:0030312	external encapsulating structure	27286, 4321, 10875, 1520, 256076, 1308, 4060, 301, 340706, 3908, 4239, 1463, 170690, 9518, 59, 7079, 162466, 83729, 1281	0.001879116	556	250	19	22097	11	8
GO:BP	GO:0006936	muscle contraction	10345, 5023, 1113, 1141, 4629, 56203, 5743, 6442, 342667, 59, 6329, 1813, 10008, 26509	0.001947191	342	234	14	21031	4	10
GO:BP	GO:0006694	steroid biosynthetic process	3638, 3156, 2222, 3157, 3422, 6307, 1718, 50846, 27122, 1958	0.002033734	179	234	10	21031	8	2
GO:BP	GO:0050673	epithelial cell proliferation	4485, 5764, 4321, 3676, 7494, 54567, 91862, 4804, 2523, 26471, 64102, 1051, 1813, 1960, 388585, 79805	0.002231288	441	234	16	21031	6	10
GO:BP	GO:0034976	response to endoplasmic reticulum stress	23645, 83667, 8614, 26291, 7494, 57761, 1649, 467, 26471, 1051, 79094	0.002231288	220	234	11	21031	0	11
GO:BP	GO:0055085	transmembrane transport	10345, 6536, 5023, 30061, 57582, 83667, 1141, 84889, 144453, 5354, 154091, 26291, 9177, 51555, 57761, 1520, 283518, 3756, 283375, 6509, 284111, 7780, 2899, 60598, 55144, 3742, 1649, 342667, 3783, 6329, 7439, 1813, 6578, 342372, 10008	0.002285258	1534	234	35	21031	11	24
GO:BP	GO:0048666	neuron development	219699, 51412, 23025, 1141, 1501, 57611, 5764, 5354, 1400, 3676, 7494, 23316, 223117, 440730, 143941, 2676, 4915, 2780, 3908, 4804, 1002, 59352, 84189, 1813, 135, 4168, 3976, 388585, 79805	0.002501406	1167	234	29	21031	10	19
GO:BP	GO:0008217	regulation of blood pressure	79924, 5023, 1113, 170690, 5743, 59, 4846, 1813, 64167, 83988	0.002507199	185	234	10	21031	3	7
GO:BP	GO:0009719	response to endogenous stimulus	3638, 10411, 83667, 8614, 26291, 3676, 7494, 9177, 23090, 54541, 54567, 57761, 1520, 283375, 4915, 301, 340706, 4804, 5743, 1649, 3696, 9518, 5122, 59, 590, 7079, 1718, 1281, 4846, 50846, 27122, 1051, 1958, 1813, 1960, 2353, 388585	0.002624563	1678	234	37	21031	12	25
GO:BP	GO:0035966	response to topologically incorrect protein	3336, 23645, 8614, 26291, 7494, 3310, 1649, 467, 79094	0.002624563	150	234	9	21031	2	7
GO:BP	GO:0043271	negative regulation of monoatomic ion transport	10345, 6536, 144453, 283518, 5743, 4846, 1813, 10008	0.002699203	117	234	8	21031	3	5
GO:BP	GO:0007517	muscle organ development	5079, 100271849, 7494, 54567, 3908, 56203, 6442, 467, 1281, 26471, 1958, 1960, 2353, 3976	0.002699203	357	234	14	21031	3	11
GO:BP	GO:0090130	tissue migration	27286, 5764, 5168, 6286, 54567, 91862, 301, 5743, 2523, 59, 4846, 1960, 5801	0.002768313	313	234	13	21031	6	7
GO:BP	GO:0009605	response to external stimulus	10345, 4485, 83667, 23220, 1113, 8614, 2209, 5764, 5168, 146850, 2633, 4321, 26291, 3676, 7494, 54541, 10875, 223117, 1520, 9388, 5052, 283375, 2780, 654463, 301, 10317, 4804, 5743, 1649, 59352, 3696, 9518, 5122, 59, 590, 467, 3078, 146225, 84189, 7439, 4846, 26471, 1051, 1813, 1960, 3434, 135, 7037, 80709, 56925, 2353, 342372	0.002993416	2723	234	52	21031	23	29
GO:BP	GO:1901652	response to peptide	3638, 83667, 8614, 4321, 26291, 3676, 7494, 57761, 301, 340706, 4804, 5743, 9518, 5122, 1281, 1958, 2353	0.003256019	511	234	17	21031	6	11
GO:BP	GO:0051716	cellular response to stimulus	3638, 79924, 10411, 4485, 6536, 219699, 51412, 5023, 23645, 83667, 23220, 1113, 1141, 1501, 8614, 2209, 5764, 5354, 146850, 6004, 2633, 115701, 4321, 64333, 26291, 1114, 3676, 7494, 9177, 23090, 23316, 78986, 51555, 100137049, 3156, 53342, 23533, 3310, 54541, 54567, 223117, 440730, 57761, 1520, 5052, 116442, 91862, 3756, 283375, 50486, 284111, 2676, 4915, 2780, 301, 340706, 10202, 2899, 22866, 39…	0.003322236	7394	234	111	21031	38	73
GO:BP	GO:0008610	lipid biosynthetic process	3638, 5023, 5354, 123099, 7494, 3156, 9375, 57761, 9388, 301, 2222, 3157, 5743, 3422, 5321, 6307, 1718, 50846, 3635, 27122, 1958	0.003322236	727	234	21	21031	12	9
GO:BP	GO:0007155	cell adhesion	56107, 51412, 56099, 27286, 1501, 5097, 146850, 3109, 2633, 4321, 3676, 7494, 78986, 10875, 64405, 256076, 1308, 301, 27076, 340706, 3908, 4239, 1463, 1002, 3696, 2523, 1281, 1051, 1960, 135, 7037, 80709, 3976, 388585	0.003322236	1512	234	34	21031	14	20
GO:BP	GO:0051960	regulation of nervous system development	27286, 57611, 5764, 23316, 54567, 223117, 4915, 2119, 1463, 1002, 84189, 84504, 1813, 4168, 3976, 388585	0.003322236	463	234	16	21031	6	10
GO:BP	GO:0120039	plasma membrane bounded cell projection morphogenesis	219699, 23025, 1141, 1501, 57611, 5764, 5168, 3676, 23316, 223117, 2676, 4915, 3908, 4804, 1002, 59352, 84189, 1813, 135, 4168	0.003322236	671	234	20	21031	9	11
GO:BP	GO:0050890	cognition	10411, 1141, 5764, 2334, 23316, 3156, 143941, 6509, 4915, 5743, 590, 1813, 2353	0.00334835	322	234	13	21031	4	9
GO:BP	GO:0010959	regulation of metal ion transport	10345, 5023, 8614, 5354, 283518, 5652, 5743, 342667, 3783, 7439, 4846, 1813, 135, 10008	0.00335385	369	234	14	21031	5	9
GO:BP	GO:0007611	learning or memory	10411, 1141, 5764, 2334, 23316, 3156, 143941, 4915, 5743, 590, 1813, 2353	0.00335385	279	234	12	21031	4	8
GO:BP	GO:0048858	cell projection morphogenesis	219699, 23025, 1141, 1501, 57611, 5764, 5168, 3676, 23316, 223117, 2676, 4915, 3908, 4804, 1002, 59352, 84189, 1813, 135, 4168	0.00335385	676	234	20	21031	9	11
GO:BP	GO:0098660	inorganic ion transmembrane transport	10345, 6536, 5023, 30061, 57582, 144453, 5354, 9177, 283518, 3756, 283375, 6509, 284111, 7780, 60598, 3742, 1649, 342667, 3783, 6329, 7439, 1813, 342372, 10008	0.00335385	900	234	24	21031	9	15
GO:BP	GO:0008284	positive regulation of cell population proliferation	4485, 51412, 1141, 5764, 3109, 4321, 26291, 3676, 7494, 54567, 4915, 301, 2119, 1463, 4804, 5743, 467, 1958, 1813, 1960, 7037, 57540, 3976, 388585, 79805	0.003418908	962	234	25	21031	8	17
GO:BP	GO:0048514	blood vessel morphogenesis	79924, 10411, 219699, 27286, 146850, 7494, 54567, 283375, 4915, 301, 4804, 5743, 3696, 2523, 1281, 4846, 64102, 1960, 79805	0.003497904	625	234	19	21031	7	12
GO:BP	GO:0023057	negative regulation of signaling	3638, 219699, 23645, 83667, 1113, 6004, 2633, 115701, 4321, 7494, 78986, 54541, 54567, 440730, 91862, 2899, 55841, 4804, 5743, 1649, 9518, 590, 467, 2487, 4846, 3635, 27122, 1958, 1813, 5801, 79094, 3976	0.00361415	1398	234	32	21031	8	24
GO:BP	GO:0010648	negative regulation of cell communication	3638, 219699, 23645, 83667, 1113, 6004, 2633, 115701, 4321, 7494, 78986, 54541, 54567, 440730, 91862, 2899, 55841, 4804, 5743, 1649, 9518, 590, 467, 2487, 4846, 3635, 27122, 1958, 1813, 5801, 79094, 3976	0.00361415	1398	234	32	21031	8	24
GO:BP	GO:0051049	regulation of transport	3638, 10411, 10345, 6536, 5023, 1113, 1141, 8614, 2209, 144453, 5354, 111240474, 26291, 7494, 3156, 57761, 1520, 9388, 283518, 301, 5652, 5743, 342667, 5321, 5122, 3783, 7439, 4846, 1051, 1813, 135, 57540, 3976, 10008, 26509	0.003695536	1594	234	35	21031	14	21
GO:BP	GO:0048584	positive regulation of response to stimulus	219699, 51412, 83667, 1113, 2209, 5764, 146850, 3109, 2633, 4321, 26291, 7494, 23090, 23316, 23533, 54567, 1520, 50486, 4915, 301, 3908, 4804, 5743, 1649, 59352, 5321, 9518, 59, 4922, 467, 3078, 3783, 1281, 4846, 26471, 50846, 3635, 973, 1051, 118461, 1813, 135, 7037, 3976, 388585	0.003767517	2274	234	45	21031	17	28
GO:BP	GO:0042221	response to chemical	3638, 10411, 3336, 4485, 5023, 23645, 83667, 1113, 1141, 8614, 2572, 5764, 5168, 2633, 4321, 26291, 6286, 3676, 7494, 9177, 23316, 3310, 54541, 223117, 57761, 1520, 9388, 5052, 3756, 284111, 4915, 2780, 301, 7780, 340706, 10202, 282763, 2119, 55144, 4804, 1132, 5743, 1649, 59352, 5321, 9518, 5122, 590, 342618, 467, 146225, 7079, 1718, 1281, 4846, 26471, 50846, 1051, 1958, 1813, 1960, 3434, 135, 7…	0.003767517	3957	234	68	21031	26	42
GO:BP	GO:0001775	cell activation	51412, 3604, 5023, 1113, 1141, 5079, 146850, 3109, 3676, 7494, 54567, 10875, 5052, 301, 10202, 3696, 5321, 59, 1281, 4846, 3635, 973, 1051, 1958, 1960, 135, 7037	0.003767517	1092	234	27	21031	10	17
GO:BP	GO:0070059	intrinsic apoptotic signaling pathway in response to endoplasmic reticulum stress	23645, 7494, 57761, 1649, 1051, 79094	0.003816666	66	234	6	21031	0	6
GO:BP	GO:0061564	axon development	219699, 1141, 57611, 5764, 5354, 3676, 223117, 2676, 4915, 3908, 4804, 1002, 59352, 84189, 1813, 4168, 79805	0.003816666	527	234	17	21031	9	8
GO:BP	GO:0001667	ameboidal-type cell migration	27286, 5764, 5168, 6286, 3676, 54567, 223117, 91862, 301, 5743, 2523, 59, 4846, 1960, 5801	0.003946996	428	234	15	21031	8	7
GO:BP	GO:0003012	muscle system process	10345, 5023, 1113, 1141, 4629, 56203, 5743, 6442, 342667, 59, 6329, 4846, 1813, 10008, 26509	0.004010435	429	234	15	21031	4	11
GO:BP	GO:0048519	negative regulation of biological process	28959, 3638, 10411, 10345, 4485, 1428, 6536, 219699, 51412, 3604, 30061, 23645, 83667, 647309, 23220, 1113, 1141, 8614, 144453, 5764, 5079, 6004, 163782, 2633, 115701, 4321, 26291, 2334, 1400, 3676, 7494, 23090, 23316, 78986, 3156, 53342, 9947, 54541, 54567, 406980, 10875, 223117, 440730, 57761, 283518, 143941, 91862, 4915, 51513, 301, 147686, 27076, 10202, 2899, 2119, 55841, 56203, 4804, 5743, 1…	0.00403157	5874	234	92	21031	34	58
GO:BP	GO:0070373	negative regulation of ERK1 and ERK2 cascade	2633, 7494, 78986, 467, 5801, 3976	0.00403157	67	234	6	21031	2	4
GO:BP	GO:0032879	regulation of localization	3638, 10411, 10345, 6536, 5023, 83667, 1113, 1141, 8614, 2209, 144453, 5354, 111240474, 2633, 26291, 7494, 3156, 440730, 57761, 1520, 9388, 283518, 301, 5652, 4804, 5743, 1649, 342667, 5321, 5122, 3783, 7439, 4846, 1051, 1813, 135, 7037, 57540, 3976, 10008, 26509	0.004245195	2018	234	41	21031	16	25
GO:BP	GO:0000902	cell morphogenesis	219699, 23025, 1141, 1501, 57611, 5764, 5168, 3676, 23316, 223117, 64405, 2676, 4915, 2780, 301, 3908, 4804, 1002, 59352, 84189, 64102, 1813, 135, 4168, 3976	0.004245195	986	234	25	21031	11	14
GO:BP	GO:0042391	regulation of membrane potential	10345, 5023, 1141, 9177, 23316, 3756, 4915, 2899, 60598, 3783, 6329, 1813, 10962, 135, 10008	0.004245195	433	234	15	21031	5	10
GO:BP	GO:0050877	nervous system process	10411, 1428, 5023, 5475, 1141, 5764, 6004, 2334, 9177, 23316, 3156, 54567, 143941, 4060, 6509, 4915, 23639, 2780, 282763, 5743, 1649, 342667, 590, 84189, 6329, 7439, 4846, 84504, 1813, 135, 56925, 2353, 342372	0.004245195	1484	234	33	21031	14	19
GO:BP	GO:0051962	positive regulation of nervous system development	27286, 57611, 5764, 23316, 4915, 2119, 1463, 1002, 84189, 84504, 1813, 3976	0.004246331	292	234	12	21031	4	8
GO:BP	GO:0006816	calcium ion transport	10345, 5023, 1141, 8614, 5354, 5743, 1649, 342667, 3783, 6329, 7439, 4846, 1813, 135, 342372	0.004404344	436	234	15	21031	5	10
GO:BP	GO:0001525	angiogenesis	79924, 10411, 219699, 27286, 146850, 7494, 54567, 283375, 301, 4804, 5743, 3696, 2523, 4846, 64102, 1960, 79805	0.004404344	538	234	17	21031	5	12
GO:BP	GO:0050767	regulation of neurogenesis	57611, 5764, 23316, 54567, 223117, 4915, 2119, 1463, 1002, 84504, 1813, 4168, 3976, 388585	0.004489818	388	234	14	21031	4	10
GO:BP	GO:0050804	modulation of chemical synaptic transmission	6536, 23025, 5023, 1141, 5764, 23316, 3156, 4915, 2899, 3908, 4804, 5743, 590, 1813, 135, 26509	0.00459126	489	234	16	21031	7	9
GO:BP	GO:0016477	cell migration	4485, 27286, 1113, 5764, 5354, 5168, 4321, 26291, 6286, 3676, 7494, 54541, 54567, 223117, 285313, 91862, 2676, 4915, 301, 3908, 55841, 4804, 5743, 1649, 59352, 2523, 59, 1281, 4846, 1813, 1960, 285025, 5801	0.00460428	1496	234	33	21031	15	18
GO:BP	GO:0099177	regulation of trans-synaptic signaling	6536, 23025, 5023, 1141, 5764, 23316, 3156, 4915, 2899, 3908, 4804, 5743, 590, 1813, 135, 26509	0.004618185	490	234	16	21031	7	9
GO:BP	GO:0046165	alcohol biosynthetic process	3638, 3156, 2222, 3157, 3422, 6307, 1718, 27122	0.004877996	135	234	8	21031	8	0
GO:BP	GO:0042063	gliogenesis	5764, 5354, 4915, 301, 3908, 2119, 1463, 128853, 1281, 84504, 135, 3976, 388585	0.004902867	345	234	13	21031	7	6
GO:BP	GO:0010628	positive regulation of gene expression	79924, 4485, 23645, 5354, 111240474, 4321, 26291, 7494, 23316, 53342, 54567, 283375, 4060, 4915, 654463, 301, 5743, 1649, 3696, 59, 4922, 467, 4846, 1051, 1958, 1813, 7037, 3976	0.005010468	1189	234	28	21031	9	19
GO:BP	GO:0010647	positive regulation of cell communication	10345, 219699, 83667, 1113, 5764, 146850, 4321, 26291, 7494, 23090, 23316, 3156, 23533, 54567, 1520, 50486, 4915, 3908, 4804, 5743, 1649, 59352, 9518, 59, 4922, 467, 3783, 1281, 4846, 26471, 50846, 118461, 1813, 135, 7037, 3976, 388585	0.005010468	1777	234	37	21031	13	24
GO:BP	GO:0014866	skeletal myofibril assembly	81569, 4629, 56203	0.005010468	10	234	3	21031	1	2
GO:BP	GO:0015711	organic anion transport	6536, 84889, 283375, 6509, 284111, 4915, 2780, 301, 55144, 5743, 5321, 7439, 1813, 135, 6578	0.005010468	445	234	15	21031	4	11
GO:BP	GO:0044255	cellular lipid metabolic process	100130207, 387522, 3638, 5023, 83667, 5354, 5168, 123099, 26291, 7494, 100137049, 3156, 23533, 9375, 57761, 9388, 301, 2222, 3157, 5743, 3696, 3422, 5321, 6307, 3635	0.005010468	1005	234	25	21031	13	12
GO:BP	GO:0072359	circulatory system development	79924, 10411, 219699, 27286, 146850, 115701, 154091, 100271849, 7494, 4629, 54567, 283375, 4915, 301, 4804, 5743, 1649, 3696, 2523, 59, 1281, 4846, 64102, 1958, 1960, 3976, 79805	0.005010468	1130	234	27	21031	8	19
GO:BP	GO:0009628	response to abiotic stimulus	4485, 1141, 8614, 5764, 3156, 3310, 54541, 1520, 143941, 91862, 2780, 301, 55144, 4239, 4804, 5743, 84189, 7439, 1281, 4846, 1958, 1813, 7037, 56925, 2353, 342372, 3976	0.005010468	1128	234	27	21031	11	16
GO:BP	GO:0048812	neuron projection morphogenesis	219699, 23025, 1141, 1501, 57611, 5764, 3676, 23316, 223117, 2676, 4915, 3908, 4804, 1002, 59352, 84189, 1813, 135, 4168	0.005010468	655	234	19	21031	8	11
GO:BP	GO:0050794	regulation of cellular process	28959, 3638, 79924, 10411, 10345, 4485, 1428, 6536, 219699, 51412, 23025, 3604, 5023, 30061, 23645, 83667, 647309, 23220, 27286, 1113, 145781, 1141, 1501, 57611, 110116772, 8614, 2209, 5764, 5354, 5168, 5079, 146850, 6004, 3109, 163782, 111240474, 2633, 115701, 4321, 64333, 26291, 2334, 1400, 100271849, 1114, 3676, 7494, 9177, 23090, 23316, 78986, 5462, 64168, 51555, 100137049, 3156, 53342, 9947,…	0.005010468	11738	234	158	21031	62	96
GO:BP	GO:0008203	cholesterol metabolic process	3638, 3156, 2222, 3157, 3422, 6307, 1718, 57540	0.005010468	137	234	8	21031	7	1
GO:BP	GO:0045595	regulation of cell differentiation	28959, 3638, 51412, 57611, 5764, 146850, 7494, 23316, 53342, 54567, 10875, 223117, 57761, 4915, 301, 3908, 2119, 1463, 56203, 1002, 5743, 1649, 128853, 2487, 84504, 3635, 1051, 1813, 1960, 2353, 4168, 57540, 3976, 388585	0.005010468	1576	234	34	21031	10	24
GO:BP	GO:0046697	decidualization	8614, 5764, 5743, 3976	0.005024284	25	234	4	21031	1	3
GO:CC	GO:0043204	perikaryon	1501, 1400, 3756, 2899, 4804, 5122, 146713, 1813, 10008	0.005068663	154	250	9	22097	0	9
GO:BP	GO:0048585	negative regulation of response to stimulus	3638, 219699, 23645, 83667, 23220, 6004, 2633, 115701, 4321, 7494, 78986, 54541, 54567, 10875, 223117, 440730, 91862, 301, 55841, 4804, 5743, 1649, 9518, 467, 2487, 1281, 4846, 3635, 27122, 1958, 1813, 135, 5801, 79094, 3976	0.005145047	1648	234	35	21031	12	23
GO:BP	GO:0010631	epithelial cell migration	27286, 5764, 5168, 6286, 54567, 91862, 301, 5743, 2523, 4846, 1960, 5801	0.005145047	304	234	12	21031	6	6
GO:BP	GO:0048523	negative regulation of cellular process	28959, 3638, 10411, 10345, 4485, 1428, 6536, 219699, 51412, 3604, 30061, 23645, 83667, 647309, 1113, 8614, 5764, 5079, 6004, 163782, 2633, 115701, 4321, 26291, 2334, 1400, 7494, 23090, 23316, 78986, 3156, 53342, 9947, 54541, 54567, 406980, 10875, 223117, 440730, 57761, 283518, 143941, 91862, 4915, 51513, 301, 147686, 27076, 10202, 2899, 2119, 55841, 56203, 4804, 5743, 1649, 3696, 9518, 57467, 590…	0.005181757	5541	234	87	21031	31	56
GO:CC	GO:0005615	extracellular space	10411, 3336, 1428, 27286, 1113, 8614, 5764, 5168, 4321, 26291, 1114, 6286, 3676, 23316, 78986, 4629, 53342, 3310, 9375, 10875, 223117, 11010, 84958, 1520, 9388, 5052, 283375, 1308, 4060, 6509, 2346, 301, 27076, 340706, 7277, 22866, 5652, 4239, 1463, 1368, 3696, 9518, 5122, 59, 590, 3078, 146225, 7079, 83729, 6462, 2487, 1281, 50846, 27122, 7037, 56925, 5801, 342372, 3976, 26509	0.005262057	3303	250	60	22097	32	28
GO:CC	GO:1990622	CHOP-ATF3 complex	1649, 467	0.005262057	2	250	2	22097	0	2
GO:CC	GO:0042734	presynaptic membrane	6536, 23025, 5023, 1141, 2572, 3756, 2899, 1813, 135	0.005262057	166	250	9	22097	1	8
GO:CC	GO:0062023	collagen-containing extracellular matrix	27286, 10875, 1520, 256076, 1308, 4060, 301, 340706, 3908, 4239, 1463, 9518, 59, 83729, 1281	0.005262057	425	250	15	22097	8	7
GO:CC	GO:0012505	endomembrane system	100130207, 28959, 3638, 10411, 10345, 6536, 23025, 79694, 5023, 30061, 23645, 1113, 202915, 8614, 2572, 2209, 5764, 123099, 3109, 79623, 111240474, 2633, 154091, 64333, 1114, 6286, 7494, 78986, 100137049, 3156, 3310, 9375, 10875, 11010, 84958, 1520, 9388, 283518, 116442, 3756, 1308, 4060, 4915, 301, 7780, 2222, 10202, 10317, 55144, 1463, 4804, 260293, 5743, 1649, 59352, 5321, 2523, 9518, 5122, 57…	0.005262057	4777	250	80	22097	32	48
GO:BP	GO:0031175	neuron projection development	219699, 51412, 23025, 1141, 1501, 57611, 5764, 5354, 1400, 3676, 23316, 223117, 440730, 2676, 4915, 3908, 4804, 1002, 59352, 84189, 1813, 135, 4168, 388585, 79805	0.005315911	1014	234	25	21031	10	15
GO:BP	GO:0071417	cellular response to organonitrogen compound	3638, 10411, 83667, 26291, 3676, 7494, 9177, 57761, 4915, 340706, 4804, 5743, 9518, 1281, 1051, 1958, 1813, 2353	0.005325497	610	234	18	21031	6	12
GO:BP	GO:0046942	carboxylic acid transport	6536, 84889, 6509, 284111, 4915, 2780, 301, 55144, 5743, 5321, 1813, 135, 6578	0.005325497	353	234	13	21031	4	9
GO:BP	GO:0090132	epithelium migration	27286, 5764, 5168, 6286, 54567, 91862, 301, 5743, 2523, 4846, 1960, 5801	0.005364041	307	234	12	21031	6	6
GO:BP	GO:0022603	regulation of anatomical structure morphogenesis	79924, 10411, 23025, 1141, 57611, 5168, 146850, 7494, 23316, 223117, 4915, 301, 4804, 1002, 3696, 2523, 4846, 64102, 7037, 4168, 3976, 79805	0.005364041	838	234	22	21031	9	13
GO:BP	GO:0015849	organic acid transport	6536, 84889, 6509, 284111, 4915, 2780, 301, 55144, 5743, 5321, 1813, 135, 6578	0.005364041	354	234	13	21031	4	9
GO:BP	GO:0008015	blood circulation	79924, 10345, 5023, 1113, 3676, 170690, 5743, 59, 4922, 4846, 1813, 135, 64167, 83988, 10008, 26509	0.005628556	507	234	16	21031	8	8
GO:BP	GO:0048251	elastic fiber assembly	4629, 4239, 1281	0.006184639	11	234	3	21031	1	2
GO:BP	GO:0030968	endoplasmic reticulum unfolded protein response	23645, 8614, 26291, 7494, 1649, 467	0.006381037	77	234	6	21031	0	6
GO:CC	GO:0034702	monoatomic ion channel complex	1141, 144453, 9177, 3756, 2899, 60598, 55144, 3742, 3783, 6329, 7439, 342372, 10008	0.006442842	346	250	13	22097	4	9
GO:BP	GO:0003018	vascular process in circulatory system	6536, 5023, 84889, 3676, 6509, 5743, 59, 4922, 4846, 135, 7037	0.006981085	271	234	11	21031	4	7
GO:BP	GO:0035249	synaptic transmission, glutamatergic	23025, 5023, 6509, 2899, 5743, 1813, 135	0.007021405	111	234	7	21031	1	6
GO:BP	GO:0001963	synaptic transmission, dopaminergic	1141, 5743, 1813, 135	0.007021405	28	234	4	21031	1	3
GO:BP	GO:0009968	negative regulation of signal transduction	3638, 219699, 23645, 83667, 6004, 2633, 115701, 4321, 7494, 78986, 54541, 54567, 440730, 91862, 55841, 4804, 5743, 1649, 9518, 467, 2487, 4846, 3635, 27122, 1958, 1813, 5801, 79094, 3976	0.007021405	1290	234	29	21031	7	22
GO:BP	GO:0010632	regulation of epithelial cell migration	27286, 5764, 5168, 54567, 91862, 301, 5743, 2523, 4846, 5801	0.007021405	228	234	10	21031	6	4
GO:BP	GO:1902652	secondary alcohol metabolic process	3638, 3156, 2222, 3157, 3422, 6307, 1718, 57540	0.007235581	148	234	8	21031	7	1
GO:BP	GO:0045597	positive regulation of cell differentiation	51412, 57611, 5764, 146850, 7494, 23316, 4915, 301, 3908, 2119, 1463, 56203, 1002, 5743, 2487, 84504, 3635, 1051, 1813, 1960, 2353, 3976	0.007648483	864	234	22	21031	6	16
GO:BP	GO:0009967	positive regulation of signal transduction	219699, 83667, 1113, 146850, 4321, 26291, 7494, 23090, 23316, 23533, 54567, 1520, 50486, 4915, 3908, 4804, 1649, 59352, 9518, 59, 4922, 467, 3783, 1281, 4846, 26471, 50846, 118461, 1813, 135, 7037, 3976, 388585	0.007694818	1561	234	33	21031	10	23
GO:BP	GO:0098662	inorganic cation transmembrane transport	10345, 6536, 5023, 30061, 57582, 5354, 9177, 283518, 3756, 283375, 284111, 7780, 60598, 3742, 1649, 342667, 3783, 6329, 1813, 342372, 10008	0.007938912	808	234	21	21031	8	13
GO:BP	GO:0006810	transport	3638, 10411, 10345, 1428, 6536, 23025, 5023, 30061, 57582, 83667, 1113, 1141, 8614, 84889, 2209, 144453, 5354, 5168, 111240474, 154091, 4321, 26291, 3676, 7494, 9177, 51555, 3156, 84958, 57761, 1520, 9388, 283518, 80830, 116442, 3756, 283375, 6509, 284111, 4915, 23639, 2780, 301, 7780, 2899, 60598, 5652, 55144, 4804, 3742, 5743, 1649, 342667, 5321, 5122, 8120, 3783, 6329, 7439, 4846, 1051, 1813, …	0.008033548	4350	234	71	21031	27	44
GO:BP	GO:0008202	steroid metabolic process	3638, 3156, 2222, 10202, 3157, 3422, 6307, 1718, 50846, 27122, 1958, 57540	0.00817743	325	234	12	21031	8	4
GO:BP	GO:0016125	sterol metabolic process	3638, 3156, 2222, 3157, 3422, 6307, 1718, 57540	0.008273803	152	234	8	21031	7	1
GO:BP	GO:0010721	negative regulation of cell development	28959, 5764, 53342, 10875, 223117, 301, 2487, 84504, 3635, 4168, 388585	0.008273803	279	234	11	21031	6	5
GO:BP	GO:0035239	tube morphogenesis	79924, 10411, 4485, 219699, 27286, 146850, 7494, 54567, 283375, 4915, 301, 4804, 170690, 5743, 3696, 2523, 1281, 4846, 64102, 1960, 388585, 79805	0.008288052	872	234	22	21031	8	14
GO:BP	GO:0030334	regulation of cell migration	4485, 27286, 5764, 5354, 5168, 26291, 3676, 7494, 54567, 223117, 285313, 91862, 301, 3908, 4804, 5743, 59352, 2523, 59, 1281, 4846, 1813, 5801	0.008462444	934	234	23	21031	12	11
GO:BP	GO:0043068	positive regulation of programmed cell death	4485, 2633, 3676, 7494, 1520, 50486, 301, 4804, 5743, 1649, 467, 2487, 26471, 3635, 10962, 135	0.00847113	532	234	16	21031	7	9
GO:BP	GO:0048870	cell motility	4485, 27286, 1113, 5764, 5354, 5168, 4321, 26291, 6286, 3676, 7494, 54541, 54567, 223117, 285313, 91862, 2676, 4915, 23639, 301, 55567, 3908, 55841, 4804, 5743, 1649, 59352, 2523, 59, 1281, 4846, 1813, 1960, 285025, 5801	0.00847113	1709	234	35	21031	15	20
GO:BP	GO:0023056	positive regulation of signaling	219699, 83667, 1113, 5764, 146850, 4321, 26291, 7494, 23090, 23316, 3156, 23533, 54567, 1520, 50486, 4915, 3908, 4804, 5743, 1649, 59352, 9518, 59, 4922, 467, 3783, 1281, 4846, 26471, 50846, 118461, 1813, 135, 7037, 3976, 388585	0.008514069	1778	234	36	21031	12	24
GO:BP	GO:0043434	response to peptide hormone	3638, 83667, 8614, 26291, 7494, 57761, 301, 340706, 5743, 9518, 5122, 1281, 1958, 2353	0.008792691	429	234	14	21031	4	10
GO:CC	GO:0098793	presynapse	6536, 23025, 5023, 30061, 1141, 2572, 3756, 4915, 2899, 4804, 3742, 5122, 8120, 4922, 1813, 135, 26509	0.008877099	564	250	17	22097	6	11
GO:BP	GO:0002042	cell migration involved in sprouting angiogenesis	27286, 54567, 301, 5743, 1960	0.009193038	55	234	5	21031	2	3
GO:BP	GO:0007632	visual behavior	1141, 3156, 143941, 2780, 1813	0.009193038	55	234	5	21031	1	4
GO:BP	GO:0051924	regulation of calcium ion transport	10345, 5023, 8614, 5354, 5743, 342667, 7439, 4846, 1813, 135	0.009663198	241	234	10	21031	4	6
GO:BP	GO:0045321	leukocyte activation	51412, 3604, 1113, 1141, 5079, 146850, 3109, 3676, 7494, 54567, 10875, 5052, 301, 10202, 3696, 5321, 3635, 973, 1051, 1958, 1960, 135, 7037	0.009663198	946	234	23	21031	9	14
GO:BP	GO:0048518	positive regulation of biological process	79924, 10411, 10345, 3336, 4485, 6536, 219699, 51412, 23025, 5023, 30061, 23645, 83667, 27286, 1113, 1141, 57611, 2209, 5764, 5354, 5168, 5079, 146850, 3109, 111240474, 2633, 4321, 26291, 100271849, 3676, 7494, 23090, 23316, 78986, 3156, 53342, 23533, 54567, 223117, 440730, 57761, 1520, 9388, 283375, 4060, 50486, 4915, 654463, 301, 3908, 2119, 5652, 1463, 56203, 4804, 1002, 5743, 1649, 59352, 342…	0.009663198	6250	234	94	21031	37	57
GO:BP	GO:0032413	negative regulation of ion transmembrane transporter activity	10345, 6536, 283518, 1813, 10008	0.009762719	56	234	5	21031	2	3
GO:BP	GO:0070848	response to growth factor	26291, 7494, 23090, 54541, 54567, 283375, 4915, 301, 4804, 1649, 3696, 9518, 59, 1281, 27122, 1958, 1960, 2353, 388585	0.009793791	711	234	19	21031	5	14
GO:BP	GO:0006633	fatty acid biosynthetic process	3638, 5354, 7494, 57761, 9388, 301, 5743, 5321	0.009793791	158	234	8	21031	5	3
GO:BP	GO:0048667	cell morphogenesis involved in neuron differentiation	219699, 1141, 1501, 57611, 5764, 3676, 23316, 223117, 2676, 4915, 3908, 4804, 1002, 59352, 84189, 1813, 4168	0.009793791	597	234	17	21031	7	10
GO:BP	GO:0098655	monoatomic cation transmembrane transport	10345, 6536, 5023, 30061, 57582, 5354, 1520, 283518, 3756, 283375, 284111, 7780, 60598, 3742, 1649, 342667, 3783, 6329, 1813, 342372, 10008	0.009986914	830	234	21	21031	8	13
GO:BP	GO:0050769	positive regulation of neurogenesis	57611, 5764, 23316, 4915, 2119, 1463, 1002, 84504, 1813, 3976	0.010144876	244	234	10	21031	2	8
GO:BP	GO:0009888	tissue development	81569, 10411, 4485, 30061, 8614, 5764, 5079, 115701, 4321, 3676, 7494, 4629, 54567, 223117, 1308, 301, 56203, 4804, 170690, 5743, 3696, 59, 389119, 467, 1718, 162466, 84189, 2487, 1281, 4846, 84504, 26471, 64102, 1051, 1958, 80709, 2353, 3976, 388585	0.010144876	2010	234	39	21031	16	23
GO:BP	GO:0008306	associative learning	10411, 1141, 3156, 143941, 1813, 2353	0.010144876	87	234	6	21031	1	5
GO:BP	GO:0001935	endothelial cell proliferation	3676, 7494, 54567, 4804, 2523, 64102, 1960, 79805	0.010330699	160	234	8	21031	3	5
GO:CC	GO:0043679	axon terminus	23025, 4915, 2899, 3742, 5122, 4922, 1813	0.010414843	114	250	7	22097	3	4
GO:BP	GO:0097190	apoptotic signaling pathway	219699, 23645, 7494, 54541, 57761, 1520, 50486, 4804, 5743, 1649, 467, 4846, 26471, 1051, 10962, 135, 79094	0.011303622	607	234	17	21031	3	14
GO:CC	GO:0036488	CHOP-C/EBP complex	1649, 1051	0.0114899	3	250	2	22097	0	2
GO:BP	GO:0048522	positive regulation of cellular process	79924, 10411, 10345, 4485, 6536, 219699, 51412, 23025, 5023, 30061, 23645, 83667, 27286, 1113, 1141, 57611, 2209, 5764, 5354, 5168, 5079, 146850, 3109, 111240474, 2633, 4321, 26291, 100271849, 3676, 7494, 23090, 23316, 78986, 3156, 53342, 23533, 54567, 223117, 440730, 1520, 283375, 4060, 50486, 4915, 654463, 301, 3908, 2119, 1463, 56203, 4804, 1002, 5743, 1649, 59352, 342667, 3696, 5321, 2523, 95…	0.011763156	5717	234	87	21031	33	54
GO:BP	GO:0030097	hemopoiesis	28959, 51412, 3604, 5764, 5079, 146850, 3676, 7494, 53342, 54567, 10875, 301, 10202, 3696, 3635, 973, 1051, 1958, 1960, 7037, 2353, 3976, 388585	0.011763156	965	234	23	21031	6	17
GO:BP	GO:0035295	tube development	79924, 10411, 4485, 219699, 27286, 146850, 4321, 7494, 54567, 283375, 4915, 301, 4804, 170690, 5743, 3696, 2523, 389119, 1281, 4846, 64102, 1960, 3976, 388585, 79805	0.011792462	1091	234	25	21031	10	15
GO:BP	GO:0051050	positive regulation of transport	10411, 10345, 5023, 1141, 2209, 5354, 111240474, 26291, 7494, 1520, 9388, 301, 5652, 5743, 342667, 5321, 5122, 3783, 1051, 1813, 135	0.011792462	844	234	21	21031	9	12
GO:BP	GO:0045766	positive regulation of angiogenesis	79924, 10411, 146850, 7494, 3696, 2523, 4846, 79805	0.012250481	165	234	8	21031	2	6
GO:BP	GO:0034620	cellular response to unfolded protein	23645, 8614, 26291, 7494, 1649, 467	0.012283491	91	234	6	21031	0	6
GO:CC	GO:0030133	transport vesicle	6536, 23025, 30061, 1113, 202915, 2572, 111240474, 84958, 7780, 5122, 4922, 1813, 83988, 26509	0.012384824	432	250	14	22097	4	10
GO:BP	GO:0045187	regulation of circadian sleep/wake cycle, sleep	1141, 1813, 135	0.012661305	15	234	3	21031	1	2
GO:BP	GO:0009887	animal organ morphogenesis	28959, 3638, 4485, 30061, 5764, 5079, 115701, 26291, 7494, 54567, 4915, 51513, 2780, 4804, 170690, 59, 162466, 84189, 2487, 1281, 4846, 1051, 3976, 388585	0.012661305	1035	234	24	21031	9	15
GO:BP	GO:1904018	positive regulation of vasculature development	79924, 10411, 146850, 7494, 3696, 2523, 4846, 79805	0.012974646	167	234	8	21031	2	6
GO:BP	GO:0002040	sprouting angiogenesis	27286, 54567, 301, 4804, 5743, 2523, 1960	0.012974646	128	234	7	21031	2	5
GO:BP	GO:0040012	regulation of locomotion	4485, 27286, 5764, 5354, 5168, 26291, 3676, 7494, 54567, 223117, 285313, 91862, 301, 3908, 4804, 1132, 5743, 59352, 2523, 59, 1281, 4846, 1813, 5801	0.012974646	1038	234	24	21031	12	12
GO:BP	GO:2001258	negative regulation of cation channel activity	10345, 283518, 1813, 10008	0.013079002	35	234	4	21031	2	2
GO:BP	GO:0001893	maternal placenta development	8614, 5764, 5743, 3976	0.013079002	35	234	4	21031	1	3
GO:BP	GO:0040011	locomotion	4485, 27286, 1113, 5764, 5354, 5168, 26291, 3676, 7494, 54567, 223117, 285313, 91862, 301, 3908, 4804, 1132, 5743, 59352, 2523, 59, 146225, 1281, 4846, 1813, 1960, 5801	0.013494822	1234	234	27	21031	12	15
GO:BP	GO:0062197	cellular response to chemical stress	83667, 7494, 5052, 301, 10202, 2119, 55144, 5743, 1649, 4846, 2353	0.013732768	304	234	11	21031	2	9
GO:BP	GO:0043065	positive regulation of apoptotic process	4485, 3676, 7494, 1520, 50486, 301, 4804, 5743, 1649, 467, 2487, 26471, 3635, 10962, 135	0.013910356	512	234	15	21031	6	9
GO:BP	GO:0120036	plasma membrane bounded cell projection organization	219699, 51412, 23025, 647309, 1141, 1501, 57611, 5764, 5354, 5168, 1400, 3676, 23090, 23316, 223117, 440730, 143941, 2676, 4915, 23639, 3908, 375307, 4804, 170690, 1002, 59352, 84189, 1813, 135, 4168, 388585, 79805	0.013910356	1570	234	32	21031	13	19
GO:BP	GO:0071363	cellular response to growth factor stimulus	26291, 7494, 23090, 54541, 54567, 283375, 4915, 301, 4804, 3696, 9518, 59, 1281, 27122, 1958, 1960, 2353, 388585	0.013910356	681	234	18	21031	5	13
GO:BP	GO:1901615	organic hydroxy compound metabolic process	3638, 1428, 1141, 123099, 3156, 2780, 2222, 3157, 3422, 5321, 6307, 5409, 1718, 27122, 1813, 57540	0.01402024	568	234	16	21031	10	6
GO:BP	GO:0050802	circadian sleep/wake cycle, sleep	1141, 1813, 135	0.014100858	16	234	3	21031	1	2
GO:BP	GO:0061351	neural precursor cell proliferation	5764, 23090, 54567, 283375, 1463, 1813, 80709, 57540	0.014100858	171	234	8	21031	1	7
GO:BP	GO:0032410	negative regulation of transporter activity	10345, 6536, 283518, 1813, 10008	0.014100858	63	234	5	21031	2	3
GO:BP	GO:0010033	response to organic substance	3638, 10411, 3336, 4485, 5023, 23645, 83667, 1141, 8614, 2633, 4321, 26291, 6286, 3676, 7494, 9177, 23316, 3310, 54541, 57761, 1520, 4915, 2780, 301, 340706, 4804, 1132, 5743, 1649, 9518, 5122, 590, 467, 7079, 1718, 1281, 4846, 50846, 1051, 1958, 1813, 3434, 135, 7037, 2353, 4168, 79094	0.014100858	2637	234	47	21031	18	29
GO:BP	GO:0045598	regulation of fat cell differentiation	3638, 7494, 57761, 5743, 1649, 2487, 1051	0.014100858	131	234	7	21031	2	5
GO:BP	GO:0010001	glial cell differentiation	5764, 5354, 4915, 3908, 1463, 128853, 84504, 135, 3976, 388585	0.014100858	259	234	10	21031	5	5
GO:BP	GO:0002682	regulation of immune system process	28959, 4485, 51412, 3604, 23220, 1141, 2209, 5764, 146850, 3109, 2633, 4321, 3676, 7494, 53342, 10875, 1520, 301, 5321, 3078, 3783, 1281, 3635, 973, 1051, 1813, 1960, 135, 7037, 2353, 3976	0.014774032	1512	234	31	21031	14	17
GO:BP	GO:0046503	glycerolipid catabolic process	5168, 26291, 100137049, 9388, 5321	0.01489249	64	234	5	21031	3	2
GO:BP	GO:0048646	anatomical structure formation involved in morphogenesis	79924, 81569, 10411, 219699, 30061, 27286, 146850, 3676, 7494, 4629, 54567, 3756, 283375, 301, 56203, 4804, 5743, 3696, 2523, 9518, 1281, 4846, 64102, 1960, 388585, 79805	0.01489249	1183	234	26	21031	9	17
GO:CC	GO:0098797	plasma membrane protein complex	1141, 5354, 3109, 3676, 9177, 64405, 3756, 2780, 2899, 3742, 1002, 6442, 3696, 3783, 6329, 973, 1813, 7037, 10008	0.015036363	718	250	19	22097	7	12
GO:BP	GO:0007409	axonogenesis	219699, 1141, 57611, 3676, 223117, 2676, 4915, 3908, 4804, 1002, 59352, 84189, 1813, 4168	0.01557129	466	234	14	21031	6	8
GO:BP	GO:2000145	regulation of cell motility	4485, 27286, 5764, 5354, 5168, 26291, 3676, 7494, 54567, 223117, 285313, 91862, 301, 3908, 4804, 5743, 59352, 2523, 59, 1281, 4846, 1813, 5801	0.015602693	996	234	23	21031	12	11
GO:BP	GO:0071715	icosanoid transport	301, 5743, 5321, 1813, 6578	0.015688106	65	234	5	21031	2	3
GO:BP	GO:0051051	negative regulation of transport	3638, 10345, 6536, 1113, 144453, 3156, 283518, 301, 5743, 4846, 1813, 3976, 10008	0.01586324	415	234	13	21031	6	7
GO:BP	GO:0006835	dicarboxylic acid transport	6509, 284111, 4915, 2780, 55144, 135	0.01586324	98	234	6	21031	2	4
GO:BP	GO:0009725	response to hormone	3638, 83667, 8614, 26291, 7494, 54541, 57761, 1520, 301, 340706, 5743, 9518, 5122, 590, 7079, 1718, 1281, 4846, 50846, 1958, 2353	0.01586324	874	234	21	21031	7	14
GO:BP	GO:0043542	endothelial cell migration	27286, 5764, 6286, 54567, 301, 5743, 2523, 4846, 1960	0.01586324	219	234	9	21031	3	6
GO:BP	GO:0046890	regulation of lipid biosynthetic process	3638, 7494, 57761, 301, 5743, 50846, 27122, 1958	0.015957709	176	234	8	21031	3	5
GO:CC	GO:0097060	synaptic membrane	6536, 23025, 5023, 27286, 1141, 2572, 9177, 3756, 2899, 22866, 1132, 1813, 135	0.016158929	399	250	13	22097	3	10
GO:CC	GO:0044306	neuron projection terminus	23025, 4915, 2899, 3742, 5122, 4922, 1813	0.016158929	129	250	7	22097	3	4
GO:BP	GO:0001936	regulation of endothelial cell proliferation	3676, 54567, 4804, 2523, 64102, 1960, 79805	0.01625174	136	234	7	21031	3	4
GO:BP	GO:0009991	response to extracellular stimulus	83667, 8614, 26291, 3676, 7494, 9388, 283375, 5743, 1649, 9518, 5122, 590, 467, 7037, 2353	0.016253035	525	234	15	21031	4	11
GO:CC	GO:0019898	extrinsic component of membrane	146850, 23533, 64405, 2676, 2780, 22866, 1002, 342667, 4168	0.01629143	212	250	9	22097	3	6
GO:CC	GO:0005944	phosphatidylinositol 3-kinase complex, class IB	146850, 23533	0.01629143	4	250	2	22097	1	1
GO:BP	GO:1903706	regulation of hemopoiesis	28959, 51412, 5764, 146850, 7494, 53342, 10875, 301, 3635, 1051, 1960, 2353, 3976	0.01662639	418	234	13	21031	3	10
GO:BP	GO:2001235	positive regulation of apoptotic signaling pathway	1520, 50486, 4804, 1649, 467, 26471, 135	0.01673095	137	234	7	21031	2	5
GO:BP	GO:2001257	regulation of cation channel activity	10345, 1520, 283518, 342667, 1813, 10008	0.016945679	100	234	6	21031	4	2
GO:BP	GO:0090049	regulation of cell migration involved in sprouting angiogenesis	27286, 54567, 301, 5743	0.017112714	39	234	4	21031	2	2
GO:BP	GO:0008285	negative regulation of cell population proliferation	3604, 5764, 54567, 91862, 10202, 4804, 5743, 590, 1718, 2487, 4846, 26471, 3635, 64102, 1051, 1813, 135, 3976	0.017112714	701	234	18	21031	7	11
GO:MF	GO:0005509	calcium ion binding	56107, 23025, 5475, 56099, 5168, 5097, 4321, 6286, 64168, 100137049, 163688, 54567, 64405, 301, 340706, 10753, 1463, 1002, 6442, 5321, 50846, 83988, 26509	0.018234158	726	244	23	20212	9	14
GO:BP	GO:0010042	response to manganese ion	5743, 342618, 7037	0.018449784	18	234	3	21031	1	2
GO:BP	GO:0070887	cellular response to chemical stimulus	3638, 10411, 4485, 23645, 83667, 1113, 1141, 8614, 5764, 2633, 4321, 26291, 3676, 7494, 9177, 23316, 54541, 57761, 1520, 5052, 3756, 284111, 4915, 301, 340706, 10202, 2119, 55144, 4804, 1132, 5743, 1649, 5321, 9518, 590, 342618, 467, 1281, 4846, 1051, 1958, 1813, 1960, 3434, 7037, 2353, 4168	0.018449784	2683	234	47	21031	17	30
GO:BP	GO:0035967	cellular response to topologically incorrect protein	23645, 8614, 26291, 7494, 1649, 467	0.018449784	102	234	6	21031	0	6
GO:BP	GO:0030030	cell projection organization	219699, 51412, 23025, 647309, 1141, 1501, 57611, 5764, 5354, 5168, 1400, 3676, 23090, 23316, 223117, 440730, 143941, 2676, 4915, 23639, 3908, 375307, 4804, 170690, 1002, 59352, 84189, 1813, 135, 4168, 388585, 79805	0.018925604	1613	234	32	21031	13	19
GO:BP	GO:1902105	regulation of leukocyte differentiation	28959, 51412, 146850, 7494, 10875, 301, 3635, 1051, 1960, 2353, 3976	0.019185284	323	234	11	21031	2	9
GO:BP	GO:0001659	temperature homeostasis	26291, 23090, 50486, 5743, 1649, 1051, 1958, 1813	0.019960715	184	234	8	21031	0	8
GO:BP	GO:0006939	smooth muscle contraction	5023, 1141, 4629, 5743, 59, 1813	0.019960715	104	234	6	21031	0	6
GO:BP	GO:0065008	regulation of biological quality	79924, 10345, 1428, 5023, 23645, 27286, 1113, 1141, 57611, 8614, 5764, 163782, 3676, 7494, 9177, 23316, 3156, 223117, 3756, 4915, 2780, 301, 10202, 2899, 60598, 56203, 170690, 1002, 5743, 5321, 5122, 59, 590, 4922, 3783, 84189, 6329, 1281, 4846, 27122, 1958, 1813, 3434, 10962, 135, 64167, 83988, 3976, 10008	0.020135472	2846	234	49	21031	24	25
GO:BP	GO:0022410	circadian sleep/wake cycle process	1141, 1813, 135	0.020791037	19	234	3	21031	1	2
GO:BP	GO:0007631	feeding behavior	79924, 4915, 9518, 1813, 135, 2353	0.020791037	105	234	6	21031	2	4
GO:BP	GO:0042749	regulation of circadian sleep/wake cycle	1141, 1813, 135	0.020791037	19	234	3	21031	1	2
GO:BP	GO:0030098	lymphocyte differentiation	51412, 3604, 5079, 146850, 3676, 7494, 54567, 10875, 301, 3635, 973, 1958, 1960	0.021544475	434	234	13	21031	3	10
GO:BP	GO:1902107	positive regulation of leukocyte differentiation	51412, 146850, 7494, 301, 3635, 1960, 2353, 3976	0.021544475	187	234	8	21031	1	7
GO:BP	GO:1903708	positive regulation of hemopoiesis	51412, 146850, 7494, 301, 3635, 1960, 2353, 3976	0.021544475	187	234	8	21031	1	7
GO:CC	GO:0031982	vesicle	10411, 3336, 1428, 6536, 23025, 5023, 30061, 1113, 202915, 2572, 2209, 3109, 111240474, 2633, 64333, 1114, 6286, 3676, 23316, 78986, 100137049, 4629, 3310, 9375, 10875, 11010, 84958, 1520, 9388, 5052, 116442, 91862, 3756, 283375, 4060, 6509, 2346, 4915, 301, 7780, 340706, 7277, 22866, 5652, 4804, 1368, 1649, 59352, 3696, 9518, 5122, 59, 8120, 4922, 3783, 6462, 4846, 973, 1813, 7037, 57540, 342372…	0.021972957	4004	250	65	22097	27	38
GO:CC	GO:0150034	distal axon	23025, 1400, 3676, 4915, 2899, 4804, 3742, 5122, 4922, 1813	0.021972957	279	250	10	22097	4	6
GO:CC	GO:0045202	synapse	6536, 23025, 5023, 30061, 27286, 1141, 1501, 2572, 5764, 5354, 9177, 3756, 6509, 4915, 2780, 2899, 22866, 3908, 1463, 4804, 3742, 1132, 5122, 8120, 4922, 1813, 9229, 1960, 135, 26509	0.021972957	1468	250	30	22097	11	19
GO:CC	GO:0030054	cell junction	6536, 23025, 5023, 30061, 27286, 1141, 1501, 2572, 5764, 5354, 5097, 100271849, 3676, 9177, 64405, 91862, 3756, 1308, 6509, 4915, 2780, 301, 2899, 22866, 3908, 1463, 4804, 3742, 1002, 1132, 6442, 3696, 5122, 8120, 4922, 1813, 9229, 1960, 135, 5801, 26509	0.021972957	2230	250	41	22097	16	25
GO:CC	GO:0045211	postsynaptic membrane	6536, 5023, 1141, 9177, 3756, 2899, 22866, 1132, 1813, 135	0.021972957	278	250	10	22097	2	8
GO:CC	GO:0098796	membrane protein complex	3638, 1141, 144453, 5354, 146850, 3109, 3676, 9177, 23533, 64405, 3756, 2780, 2899, 60598, 55144, 3742, 1002, 6442, 3696, 8120, 3783, 6329, 7439, 973, 1813, 7037, 342372, 83988, 10008	0.021972957	1401	250	29	22097	12	17
GO:CC	GO:0016020	membrane	387522, 28959, 56107, 3638, 10411, 10345, 3336, 6536, 219699, 23025, 3604, 79694, 5023, 30061, 23645, 57582, 83667, 56099, 27286, 202915, 1141, 1501, 58472, 57611, 84889, 2572, 2209, 144453, 5764, 5354, 5168, 123099, 5097, 146850, 6004, 3109, 79623, 111240474, 2633, 115701, 154091, 6286, 3676, 7494, 9177, 389432, 51555, 100137049, 3156, 23533, 9375, 54567, 223117, 11010, 84958, 57761, 64405, 8083…	0.021972957	9864	250	136	22097	54	82
GO:BP	GO:0060079	excitatory postsynaptic potential	5023, 1141, 9177, 23316, 1813, 135	0.022194277	107	234	6	21031	2	4
GO:BP	GO:0046649	lymphocyte activation	51412, 3604, 1141, 5079, 146850, 3109, 3676, 7494, 54567, 10875, 5052, 301, 3635, 973, 1051, 1958, 1960, 135, 7037	0.022194277	783	234	19	21031	7	12
GO:BP	GO:0048709	oligodendrocyte differentiation	5764, 5354, 4915, 128853, 84504, 388585	0.022194277	107	234	6	21031	3	3
GO:BP	GO:0007417	central nervous system development	1141, 5764, 5354, 5079, 2334, 23090, 54541, 54567, 143941, 4915, 1463, 4804, 2523, 5122, 128853, 1281, 84504, 1813, 135, 80709, 285025, 3976, 388585	0.02255042	1035	234	23	21031	6	17
GO:BP	GO:0140467	integrated stress response signaling	23645, 1649, 1051, 2353	0.022620895	43	234	4	21031	0	4
GO:BP	GO:0071495	cellular response to endogenous stimulus	3638, 10411, 83667, 26291, 3676, 7494, 9177, 23090, 54541, 54567, 57761, 1520, 283375, 4915, 301, 340706, 4804, 5743, 3696, 9518, 59, 1281, 27122, 1051, 1958, 1813, 1960, 2353, 388585	0.022620895	1432	234	29	21031	10	19
GO:BP	GO:0048512	circadian behavior	1141, 1958, 1813, 135	0.022620895	43	234	4	21031	1	3
GO:CC	GO:0030658	transport vesicle membrane	6536, 23025, 202915, 2572, 111240474, 7780, 1813, 83988, 26509	0.022737193	235	250	9	22097	2	7
GO:CC	GO:0009986	cell surface	3604, 5023, 27286, 1141, 57611, 2209, 3676, 9177, 9388, 6509, 2346, 2676, 301, 4804, 1368, 3696, 84189, 64100, 973, 7037, 342372	0.022737193	903	250	21	22097	12	9
GO:BP	GO:0048589	developmental growth	4485, 23025, 57611, 8614, 5764, 3676, 223117, 2780, 301, 55841, 1002, 6442, 59352, 9518, 84189, 1281, 1813	0.023197021	667	234	17	21031	6	11
GO:BP	GO:0060078	regulation of postsynaptic membrane potential	5023, 1141, 9177, 23316, 2899, 1813, 135	0.023403598	148	234	7	21031	2	5
GO:BP	GO:0031667	response to nutrient levels	83667, 8614, 26291, 7494, 9388, 283375, 5743, 1649, 9518, 5122, 590, 467, 7037, 2353	0.023716719	496	234	14	21031	3	11
GO:BP	GO:0006813	potassium ion transport	57582, 283518, 3756, 60598, 3742, 3783, 4846, 1813, 10008	0.023716719	237	234	9	21031	2	7
GO:BP	GO:0035296	regulation of tube diameter	5023, 3676, 5743, 59, 4922, 4846, 135	0.023932341	149	234	7	21031	3	4
GO:BP	GO:0097746	blood vessel diameter maintenance	5023, 3676, 5743, 59, 4922, 4846, 135	0.023932341	149	234	7	21031	3	4
GO:BP	GO:0097028	dendritic cell differentiation	28959, 10202, 3696, 1051	0.023966216	44	234	4	21031	1	3
GO:BP	GO:0141124	intracellular signaling cassette	10411, 219699, 83667, 146850, 2633, 64333, 26291, 7494, 78986, 51555, 100137049, 3156, 23533, 440730, 5052, 116442, 91862, 4915, 4804, 1649, 9518, 59, 4922, 467, 1718, 1281, 4846, 118461, 1813, 7037, 2353, 4168, 5801, 83988, 3976	0.024650655	1861	234	35	21031	14	21
GO:BP	GO:0035150	regulation of tube size	5023, 3676, 5743, 59, 4922, 4846, 135	0.024650655	150	234	7	21031	3	4
GO:BP	GO:0035914	skeletal muscle cell differentiation	5079, 467, 26471, 1958, 2353	0.024791611	75	234	5	21031	0	5
GO:BP	GO:0042304	regulation of fatty acid biosynthetic process	3638, 57761, 301, 5743	0.025162208	45	234	4	21031	2	2
GO:BP	GO:0035556	intracellular signal transduction	10411, 219699, 23645, 83667, 146850, 2633, 64333, 26291, 7494, 78986, 51555, 100137049, 3156, 23533, 54541, 440730, 57761, 5052, 116442, 91862, 4915, 22866, 55841, 4804, 5743, 1649, 9518, 59, 4922, 467, 1718, 1281, 4846, 26471, 3635, 1051, 118461, 1813, 10962, 7037, 2353, 4168, 5801, 79094, 83988, 3976	0.025162208	2668	234	46	21031	15	31
GO:BP	GO:0001890	placenta development	8614, 5764, 5743, 3696, 1051, 3976, 79805	0.025162208	151	234	7	21031	3	4
GO:BP	GO:0071604	transforming growth factor beta production	4060, 5743, 3696, 1281	0.025162208	45	234	4	21031	3	1
GO:BP	GO:0050865	regulation of cell activation	51412, 3604, 1141, 146850, 3109, 7494, 10875, 301, 5321, 59, 4846, 3635, 1051, 1960, 135, 7037	0.025162208	616	234	16	21031	6	10
GO:BP	GO:1901617	organic hydroxy compound biosynthetic process	3638, 3156, 2222, 3157, 3422, 6307, 5409, 1718, 27122	0.025162208	241	234	9	21031	8	1
GO:BP	GO:0007622	rhythmic behavior	1141, 1958, 1813, 135	0.025162208	45	234	4	21031	1	3
GO:BP	GO:0042745	circadian sleep/wake cycle	1141, 1813, 135	0.025162208	21	234	3	21031	1	2
GO:CC	GO:1902495	transmembrane transporter complex	1141, 144453, 9177, 3756, 2899, 60598, 55144, 3742, 3783, 6329, 7439, 342372, 10008	0.025914365	445	250	13	22097	4	9
GO:BP	GO:0070372	regulation of ERK1 and ERK2 cascade	2633, 26291, 7494, 78986, 3156, 59, 467, 1813, 5801, 3976	0.026012681	291	234	10	21031	3	7
GO:BP	GO:0006865	amino acid transport	6536, 84889, 6509, 4915, 2780, 55144, 135	0.0263546	153	234	7	21031	2	5
GO:BP	GO:0045685	regulation of glial cell differentiation	5764, 128853, 84504, 3976, 388585	0.026585389	77	234	5	21031	1	4
GO:BP	GO:0045596	negative regulation of cell differentiation	28959, 3638, 51412, 5764, 7494, 53342, 10875, 223117, 57761, 301, 1649, 2487, 84504, 3635, 4168, 57540, 388585	0.026585389	681	234	17	21031	7	10
GO:BP	GO:0006984	ER-nucleus signaling pathway	3638, 23645, 7494, 1649	0.026585389	46	234	4	21031	1	3
GO:BP	GO:0043491	phosphatidylinositol 3-kinase/protein kinase B signal transduction	10411, 219699, 83667, 7494, 23533, 4915, 1649, 9518, 4922, 1813	0.026837995	293	234	10	21031	3	7
GO:BP	GO:0006631	fatty acid metabolic process	387522, 3638, 83667, 5354, 7494, 100137049, 57761, 9388, 301, 5743, 5321, 6307	0.026863868	397	234	12	21031	6	6
GO:BP	GO:0045338	farnesyl diphosphate metabolic process	2222, 3157	0.027308367	6	234	2	21031	2	0
GO:BP	GO:0090674	endothelial cell-matrix adhesion via fibronectin	4321, 2523	0.027308367	6	234	2	21031	1	1
GO:BP	GO:1904904	regulation of endothelial cell-matrix adhesion via fibronectin	4321, 2523	0.027308367	6	234	2	21031	1	1
GO:BP	GO:0032224	positive regulation of synaptic transmission, cholinergic	3908, 135	0.027308367	6	234	2	21031	2	0
GO:BP	GO:0030431	sleep	1141, 1813, 135	0.027308367	22	234	3	21031	1	2
GO:BP	GO:0019695	choline metabolic process	29958, 590	0.027308367	6	234	2	21031	1	1
GO:BP	GO:0090050	positive regulation of cell migration involved in sprouting angiogenesis	27286, 301, 5743	0.027308367	22	234	3	21031	2	1
GO:BP	GO:0048713	regulation of oligodendrocyte differentiation	5764, 128853, 84504, 388585	0.027647089	47	234	4	21031	1	3
GO:BP	GO:0099565	chemical synaptic transmission, postsynaptic	5023, 1141, 9177, 23316, 1813, 135	0.027647089	115	234	6	21031	2	4
GO:BP	GO:0051896	regulation of phosphatidylinositol 3-kinase/protein kinase B signal transduction	10411, 219699, 7494, 23533, 4915, 1649, 9518, 4922, 1813	0.027918917	247	234	9	21031	3	6
GO:BP	GO:0051966	regulation of synaptic transmission, glutamatergic	23025, 2899, 5743, 1813, 135	0.028280483	79	234	5	21031	1	4
GO:BP	GO:0008542	visual learning	1141, 3156, 143941, 1813	0.029363074	48	234	4	21031	1	3
GO:BP	GO:0042246	tissue regeneration	5764, 2780, 301, 6442, 59352	0.029363074	80	234	5	21031	2	3
GO:BP	GO:0032309	icosanoid secretion	301, 5743, 5321, 1813	0.029363074	48	234	4	21031	2	2
GO:BP	GO:0043534	blood vessel endothelial cell migration	27286, 54567, 301, 5743, 4846, 1960	0.029363074	117	234	6	21031	2	4
GO:BP	GO:0043409	negative regulation of MAPK cascade	2633, 7494, 78986, 91862, 467, 5801, 3976	0.029363074	158	234	7	21031	3	4
GO:BP	GO:0044703	multi-organism reproductive process	4485, 5023, 8614, 5764, 100137049, 5743, 2353, 3976	0.030660626	204	234	8	21031	1	7
GO:BP	GO:0090066	regulation of anatomical structure size	5023, 23645, 57611, 163782, 3676, 223117, 56203, 1002, 5743, 59, 4922, 3783, 4846, 135	0.03099611	519	234	14	21031	6	8
GO:BP	GO:0009308	amine metabolic process	1141, 29958, 6819, 2780, 5409, 1813	0.031630647	119	234	6	21031	0	6
GO:BP	GO:0001666	response to hypoxia	4485, 1141, 8614, 54541, 5743, 1958, 1813, 7037, 2353, 3976	0.031756957	303	234	10	21031	1	9
GO:BP	GO:1903522	regulation of blood circulation	79924, 10345, 5023, 1113, 3676, 5743, 4846, 1813, 10008	0.032429995	254	234	9	21031	2	7
GO:BP	GO:0072575	epithelial cell proliferation involved in liver morphogenesis	5764, 7494, 1051	0.03314451	24	234	3	21031	1	2
GO:BP	GO:0072574	hepatocyte proliferation	5764, 7494, 1051	0.03314451	24	234	3	21031	1	2
GO:BP	GO:0046885	regulation of hormone biosynthetic process	8614, 27122, 1958	0.03314451	24	234	3	21031	1	2
GO:BP	GO:0043408	regulation of MAPK cascade	146850, 2633, 26291, 7494, 78986, 3156, 23533, 5052, 91862, 4915, 9518, 59, 467, 1813, 5801, 3976	0.033708253	643	234	16	21031	7	9
GO:BP	GO:1903588	negative regulation of blood vessel endothelial cell proliferation involved in sprouting angiogenesis	54567, 4804	0.034982529	7	234	2	21031	0	2
GO:BP	GO:1902260	negative regulation of delayed rectifier potassium channel activity	283518, 10008	0.034982529	7	234	2	21031	1	1
GO:BP	GO:0031394	positive regulation of prostaglandin biosynthetic process	301, 5743	0.034982529	7	234	2	21031	1	1
GO:BP	GO:0030240	skeletal muscle thin filament assembly	81569, 56203	0.034982529	7	234	2	21031	1	1
GO:BP	GO:0090673	endothelial cell-matrix adhesion	4321, 2523	0.034982529	7	234	2	21031	1	1
GO:CC	GO:0098590	plasma membrane region	6536, 23025, 5023, 30061, 27286, 1141, 2572, 115701, 6286, 9177, 84958, 3756, 283375, 2780, 301, 2899, 22866, 1132, 5743, 7439, 4846, 1813, 135, 7037, 6578, 26509	0.034992177	1266	250	26	22097	7	19
GO:CC	GO:0034703	cation channel complex	9177, 3756, 2899, 3742, 3783, 6329, 342372, 10008	0.034999247	207	250	8	22097	3	5
GO:BP	GO:0019216	regulation of lipid metabolic process	3638, 26291, 7494, 57761, 301, 5743, 50846, 27122, 1958, 57540	0.036053825	310	234	10	21031	3	7
GO:BP	GO:0032291	axon ensheathment in central nervous system	5354, 84504, 388585	0.036103733	25	234	3	21031	1	2
GO:BP	GO:0022010	central nervous system myelination	5354, 84504, 388585	0.036103733	25	234	3	21031	1	2
GO:BP	GO:0034766	negative regulation of monoatomic ion transmembrane transport	10345, 6536, 283518, 1813, 10008	0.036103733	85	234	5	21031	2	3
GO:BP	GO:0042592	homeostatic process	3638, 10345, 5023, 30061, 83667, 8614, 26291, 7494, 23090, 9388, 5052, 283375, 50486, 2780, 301, 7780, 3908, 55144, 4804, 5743, 1649, 9518, 3783, 1281, 4846, 3635, 1051, 1958, 1813, 7037, 57540, 10008	0.036316465	1712	234	32	21031	9	23
GO:BP	GO:0010594	regulation of endothelial cell migration	27286, 5764, 54567, 301, 5743, 2523, 4846	0.03713201	167	234	7	21031	3	4
GO:BP	GO:0071230	cellular response to amino acid stimulus	83667, 7494, 4915, 1281, 1051	0.03713201	86	234	5	21031	2	3
GO:BP	GO:1903037	regulation of leukocyte cell-cell adhesion	51412, 146850, 3109, 3676, 7494, 10875, 301, 1051, 1960, 135, 7037	0.03713201	365	234	11	21031	6	5
GO:BP	GO:0044706	multi-multicellular organism process	4485, 5023, 8614, 5764, 100137049, 5743, 2353, 3976	0.03713201	213	234	8	21031	1	7
GO:BP	GO:0015844	monoamine transport	5023, 1113, 1141, 1813, 135	0.03713201	86	234	5	21031	1	4
GO:BP	GO:0007613	memory	1141, 5764, 23316, 143941, 5743, 1813	0.037553352	125	234	6	21031	1	5
GO:MF	GO:0005216	monoatomic ion channel activity	5023, 57582, 1141, 144453, 9177, 3756, 6509, 2899, 60598, 55144, 3742, 3783, 6329, 7439, 342372, 10008	0.037573174	444	244	16	20212	4	12
GO:BP	GO:0030155	regulation of cell adhesion	51412, 146850, 3109, 2633, 4321, 3676, 7494, 78986, 10875, 301, 3908, 2523, 1051, 1960, 135, 7037, 80709, 3976	0.038062414	778	234	18	21031	9	9
GO:BP	GO:0050433	regulation of catecholamine secretion	1113, 1141, 1813, 135	0.038320526	53	234	4	21031	1	3
GO:BP	GO:0097193	intrinsic apoptotic signaling pathway	23645, 7494, 54541, 57761, 5743, 1649, 26471, 1051, 10962, 79094	0.038599148	315	234	10	21031	1	9
GO:BP	GO:0070371	ERK1 and ERK2 cascade	2633, 26291, 7494, 78986, 3156, 59, 467, 1813, 5801, 3976	0.038599148	315	234	10	21031	3	7
GO:BP	GO:0072576	liver morphogenesis	5764, 7494, 1051	0.038913572	26	234	3	21031	1	2
GO:BP	GO:0062012	regulation of small molecule metabolic process	3638, 83667, 54541, 57761, 301, 5743, 4846, 26471, 27122, 1958	0.039101998	316	234	10	21031	3	7
GO:BP	GO:0036293	response to decreased oxygen levels	4485, 1141, 8614, 54541, 5743, 1958, 1813, 7037, 2353, 3976	0.039101998	316	234	10	21031	1	9
GO:CC	GO:1990351	transporter complex	1141, 144453, 9177, 3756, 2899, 60598, 55144, 3742, 3783, 6329, 7439, 342372, 10008	0.039312484	472	250	13	22097	4	9
GO:BP	GO:0043200	response to amino acid	83667, 26291, 7494, 4915, 1281, 1051	0.03959806	127	234	6	21031	2	4
GO:BP	GO:0006066	alcohol metabolic process	3638, 123099, 3156, 2222, 3157, 3422, 5321, 6307, 1718, 27122, 57540	0.03992797	371	234	11	21031	9	2
GO:BP	GO:0050867	positive regulation of cell activation	51412, 1141, 146850, 3109, 7494, 301, 5321, 59, 3635, 1960, 7037	0.03992797	371	234	11	21031	4	7
GO:BP	GO:0043536	positive regulation of blood vessel endothelial cell migration	27286, 301, 5743, 4846	0.03992797	54	234	4	21031	2	2
GO:BP	GO:0072330	monocarboxylic acid biosynthetic process	3638, 5354, 7494, 57761, 9388, 301, 5743, 5321	0.03992797	217	234	8	21031	5	3
GO:BP	GO:1901700	response to oxygen-containing compound	3638, 10411, 5023, 83667, 1141, 8614, 4321, 26291, 3676, 7494, 9177, 54541, 57761, 5052, 4915, 301, 340706, 4804, 1132, 5743, 9518, 5122, 590, 1281, 4846, 50846, 1051, 1958, 1813, 7037, 2353	0.041431809	1663	234	31	21031	11	20
GO:BP	GO:1901701	cellular response to oxygen-containing compound	3638, 10411, 83667, 1141, 26291, 3676, 7494, 9177, 54541, 57761, 5052, 4915, 301, 340706, 4804, 1132, 5743, 9518, 1281, 4846, 1051, 1958, 1813, 2353	0.041431809	1179	234	24	21031	8	16
GO:BP	GO:0032222	regulation of synaptic transmission, cholinergic	3908, 135	0.041502265	8	234	2	21031	2	0
GO:BP	GO:0032225	regulation of synaptic transmission, dopaminergic	1141, 5743	0.041502265	8	234	2	21031	0	2
GO:BP	GO:1902532	negative regulation of intracellular signal transduction	83667, 2633, 7494, 78986, 54541, 440730, 91862, 55841, 5743, 1649, 467, 1813, 5801, 3976	0.041502265	544	234	14	21031	3	11
GO:BP	GO:0051967	negative regulation of synaptic transmission, glutamatergic	2899, 1813	0.041502265	8	234	2	21031	0	2
GO:BP	GO:0009750	response to fructose	7494, 5743	0.041502265	8	234	2	21031	0	2
GO:BP	GO:0050805	negative regulation of synaptic transmission	2899, 5743, 590, 1813	0.041502265	55	234	4	21031	1	3
GO:BP	GO:0050863	regulation of T cell activation	51412, 3604, 146850, 3109, 7494, 10875, 301, 1051, 1960, 135, 7037	0.041502265	374	234	11	21031	5	6
GO:BP	GO:0009395	phospholipid catabolic process	5168, 100137049, 9388, 5321	0.041502265	55	234	4	21031	3	1
GO:BP	GO:0015740	C4-dicarboxylate transport	6509, 284111, 55144	0.041502265	27	234	3	21031	0	3
GO:BP	GO:0034765	regulation of monoatomic ion transmembrane transport	10345, 6536, 5023, 5354, 1520, 283518, 342667, 3783, 1813, 10008	0.043316371	323	234	10	21031	5	5
GO:BP	GO:0043535	regulation of blood vessel endothelial cell migration	27286, 54567, 301, 5743, 4846	0.043681681	91	234	5	21031	2	3
GO:BP	GO:0046394	carboxylic acid biosynthetic process	3638, 2572, 5354, 7494, 57761, 9388, 301, 5743, 5321, 113675	0.04400379	324	234	10	21031	5	5
GO:BP	GO:0045621	positive regulation of lymphocyte differentiation	51412, 146850, 7494, 301, 3635, 1960	0.044901681	132	234	6	21031	1	5
GO:BP	GO:0051384	response to glucocorticoid	54541, 301, 5743, 5122, 590, 2353	0.044901681	132	234	6	21031	2	4
GO:BP	GO:0050806	positive regulation of synaptic transmission	5764, 3156, 4915, 3908, 5743, 1813, 135	0.044901681	176	234	7	21031	5	2
GO:BP	GO:0006584	catecholamine metabolic process	1141, 2780, 5409, 1813	0.045492598	57	234	4	21031	0	4
GO:BP	GO:0007566	embryo implantation	4485, 8614, 5743, 3976	0.045492598	57	234	4	21031	0	4
GO:BP	GO:0009712	catechol-containing compound metabolic process	1141, 2780, 5409, 1813	0.045492598	57	234	4	21031	0	4
GO:BP	GO:0048771	tissue remodeling	5764, 54567, 2780, 4846, 3635, 7037, 3976	0.04567316	177	234	7	21031	2	5
GO:BP	GO:0016053	organic acid biosynthetic process	3638, 2572, 5354, 7494, 57761, 9388, 301, 5743, 5321, 113675	0.045843396	327	234	10	21031	5	5
GO:BP	GO:2001233	regulation of apoptotic signaling pathway	219699, 7494, 1520, 50486, 4804, 5743, 1649, 467, 4846, 26471, 135	0.046394195	382	234	11	21031	2	9
GO:CC	GO:0005737	cytoplasm	100130207, 3638, 81569, 10411, 10345, 3336, 4485, 1428, 6536, 23025, 79694, 5023, 30061, 5475, 23645, 83667, 23220, 27286, 1113, 202915, 1501, 58472, 8614, 2572, 2209, 5764, 123099, 146850, 6004, 3109, 79623, 163782, 111240474, 2633, 154091, 4321, 64333, 26291, 29958, 1400, 100271849, 1114, 6286, 7494, 389432, 78986, 6819, 5462, 64168, 51555, 100137049, 3156, 4629, 23533, 3310, 163688, 9375, 5454…	0.046427572	12345	250	161	22097	62	99
GO:CC	GO:0031410	cytoplasmic vesicle	6536, 23025, 5023, 30061, 1113, 202915, 2572, 2209, 3109, 111240474, 2633, 64333, 1114, 6286, 100137049, 4629, 3310, 9375, 10875, 11010, 84958, 1520, 9388, 5052, 116442, 91862, 3756, 6509, 4915, 301, 7780, 4804, 1649, 5122, 8120, 4922, 4846, 973, 1813, 7037, 57540, 83988, 26509	0.047040313	2513	250	43	22097	17	26
GO:BP	GO:0051249	regulation of lymphocyte activation	51412, 3604, 1141, 146850, 3109, 7494, 10875, 301, 3635, 1051, 1960, 135, 7037	0.047436544	497	234	13	21031	5	8
GO:CC	GO:0097708	intracellular vesicle	6536, 23025, 5023, 30061, 1113, 202915, 2572, 2209, 3109, 111240474, 2633, 64333, 1114, 6286, 100137049, 4629, 3310, 9375, 10875, 11010, 84958, 1520, 9388, 5052, 116442, 91862, 3756, 6509, 4915, 301, 7780, 4804, 1649, 5122, 8120, 4922, 4846, 973, 1813, 7037, 57540, 83988, 26509	0.047446449	2518	250	43	22097	17	26
GO:BP	GO:0001516	prostaglandin biosynthetic process	301, 5743, 5321	0.047464597	29	234	3	21031	2	1
GO:BP	GO:0071229	cellular response to acid chemical	83667, 7494, 4915, 1281, 1051	0.047464597	94	234	5	21031	2	3
GO:BP	GO:0001964	startle response	84189, 1813, 135	0.047464597	29	234	3	21031	2	1
GO:BP	GO:0043267	negative regulation of potassium ion transport	283518, 4846, 10008	0.047464597	29	234	3	21031	1	2
GO:BP	GO:0060135	maternal process involved in female pregnancy	8614, 5764, 5743, 3976	0.047464597	58	234	4	21031	1	3
GO:BP	GO:0046457	prostanoid biosynthetic process	301, 5743, 5321	0.047464597	29	234	3	21031	2	1
GO:BP	GO:0043266	regulation of potassium ion transport	283518, 3783, 4846, 1813, 10008	0.047464597	94	234	5	21031	1	4
GO:BP	GO:0015732	prostaglandin transport	5743, 5321, 6578	0.047464597	29	234	3	21031	1	2
GO:BP	GO:1904064	positive regulation of cation transmembrane transport	10345, 5023, 5354, 1520, 342667, 3783	0.047834339	135	234	6	21031	4	2
GO:BP	GO:0048871	multicellular organismal-level homeostasis	30061, 26291, 23090, 5052, 50486, 2780, 301, 3908, 5743, 1649, 9518, 1281, 4846, 3635, 1051, 1958, 1813, 7037	0.047992894	806	234	18	21031	6	12
GO:BP	GO:0002291	T cell activation via T cell receptor contact with antigen bound to MHC molecule on antigen presenting cell	3109, 10875	0.048286461	9	234	2	21031	2	0
GO:BP	GO:0051179	localization	3638, 10411, 10345, 1428, 6536, 23025, 5023, 30061, 23645, 57582, 83667, 1113, 1141, 8614, 84889, 2209, 144453, 5764, 5354, 5168, 111240474, 2633, 154091, 4321, 26291, 3676, 7494, 9177, 23090, 51555, 3156, 9375, 84958, 440730, 57761, 1520, 9388, 283518, 80830, 116442, 91862, 3756, 283375, 6509, 284111, 4915, 23639, 2780, 301, 7780, 2899, 60598, 5652, 55144, 4804, 3742, 5743, 1649, 342667, 5321, 5…	0.048286461	5520	234	80	21031	32	48
GO:BP	GO:0050680	negative regulation of epithelial cell proliferation	54567, 91862, 4804, 26471, 64102, 1813	0.048286461	136	234	6	21031	2	4
GO:BP	GO:0034224	cellular response to zinc ion starvation	283375, 2353	0.048286461	9	234	2	21031	0	2
GO:BP	GO:0050432	catecholamine secretion	1113, 1141, 1813, 135	0.048286461	59	234	4	21031	1	3
GO:BP	GO:0036500	ATF6-mediated unfolded protein response	7494, 1649	0.048286461	9	234	2	21031	0	2
GO:BP	GO:2001280	positive regulation of unsaturated fatty acid biosynthetic process	301, 5743	0.048286461	9	234	2	21031	1	1
GO:BP	GO:1902531	regulation of intracellular signal transduction	10411, 219699, 83667, 146850, 2633, 64333, 26291, 7494, 78986, 51555, 3156, 23533, 54541, 440730, 5052, 91862, 4915, 55841, 5743, 1649, 9518, 59, 4922, 467, 1281, 26471, 118461, 1813, 7037, 4168, 5801, 3976	0.048286461	1766	234	32	21031	12	20
GO:BP	GO:0120127	response to zinc ion starvation	283375, 2353	0.048286461	9	234	2	21031	0	2
GO:BP	GO:0012501	programmed cell death	4485, 219699, 3604, 5023, 30061, 23645, 2633, 115701, 26291, 3676, 7494, 100144748, 54541, 57761, 1520, 50486, 4915, 301, 27076, 10202, 4804, 5743, 1649, 467, 2487, 4846, 26471, 3635, 1051, 1958, 1960, 10962, 135, 7037, 79094	0.04836223	1984	234	35	21031	11	24
GO:BP	GO:0002694	regulation of leukocyte activation	51412, 3604, 1141, 146850, 3109, 7494, 10875, 301, 5321, 3635, 1051, 1960, 135, 7037	0.04836223	561	234	14	21031	6	8
GO:BP	GO:0040007	growth	4485, 23025, 83667, 57611, 8614, 5764, 3676, 7494, 223117, 2780, 301, 55841, 1002, 6442, 59352, 9518, 84189, 2487, 1281, 1813	0.048537119	939	234	20	21031	7	13
GO:BP	GO:0006915	apoptotic process	4485, 219699, 3604, 5023, 30061, 23645, 115701, 26291, 3676, 7494, 100144748, 54541, 57761, 1520, 50486, 4915, 301, 27076, 10202, 4804, 5743, 1649, 467, 2487, 4846, 26471, 3635, 1051, 1958, 1960, 10962, 135, 7037, 79094	0.048697432	1913	234	34	21031	10	24
GO:BP	GO:0071702	organic substance transport	3638, 10411, 6536, 5023, 83667, 1113, 1141, 84889, 111240474, 154091, 4321, 26291, 7494, 51555, 3156, 84958, 57761, 9388, 80830, 116442, 283375, 6509, 284111, 4915, 2780, 301, 55144, 4804, 5743, 5321, 5122, 8120, 3783, 7439, 1813, 3434, 135, 7037, 6578, 57540	0.04914244	2358	234	40	21031	11	29
GO:BP	GO:0010996	response to auditory stimulus	5764, 84189, 1813	0.04914244	30	234	3	21031	2	1
GO:BP	GO:0008219	cell death	4485, 219699, 3604, 5023, 30061, 23645, 2633, 115701, 26291, 3676, 7494, 100144748, 54541, 57761, 1520, 50486, 4915, 301, 27076, 10202, 4804, 5743, 1649, 467, 2487, 4846, 26471, 3635, 1051, 1958, 1960, 10962, 135, 7037, 79094	0.04914244	1988	234	35	21031	11	24
GO:BP	GO:0008299	isoprenoid biosynthetic process	3156, 3157, 3422	0.04914244	30	234	3	21031	3	0
GO:BP	GO:0010565	regulation of cellular ketone metabolic process	3638, 57761, 301, 5743, 27122, 1958	0.04914244	137	234	6	21031	3	3
GO:BP	GO:0034762	regulation of transmembrane transport	10345, 6536, 5023, 5354, 26291, 57761, 1520, 283518, 342667, 3783, 1813, 10008	0.04914244	446	234	12	21031	5	7
GO:BP	GO:1900182	positive regulation of protein localization to nucleus	83667, 7494, 4804, 5743, 7037	0.04914244	96	234	5	21031	1	4
GO:MF	GO:0015075	monoatomic ion transmembrane transporter activity	6536, 5023, 30061, 57582, 1141, 144453, 9177, 3756, 283375, 6509, 284111, 7780, 2899, 60598, 55144, 3742, 3783, 6329, 7439, 342372, 10008	0.049731937	727	244	21	20212	5	16
GO:BP	GO:1904062	regulation of monoatomic cation transmembrane transport	10345, 5023, 5354, 1520, 283518, 342667, 3783, 1813, 10008	0.050685651	283	234	9	21031	5	4
GO:CC	GO:0005943	phosphatidylinositol 3-kinase complex, class IA	146850, 23533	0.050700816	9	250	2	22097	1	1
GO:CC	GO:0097651	phosphatidylinositol 3-kinase complex, class I	146850, 23533	0.050700816	9	250	2	22097	1	1
GO:CC	GO:0098636	protein complex involved in cell adhesion	5354, 3676, 3908, 3696	0.050758417	59	250	4	22097	4	0
GO:BP	GO:0003073	regulation of systemic arterial blood pressure	79924, 170690, 4846, 1813, 83988	0.05076521	97	234	5	21031	2	3
GO:BP	GO:0007219	Notch signaling pathway	23220, 23090, 54567, 7079, 4846, 79094, 388585	0.050985953	184	234	7	21031	0	7
GO:CC	GO:0043025	neuronal cell body	1501, 1400, 3676, 3756, 2899, 22866, 4804, 5122, 3783, 146713, 1813, 135, 10008	0.051090963	498	250	13	22097	2	11
GO:BP	GO:0032787	monocarboxylic acid metabolic process	387522, 3638, 83667, 2572, 5354, 7494, 100137049, 54541, 57761, 9388, 301, 5743, 5321, 6307, 26471	0.052041293	629	234	15	21031	6	9
GO:BP	GO:0051926	negative regulation of calcium ion transport	10345, 5743, 4846, 1813	0.052041293	61	234	4	21031	1	3
GO:BP	GO:0007160	cell-matrix adhesion	4321, 3676, 1308, 27076, 340706, 3696, 2523, 1281	0.053957586	235	234	8	21031	6	2
GO:BP	GO:0000768	syncytium formation by plasma membrane fusion	10411, 3756, 9518, 79805	0.054429468	62	234	4	21031	1	3
GO:BP	GO:0140253	cell-cell fusion	10411, 3756, 9518, 79805	0.054429468	62	234	4	21031	1	3
GO:BP	GO:0051965	positive regulation of synapse assembly	27286, 23316, 4915, 84189	0.054429468	62	234	4	21031	3	1
GO:BP	GO:0001101	response to acid chemical	83667, 26291, 7494, 4915, 1281, 1051	0.054429468	141	234	6	21031	2	4
GO:BP	GO:0141091	transforming growth factor beta receptor superfamily signaling pathway	7494, 23090, 283375, 3696, 9518, 1281, 27122, 1958, 2353, 388585	0.054450876	341	234	10	21031	3	7
GO:BP	GO:0045765	regulation of angiogenesis	79924, 10411, 146850, 7494, 3696, 2523, 4846, 64102, 79805	0.055095809	288	234	9	21031	3	6
GO:BP	GO:1903817	negative regulation of voltage-gated potassium channel activity	283518, 10008	0.055564041	10	234	2	21031	1	1
GO:BP	GO:0050777	negative regulation of immune response	23220, 4321, 10875, 301, 1281, 3635, 1813	0.055564041	188	234	7	21031	4	3
GO:BP	GO:0035907	dorsal aorta development	54567, 4804	0.055564041	10	234	2	21031	0	2
GO:BP	GO:0031392	regulation of prostaglandin biosynthetic process	301, 5743	0.055564041	10	234	2	21031	1	1
GO:BP	GO:0045444	fat cell differentiation	3638, 7494, 23090, 57761, 5743, 1649, 2487, 1051	0.055564041	237	234	8	21031	2	6
GO:BP	GO:0043067	regulation of programmed cell death	4485, 219699, 30061, 2633, 115701, 26291, 3676, 7494, 1520, 50486, 4915, 301, 27076, 10202, 4804, 5743, 1649, 467, 2487, 4846, 26471, 3635, 1051, 1958, 1960, 10962, 135, 7037	0.055653709	1506	234	28	21031	11	17
GO:BP	GO:1903963	arachidonate transport	301, 5321, 1813	0.055786945	32	234	3	21031	2	1
GO:BP	GO:0009636	response to toxic substance	83667, 5052, 10202, 5743, 4846, 26471, 1813, 2353	0.055786945	238	234	8	21031	1	7
GO:BP	GO:0050482	arachidonic acid secretion	301, 5321, 1813	0.055786945	32	234	3	21031	2	1
GO:BP	GO:0035590	purinergic nucleotide receptor signaling pathway	5023, 135, 2857	0.055786945	32	234	3	21031	2	1
GO:CC	GO:0044297	cell body	1501, 1400, 3676, 3756, 2899, 22866, 4804, 5122, 59, 3783, 146713, 1813, 135, 10008	0.056767088	565	250	14	22097	2	12
GO:CC	GO:0034705	potassium channel complex	3756, 2899, 3742, 3783, 10008	0.056767088	99	250	5	22097	1	4
GO:BP	GO:0140352	export from cell	23025, 5023, 30061, 1113, 1141, 3156, 84958, 4915, 301, 7780, 5743, 5321, 5122, 3783, 1813, 135, 3976, 10008, 26509	0.056837515	894	234	19	21031	7	12
GO:BP	GO:0070482	response to oxygen levels	4485, 1141, 8614, 54541, 5743, 1958, 1813, 7037, 2353, 3976	0.057048628	345	234	10	21031	1	9
GO:CC	GO:0008305	integrin complex	5354, 3676, 3696	0.057476622	32	250	3	22097	3	0
GO:BP	GO:2000179	positive regulation of neural precursor cell proliferation	54567, 1463, 1813, 57540	0.058480222	64	234	4	21031	0	4
GO:BP	GO:0035924	cellular response to vascular endothelial growth factor stimulus	7494, 54567, 301, 1960	0.058480222	64	234	4	21031	1	3
GO:BP	GO:0007159	leukocyte cell-cell adhesion	51412, 146850, 3109, 3676, 7494, 10875, 301, 1051, 1960, 135, 7037	0.058827857	403	234	11	21031	6	5
GO:CC	GO:0045121	membrane raft	219699, 1141, 5743, 6442, 4846, 3635, 973, 10008, 26509	0.058923434	289	250	9	22097	1	8
GO:CC	GO:0098857	membrane microdomain	219699, 1141, 5743, 6442, 4846, 3635, 973, 10008, 26509	0.058923434	290	250	9	22097	1	8
GO:BP	GO:1901342	regulation of vasculature development	79924, 10411, 146850, 7494, 3696, 2523, 4846, 64102, 79805	0.059024699	293	234	9	21031	3	6
GO:BP	GO:0019752	carboxylic acid metabolic process	387522, 3638, 1428, 83667, 2572, 5354, 7494, 100137049, 54541, 57761, 9388, 143941, 301, 5743, 5321, 6307, 4846, 26471, 113675	0.059330081	899	234	19	21031	7	12
GO:BP	GO:0046475	glycerophospholipid catabolic process	5168, 100137049, 5321	0.059475062	33	234	3	21031	2	1
GO:BP	GO:0007271	synaptic transmission, cholinergic	1141, 3908, 135	0.059475062	33	234	3	21031	2	1
GO:BP	GO:0032412	regulation of monoatomic ion transmembrane transporter activity	10345, 6536, 1520, 283518, 342667, 1813, 10008	0.059477857	192	234	7	21031	4	3
GO:BP	GO:0034599	cellular response to oxidative stress	83667, 7494, 5052, 301, 10202, 2119, 4846, 2353	0.059847289	242	234	8	21031	2	6
GO:CC	GO:0030659	cytoplasmic vesicle membrane	6536, 23025, 5023, 202915, 2572, 2209, 3109, 111240474, 2633, 100137049, 9375, 11010, 116442, 3756, 4915, 301, 7780, 8120, 4846, 1813, 7037, 57540, 83988, 26509	0.062440846	1226	250	24	22097	9	15
GO:BP	GO:2000177	regulation of neural precursor cell proliferation	5764, 54567, 1463, 1813, 57540	0.062531676	104	234	5	21031	1	4
GO:BP	GO:0062014	negative regulation of small molecule metabolic process	3638, 54541, 57761, 26471, 27122	0.062531676	104	234	5	21031	2	3
GO:BP	GO:2001223	negative regulation of neuron migration	1281, 1813	0.06316691	11	234	2	21031	1	1
GO:BP	GO:0048511	rhythmic process	1141, 5764, 4915, 4804, 4846, 1958, 1813, 1960, 135	0.06316691	298	234	9	21031	3	6
GO:BP	GO:2001198	regulation of dendritic cell differentiation	28959, 1051	0.06316691	11	234	2	21031	0	2
GO:BP	GO:0031223	auditory behavior	84189, 1813	0.06316691	11	234	2	21031	1	1
GO:BP	GO:0021562	vestibulocochlear nerve development	1141, 84189	0.06316691	11	234	2	21031	1	1
GO:BP	GO:0099171	presynaptic modulation of chemical synaptic transmission	4804, 1813, 135	0.06316691	34	234	3	21031	1	2
GO:BP	GO:0034405	response to fluid shear stress	7494, 5743, 4846	0.06316691	34	234	3	21031	0	3
GO:BP	GO:2000347	positive regulation of hepatocyte proliferation	5764, 7494	0.06316691	11	234	2	21031	1	1
GO:BP	GO:0006949	syncytium formation	10411, 3756, 9518, 79805	0.06316691	66	234	4	21031	1	3
GO:BP	GO:0010595	positive regulation of endothelial cell migration	27286, 301, 5743, 2523, 4846	0.063512649	105	234	5	21031	2	3
GO:BP	GO:0002696	positive regulation of leukocyte activation	51412, 1141, 146850, 3109, 7494, 301, 5321, 3635, 1960, 7037	0.064387401	354	234	10	21031	4	6
GO:CC	GO:0043235	receptor complex	1141, 5354, 3676, 9177, 51555, 2676, 4915, 2899, 3696, 973, 1813, 7037, 342372	0.064976954	523	250	13	22097	7	6
GO:BP	GO:0015800	acidic amino acid transport	6509, 4915, 2780, 135	0.0651405	67	234	4	21031	2	2
GO:BP	GO:0045600	positive regulation of fat cell differentiation	7494, 5743, 2487, 1051	0.0651405	67	234	4	21031	1	3
GO:BP	GO:0014013	regulation of gliogenesis	5764, 2119, 84504, 3976, 388585	0.065437699	106	234	5	21031	1	4
GO:BP	GO:0010634	positive regulation of epithelial cell migration	27286, 5168, 301, 5743, 2523, 4846	0.065730423	150	234	6	21031	3	3
GO:BP	GO:0042981	regulation of apoptotic process	4485, 219699, 30061, 115701, 26291, 3676, 7494, 1520, 50486, 4915, 301, 27076, 10202, 4804, 5743, 1649, 467, 2487, 4846, 26471, 3635, 1051, 1958, 1960, 10962, 135, 7037	0.065730423	1463	234	27	21031	10	17
GO:BP	GO:0010035	response to inorganic substance	5052, 3756, 284111, 301, 7780, 5743, 5122, 342618, 4846, 1813, 135, 7037, 2353	0.065730423	531	234	13	21031	4	9
GO:CC	GO:0045178	basal part of cell	6536, 30061, 115701, 283375, 301, 7439, 7037, 6578, 10008	0.066040634	300	250	9	22097	3	6
GO:CC	GO:0012506	vesicle membrane	6536, 23025, 5023, 202915, 2572, 2209, 3109, 111240474, 2633, 100137049, 9375, 11010, 116442, 3756, 4915, 301, 7780, 8120, 4846, 1813, 7037, 57540, 83988, 26509	0.066040634	1240	250	24	22097	9	15
GO:CC	GO:0098794	postsynapse	6536, 5023, 1141, 1501, 9177, 3756, 4915, 2899, 22866, 3908, 4804, 1132, 1813, 9229, 135	0.066040634	650	250	15	22097	4	11
GO:CC	GO:0098643	banded collagen fibril	4060, 1281	0.066885353	12	250	2	22097	2	0
GO:CC	GO:0005583	fibrillar collagen trimer	4060, 1281	0.066885353	12	250	2	22097	2	0
GO:BP	GO:0034767	positive regulation of monoatomic ion transmembrane transport	10345, 5023, 5354, 1520, 342667, 3783	0.067333976	151	234	6	21031	4	2
GO:BP	GO:0051234	establishment of localization	3638, 10411, 10345, 1428, 6536, 23025, 5023, 30061, 57582, 83667, 1113, 1141, 8614, 84889, 2209, 144453, 5354, 5168, 111240474, 154091, 4321, 26291, 3676, 7494, 9177, 51555, 3156, 84958, 57761, 1520, 9388, 283518, 80830, 116442, 3756, 283375, 6509, 284111, 4915, 23639, 2780, 301, 7780, 2899, 60598, 5652, 55144, 4804, 3742, 5743, 1649, 342667, 5321, 5122, 8120, 3783, 6329, 7439, 4846, 1051, 1813, …	0.067333976	4881	234	71	21031	27	44
GO:BP	GO:0060291	long-term synaptic potentiation	5764, 3156, 4915, 1813, 135	0.067333976	107	234	5	21031	4	1
GO:BP	GO:0048002	antigen processing and presentation of peptide antigen	2209, 3109, 1520, 64167	0.067333976	68	234	4	21031	4	0
GO:MF	GO:0015267	channel activity	5023, 57582, 1141, 144453, 9177, 3756, 6509, 2899, 60598, 55144, 3742, 3783, 6329, 7439, 342372, 10008	0.067830997	507	244	16	20212	4	12
GO:MF	GO:0022803	passive transmembrane transporter activity	5023, 57582, 1141, 144453, 9177, 3756, 6509, 2899, 60598, 55144, 3742, 3783, 6329, 7439, 342372, 10008	0.067830997	508	244	16	20212	4	12
GO:BP	GO:0002526	acute inflammatory response	2209, 5743, 26471, 1051, 7037	0.069363798	108	234	5	21031	2	3
GO:BP	GO:0022898	regulation of transmembrane transporter activity	10345, 6536, 1520, 283518, 342667, 1813, 10008	0.069363798	200	234	7	21031	4	3
GO:BP	GO:0002684	positive regulation of immune system process	51412, 1141, 2209, 5764, 146850, 3109, 2633, 4321, 3676, 7494, 1520, 301, 5321, 3078, 3783, 3635, 973, 1960, 7037, 2353, 3976	0.069585174	1054	234	21	21031	11	10
GO:CC	GO:0048770	pigment granule	4629, 84958, 5052, 6509, 7037	0.070073102	111	250	5	22097	2	3
GO:CC	GO:0098802	plasma membrane signaling receptor complex	1141, 5354, 3676, 9177, 2899, 3696, 973, 1813, 7037	0.070073102	307	250	9	22097	5	4
GO:CC	GO:0042470	melanosome	4629, 84958, 5052, 6509, 7037	0.070073102	111	250	5	22097	2	3
GO:BP	GO:0045785	positive regulation of cell adhesion	51412, 146850, 3109, 3676, 7494, 78986, 301, 3908, 2523, 1960, 7037, 3976	0.070519801	477	234	12	21031	5	7
GO:BP	GO:0022407	regulation of cell-cell adhesion	51412, 146850, 3109, 3676, 7494, 10875, 301, 1051, 1960, 135, 7037, 80709	0.070519801	477	234	12	21031	6	6
GO:BP	GO:0043436	oxoacid metabolic process	387522, 3638, 1428, 83667, 2572, 5354, 7494, 100137049, 54541, 57761, 9388, 143941, 301, 5743, 5321, 6307, 4846, 26471, 113675	0.070519801	921	234	19	21031	7	12
GO:BP	GO:2001279	regulation of unsaturated fatty acid biosynthetic process	301, 5743	0.071796663	12	234	2	21031	1	1
GO:BP	GO:0042552	myelination	5764, 5354, 4915, 84504, 50846, 388585	0.07218407	154	234	6	21031	3	3
GO:BP	GO:0031960	response to corticosteroid	54541, 301, 5743, 5122, 590, 2353	0.07218407	154	234	6	21031	2	4
GO:BP	GO:0030335	positive regulation of cell migration	27286, 5764, 5354, 5168, 3676, 7494, 223117, 301, 5743, 59352, 2523, 59, 4846	0.072752345	540	234	13	21031	7	6
GO:BP	GO:0048144	fibroblast proliferation	5052, 4804, 1281, 26471, 3976	0.07297055	110	234	5	21031	2	3
GO:BP	GO:1904035	regulation of epithelial cell apoptotic process	4485, 26291, 3676, 7494, 26471	0.07297055	110	234	5	21031	1	4
GO:BP	GO:0030217	T cell differentiation	51412, 3604, 146850, 7494, 54567, 10875, 301, 1958, 1960	0.073253572	308	234	9	21031	2	7
GO:BP	GO:0006082	organic acid metabolic process	387522, 3638, 1428, 83667, 2572, 5354, 7494, 100137049, 54541, 57761, 9388, 143941, 301, 5743, 5321, 6307, 4846, 26471, 113675	0.073679996	927	234	19	21031	7	12
GO:BP	GO:0014015	positive regulation of gliogenesis	5764, 2119, 84504, 3976	0.075137808	71	234	4	21031	1	3
GO:BP	GO:0051100	negative regulation of binding	1400, 3676, 1649, 3078, 3434	0.075137808	111	234	5	21031	3	2
GO:BP	GO:0007272	ensheathment of neurons	5764, 5354, 4915, 84504, 50846, 388585	0.075137808	156	234	6	21031	3	3
GO:BP	GO:0008366	axon ensheathment	5764, 5354, 4915, 84504, 50846, 388585	0.075137808	156	234	6	21031	3	3
GO:BP	GO:0050679	positive regulation of epithelial cell proliferation	4485, 5764, 4321, 3676, 7494, 1960, 79805	0.075759633	205	234	7	21031	4	3
GO:BP	GO:0007623	circadian rhythm	1141, 4915, 4804, 1958, 1813, 1960, 135	0.075759633	205	234	7	21031	2	5
GO:BP	GO:0010557	positive regulation of macromolecule biosynthetic process	79924, 4485, 6536, 51412, 30061, 23645, 5354, 5079, 111240474, 4321, 26291, 100271849, 7494, 23090, 23316, 53342, 54567, 283375, 4060, 4915, 654463, 301, 2119, 4804, 5743, 1649, 3696, 59, 4922, 467, 4846, 26471, 1051, 1958, 1813, 1960, 10962, 7037, 80709, 2353, 3976, 388585	0.076310952	2603	234	42	21031	11	31
GO:CC	GO:0005788	endoplasmic reticulum lumen	100130207, 10345, 8614, 1114, 1308, 5743, 590, 1281, 64167	0.076472977	313	250	9	22097	4	5
GO:BP	GO:0071711	basement membrane organization	1520, 3908, 1281	0.078702691	38	234	3	21031	3	0
GO:BP	GO:0002478	antigen processing and presentation of exogenous peptide antigen	2209, 3109, 1520	0.078702691	38	234	3	21031	3	0
GO:BP	GO:0008207	C21-steroid hormone metabolic process	10202, 27122, 1958	0.078702691	38	234	3	21031	1	2
GO:BP	GO:0051963	regulation of synapse assembly	27286, 1141, 23316, 4915, 84189	0.079143927	113	234	5	21031	3	2
GO:BP	GO:0009314	response to radiation	1141, 3156, 143941, 2780, 301, 4239, 7439, 1281, 1958, 1813, 2353	0.079525354	428	234	11	21031	3	8
GO:BP	GO:0040015	negative regulation of multicellular organism growth	8614, 9518	0.079818221	13	234	2	21031	0	2
GO:BP	GO:0036490	regulation of translation in response to endoplasmic reticulum stress	23645, 83667	0.079818221	13	234	2	21031	0	2
GO:BP	GO:0033604	negative regulation of catecholamine secretion	1113, 1813	0.079818221	13	234	2	21031	0	2
GO:BP	GO:0035810	positive regulation of urine volume	1813, 135	0.079818221	13	234	2	21031	1	1
GO:BP	GO:0007638	mechanosensory behavior	84189, 1813	0.079818221	13	234	2	21031	1	1
GO:BP	GO:0032091	negative regulation of protein binding	1400, 3676, 3078, 3434	0.080201487	73	234	4	21031	3	1
GO:BP	GO:0018958	phenol-containing compound metabolic process	1428, 1141, 2780, 5409, 1813	0.08061665	114	234	5	21031	1	4
GO:BP	GO:0043270	positive regulation of monoatomic ion transport	10345, 5023, 5354, 1520, 5652, 342667, 3783	0.08121485	209	234	7	21031	4	3
GO:BP	GO:0019882	antigen processing and presentation	2209, 3109, 10875, 1520, 64167	0.082217409	115	234	5	21031	5	0
GO:BP	GO:0034763	negative regulation of transmembrane transport	10345, 6536, 283518, 1813, 10008	0.082217409	115	234	5	21031	2	3
GO:BP	GO:1903707	negative regulation of hemopoiesis	28959, 53342, 10875, 301, 3635	0.082217409	115	234	5	21031	2	3
GO:BP	GO:0002376	immune system process	28959, 10411, 4485, 51412, 3604, 30061, 23220, 1113, 1141, 2209, 5764, 5168, 5079, 146850, 3109, 2633, 4321, 3676, 7494, 53342, 23533, 54567, 10875, 1520, 5052, 301, 10202, 3696, 5321, 3078, 3783, 1281, 3635, 973, 1051, 1958, 1813, 1960, 3434, 135, 7037, 64167, 2353, 3976	0.082217409	2776	234	44	21031	21	23
GO:BP	GO:0051954	positive regulation of amine transport	1141, 1813, 135	0.082217409	39	234	3	21031	1	2
GO:BP	GO:0006508	proteolysis	3336, 4485, 23220, 4321, 7494, 440730, 57761, 1520, 143941, 91862, 2346, 147686, 5652, 10753, 4804, 170690, 1368, 1649, 5122, 590, 7079, 1718, 29122, 26471, 50846, 64167, 79094, 79805	0.082217409	1573	234	28	21031	11	17
GO:BP	GO:0034764	positive regulation of transmembrane transport	10345, 5023, 5354, 26291, 1520, 342667, 3783	0.082217409	210	234	7	21031	4	3
GO:BP	GO:0050810	regulation of steroid biosynthetic process	3638, 50846, 27122, 1958	0.082268348	74	234	4	21031	2	2
GO:BP	GO:0007178	transmembrane receptor protein serine/threonine kinase signaling pathway	7494, 23090, 283375, 3696, 9518, 1281, 27122, 1958, 2353, 388585	0.082404586	374	234	10	21031	3	7
GO:BP	GO:0000165	MAPK cascade	146850, 2633, 26291, 7494, 78986, 3156, 23533, 5052, 91862, 4915, 9518, 59, 467, 1813, 5801, 3976	0.082775926	745	234	16	21031	7	9
GO:BP	GO:0050905	neuromuscular process	342667, 84189, 6329, 84504, 1813, 135	0.08293518	167	234	6	21031	3	3
GO:BP	GO:0032350	regulation of hormone metabolic process	8614, 27122, 1958	0.08293518	40	234	3	21031	1	2
GO:BP	GO:0098990	AMPA selective glutamate receptor signaling pathway	5354	0.08293518	1	234	1	21031	1	0
GO:BP	GO:0097639	L-lysine import across plasma membrane	84889	0.08293518	1	234	1	21031	0	1
GO:BP	GO:0086030	adenylate cyclase-activating adrenergic receptor signaling pathway involved in cardiac muscle relaxation	1113	0.08293518	1	234	1	21031	0	1
GO:BP	GO:1904063	negative regulation of cation transmembrane transport	10345, 283518, 1813, 10008	0.08293518	77	234	4	21031	2	2
GO:BP	GO:0051223	regulation of protein transport	3638, 10411, 1113, 111240474, 7494, 3156, 5743, 5122, 3783, 1813, 135	0.08293518	440	234	11	21031	3	8
GO:BP	GO:0032409	regulation of transporter activity	10345, 6536, 1520, 283518, 342667, 1813, 10008	0.08293518	213	234	7	21031	4	3
GO:BP	GO:0034589	hydroxyproline transport	6509	0.08293518	1	234	1	21031	0	1
GO:BP	GO:0030198	extracellular matrix organization	4321, 4629, 1520, 1308, 4060, 3908, 4239, 170690, 1281	0.08293518	324	234	9	21031	6	3
GO:BP	GO:0021771	lateral geniculate nucleus development	1141	0.08293518	1	234	1	21031	0	1
GO:BP	GO:0050783	cocaine metabolic process	590	0.08293518	1	234	1	21031	1	0
GO:BP	GO:0090074	negative regulation of protein homodimerization activity	3676	0.08293518	1	234	1	21031	1	0
GO:BP	GO:1902613	negative regulation of anti-Mullerian hormone signaling pathway	27122	0.08293518	1	234	1	21031	1	0
GO:BP	GO:1903988	iron ion export across plasma membrane	30061	0.08293518	1	234	1	21031	1	0
GO:BP	GO:0051937	catecholamine transport	1113, 1141, 1813, 135	0.08293518	75	234	4	21031	1	3
GO:BP	GO:0097640	L-ornithine import across plasma membrane	84889	0.08293518	1	234	1	21031	0	1
GO:BP	GO:1903917	positive regulation of endoplasmic reticulum stress-induced eIF2 alpha dephosphorylation	23645	0.08293518	1	234	1	21031	0	1
GO:BP	GO:0098609	cell-cell adhesion	56107, 51412, 56099, 27286, 1501, 5097, 146850, 3109, 3676, 7494, 10875, 64405, 301, 1002, 1051, 1960, 135, 7037, 80709	0.08293518	946	234	19	21031	7	12
GO:BP	GO:0050776	regulation of immune response	23220, 2209, 146850, 3109, 2633, 4321, 7494, 10875, 1520, 301, 5321, 3078, 3783, 1281, 3635, 973, 1813, 7037	0.08293518	881	234	18	21031	11	7
GO:BP	GO:1903039	positive regulation of leukocyte cell-cell adhesion	51412, 146850, 3109, 3676, 7494, 301, 1960, 7037	0.08293518	270	234	8	21031	4	4
GO:BP	GO:0051251	positive regulation of lymphocyte activation	51412, 1141, 146850, 3109, 7494, 301, 3635, 1960, 7037	0.08293518	323	234	9	21031	3	6
GO:BP	GO:1902612	regulation of anti-Mullerian hormone signaling pathway	27122	0.08293518	1	234	1	21031	1	0
GO:BP	GO:0060007	linear vestibuloocular reflex	84189	0.08293518	1	234	1	21031	1	0
GO:BP	GO:1903916	regulation of endoplasmic reticulum stress-induced eIF2 alpha dephosphorylation	23645	0.08293518	1	234	1	21031	0	1
GO:BP	GO:1903984	positive regulation of TRAIL-activated apoptotic signaling pathway	467	0.08293518	1	234	1	21031	0	1
GO:BP	GO:0002472	macrophage antigen processing and presentation	10875	0.08293518	1	234	1	21031	1	0
GO:BP	GO:1904530	negative regulation of actin filament binding	1400	0.08293518	1	234	1	21031	0	1
GO:BP	GO:0072303	positive regulation of glomerular metanephric mesangial cell proliferation	1958	0.08293518	1	234	1	21031	0	1
GO:BP	GO:0042110	T cell activation	51412, 3604, 146850, 3109, 7494, 54567, 10875, 301, 1051, 1958, 1960, 135, 7037	0.08293518	555	234	13	21031	5	8
GO:BP	GO:0009611	response to wounding	5023, 5764, 4321, 7494, 301, 1649, 5321, 5122, 1281, 4846, 1813, 135, 26509	0.08293518	557	234	13	21031	7	6
GO:BP	GO:0042417	dopamine metabolic process	1141, 2780, 1813	0.08293518	41	234	3	21031	0	3
GO:BP	GO:0070367	negative regulation of hepatocyte differentiation	2487	0.08293518	1	234	1	21031	1	0
GO:BP	GO:0060134	prepulse inhibition	1813, 135	0.08293518	14	234	2	21031	1	1
GO:BP	GO:0140914	zinc ion import into secretory vesicle	7780	0.08293518	1	234	1	21031	0	1
GO:BP	GO:1990771	clathrin-dependent extracellular exosome endocytosis	3676	0.08293518	1	234	1	21031	1	0
GO:BP	GO:0007584	response to nutrient	8614, 7494, 9388, 5743, 590, 7037	0.08293518	167	234	6	21031	3	3
GO:BP	GO:0072210	metanephric nephron development	1958, 3976, 388585	0.08293518	41	234	3	21031	0	3
GO:BP	GO:0043062	extracellular structure organization	4321, 4629, 1520, 1308, 4060, 3908, 4239, 170690, 1281	0.08293518	325	234	9	21031	6	3
GO:BP	GO:0140915	zinc ion import into zymogen granule	7780	0.08293518	1	234	1	21031	0	1
GO:BP	GO:0003307	regulation of Wnt signaling pathway involved in heart development	115701	0.08293518	1	234	1	21031	0	1
GO:BP	GO:1905032	negative regulation of membrane repolarization during cardiac muscle cell action potential	10008	0.08293518	1	234	1	21031	0	1
GO:BP	GO:0003308	negative regulation of Wnt signaling pathway involved in heart development	115701	0.08293518	1	234	1	21031	0	1
GO:BP	GO:1901303	negative regulation of cargo loading into COPII-coated vesicle	3638	0.08293518	1	234	1	21031	1	0
GO:BP	GO:0071471	cellular response to non-ionic osmotic stress	5743	0.08293518	1	234	1	21031	0	1
GO:BP	GO:0043496	regulation of protein homodimerization activity	3676	0.08293518	1	234	1	21031	1	0
GO:BP	GO:0007229	integrin-mediated signaling pathway	5764, 3676, 3908, 3696, 1281	0.08293518	117	234	5	21031	5	0
GO:BP	GO:0140917	zinc ion import into mitochondrion	7780	0.08293518	1	234	1	21031	0	1
GO:BP	GO:0150076	neuroinflammatory response	2780, 5743, 26471, 135	0.08293518	77	234	4	21031	1	3
GO:BP	GO:0044281	small molecule metabolic process	387522, 3638, 1428, 83667, 2572, 5354, 123099, 7494, 100137049, 3156, 54541, 57761, 9388, 143941, 301, 2222, 3157, 5743, 3422, 5321, 2523, 467, 6307, 9540, 1718, 4846, 26471, 27122, 1958, 57540, 113675	0.08293518	1813	234	31	21031	13	18
GO:BP	GO:0071805	potassium ion transmembrane transport	57582, 283518, 3756, 60598, 3742, 3783, 10008	0.08293518	212	234	7	21031	2	5
GO:BP	GO:0045619	regulation of lymphocyte differentiation	51412, 146850, 7494, 10875, 301, 3635, 1960	0.08293518	213	234	7	21031	2	5
GO:BP	GO:0006665	sphingolipid metabolic process	100130207, 5023, 5168, 123099, 9375, 3696	0.08293518	162	234	6	21031	2	4
GO:BP	GO:0006644	phospholipid metabolic process	5168, 7494, 100137049, 23533, 9388, 2222, 3157, 3422, 5321, 3635	0.08293518	381	234	10	21031	7	3
GO:BP	GO:0045229	external encapsulating structure organization	4321, 4629, 1520, 1308, 4060, 3908, 4239, 170690, 1281	0.08293518	326	234	9	21031	6	3
GO:BP	GO:0045582	positive regulation of T cell differentiation	51412, 146850, 7494, 301, 1960	0.08293518	117	234	5	21031	1	4
GO:BP	GO:0046448	tropane alkaloid metabolic process	590	0.08293518	1	234	1	21031	1	0
GO:BP	GO:1905025	negative regulation of membrane repolarization during ventricular cardiac muscle cell action potential	10008	0.08293518	1	234	1	21031	0	1
GO:BP	GO:1905897	regulation of response to endoplasmic reticulum stress	23645, 7494, 1649, 26471	0.08293518	76	234	4	21031	0	4
GO:BP	GO:0061873	regulation of hepatic stellate cell contraction	59	0.08293518	1	234	1	21031	0	1
GO:BP	GO:0014854	response to inactivity	6442, 1813	0.08293518	14	234	2	21031	0	2
GO:BP	GO:0060345	spleen trabecula formation	30061	0.08293518	1	234	1	21031	1	0
GO:BP	GO:0014740	negative regulation of muscle hyperplasia	4846	0.08293518	1	234	1	21031	0	1
GO:BP	GO:1904617	negative regulation of actin binding	1400	0.08293518	1	234	1	21031	0	1
GO:BP	GO:0060262	negative regulation of N-terminal protein palmitoylation	57467	0.08293518	1	234	1	21031	0	1
GO:BP	GO:0014738	regulation of muscle hyperplasia	4846	0.08293518	1	234	1	21031	0	1
GO:BP	GO:0060254	regulation of N-terminal protein palmitoylation	57467	0.08293518	1	234	1	21031	0	1
GO:BP	GO:0048715	negative regulation of oligodendrocyte differentiation	84504, 388585	0.08293518	14	234	2	21031	0	2
GO:BP	GO:0060234	neuroblast delamination	80709	0.08293518	1	234	1	21031	0	1
GO:BP	GO:0099551	trans-synaptic signaling by neuropeptide, modulating synaptic transmission	4915	0.08293518	1	234	1	21031	1	0
GO:BP	GO:1902310	positive regulation of peptidyl-serine dephosphorylation	23645	0.08293518	1	234	1	21031	0	1
GO:BP	GO:0010335	response to non-ionic osmotic stress	5743	0.08293518	1	234	1	21031	0	1
GO:BP	GO:0036497	eIF2alpha dephosphorylation in response to endoplasmic reticulum stress	23645	0.08293518	1	234	1	21031	0	1
GO:BP	GO:0002616	regulation of macrophage antigen processing and presentation	10875	0.08293518	1	234	1	21031	1	0
GO:BP	GO:0002617	negative regulation of macrophage antigen processing and presentation	10875	0.08293518	1	234	1	21031	1	0
GO:BP	GO:0015826	threonine transport	6509	0.08293518	1	234	1	21031	0	1
GO:BP	GO:0015908	fatty acid transport	301, 5743, 5321, 1813, 6578	0.08293518	118	234	5	21031	2	3
GO:BP	GO:0002683	negative regulation of immune system process	28959, 23220, 2633, 4321, 53342, 10875, 301, 1281, 3635, 1051, 1813, 135	0.08293518	495	234	12	21031	6	6
GO:BP	GO:0048877	homeostasis of number of retina cells	2780	0.08293518	1	234	1	21031	0	1
GO:BP	GO:0061872	hepatic stellate cell contraction	59	0.08293518	1	234	1	21031	0	1
GO:BP	GO:1904905	negative regulation of endothelial cell-matrix adhesion via fibronectin	4321	0.08293518	1	234	1	21031	1	0
GO:BP	GO:0061874	positive regulation of hepatic stellate cell contraction	59	0.08293518	1	234	1	21031	0	1
GO:BP	GO:0071634	regulation of transforming growth factor beta production	4060, 5743, 3696	0.084253661	42	234	3	21031	2	1
GO:BP	GO:0045454	cell redox homeostasis	5052, 1649, 4846	0.084253661	42	234	3	21031	1	2
GO:MF	GO:0005267	potassium channel activity	57582, 3756, 2899, 60598, 3742, 3783, 10008	0.084322844	124	244	7	20212	1	6
GO:MF	GO:0005261	monoatomic cation channel activity	5023, 57582, 1141, 9177, 3756, 2899, 60598, 3742, 3783, 6329, 342372, 10008	0.084322844	336	244	12	20212	3	9
GO:BP	GO:2000147	positive regulation of cell motility	27286, 5764, 5354, 5168, 3676, 7494, 223117, 301, 5743, 59352, 2523, 59, 4846	0.084821092	568	234	13	21031	7	6
GO:MF	GO:0005201	extracellular matrix structural constituent	27286, 10875, 256076, 1308, 4060, 3908, 4239, 1281	0.085251916	167	244	8	20212	5	3
GO:MF	GO:0046873	metal ion transmembrane transporter activity	6536, 30061, 57582, 3756, 283375, 284111, 7780, 2899, 60598, 3742, 3783, 6329, 342372, 10008	0.085251916	445	244	14	20212	3	11
GO:MF	GO:0008324	monoatomic cation transmembrane transporter activity	6536, 5023, 30061, 57582, 1141, 9177, 3756, 283375, 284111, 7780, 2899, 60598, 3742, 3783, 6329, 342372, 10008	0.085287463	608	244	17	20212	4	13
GO:BP	GO:0007601	visual perception	1141, 6004, 54567, 4060, 2780, 84189, 7439	0.085425404	219	234	7	21031	2	5
GO:BP	GO:0071310	cellular response to organic substance	3638, 10411, 4485, 23645, 83667, 8614, 2633, 4321, 26291, 3676, 7494, 9177, 23316, 54541, 57761, 1520, 4915, 301, 340706, 4804, 5743, 1649, 9518, 467, 1281, 4846, 1051, 1958, 1813, 3434, 7037, 2353, 4168	0.085729575	1971	234	33	21031	13	20
GO:BP	GO:0034638	phosphatidylcholine catabolic process	5168, 5321	0.08644778	15	234	2	21031	2	0
GO:BP	GO:0070365	hepatocyte differentiation	301, 2487	0.08644778	15	234	2	21031	2	0
GO:BP	GO:0044849	estrous cycle	5764, 1958	0.08644778	15	234	2	21031	1	1
GO:BP	GO:0045834	positive regulation of lipid metabolic process	26291, 7494, 301, 5743, 57540	0.086798268	122	234	5	21031	1	4
GO:BP	GO:0019725	cellular homeostasis	10345, 5023, 30061, 8614, 26291, 7494, 5052, 283375, 7780, 55144, 4804, 1649, 3783, 4846, 1813, 7037, 10008	0.087034569	831	234	17	21031	4	13
GO:CC	GO:0009536	plastid	2523	0.087058371	1	250	1	22097	0	1
GO:CC	GO:0005586	collagen type III trimer	1281	0.087058371	1	250	1	22097	1	0
GO:BP	GO:0001937	negative regulation of endothelial cell proliferation	54567, 4804, 64102	0.088408442	43	234	3	21031	1	2
GO:BP	GO:0034329	cell junction assembly	27286, 1141, 1501, 23316, 64405, 91862, 1308, 4915, 1002, 84189, 1813	0.088905746	449	234	11	21031	4	7
GO:BP	GO:0007519	skeletal muscle tissue development	5079, 56203, 467, 26471, 1958, 2353	0.089998881	171	234	6	21031	1	5
GO:BP	GO:0051402	neuron apoptotic process	219699, 4915, 4804, 1649, 26471, 1051, 1958, 135	0.089998881	276	234	8	21031	2	6
GO:BP	GO:0050953	sensory perception of light stimulus	1141, 6004, 54567, 4060, 2780, 84189, 7439	0.089998881	222	234	7	21031	2	5
GO:BP	GO:0014070	response to organic cyclic compound	3638, 10411, 5023, 1141, 8614, 9177, 54541, 2780, 301, 5743, 5122, 590, 50846, 1958, 1813, 3434, 135, 2353	0.092387177	905	234	18	21031	6	12
GO:BP	GO:0006979	response to oxidative stress	83667, 8614, 7494, 5052, 301, 10202, 2119, 5743, 4846, 2353	0.093684357	393	234	10	21031	2	8
GO:BP	GO:1901017	negative regulation of potassium ion transmembrane transporter activity	283518, 10008	0.095858005	16	234	2	21031	1	1
GO:BP	GO:1900102	negative regulation of endoplasmic reticulum unfolded protein response	23645, 7494	0.095858005	16	234	2	21031	0	2
GO:BP	GO:0072109	glomerular mesangium development	59, 1958	0.095858005	16	234	2	21031	0	2
GO:BP	GO:0007405	neuroblast proliferation	5764, 1463, 1813, 80709	0.095858005	82	234	4	21031	1	3
GO:BP	GO:0001974	blood vessel remodeling	54567, 4846, 3976	0.097938553	45	234	3	21031	0	3
GO:BP	GO:1900271	regulation of long-term synaptic potentiation	5764, 1813, 135	0.097938553	45	234	3	21031	2	1
GO:BP	GO:0031328	positive regulation of cellular biosynthetic process	79924, 4485, 6536, 51412, 30061, 23645, 5354, 5079, 111240474, 4321, 26291, 100271849, 7494, 23090, 23316, 53342, 54567, 283375, 4060, 4915, 654463, 301, 2119, 4804, 5743, 1649, 3696, 59, 4922, 467, 4846, 26471, 1051, 1958, 1813, 1960, 10962, 7037, 80709, 2353, 3976, 388585	0.09814711	2685	234	42	21031	11	31
GO:BP	GO:1904427	positive regulation of calcium ion transmembrane transport	10345, 5023, 5354, 342667	0.098709128	83	234	4	21031	3	1
GO:BP	GO:0040017	positive regulation of locomotion	27286, 5764, 5354, 5168, 3676, 7494, 223117, 301, 5743, 59352, 2523, 59, 4846	0.099282546	583	234	13	21031	7	6
GO:BP	GO:0085029	extracellular matrix assembly	4629, 4239, 1281	0.102679955	46	234	3	21031	1	2
GO:BP	GO:0043523	regulation of neuron apoptotic process	219699, 4915, 1649, 26471, 1051, 1958, 135	0.102679955	229	234	7	21031	2	5
GO:BP	GO:0031641	regulation of myelination	5764, 84504, 388585	0.102679955	46	234	3	21031	1	2
GO:BP	GO:0045687	positive regulation of glial cell differentiation	5764, 84504, 3976	0.102679955	46	234	3	21031	1	2
GO:BP	GO:2000345	regulation of hepatocyte proliferation	5764, 7494	0.104570887	17	234	2	21031	1	1
GO:BP	GO:0030322	stabilization of membrane potential	60598, 3783	0.104570887	17	234	2	21031	0	2
GO:BP	GO:0050871	positive regulation of B cell activation	1141, 7494, 3635, 7037	0.104570887	85	234	4	21031	1	3
GO:BP	GO:1903587	regulation of blood vessel endothelial cell proliferation involved in sprouting angiogenesis	54567, 4804	0.104570887	17	234	2	21031	0	2
GO:BP	GO:0045579	positive regulation of B cell differentiation	7494, 3635	0.104570887	17	234	2	21031	0	2
GO:BP	GO:1902259	regulation of delayed rectifier potassium channel activity	283518, 10008	0.104570887	17	234	2	21031	1	1
GO:BP	GO:0060221	retinal rod cell differentiation	4915, 2780	0.104570887	17	234	2	21031	1	1
GO:BP	GO:0050746	regulation of lipoprotein metabolic process	9388, 57467	0.104570887	17	234	2	21031	1	1
GO:BP	GO:0032905	transforming growth factor beta1 production	4060, 1281	0.104570887	17	234	2	21031	2	0
GO:MF	GO:0022836	gated channel activity	5023, 57582, 1141, 9177, 3756, 2899, 60598, 3742, 3783, 6329, 10008	0.10474304	315	244	11	20212	2	9
GO:MF	GO:0098960	postsynaptic neurotransmitter receptor activity	1141, 9177, 2899, 1132, 1813	0.105382025	72	244	5	20212	1	4
GO:BP	GO:0051897	positive regulation of phosphatidylinositol 3-kinase/protein kinase B signal transduction	219699, 7494, 23533, 4915, 9518, 4922	0.105820061	179	234	6	21031	3	3
GO:BP	GO:0014003	oligodendrocyte development	5354, 84504, 388585	0.106603914	47	234	3	21031	1	2
GO:BP	GO:0019884	antigen processing and presentation of exogenous antigen	2209, 3109, 1520	0.106603914	47	234	3	21031	3	0
GO:CC	GO:0032279	asymmetric synapse	6536, 1501, 3756, 4915, 2899, 22866, 4804, 9229, 135	0.107357034	334	250	9	22097	2	7
GO:BP	GO:0009891	positive regulation of biosynthetic process	79924, 4485, 6536, 51412, 30061, 23645, 5354, 5079, 111240474, 4321, 26291, 100271849, 7494, 23090, 23316, 53342, 54567, 283375, 4060, 4915, 654463, 301, 2119, 4804, 5743, 1649, 3696, 59, 4922, 467, 4846, 26471, 1051, 1958, 1813, 1960, 10962, 7037, 80709, 2353, 3976, 388585	0.107407136	2706	234	42	21031	11	31
GO:BP	GO:0048708	astrocyte differentiation	5354, 135, 3976, 388585	0.107646063	86	234	4	21031	2	2
GO:CC	GO:0043195	terminal bouton	23025, 4915, 2899	0.108574376	46	250	3	22097	1	2
GO:CC	GO:0098588	bounding membrane of organelle	10345, 6536, 23025, 79694, 5023, 23645, 83667, 202915, 2572, 2209, 3109, 79623, 111240474, 2633, 51555, 100137049, 3156, 9375, 11010, 3756, 4915, 2780, 301, 7780, 10317, 5743, 5321, 2523, 8120, 1718, 4846, 50846, 1813, 7037, 83988, 26509	0.108574376	2203	250	36	22097	14	22
GO:CC	GO:0009925	basal plasma membrane	6536, 30061, 115701, 283375, 301, 7439, 7037, 6578	0.108574376	281	250	8	22097	3	5
GO:CC	GO:0099501	exocytic vesicle membrane	6536, 23025, 2572, 1813, 26509	0.108574376	128	250	5	22097	1	4
GO:CC	GO:0030672	synaptic vesicle membrane	6536, 23025, 2572, 1813, 26509	0.108574376	128	250	5	22097	1	4
GO:CC	GO:0019897	extrinsic component of plasma membrane	64405, 2780, 22866, 1002, 342667	0.108574376	129	250	5	22097	1	4
GO:BP	GO:0006952	defense response	4485, 5023, 23220, 1113, 2209, 5764, 5354, 146850, 2633, 4321, 100137049, 53342, 54541, 10875, 1520, 5052, 2780, 301, 5743, 3078, 3783, 26471, 1051, 1813, 3434, 135, 7037, 80709, 56925, 2353	0.109137471	1791	234	30	21031	14	16
GO:BP	GO:0021954	central nervous system neuron development	1141, 143941, 4915, 1813	0.109842492	87	234	4	21031	1	3
GO:BP	GO:0045580	regulation of T cell differentiation	51412, 146850, 7494, 10875, 301, 1960	0.109842492	181	234	6	21031	2	4
GO:BP	GO:0021953	central nervous system neuron differentiation	1141, 54567, 143941, 4915, 1813, 388585	0.109842492	181	234	6	21031	1	5
GO:BP	GO:0021782	glial cell development	5354, 4915, 84504, 135, 388585	0.109842492	132	234	5	21031	3	2
GO:BP	GO:2001259	positive regulation of cation channel activity	10345, 1520, 342667	0.109842492	48	234	3	21031	3	0
GO:BP	GO:0006636	unsaturated fatty acid biosynthetic process	301, 5743, 5321	0.109842492	48	234	3	21031	2	1
GO:BP	GO:0150104	transport across blood-brain barrier	6536, 84889, 6509, 7037	0.109842492	87	234	4	21031	1	3
GO:BP	GO:0006814	sodium ion transport	6536, 284111, 5652, 6329, 4846, 1813, 10008	0.109842492	234	234	7	21031	0	7
GO:BP	GO:0045747	positive regulation of Notch signaling pathway	54567, 4846, 388585	0.109842492	48	234	3	21031	0	3
GO:BP	GO:1904645	response to amyloid-beta	4321, 3676, 4804	0.109842492	48	234	3	21031	2	1
GO:BP	GO:0045776	negative regulation of blood pressure	79924, 4846, 1813	0.109842492	48	234	3	21031	0	3
GO:BP	GO:0010232	vascular transport	6536, 84889, 6509, 7037	0.109842492	87	234	4	21031	1	3
GO:BP	GO:0006693	prostaglandin metabolic process	301, 5743, 5321	0.109842492	48	234	3	21031	2	1
GO:BP	GO:0001764	neuron migration	54541, 285313, 2676, 4915, 1281, 1813	0.110235757	182	234	6	21031	3	3
GO:BP	GO:0007565	female pregnancy	4485, 8614, 5764, 5743, 2353, 3976	0.110235757	182	234	6	21031	1	5
GO:BP	GO:0033122	negative regulation of purine nucleotide catabolic process	54541, 26471	0.111853937	18	234	2	21031	0	2
GO:BP	GO:0045717	negative regulation of fatty acid biosynthetic process	3638, 57761	0.111853937	18	234	2	21031	1	1
GO:BP	GO:0060538	skeletal muscle organ development	5079, 56203, 467, 26471, 1958, 2353	0.111853937	183	234	6	21031	1	5
GO:BP	GO:0045820	negative regulation of glycolytic process	54541, 26471	0.111853937	18	234	2	21031	0	2
GO:BP	GO:0030812	negative regulation of nucleotide catabolic process	54541, 26471	0.111853937	18	234	2	21031	0	2
GO:BP	GO:0032310	prostaglandin secretion	5743, 5321	0.111853937	18	234	2	21031	1	1
GO:BP	GO:0042310	vasoconstriction	5023, 3676, 5743, 59	0.1118972	88	234	4	21031	1	3
GO:BP	GO:0006953	acute-phase response	5743, 1051, 7037	0.113647538	49	234	3	21031	1	2
GO:BP	GO:0050670	regulation of lymphocyte proliferation	3604, 1141, 3109, 301, 3635, 1051, 7037	0.113647538	237	234	7	21031	3	4
GO:BP	GO:0031589	cell-substrate adhesion	2633, 4321, 3676, 1308, 27076, 340706, 3696, 2523, 1281	0.113647538	351	234	9	21031	7	2
GO:BP	GO:0006692	prostanoid metabolic process	301, 5743, 5321	0.113647538	49	234	3	21031	2	1
GO:CC	GO:0070382	exocytic vesicle	6536, 23025, 30061, 2572, 84958, 1813, 26509	0.113774139	233	250	7	22097	2	5
GO:CC	GO:0043005	neuron projection	23025, 1141, 1501, 2572, 1400, 3676, 9177, 116442, 3756, 4915, 2780, 2899, 3908, 4804, 3742, 1132, 5743, 5122, 8120, 4922, 3783, 1813, 135, 10008	0.113774139	1334	250	24	22097	7	17
GO:CC	GO:0008076	voltage-gated potassium channel complex	3756, 3742, 3783, 10008	0.113774139	88	250	4	22097	1	3
GO:CC	GO:0099572	postsynaptic specialization	6536, 1141, 1501, 3756, 4915, 2899, 22866, 4804, 9229	0.113774139	346	250	9	22097	1	8
GO:CC	GO:0030424	axon	23025, 2572, 1400, 3676, 3756, 4915, 2899, 4804, 3742, 5122, 8120, 4922, 1813, 135	0.113774139	656	250	14	22097	5	9
GO:BP	GO:0002573	myeloid leukocyte differentiation	10202, 3696, 3635, 1051, 7037, 2353, 3976	0.115178155	238	234	7	21031	2	5
GO:BP	GO:0042632	cholesterol homeostasis	3638, 7494, 9388, 57540	0.115178155	89	234	4	21031	2	2
GO:CC	GO:0030665	clathrin-coated vesicle membrane	2572, 2209, 8120, 7037, 83988	0.115428573	134	250	5	22097	3	2
GO:BP	GO:0043393	regulation of protein binding	1400, 3676, 57761, 3078, 3434	0.116013877	135	234	5	21031	3	2
GO:BP	GO:0009607	response to biotic stimulus	10345, 4485, 23220, 1113, 2209, 146850, 2633, 4321, 7494, 54541, 10875, 1520, 5052, 654463, 301, 10317, 5743, 1649, 3696, 5122, 59, 3078, 4846, 1051, 1813, 3434, 2353	0.118184072	1586	234	27	21031	12	15
GO:BP	GO:0055092	sterol homeostasis	3638, 7494, 9388, 57540	0.11841222	90	234	4	21031	2	2
GO:BP	GO:2001222	regulation of neuron migration	285313, 1281, 1813	0.11841222	50	234	3	21031	2	1
GO:BP	GO:0089718	amino acid import across plasma membrane	6536, 84889, 6509	0.11841222	50	234	3	21031	0	3
GO:BP	GO:0015807	L-amino acid transport	6536, 84889, 6509, 2780	0.11841222	90	234	4	21031	0	4
GO:BP	GO:0006950	response to stress	3638, 3336, 4485, 51412, 5023, 23645, 83667, 23220, 1113, 1141, 8614, 2209, 5764, 5354, 146850, 2633, 4321, 26291, 7494, 100137049, 53342, 3310, 54541, 10875, 57761, 1520, 5052, 91862, 283375, 2780, 301, 10202, 2119, 55144, 5743, 1649, 5321, 5122, 467, 3078, 3783, 1281, 4846, 26471, 1051, 1958, 1813, 3434, 135, 7037, 80709, 56925, 2353, 79094, 3976, 26509	0.119955332	3855	234	56	21031	21	35
GO:BP	GO:0015810	aspartate transmembrane transport	6509, 55144	0.120239437	19	234	2	21031	0	2
GO:BP	GO:0036499	PERK-mediated unfolded protein response	23645, 1649	0.120239437	19	234	2	21031	0	2
GO:BP	GO:2000353	positive regulation of endothelial cell apoptotic process	3676, 7494	0.120239437	19	234	2	21031	1	1
GO:BP	GO:0019430	removal of superoxide radicals	5052, 4846	0.120239437	19	234	2	21031	1	1
GO:BP	GO:0032944	regulation of mononuclear cell proliferation	3604, 1141, 3109, 301, 3635, 1051, 7037	0.120239437	241	234	7	21031	3	4
GO:BP	GO:0044057	regulation of system process	79924, 10345, 5023, 1113, 3676, 23316, 5743, 6442, 6329, 4846, 1813, 10008	0.120673187	542	234	12	21031	2	10
GO:BP	GO:0030900	forebrain development	1141, 5079, 4915, 2523, 5122, 1281, 1813, 80709, 285025, 388585	0.120918386	417	234	10	21031	3	7
GO:BP	GO:0007422	peripheral nervous system development	2676, 4915, 3908, 1960	0.120918386	91	234	4	21031	2	2
GO:BP	GO:0042445	hormone metabolic process	1428, 8614, 10202, 5122, 590, 27122, 1958	0.121842115	242	234	7	21031	3	4
GO:CC	GO:0005581	collagen trimer	256076, 1308, 4060, 1281	0.123574224	91	250	4	22097	2	2
GO:BP	GO:0016485	protein processing	1520, 1368, 5122, 590, 1718, 50846, 79094	0.12411842	243	234	7	21031	4	3
GO:BP	GO:1901606	alpha-amino acid catabolic process	1428, 2572, 4846, 113675	0.124759444	92	234	4	21031	1	3
GO:BP	GO:1900168	positive regulation of glial cell-derived neurotrophic factor production	1813	0.125299687	2	234	1	21031	0	1
GO:BP	GO:2000016	negative regulation of determination of dorsal identity	1649	0.125299687	2	234	1	21031	0	1
GO:BP	GO:1990646	cellular response to prolactin	2353	0.125299687	2	234	1	21031	0	1
GO:BP	GO:1903121	regulation of TRAIL-activated apoptotic signaling pathway	467	0.125299687	2	234	1	21031	0	1
GO:BP	GO:0072301	regulation of metanephric glomerular mesangial cell proliferation	1958	0.125299687	2	234	1	21031	0	1
GO:BP	GO:0006500	N-terminal protein palmitoylation	57467	0.125299687	2	234	1	21031	0	1
GO:BP	GO:0097485	neuron projection guidance	219699, 223117, 2676, 3908, 4804, 1002, 59352	0.125299687	249	234	7	21031	2	5
GO:BP	GO:0042418	epinephrine biosynthetic process	5409	0.125299687	2	234	1	21031	0	1
GO:BP	GO:0070366	regulation of hepatocyte differentiation	2487	0.125299687	2	234	1	21031	1	0
GO:BP	GO:0006540	glutamate decarboxylation to succinate	2572	0.125299687	2	234	1	21031	0	1
GO:BP	GO:0051952	regulation of amine transport	1113, 1141, 1813, 135	0.125299687	94	234	4	21031	1	3
GO:BP	GO:0031284	positive regulation of guanylate cyclase activity	4846	0.125299687	2	234	1	21031	0	1
GO:BP	GO:1905223	epicardium morphogenesis	115701	0.125299687	2	234	1	21031	0	1
GO:BP	GO:1903489	positive regulation of lactation	7494	0.125299687	2	234	1	21031	0	1
GO:BP	GO:0030581	symbiont intracellular protein transport in host	3434	0.125299687	2	234	1	21031	1	0
GO:BP	GO:0072554	blood vessel lumenization	54567	0.125299687	2	234	1	21031	0	1
GO:BP	GO:0061870	positive regulation of hepatic stellate cell migration	59	0.125299687	2	234	1	21031	0	1
GO:BP	GO:0061869	regulation of hepatic stellate cell migration	59	0.125299687	2	234	1	21031	0	1
GO:BP	GO:0043011	myeloid dendritic cell differentiation	10202, 3696	0.125299687	20	234	2	21031	1	1
GO:BP	GO:0032227	negative regulation of synaptic transmission, dopaminergic	5743	0.125299687	2	234	1	21031	0	1
GO:BP	GO:0051046	regulation of secretion	5023, 1113, 1141, 7494, 3156, 301, 5321, 5122, 3783, 1813, 135, 3976, 26509	0.125299687	619	234	13	21031	5	8
GO:BP	GO:0003306	Wnt signaling pathway involved in heart development	115701	0.125299687	2	234	1	21031	0	1
GO:BP	GO:1900166	regulation of glial cell-derived neurotrophic factor production	1813	0.125299687	2	234	1	21031	0	1
GO:BP	GO:2000707	positive regulation of dense core granule biogenesis	1113	0.125299687	2	234	1	21031	0	1
GO:BP	GO:0007188	adenylate cyclase-modulating G protein-coupled receptor signaling pathway	79924, 1113, 2780, 2899, 1132, 1813, 135	0.125299687	246	234	7	21031	1	6
GO:BP	GO:0061868	hepatic stellate cell migration	59	0.125299687	2	234	1	21031	0	1
GO:BP	GO:0071506	cellular response to mycophenolic acid	1958	0.125299687	2	234	1	21031	0	1
GO:BP	GO:0050993	dimethylallyl diphosphate metabolic process	3422	0.125299687	2	234	1	21031	1	0
GO:BP	GO:0071505	response to mycophenolic acid	1958	0.125299687	2	234	1	21031	0	1
GO:BP	GO:2000351	regulation of endothelial cell apoptotic process	26291, 3676, 7494	0.125299687	52	234	3	21031	1	2
GO:BP	GO:0045659	negative regulation of neutrophil differentiation	3635	0.125299687	2	234	1	21031	0	1
GO:BP	GO:0003366	cell-matrix adhesion involved in ameboidal cell migration	3676	0.125299687	2	234	1	21031	1	0
GO:BP	GO:0044467	glial cell-derived neurotrophic factor production	1813	0.125299687	2	234	1	21031	0	1
GO:BP	GO:0043381	negative regulation of memory T cell differentiation	10875	0.125299687	2	234	1	21031	1	0
GO:BP	GO:0045599	negative regulation of fat cell differentiation	3638, 57761, 1649	0.125299687	52	234	3	21031	1	2
GO:BP	GO:0043279	response to alkaloid	1141, 590, 1813, 135	0.125299687	95	234	4	21031	2	2
GO:BP	GO:0050992	dimethylallyl diphosphate biosynthetic process	3422	0.125299687	2	234	1	21031	1	0
GO:BP	GO:0090362	positive regulation of platelet-derived growth factor production	5743	0.125299687	2	234	1	21031	0	1
GO:BP	GO:1901301	regulation of cargo loading into COPII-coated vesicle	3638	0.125299687	2	234	1	21031	1	0
GO:BP	GO:0007411	axon guidance	219699, 223117, 2676, 3908, 4804, 1002, 59352	0.125299687	249	234	7	21031	2	5
GO:BP	GO:0071498	cellular response to fluid shear stress	7494, 5743	0.125299687	20	234	2	21031	0	2
GO:BP	GO:0071456	cellular response to hypoxia	4485, 8614, 5743, 1813, 2353	0.125299687	142	234	5	21031	0	5
GO:BP	GO:0033138	positive regulation of peptidyl-serine phosphorylation	4915, 5743, 7037, 3976	0.125299687	95	234	4	21031	2	2
GO:BP	GO:1901653	cellular response to peptide	3638, 26291, 3676, 7494, 57761, 340706, 4804, 9518, 2353	0.125299687	364	234	9	21031	3	6
GO:BP	GO:0060537	muscle tissue development	5079, 115701, 4629, 54567, 56203, 467, 1281, 26471, 1958, 2353	0.125299687	420	234	10	21031	2	8
GO:BP	GO:0035674	tricarboxylic acid transmembrane transport	284111	0.125299687	2	234	1	21031	0	1
GO:BP	GO:0014806	smooth muscle hyperplasia	4846	0.125299687	2	234	1	21031	0	1
GO:BP	GO:0014900	muscle hyperplasia	4846	0.125299687	2	234	1	21031	0	1
GO:BP	GO:0140039	cell-cell adhesion in response to extracellular stimulus	3676	0.125299687	2	234	1	21031	1	0
GO:BP	GO:0015741	fumarate transport	284111	0.125299687	2	234	1	21031	0	1
GO:BP	GO:0099540	trans-synaptic signaling by neuropeptide	4915	0.125299687	2	234	1	21031	1	0
GO:BP	GO:0035270	endocrine system development	301, 5122, 84504, 27122, 1813	0.125299687	142	234	5	21031	2	3
GO:BP	GO:1904616	regulation of actin binding	1400	0.125299687	2	234	1	21031	0	1
GO:BP	GO:1904529	regulation of actin filament binding	1400	0.125299687	2	234	1	21031	0	1
GO:BP	GO:0060092	regulation of synaptic transmission, glycinergic	6536	0.125299687	2	234	1	21031	0	1
GO:BP	GO:0100001	regulation of skeletal muscle contraction by action potential	6329	0.125299687	2	234	1	21031	0	1
GO:BP	GO:0019060	intracellular transport of viral protein in host cell	3434	0.125299687	2	234	1	21031	1	0
GO:BP	GO:0019217	regulation of fatty acid metabolic process	3638, 57761, 301, 5743	0.125299687	93	234	4	21031	2	2
GO:BP	GO:0032880	regulation of protein localization	3638, 10411, 83667, 1113, 111240474, 2633, 7494, 3156, 440730, 4804, 5743, 342667, 5122, 3783, 1813, 135, 7037	0.125299687	889	234	17	21031	6	11
GO:BP	GO:0098869	cellular oxidant detoxification	83667, 5052, 5743, 4846	0.125299687	94	234	4	21031	1	3
GO:BP	GO:1903862	positive regulation of oxidative phosphorylation	26471	0.125299687	2	234	1	21031	0	1
GO:BP	GO:0001805	positive regulation of type III hypersensitivity	2209	0.125299687	2	234	1	21031	1	0
GO:BP	GO:0001803	regulation of type III hypersensitivity	2209	0.125299687	2	234	1	21031	1	0
GO:BP	GO:0001802	type III hypersensitivity	2209	0.125299687	2	234	1	21031	1	0
GO:BP	GO:0034478	phosphatidylglycerol catabolic process	5321	0.125299687	2	234	1	21031	1	0
GO:BP	GO:1902692	regulation of neuroblast proliferation	5764, 1463, 1813	0.125299687	53	234	3	21031	1	2
GO:BP	GO:0001581	detection of chemical stimulus involved in sensory perception of sour taste	342372	0.125299687	2	234	1	21031	1	0
GO:BP	GO:1904019	epithelial cell apoptotic process	4485, 26291, 3676, 7494, 26471	0.125299687	140	234	5	21031	1	4
GO:BP	GO:1903829	positive regulation of protein localization	10411, 83667, 111240474, 7494, 4804, 5743, 342667, 5122, 3783, 135, 7037	0.125299687	490	234	11	21031	3	8
GO:BP	GO:0050870	positive regulation of T cell activation	51412, 146850, 3109, 7494, 301, 1960, 7037	0.125299687	247	234	7	21031	3	4
GO:BP	GO:0031104	dendrite regeneration	5764	0.125299687	2	234	1	21031	1	0
GO:BP	GO:1901899	positive regulation of relaxation of cardiac muscle	1113	0.125299687	2	234	1	21031	0	1
GO:BP	GO:0002554	serotonin secretion by platelet	5023	0.125299687	2	234	1	21031	0	1
GO:BP	GO:0120302	background adaptation	2780	0.125299687	2	234	1	21031	0	1
GO:BP	GO:0036316	SREBP-SCAP complex retention in endoplasmic reticulum	3638	0.125299687	2	234	1	21031	1	0
GO:BP	GO:1902010	negative regulation of translation in response to endoplasmic reticulum stress	83667	0.125299687	2	234	1	21031	0	1
GO:BP	GO:0010038	response to metal ion	3756, 284111, 7780, 5743, 5122, 342618, 1813, 7037, 2353	0.125299687	360	234	9	21031	1	8
GO:BP	GO:0036496	regulation of translational initiation by eIF2 alpha dephosphorylation	23645	0.125299687	2	234	1	21031	0	1
GO:BP	GO:0036345	platelet maturation	342618	0.125299687	2	234	1	21031	0	1
GO:BP	GO:1901846	positive regulation of cell communication by electrical coupling involved in cardiac conduction	10345	0.125299687	2	234	1	21031	1	0
GO:BP	GO:1903060	negative regulation of protein lipidation	57467	0.125299687	2	234	1	21031	0	1
GO:BP	GO:1904782	negative regulation of NMDA glutamate receptor activity	6536	0.125299687	2	234	1	21031	0	1
GO:BP	GO:0048659	smooth muscle cell proliferation	7494, 5743, 1649, 4846, 388585	0.125299687	143	234	5	21031	0	5
GO:BP	GO:0010142	farnesyl diphosphate biosynthetic process, mevalonate pathway	3157	0.125299687	2	234	1	21031	1	0
GO:BP	GO:0006700	C21-steroid hormone biosynthetic process	27122, 1958	0.126154476	21	234	2	21031	1	1
GO:BP	GO:0023061	signal release	23025, 5023, 1113, 1141, 301, 5743, 5321, 1813, 135, 3976, 26509	0.126154476	492	234	11	21031	4	7
GO:BP	GO:0046651	lymphocyte proliferation	3604, 1141, 3109, 301, 3635, 973, 1051, 7037	0.126154476	308	234	8	21031	3	5
GO:BP	GO:0090316	positive regulation of intracellular protein transport	10411, 111240474, 7494, 5743	0.126154476	96	234	4	21031	0	4
GO:BP	GO:0035809	regulation of urine volume	1813, 135	0.126154476	21	234	2	21031	1	1
GO:BP	GO:0010984	regulation of lipoprotein particle clearance	26291, 9388	0.126154476	21	234	2	21031	1	1
GO:BP	GO:0071451	cellular response to superoxide	5052, 4846	0.126154476	21	234	2	21031	1	1
GO:BP	GO:0071450	cellular response to oxygen radical	5052, 4846	0.126154476	21	234	2	21031	1	1
GO:BP	GO:0009581	detection of external stimulus	2780, 4804, 7439, 56925, 342372	0.126335318	144	234	5	21031	2	3
GO:BP	GO:0001508	action potential	5023, 1141, 4915, 6329, 10008	0.126335318	144	234	5	21031	1	4
GO:CC	GO:0005604	basement membrane	1308, 340706, 3908, 59	0.126346891	92	250	4	22097	2	2
GO:CC	GO:1990647	C/EBP complex	1051	0.127687564	2	250	1	22097	0	1
GO:CC	GO:1990794	basolateral part of cell	10008	0.127687564	2	250	1	22097	0	1
GO:CC	GO:0034686	integrin alphav-beta8 complex	3696	0.127687564	2	250	1	22097	1	0
GO:CC	GO:1990617	CHOP-ATF4 complex	1649	0.127687564	2	250	1	22097	0	1
GO:CC	GO:0031901	early endosome membrane	202915, 2209, 100137049, 3756, 4915, 301	0.127687564	192	250	6	22097	3	3
GO:CC	GO:0034669	integrin alpha4-beta7 complex	3676	0.127687564	2	250	1	22097	1	0
GO:BP	GO:1901564	organonitrogen compound metabolic process	100130207, 79924, 3336, 4485, 1428, 6536, 5023, 5475, 23645, 83667, 23220, 1141, 2572, 2209, 5168, 123099, 146850, 79623, 115701, 4321, 26291, 29958, 7494, 78986, 6819, 64168, 3156, 53342, 23533, 3310, 9375, 54541, 440730, 57761, 1520, 9388, 143941, 80830, 91862, 2346, 4915, 2780, 301, 147686, 10317, 5652, 10753, 4804, 3157, 170690, 1368, 5743, 1649, 3696, 5321, 2523, 5122, 57467, 590, 7079, 5409…	0.127892917	5986	234	81	21031	28	53
GO:BP	GO:0032940	secretion by cell	23025, 5023, 1113, 1141, 3156, 84958, 4915, 301, 5743, 5321, 5122, 3783, 1813, 135, 3976, 26509	0.128312159	827	234	16	21031	6	10
GO:CC	GO:0098644	complex of collagen trimers	4060, 1281	0.128673683	21	250	2	22097	2	0
GO:CC	GO:0016323	basolateral plasma membrane	6536, 30061, 115701, 283375, 301, 7439, 7037	0.128673683	248	250	7	22097	3	4
GO:BP	GO:0021675	nerve development	1141, 3676, 4804, 84189	0.128859253	97	234	4	21031	2	2
GO:BP	GO:0007167	enzyme-linked receptor protein signaling pathway	5764, 26291, 7494, 23090, 54541, 283375, 4915, 340706, 4804, 3696, 9518, 1281, 27122, 1958, 2353, 5801, 3976, 388585	0.128948103	967	234	18	21031	7	11
GO:BP	GO:0050873	brown fat cell differentiation	23090, 5743, 1051	0.129431545	55	234	3	21031	0	3
GO:BP	GO:0051707	response to other organism	10345, 4485, 23220, 1113, 2209, 146850, 2633, 4321, 7494, 54541, 10875, 1520, 5052, 654463, 301, 10317, 5743, 3696, 5122, 59, 3078, 4846, 1051, 1813, 3434, 2353	0.129431545	1548	234	26	21031	12	14
GO:BP	GO:0051222	positive regulation of protein transport	10411, 111240474, 7494, 5743, 5122, 3783, 135	0.129917168	253	234	7	21031	1	6
GO:BP	GO:0006954	inflammatory response	5023, 2209, 5764, 5354, 100137049, 53342, 2780, 301, 5743, 26471, 1051, 135, 7037, 80709, 56925, 2353	0.129917168	829	234	16	21031	7	9
GO:BP	GO:0001889	liver development	5764, 7494, 301, 2487, 1051	0.131433201	146	234	5	21031	3	2
GO:BP	GO:0043207	response to external biotic stimulus	10345, 4485, 23220, 1113, 2209, 146850, 2633, 4321, 7494, 54541, 10875, 1520, 5052, 654463, 301, 10317, 5743, 3696, 5122, 59, 3078, 4846, 1051, 1813, 3434, 2353	0.131433201	1551	234	26	21031	12	14
GO:BP	GO:0008593	regulation of Notch signaling pathway	54567, 4846, 79094, 388585	0.131433201	98	234	4	21031	0	4
GO:BP	GO:0051588	regulation of neurotransmitter transport	5023, 1813, 135, 26509	0.131433201	98	234	4	21031	2	2
GO:BP	GO:0019218	regulation of steroid metabolic process	3638, 50846, 27122, 1958	0.131433201	98	234	4	21031	2	2
GO:CC	GO:0098984	neuron to neuron synapse	6536, 1501, 3756, 4915, 2899, 22866, 4804, 9229, 135	0.131509523	366	250	9	22097	2	7
GO:BP	GO:0045723	positive regulation of fatty acid biosynthetic process	301, 5743	0.132371247	22	234	2	21031	1	1
GO:BP	GO:1902895	positive regulation of miRNA transcription	4804, 1958, 2353	0.132371247	56	234	3	21031	0	3
GO:BP	GO:0050962	detection of light stimulus involved in sensory perception	2780, 7439	0.132371247	22	234	2	21031	0	2
GO:BP	GO:0031099	regeneration	5764, 2780, 301, 6442, 59352, 1051	0.132371247	199	234	6	21031	2	4
GO:BP	GO:0014074	response to purine-containing compound	10411, 5023, 5743, 135, 2353	0.132371247	147	234	5	21031	1	4
GO:BP	GO:0051055	negative regulation of lipid biosynthetic process	3638, 57761, 27122	0.132371247	56	234	3	21031	2	1
GO:BP	GO:0050768	negative regulation of neurogenesis	5764, 223117, 84504, 4168, 388585	0.132371247	147	234	5	21031	3	2
GO:BP	GO:0010566	regulation of ketone biosynthetic process	27122, 1958	0.132371247	22	234	2	21031	1	1
GO:BP	GO:1903530	regulation of secretion by cell	5023, 1113, 1141, 3156, 301, 5321, 5122, 3783, 1813, 135, 3976, 26509	0.132371247	564	234	12	21031	5	7
GO:BP	GO:0050908	detection of light stimulus involved in visual perception	2780, 7439	0.132371247	22	234	2	21031	0	2
GO:BP	GO:1903579	negative regulation of ATP metabolic process	54541, 26471	0.132371247	22	234	2	21031	0	2
GO:BP	GO:1900273	positive regulation of long-term synaptic potentiation	1813, 135	0.132371247	22	234	2	21031	1	1
GO:BP	GO:1901380	negative regulation of potassium ion transmembrane transport	283518, 10008	0.132371247	22	234	2	21031	1	1
GO:BP	GO:0009582	detection of abiotic stimulus	2780, 4804, 7439, 56925, 342372	0.132371247	147	234	5	21031	2	3
GO:BP	GO:0046456	icosanoid biosynthetic process	301, 5743, 5321	0.132371247	56	234	3	21031	2	1
GO:BP	GO:0000041	transition metal ion transport	30061, 283375, 7780, 7037	0.132803622	99	234	4	21031	2	2
GO:BP	GO:0006576	biogenic amine metabolic process	1141, 2780, 5409, 1813	0.132803622	99	234	4	21031	0	4
GO:BP	GO:1903531	negative regulation of secretion by cell	1113, 3156, 301, 1813, 3976	0.134327008	148	234	5	21031	2	3
GO:BP	GO:1900180	regulation of protein localization to nucleus	83667, 7494, 4804, 5743, 7037	0.134327008	148	234	5	21031	1	4
GO:BP	GO:0032943	mononuclear cell proliferation	3604, 1141, 3109, 301, 3635, 973, 1051, 7037	0.134568993	315	234	8	21031	3	5
GO:BP	GO:0098739	import across plasma membrane	6536, 5023, 84889, 283375, 6509, 6329	0.134568993	201	234	6	21031	0	6
GO:BP	GO:0007416	synapse assembly	27286, 1141, 23316, 4915, 84189, 1813	0.134568993	201	234	6	21031	3	3
GO:BP	GO:0008016	regulation of heart contraction	79924, 10345, 1113, 4846, 1813, 10008	0.134568993	201	234	6	21031	1	5
GO:BP	GO:0072577	endothelial cell apoptotic process	26291, 3676, 7494	0.136083514	57	234	3	21031	1	2
GO:BP	GO:0019369	arachidonic acid metabolic process	100137049, 5743, 5321	0.136083514	57	234	3	21031	1	2
GO:BP	GO:0061008	hepaticobiliary system development	5764, 7494, 301, 2487, 1051	0.136360132	149	234	5	21031	3	2
GO:BP	GO:0036294	cellular response to decreased oxygen levels	4485, 8614, 5743, 1813, 2353	0.136360132	149	234	5	21031	0	5
GO:BP	GO:0009416	response to light stimulus	1141, 3156, 143941, 2780, 4239, 7439, 1813, 2353	0.137633066	317	234	8	21031	1	7
GO:BP	GO:0070167	regulation of biomineral tissue development	5764, 162466, 4846, 1051	0.13926187	101	234	4	21031	2	2
GO:BP	GO:0003333	amino acid transmembrane transport	6536, 84889, 6509, 55144	0.13926187	101	234	4	21031	0	4
GO:BP	GO:0022409	positive regulation of cell-cell adhesion	51412, 146850, 3109, 3676, 7494, 301, 1960, 7037	0.139347975	318	234	8	21031	4	4
GO:BP	GO:0051590	positive regulation of neurotransmitter transport	1813, 135	0.140268659	23	234	2	21031	1	1
GO:BP	GO:0072234	metanephric nephron tubule development	3976, 388585	0.140268659	23	234	2	21031	0	2
GO:BP	GO:0097164	ammonium ion metabolic process	29958, 590	0.140268659	23	234	2	21031	1	1
GO:BP	GO:0071636	positive regulation of transforming growth factor beta production	4060, 5743	0.140268659	23	234	2	21031	1	1
GO:CC	GO:0030662	coated vesicle membrane	2572, 2209, 111240474, 8120, 7037, 83988	0.140684364	199	250	6	22097	3	3
GO:MF	GO:0050614	delta24-sterol reductase activity	1718	0.140780136	1	244	1	20212	1	0
GO:MF	GO:0047127	thiomorpholine-carboxylate dehydrogenase activity	1428	0.140780136	1	244	1	20212	1	0
GO:MF	GO:0047391	alkylglycerophosphoethanolamine phosphodiesterase activity	5168	0.140780136	1	244	1	20212	1	0
GO:MF	GO:0047865	dimethylglycine dehydrogenase activity	29958	0.140780136	1	244	1	20212	0	1
GO:MF	GO:0030594	neurotransmitter receptor activity	1141, 9177, 2899, 1132, 1813	0.140780136	100	244	5	20212	1	4
GO:MF	GO:0005539	glycosaminoglycan binding	202915, 5764, 9388, 1308, 1463, 59352, 64100, 56925	0.140780136	247	244	8	20212	3	5
GO:MF	GO:0070224	sulfide:quinone oxidoreductase activity	58472	0.140780136	1	244	1	20212	1	0
GO:MF	GO:0004622	lysophospholipase activity	5168, 100137049, 5321	0.140780136	24	244	3	20212	2	1
GO:MF	GO:0034590	L-hydroxyproline transmembrane transporter activity	6509	0.140780136	1	244	1	20212	0	1
GO:MF	GO:0004569	glycoprotein endo-alpha-1,2-mannosidase activity	79694	0.140780136	1	244	1	20212	1	0
GO:MF	GO:0008235	metalloexopeptidase activity	2346, 1368, 64167, 79805	0.140780136	67	244	4	20212	4	0
GO:MF	GO:0044877	protein-containing complex binding	79924, 51412, 5023, 83667, 647309, 1141, 2572, 2209, 5764, 5354, 3109, 2633, 4321, 3676, 7494, 4629, 23533, 1520, 4060, 2780, 3696, 342618, 1281, 26471, 1051, 1958, 1813, 9229, 135, 7037, 2353, 388585	0.140780136	1752	244	32	20212	15	17
GO:MF	GO:0004181	metallocarboxypeptidase activity	2346, 1368, 79805	0.140780136	30	244	3	20212	3	0
GO:MF	GO:0005102	signaling receptor binding	79924, 10345, 4485, 27286, 8614, 5764, 26291, 1114, 3676, 53342, 54567, 223117, 84958, 2676, 2780, 301, 3908, 59352, 3696, 9518, 4922, 146225, 83729, 1281, 50846, 27122, 1813, 135, 79094, 3976	0.140780136	1501	244	30	20212	12	18
GO:MF	GO:0036458	hepatocyte growth factor binding	27286	0.140780136	1	244	1	20212	1	0
GO:MF	GO:0051996	squalene synthase activity	2222	0.140780136	1	244	1	20212	1	0
GO:MF	GO:0005516	calmodulin binding	23025, 6004, 4629, 3756, 4804, 3783, 4846, 135	0.140780136	206	244	8	20212	1	7
GO:MF	GO:0004859	phospholipase inhibitor activity	390940, 301	0.140780136	12	244	2	20212	2	0
GO:MF	GO:0004310	farnesyl-diphosphate farnesyltransferase activity	2222	0.140780136	1	244	1	20212	1	0
GO:MF	GO:0052731	phosphocholine phosphatase activity	162466	0.140780136	1	244	1	20212	1	0
GO:MF	GO:0004420	hydroxymethylglutaryl-CoA reductase (NADPH) activity	3156	0.140780136	1	244	1	20212	1	0
GO:MF	GO:0043121	neurotrophin binding	4915, 4804	0.140780136	10	244	2	20212	1	1
GO:MF	GO:0008201	heparin binding	202915, 5764, 9388, 1308, 59352, 64100, 56925	0.140780136	176	244	7	20212	3	4
GO:MF	GO:0004603	phenylethanolamine N-methyltransferase activity	5409	0.140780136	1	244	1	20212	0	1
GO:MF	GO:0030545	signaling receptor regulator activity	79924, 8614, 5764, 26291, 1114, 53342, 54567, 223117, 9518, 4922, 146225, 83729, 27122, 3976	0.140780136	555	244	14	20212	4	10
GO:MF	GO:0030546	signaling receptor activator activity	79924, 8614, 5764, 26291, 1114, 53342, 54567, 223117, 9518, 4922, 146225, 83729, 3976	0.140780136	519	244	13	20212	3	10
GO:MF	GO:0015195	L-threonine transmembrane transporter activity	6509	0.140780136	1	244	1	20212	0	1
GO:MF	GO:0000170	sphingosine hydroxylase activity	123099	0.140780136	1	244	1	20212	0	1
GO:MF	GO:0000246	delta24(24-1) sterol reductase activity	1718	0.140780136	1	244	1	20212	1	0
GO:MF	GO:0050459	ethanolamine-phosphate phospho-lyase activity	64850	0.140780136	1	244	1	20212	1	0
GO:MF	GO:0015079	potassium ion transmembrane transporter activity	57582, 3756, 2899, 60598, 3742, 3783, 10008	0.140780136	161	244	7	20212	1	6
GO:MF	GO:0050661	NADP binding	1428, 3156, 9540, 4846	0.140780136	52	244	4	20212	2	2
GO:MF	GO:0005251	delayed rectifier potassium channel activity	3756, 3742, 10008	0.140780136	28	244	3	20212	1	2
GO:MF	GO:0005249	voltage-gated potassium channel activity	57582, 3756, 60598, 3742, 10008	0.140780136	100	244	5	20212	1	4
GO:MF	GO:0005231	excitatory extracellular ligand-gated monoatomic ion channel activity	5023, 1141, 9177	0.140780136	37	244	3	20212	1	2
GO:MF	GO:0048018	receptor ligand activity	79924, 8614, 5764, 26291, 1114, 53342, 54567, 223117, 9518, 4922, 146225, 83729, 3976	0.140780136	513	244	13	20212	3	10
GO:MF	GO:0120147	formylglycine-generating oxidase activity	100130207	0.140780136	1	244	1	20212	0	1
GO:MF	GO:0106436	glutathione-dependent sulfide quinone oxidoreductase activity	58472	0.140780136	1	244	1	20212	1	0
GO:MF	GO:1904492	Ac-Asp-Glu binding	2346	0.140780136	1	244	1	20212	1	0
GO:MF	GO:0102545	phosphatidyl phospholipase B activity	100137049, 5321	0.140780136	11	244	2	20212	1	1
GO:MF	GO:1904493	tetrahydrofolyl-poly(glutamate) polymer binding	2346	0.140780136	1	244	1	20212	1	0
GO:MF	GO:0060175	brain-derived neurotrophic factor receptor activity	4915	0.140780136	1	244	1	20212	1	0
GO:MF	GO:0015318	inorganic molecular entity transmembrane transporter activity	6536, 30061, 57582, 144453, 3756, 283375, 6509, 284111, 7780, 2899, 60598, 3742, 3783, 6329, 7439, 342372, 10008	0.140780136	692	244	17	20212	4	13
GO:MF	GO:0022894	Intermediate conductance calcium-activated potassium channel activity	3783	0.140780136	1	244	1	20212	0	1
GO:MF	GO:0022890	inorganic cation transmembrane transporter activity	6536, 30061, 57582, 3756, 283375, 284111, 7780, 2899, 60598, 3742, 3783, 6329, 342372, 10008	0.140780136	569	244	14	20212	3	11
GO:MF	GO:0022857	transmembrane transporter activity	6536, 5023, 30061, 57582, 1141, 84889, 144453, 154091, 9177, 3756, 283375, 6509, 284111, 7780, 2899, 60598, 55144, 3742, 3783, 6329, 7439, 6578, 342372, 10008	0.140780136	1127	244	24	20212	6	18
GO:MF	GO:0022843	voltage-gated monoatomic cation channel activity	57582, 3756, 60598, 3742, 6329, 10008	0.140780136	156	244	6	20212	1	5
GO:MF	GO:0099094	ligand-gated monoatomic cation channel activity	5023, 57582, 1141, 9177, 2899, 3783	0.140780136	134	244	6	20212	1	5
GO:MF	GO:0019771	high-affinity IgG receptor activity	2209	0.140780136	1	244	1	20212	1	0
GO:MF	GO:0005230	extracellular ligand-gated monoatomic ion channel activity	5023, 1141, 9177, 2899	0.141027269	74	244	4	20212	1	3
GO:BP	GO:0120161	regulation of cold-induced thermogenesis	26291, 23090, 50486, 1649, 1051	0.141716889	151	234	5	21031	0	5
GO:BP	GO:0060840	artery development	54567, 4804, 1649, 1281	0.142347219	102	234	4	21031	1	3
GO:BP	GO:0071560	cellular response to transforming growth factor beta stimulus	7494, 3696, 9518, 59, 1281, 27122, 2353	0.142347219	261	234	7	21031	3	4
GO:BP	GO:0000122	negative regulation of transcription by RNA polymerase II	1428, 5079, 4321, 7494, 23316, 78986, 9947, 54567, 57761, 51513, 2119, 55841, 1649, 467, 84504, 1051, 1958, 388585	0.143308596	986	234	18	21031	2	16
GO:BP	GO:0106106	cold-induced thermogenesis	26291, 23090, 50486, 1649, 1051	0.144523655	152	234	5	21031	0	5
GO:MF	GO:0016840	carbon-nitrogen lyase activity	79094, 113675	0.145403541	15	244	2	20212	0	2
GO:MF	GO:0015556	C4-dicarboxylate transmembrane transporter activity	6509, 284111	0.145403541	15	244	2	20212	0	2
GO:MF	GO:0008514	organic anion transmembrane transporter activity	6536, 84889, 283375, 6509, 284111, 2899, 7439, 6578	0.145403541	257	244	8	20212	0	8
GO:MF	GO:0001046	core promoter sequence-specific DNA binding	4321, 1051, 2353	0.145403541	41	244	3	20212	1	2
GO:MF	GO:0070402	NADPH binding	3156, 9540	0.145403541	15	244	2	20212	1	1
GO:BP	GO:0007179	transforming growth factor beta receptor signaling pathway	7494, 3696, 9518, 1281, 27122, 2353	0.145774093	206	234	6	21031	3	3
GO:BP	GO:0019220	regulation of phosphate metabolic process	23645, 83667, 27286, 2209, 5168, 146850, 26291, 7494, 23533, 54541, 57761, 143941, 4915, 5743, 4846, 26471, 1813, 7037, 3976, 388585	0.145774093	1132	234	20	21031	6	14
GO:BP	GO:0170040	proteinogenic amino acid catabolic process	2572, 4846, 113675	0.145774093	59	234	3	21031	0	3
GO:BP	GO:0048638	regulation of developmental growth	23025, 57611, 8614, 223117, 55841, 1002, 9518, 1813	0.146145947	322	234	8	21031	1	7
GO:BP	GO:0032868	response to insulin	3638, 83667, 7494, 57761, 340706, 1958, 2353	0.146213966	263	234	7	21031	2	5
GO:BP	GO:0051174	regulation of phosphorus metabolic process	23645, 83667, 27286, 2209, 5168, 146850, 26291, 7494, 23533, 54541, 57761, 143941, 4915, 5743, 4846, 26471, 1813, 7037, 3976, 388585	0.146213966	1133	234	20	21031	6	14
GO:BP	GO:0001816	cytokine production	23220, 2633, 4321, 7494, 53342, 4060, 301, 5743, 1649, 3696, 1281, 3635, 1051, 1958, 1813	0.146213966	779	234	15	21031	6	9
GO:MF	GO:0046915	transition metal ion transmembrane transporter activity	30061, 283375, 7780	0.147107975	42	244	3	20212	1	2
GO:CC	GO:0005865	striated muscle thin filament	81569, 56203	0.147360051	23	250	2	22097	1	1
GO:BP	GO:0006836	neurotransmitter transport	6536, 23025, 5023, 1813, 135, 26509	0.147690659	207	234	6	21031	2	4
GO:BP	GO:0001894	tissue homeostasis	2780, 3908, 5743, 1281, 4846, 3635, 7037	0.14777997	264	234	7	21031	3	4
GO:BP	GO:0060143	positive regulation of syncytium formation by plasma membrane fusion	10411, 9518	0.14777997	24	234	2	21031	0	2
GO:BP	GO:0002043	blood vessel endothelial cell proliferation involved in sprouting angiogenesis	54567, 4804	0.14777997	24	234	2	21031	0	2
GO:BP	GO:0060249	anatomical structure homeostasis	2780, 3908, 5743, 1281, 4846, 3635, 7037	0.14777997	264	234	7	21031	3	4
GO:BP	GO:0010894	negative regulation of steroid biosynthetic process	3638, 27122	0.14777997	24	234	2	21031	2	0
GO:BP	GO:0072273	metanephric nephron morphogenesis	3976, 388585	0.14777997	24	234	2	21031	0	2
GO:BP	GO:0035235	ionotropic glutamate receptor signaling pathway	5354, 2899	0.14777997	24	234	2	21031	1	1
GO:BP	GO:0000303	response to superoxide	5052, 4846	0.14777997	24	234	2	21031	1	1
GO:BP	GO:0043555	regulation of translation in response to stress	23645, 83667	0.14777997	24	234	2	21031	0	2
GO:BP	GO:0033002	muscle cell proliferation	7494, 5743, 1649, 4846, 2353, 388585	0.14794243	208	234	6	21031	0	6
GO:BP	GO:0006643	membrane lipid metabolic process	100130207, 5023, 5168, 123099, 9375, 3696	0.14794243	208	234	6	21031	2	4
GO:BP	GO:0050866	negative regulation of cell activation	10875, 301, 4846, 3635, 1051, 135	0.14794243	208	234	6	21031	3	3
GO:BP	GO:0033157	regulation of intracellular protein transport	3638, 10411, 111240474, 7494, 5743	0.14794243	154	234	5	21031	1	4
GO:BP	GO:0009746	response to hexose	83667, 26291, 7494, 5743, 5122, 1958	0.14794243	208	234	6	21031	0	6
GO:BP	GO:0051961	negative regulation of nervous system development	5764, 223117, 84504, 4168, 388585	0.14794243	154	234	5	21031	3	2
GO:BP	GO:0051944	positive regulation of catecholamine uptake involved in synaptic transmission	1813	0.149528197	3	234	1	21031	0	1
GO:BP	GO:0050770	regulation of axonogenesis	57611, 223117, 4915, 1002, 4168	0.149528197	158	234	5	21031	3	2
GO:BP	GO:1903487	regulation of lactation	7494	0.149528197	3	234	1	21031	0	1
GO:BP	GO:0098758	response to interleukin-8	1958	0.149528197	3	234	1	21031	0	1
GO:BP	GO:0031401	positive regulation of protein modification process	23645, 2209, 5168, 146850, 26291, 7494, 23533, 57761, 4915, 5743, 26471, 1958, 7037, 3976, 388585	0.149528197	787	234	15	21031	5	10
GO:BP	GO:1903116	positive regulation of actin filament-based movement	59	0.149528197	3	234	1	21031	0	1
GO:BP	GO:0033967	box C/D RNA metabolic process	345630	0.149528197	3	234	1	21031	0	1
GO:BP	GO:0097719	neural tissue regeneration	2780	0.149528197	3	234	1	21031	0	1
GO:BP	GO:0001798	positive regulation of type IIa hypersensitivity	2209	0.149528197	3	234	1	21031	1	0
GO:BP	GO:0098718	serine import across plasma membrane	6509	0.149528197	3	234	1	21031	0	1
GO:BP	GO:0021769	orbitofrontal cortex development	1813	0.149528197	3	234	1	21031	0	1
GO:BP	GO:0098759	cellular response to interleukin-8	1958	0.149528197	3	234	1	21031	0	1
GO:BP	GO:0034769	basement membrane disassembly	1520	0.149528197	3	234	1	21031	1	0
GO:BP	GO:0090361	regulation of platelet-derived growth factor production	5743	0.149528197	3	234	1	21031	0	1
GO:BP	GO:1903812	L-serine import across plasma membrane	6509	0.149528197	3	234	1	21031	0	1
GO:BP	GO:1903765	negative regulation of potassium ion export across plasma membrane	10008	0.149528197	3	234	1	21031	0	1
GO:BP	GO:0035264	multicellular organism growth	8614, 9518, 84189, 1281, 1813	0.149528197	155	234	5	21031	2	3
GO:BP	GO:0022029	telencephalon cell migration	1281, 1813, 285025	0.149528197	62	234	3	21031	2	1
GO:BP	GO:0051586	positive regulation of dopamine uptake involved in synaptic transmission	1813	0.149528197	3	234	1	21031	0	1
GO:BP	GO:0000494	box C/D RNA 3'-end processing	345630	0.149528197	3	234	1	21031	0	1
GO:BP	GO:0031282	regulation of guanylate cyclase activity	4846	0.149528197	3	234	1	21031	0	1
GO:BP	GO:0030183	B cell differentiation	5079, 3676, 7494, 3635, 973	0.149528197	159	234	5	21031	1	4
GO:BP	GO:1904036	negative regulation of epithelial cell apoptotic process	4485, 26291, 26471	0.149528197	62	234	3	21031	0	3
GO:BP	GO:0030241	skeletal muscle myosin thick filament assembly	4629	0.149528197	3	234	1	21031	0	1
GO:BP	GO:0035904	aorta development	54567, 4804, 1281	0.149528197	61	234	3	21031	1	2
GO:BP	GO:0034963	box C/D RNA processing	345630	0.149528197	3	234	1	21031	0	1
GO:BP	GO:1903825	organic acid transmembrane transport	6536, 84889, 6509, 284111, 55144	0.149528197	157	234	5	21031	0	5
GO:BP	GO:0090360	platelet-derived growth factor production	5743	0.149528197	3	234	1	21031	0	1
GO:BP	GO:0001661	conditioned taste aversion	2353	0.149528197	3	234	1	21031	0	1
GO:BP	GO:0000305	response to oxygen radical	5052, 4846	0.149528197	25	234	2	21031	1	1
GO:BP	GO:0021849	neuroblast division in subventricular zone	80709	0.149528197	3	234	1	21031	0	1
GO:BP	GO:1901890	positive regulation of cell junction assembly	27286, 23316, 4915, 84189	0.149528197	107	234	4	21031	3	1
GO:BP	GO:0002894	positive regulation of type II hypersensitivity	2209	0.149528197	3	234	1	21031	1	0
GO:BP	GO:1990262	anti-Mullerian hormone signaling pathway	27122	0.149528197	3	234	1	21031	1	0
GO:BP	GO:1990418	response to insulin-like growth factor stimulus	7494	0.149528197	3	234	1	21031	0	1
GO:BP	GO:1990442	intrinsic apoptotic signaling pathway in response to nitrosative stress	1649	0.149528197	3	234	1	21031	0	1
GO:BP	GO:0070455	positive regulation of heme biosynthetic process	6536	0.149528197	3	234	1	21031	0	1
GO:BP	GO:1990637	response to prolactin	2353	0.149528197	3	234	1	21031	0	1
GO:BP	GO:0070663	regulation of leukocyte proliferation	3604, 1141, 3109, 301, 3635, 1051, 7037	0.149528197	266	234	7	21031	3	4
GO:BP	GO:2000120	positive regulation of sodium-dependent phosphate transport	1051	0.149528197	3	234	1	21031	0	1
GO:BP	GO:1901079	positive regulation of relaxation of muscle	1113	0.149528197	3	234	1	21031	0	1
GO:BP	GO:0070861	regulation of protein exit from endoplasmic reticulum	3638, 111240474	0.149528197	25	234	2	21031	1	1
GO:BP	GO:2000182	regulation of progesterone biosynthetic process	1958	0.149528197	3	234	1	21031	0	1
GO:BP	GO:0071559	response to transforming growth factor beta	7494, 3696, 9518, 59, 1281, 27122, 2353	0.149528197	267	234	7	21031	3	4
GO:BP	GO:1900543	negative regulation of purine nucleotide metabolic process	54541, 26471	0.149528197	25	234	2	21031	0	2
GO:BP	GO:2000639	negative regulation of SREBP signaling pathway	3638	0.149528197	3	234	1	21031	1	0
GO:BP	GO:0072262	metanephric glomerular mesangial cell proliferation involved in metanephros development	1958	0.149528197	3	234	1	21031	0	1
GO:BP	GO:2000705	regulation of dense core granule biogenesis	1113	0.149528197	3	234	1	21031	0	1
GO:BP	GO:2000974	negative regulation of pro-B cell differentiation	388585	0.149528197	3	234	1	21031	0	1
GO:BP	GO:0071688	striated muscle myosin thick filament assembly	4629	0.149528197	3	234	1	21031	0	1
GO:BP	GO:2000978	negative regulation of forebrain neuron differentiation	388585	0.149528197	3	234	1	21031	0	1
GO:BP	GO:0045658	regulation of neutrophil differentiation	3635	0.149528197	3	234	1	21031	0	1
GO:BP	GO:2001190	positive regulation of T cell activation via T cell receptor contact with antigen bound to MHC molecule on antigen presenting cell	3109	0.149528197	3	234	1	21031	1	0
GO:BP	GO:0071880	adenylate cyclase-activating adrenergic receptor signaling pathway	1113, 1813	0.149528197	25	234	2	21031	0	2
GO:BP	GO:0044344	cellular response to fibroblast growth factor stimulus	26291, 54567, 4804, 1960	0.149528197	108	234	4	21031	0	4
GO:BP	GO:0072006	nephron development	170690, 59, 1958, 3976, 388585	0.149528197	158	234	5	21031	1	4
GO:BP	GO:0006687	glycosphingolipid metabolic process	100130207, 9375, 3696	0.149528197	62	234	3	21031	1	2
GO:BP	GO:0006672	ceramide metabolic process	5023, 123099, 9375, 3696	0.149528197	106	234	4	21031	1	3
GO:BP	GO:0006667	sphinganine metabolic process	123099	0.149528197	3	234	1	21031	0	1
GO:BP	GO:1900100	positive regulation of plasma cell differentiation	7494	0.149528197	3	234	1	21031	0	1
GO:BP	GO:0160075	non-canonical inflammasome complex assembly	2633	0.149528197	3	234	1	21031	1	0
GO:BP	GO:0006581	acetylcholine catabolic process	590	0.149528197	3	234	1	21031	1	0
GO:BP	GO:0043932	ossification involved in bone remodeling	5764	0.149528197	3	234	1	21031	1	0
GO:BP	GO:0009097	isoleucine biosynthetic process	113675	0.149528197	3	234	1	21031	0	1
GO:BP	GO:0009065	glutamine family amino acid catabolic process	2572, 4846	0.149528197	25	234	2	21031	0	2
GO:BP	GO:0070221	sulfide oxidation, using sulfide:quinone oxidoreductase	58472	0.149528197	3	234	1	21031	1	0
GO:BP	GO:1904691	negative regulation of type B pancreatic cell proliferation	26471	0.149528197	3	234	1	21031	0	1
GO:BP	GO:0014057	positive regulation of acetylcholine secretion, neurotransmission	135	0.149528197	3	234	1	21031	1	0
GO:BP	GO:1901465	positive regulation of tetrapyrrole biosynthetic process	6536	0.149528197	3	234	1	21031	0	1
GO:BP	GO:0060400	negative regulation of growth hormone receptor signaling pathway	9518	0.149528197	3	234	1	21031	0	1
GO:BP	GO:0014829	vascular associated smooth muscle contraction	5023, 59	0.149528197	25	234	2	21031	0	2
GO:BP	GO:1904640	response to methionine	26291	0.149528197	3	234	1	21031	0	1
GO:BP	GO:0006579	amino-acid betaine catabolic process	29958	0.149528197	3	234	1	21031	0	1
GO:BP	GO:0060160	negative regulation of dopamine receptor signaling pathway	1813	0.149528197	3	234	1	21031	0	1
GO:BP	GO:0015837	amine transport	1113, 1141, 1813, 135	0.149528197	105	234	4	21031	1	3
GO:BP	GO:0060086	circadian temperature homeostasis	1958	0.149528197	3	234	1	21031	0	1
GO:BP	GO:1904390	cone retinal bipolar cell differentiation	2780	0.149528197	3	234	1	21031	0	1
GO:BP	GO:0060084	synaptic transmission involved in micturition	1141	0.149528197	3	234	1	21031	0	1
GO:BP	GO:0019418	sulfide oxidation	58472	0.149528197	3	234	1	21031	1	0
GO:BP	GO:0048640	negative regulation of developmental growth	8614, 223117, 55841, 9518	0.149528197	108	234	4	21031	1	3
GO:BP	GO:0042100	B cell proliferation	1141, 3635, 973, 7037	0.149528197	105	234	4	21031	1	3
GO:BP	GO:0010983	positive regulation of high-density lipoprotein particle clearance	9388	0.149528197	3	234	1	21031	1	0
GO:BP	GO:0060708	spongiotrophoblast differentiation	3976	0.149528197	3	234	1	21031	0	1
GO:BP	GO:0010975	regulation of neuron projection development	1141, 57611, 5764, 1400, 23316, 223117, 440730, 4915, 1002, 4168	0.149528197	457	234	10	21031	4	6
GO:BP	GO:1905039	carboxylic acid transmembrane transport	6536, 84889, 6509, 284111, 55144	0.149528197	156	234	5	21031	0	5
GO:BP	GO:0061789	dense core granule priming	23025	0.149528197	3	234	1	21031	0	1
GO:BP	GO:0042488	positive regulation of odontogenesis of dentin-containing tooth	4804	0.149528197	3	234	1	21031	0	1
GO:BP	GO:0002351	serotonin production involved in inflammatory response	5023	0.149528197	3	234	1	21031	0	1
GO:BP	GO:0010157	response to chlorate	5122	0.149528197	3	234	1	21031	0	1
GO:BP	GO:0061110	dense core granule biogenesis	1113	0.149528197	3	234	1	21031	0	1
GO:BP	GO:1905024	regulation of membrane repolarization during ventricular cardiac muscle cell action potential	10008	0.149528197	3	234	1	21031	0	1
GO:BP	GO:0042414	epinephrine metabolic process	5409	0.149528197	3	234	1	21031	0	1
GO:BP	GO:0002442	serotonin secretion involved in inflammatory response	5023	0.149528197	3	234	1	21031	0	1
GO:BP	GO:0010650	positive regulation of cell communication by electrical coupling	10345	0.149528197	3	234	1	21031	1	0
GO:BP	GO:0061074	regulation of neural retina development	54567	0.149528197	3	234	1	21031	0	1
GO:BP	GO:1903026	negative regulation of RNA polymerase II regulatory region sequence-specific DNA binding	1649	0.149528197	3	234	1	21031	0	1
GO:BP	GO:0072243	metanephric nephron epithelium development	3976, 388585	0.149661293	26	234	2	21031	0	2
GO:BP	GO:0071684	organism emergence from protective structure	64168, 345630	0.149661293	26	234	2	21031	1	1
GO:BP	GO:0001676	long-chain fatty acid metabolic process	5354, 100137049, 5743, 5321	0.149661293	109	234	4	21031	2	2
GO:BP	GO:0002026	regulation of the force of heart contraction	1113, 4846	0.149661293	26	234	2	21031	0	2
GO:BP	GO:0072170	metanephric tubule development	3976, 388585	0.149661293	26	234	2	21031	0	2
GO:BP	GO:0051250	negative regulation of lymphocyte activation	10875, 301, 3635, 1051, 135	0.149661293	160	234	5	21031	3	2
GO:BP	GO:0001835	blastocyst hatching	64168, 345630	0.149661293	26	234	2	21031	1	1
GO:BP	GO:0030316	osteoclast differentiation	3635, 1051, 7037, 2353	0.149661293	109	234	4	21031	1	3
GO:BP	GO:0170035	L-amino acid catabolic process	2572, 4846, 113675	0.149661293	63	234	3	21031	0	3
GO:BP	GO:0048167	regulation of synaptic plasticity	5764, 3156, 4915, 5743, 1813, 135	0.149661293	215	234	6	21031	4	2
GO:BP	GO:0035188	hatching	64168, 345630	0.149661293	26	234	2	21031	1	1
GO:BP	GO:0045686	negative regulation of glial cell differentiation	84504, 388585	0.149661293	26	234	2	21031	0	2
GO:BP	GO:0045980	negative regulation of nucleotide metabolic process	54541, 26471	0.149661293	26	234	2	21031	0	2
GO:BP	GO:0034284	response to monosaccharide	83667, 26291, 7494, 5743, 5122, 1958	0.149661293	215	234	6	21031	0	6
GO:BP	GO:1901385	regulation of voltage-gated calcium channel activity	342667, 1813	0.149661293	26	234	2	21031	1	1
GO:BP	GO:0046824	positive regulation of nucleocytoplasmic transport	10411, 7494, 5743	0.149661293	63	234	3	21031	0	3
GO:BP	GO:0055082	intracellular chemical homeostasis	10345, 5023, 30061, 8614, 26291, 7494, 283375, 7780, 55144, 4804, 1649, 1813, 7037, 10008	0.149987981	728	234	14	21031	3	11
GO:MF	GO:0055102	lipase inhibitor activity	390940, 301	0.151315199	16	244	2	20212	2	0
GO:MF	GO:0098772	molecular function regulator activity	79924, 390940, 10411, 23645, 83667, 8614, 5764, 146850, 6004, 2633, 64333, 26291, 1114, 3156, 53342, 23533, 163688, 54567, 223117, 57761, 1520, 301, 1649, 9518, 389119, 4922, 146225, 7079, 83729, 26471, 27122, 1813, 56925, 4168, 3976, 10008	0.151315199	2063	244	36	20212	13	23
GO:MF	GO:0046935	1-phosphatidylinositol-3-kinase regulator activity	146850, 23533	0.151315199	16	244	2	20212	1	1
GO:MF	GO:0005215	transporter activity	6536, 5023, 30061, 57582, 1141, 84889, 144453, 154091, 9177, 3756, 283375, 6509, 284111, 7780, 2899, 60598, 55144, 3742, 3783, 6329, 7439, 6578, 342372, 10008	0.151315199	1239	244	24	20212	6	18
GO:MF	GO:0008191	metalloendopeptidase inhibitor activity	7079, 56925	0.151315199	16	244	2	20212	1	1
GO:CC	GO:0014069	postsynaptic density	6536, 1501, 3756, 4915, 2899, 22866, 4804, 9229	0.152321646	318	250	8	22097	1	7
GO:BP	GO:0120254	olefinic compound metabolic process	100137049, 5743, 5321, 27122, 1958	0.15236956	161	234	5	21031	2	3
GO:BP	GO:0010604	positive regulation of macromolecule metabolic process	79924, 3336, 4485, 6536, 51412, 30061, 23645, 2209, 5354, 5168, 5079, 146850, 111240474, 4321, 26291, 100271849, 7494, 23090, 23316, 53342, 23533, 54567, 440730, 57761, 283375, 4060, 4915, 654463, 301, 2119, 4804, 5743, 1649, 3696, 59, 4922, 467, 4846, 26471, 1051, 1958, 1813, 1960, 10962, 7037, 80709, 2353, 3976, 388585	0.15283119	3420	234	49	21031	15	34
GO:BP	GO:1902106	negative regulation of leukocyte differentiation	28959, 10875, 301, 3635	0.153240466	110	234	4	21031	2	2
GO:BP	GO:0042594	response to starvation	83667, 7494, 283375, 1649, 467, 2353	0.154003034	217	234	6	21031	0	6
GO:BP	GO:0009612	response to mechanical stimulus	5764, 5743, 84189, 1813, 2353, 342372	0.154003034	217	234	6	21031	3	3
GO:BP	GO:0001906	cell killing	1113, 2209, 146850, 2633, 5052, 3078	0.154003034	217	234	6	21031	4	2
GO:BP	GO:0055088	lipid homeostasis	3638, 83667, 7494, 9388, 57540	0.154853085	162	234	5	21031	2	3
GO:MF	GO:0004180	carboxypeptidase activity	2346, 1368, 79805	0.156103124	47	244	3	20212	3	0
GO:MF	GO:0008970	phospholipase A1 activity	100137049, 9388	0.156103124	18	244	2	20212	1	1
GO:MF	GO:0033040	sour taste receptor activity	342372	0.156103124	2	244	1	20212	1	0
GO:MF	GO:0008107	galactoside 2-alpha-L-fucosyltransferase activity	2523	0.156103124	2	244	1	20212	0	1
GO:MF	GO:0004666	prostaglandin-endoperoxide synthase activity	5743	0.156103124	2	244	1	20212	0	1
GO:MF	GO:0046997	oxidoreductase activity, acting on the CH-NH group of donors, flavin as acceptor	29958	0.156103124	2	244	1	20212	0	1
GO:MF	GO:0033218	amide binding	5023, 30061, 3109, 51555, 2346, 4804, 5321, 590, 1718, 64167	0.156103124	398	244	10	20212	7	3
GO:MF	GO:0005228	intracellular sodium-activated potassium channel activity	57582	0.156103124	2	244	1	20212	0	1
GO:MF	GO:1901681	sulfur compound binding	5023, 202915, 5764, 9388, 1308, 59352, 64100, 56925	0.156103124	268	244	8	20212	3	5
GO:MF	GO:0047498	calcium-dependent phospholipase A2 activity	100137049, 5321	0.156103124	17	244	2	20212	1	1
GO:MF	GO:1990259	histone H2AQ104 methyltransferase activity	345630	0.156103124	2	244	1	20212	0	1
GO:MF	GO:0031127	alpha-(1,2)-fucosyltransferase activity	2523	0.156103124	2	244	1	20212	0	1
GO:MF	GO:0000979	RNA polymerase II core promoter sequence-specific DNA binding	1051, 2353	0.156103124	19	244	2	20212	0	2
GO:MF	GO:0048038	quinone binding	58472, 9540	0.156103124	17	244	2	20212	1	1
GO:MF	GO:0005179	hormone activity	79924, 8614, 1114, 4922, 83729	0.156103124	130	244	5	20212	1	4
GO:MF	GO:0004794	threonine deaminase activity	113675	0.156103124	2	244	1	20212	0	1
GO:MF	GO:0022834	ligand-gated channel activity	5023, 57582, 1141, 9177, 2899, 3783	0.156103124	172	244	6	20212	1	5
GO:MF	GO:0005146	leukemia inhibitory factor receptor binding	3976	0.156103124	2	244	1	20212	0	1
GO:MF	GO:0016597	amino acid binding	83667, 2572, 4846	0.156103124	51	244	3	20212	0	3
GO:MF	GO:0052732	phosphoethanolamine phosphatase activity	162466	0.156103124	2	244	1	20212	1	0
GO:MF	GO:0032542	sulfiredoxin activity	83667	0.156103124	2	244	1	20212	0	1
GO:MF	GO:0004998	transferrin receptor activity	7037	0.156103124	2	244	1	20212	1	0
GO:MF	GO:0005052	peroxisome matrix targeting signal-1 binding	51555	0.156103124	2	244	1	20212	0	1
GO:MF	GO:0015276	ligand-gated monoatomic ion channel activity	5023, 57582, 1141, 9177, 2899, 3783	0.156103124	171	244	6	20212	1	5
GO:MF	GO:0030020	extracellular matrix structural constituent conferring tensile strength	256076, 1308, 1281	0.156103124	45	244	3	20212	1	2
GO:MF	GO:0061928	glutathione specific gamma-glutamylcyclotransferase activity	79094	0.156103124	2	244	1	20212	0	1
GO:MF	GO:0004421	hydroxymethylglutaryl-CoA synthase activity	3157	0.156103124	2	244	1	20212	1	0
GO:MF	GO:0004252	serine-type endopeptidase activity	4485, 4321, 1520, 5652, 5122, 29122	0.156103124	180	244	6	20212	2	4
GO:MF	GO:0043924	suramin binding	5023	0.156103124	2	244	1	20212	0	1
GO:MF	GO:0042802	identical protein binding	100130207, 1428, 5023, 30061, 27286, 8614, 5354, 2633, 1400, 6286, 7494, 64168, 53342, 283518, 5052, 284111, 4915, 7780, 340706, 22866, 3157, 5743, 1649, 9518, 5122, 590, 467, 3078, 9540, 7439, 973, 1051, 1813, 135, 7037, 2353, 113675	0.156103124	2162	244	37	20212	15	22
GO:MF	GO:0004452	isopentenyl-diphosphate delta-isomerase activity	3422	0.156103124	2	244	1	20212	1	0
GO:MF	GO:0003990	acetylcholinesterase activity	590	0.156103124	2	244	1	20212	1	0
GO:MF	GO:0120225	coenzyme A binding	3156	0.156103124	2	244	1	20212	1	0
GO:MF	GO:0042284	sphingolipid delta-4 desaturase activity	123099	0.156103124	2	244	1	20212	0	1
GO:MF	GO:0005244	voltage-gated monoatomic ion channel activity	57582, 3756, 60598, 3742, 6329, 10008	0.156103124	183	244	6	20212	1	5
GO:MF	GO:0004351	glutamate decarboxylase activity	2572	0.156103124	2	244	1	20212	0	1
GO:BP	GO:0033559	unsaturated fatty acid metabolic process	100137049, 301, 5743, 5321	0.156789632	111	234	4	21031	2	2
GO:BP	GO:2000630	positive regulation of miRNA metabolic process	4804, 1958, 2353	0.157578382	65	234	3	21031	0	3
GO:BP	GO:0019433	triglyceride catabolic process	26291, 9388	0.157578382	27	234	2	21031	1	1
GO:BP	GO:1903169	regulation of calcium ion transmembrane transport	10345, 5023, 5354, 342667, 1813	0.157578382	163	234	5	21031	3	2
GO:BP	GO:0021885	forebrain cell migration	1281, 1813, 285025	0.157578382	65	234	3	21031	2	1
GO:BP	GO:0010447	response to acidic pH	1520, 342372	0.157578382	27	234	2	21031	2	0
GO:BP	GO:0002675	positive regulation of acute inflammatory response	2209, 5743	0.157578382	27	234	2	21031	1	1
GO:BP	GO:0016048	detection of temperature stimulus	4804, 56925	0.157578382	27	234	2	21031	1	1
GO:BP	GO:0060384	innervation	3676, 84189	0.157578382	27	234	2	21031	2	0
GO:BP	GO:0007420	brain development	1141, 5354, 5079, 2334, 23090, 54541, 4915, 2523, 5122, 1281, 1813, 80709, 285025, 388585	0.159160257	736	234	14	21031	4	10
GO:BP	GO:0051224	negative regulation of protein transport	3638, 1113, 3156, 1813	0.159187208	112	234	4	21031	2	2
GO:BP	GO:0009063	amino acid catabolic process	1428, 2572, 4846, 113675	0.159187208	112	234	4	21031	1	3
GO:BP	GO:0002832	negative regulation of response to biotic stimulus	23220, 4321, 10875, 1813	0.159187208	112	234	4	21031	2	2
GO:MF	GO:0005544	calcium-dependent phospholipid binding	100137049, 301, 5321	0.16039511	52	244	3	20212	2	1
GO:BP	GO:0021537	telencephalon development	5079, 4915, 2523, 1281, 1813, 285025, 388585	0.161222626	279	234	7	21031	3	4
GO:BP	GO:0030888	regulation of B cell proliferation	1141, 3635, 7037	0.161922761	66	234	3	21031	1	2
GO:CC	GO:0030485	smooth muscle contractile fiber	59	0.162088653	3	250	1	22097	0	1
GO:CC	GO:0032937	SREBP-SCAP-Insig complex	3638	0.162088653	3	250	1	22097	1	0
GO:CC	GO:0090651	apical cytoplasm	23639	0.162088653	3	250	1	22097	0	1
GO:CC	GO:0034706	sodium channel complex	2899, 6329	0.162088653	25	250	2	22097	0	2
GO:CC	GO:0034668	integrin alpha4-beta1 complex	3676	0.162088653	3	250	1	22097	1	0
GO:CC	GO:0036477	somatodendritic compartment	1501, 1400, 3676, 3756, 4915, 2899, 22866, 3908, 4804, 1132, 5122, 3783, 146713, 1813, 135, 10008	0.162088653	848	250	16	22097	4	12
GO:CC	GO:0034683	integrin alphav-beta3 complex	5354	0.162088653	3	250	1	22097	1	0
GO:CC	GO:0071755	IgM B cell receptor complex	973	0.162088653	3	250	1	22097	0	1
GO:MF	GO:0022832	voltage-gated channel activity	57582, 3756, 60598, 3742, 6329, 10008	0.163941784	186	244	6	20212	1	5
GO:BP	GO:0043066	negative regulation of apoptotic process	4485, 219699, 30061, 26291, 7494, 4915, 301, 27076, 10202, 5743, 4846, 26471, 1051, 1960, 135, 7037	0.164489705	881	234	16	21031	6	10
GO:BP	GO:0019886	antigen processing and presentation of exogenous peptide antigen via MHC class II	3109, 1520	0.164693842	28	234	2	21031	2	0
GO:BP	GO:0042113	B cell activation	1141, 5079, 3676, 7494, 3635, 973, 7037	0.164693842	281	234	7	21031	2	5
GO:BP	GO:0071453	cellular response to oxygen levels	4485, 8614, 5743, 1813, 2353	0.164693842	166	234	5	21031	0	5
GO:BP	GO:0042446	hormone biosynthetic process	8614, 27122, 1958	0.164693842	67	234	3	21031	1	2
GO:BP	GO:0044092	negative regulation of molecular function	10345, 6536, 23645, 1400, 3676, 57761, 283518, 1649, 3078, 26471, 1813, 3434, 10008	0.164693842	672	234	13	21031	5	8
GO:BP	GO:0014047	glutamate secretion	4915, 135	0.164693842	28	234	2	21031	2	0
GO:BP	GO:0016540	protein autoprocessing	5122, 50846	0.164693842	28	234	2	21031	0	2
GO:BP	GO:1901020	negative regulation of calcium ion transmembrane transporter activity	10345, 1813	0.164693842	28	234	2	21031	1	1
GO:BP	GO:0010633	negative regulation of epithelial cell migration	54567, 91862, 5801	0.164693842	67	234	3	21031	2	1
GO:BP	GO:0051953	negative regulation of amine transport	1113, 1813	0.164693842	28	234	2	21031	0	2
GO:BP	GO:0040014	regulation of multicellular organism growth	8614, 9518, 1813	0.164693842	67	234	3	21031	0	3
GO:BP	GO:0070588	calcium ion transmembrane transport	10345, 5023, 5354, 1649, 342667, 6329, 1813, 342372	0.164693842	342	234	8	21031	4	4
GO:BP	GO:0070201	regulation of establishment of protein localization	3638, 10411, 1113, 111240474, 7494, 3156, 5743, 5122, 3783, 1813, 135	0.164693842	537	234	11	21031	3	8
GO:BP	GO:1904738	vascular associated smooth muscle cell migration	7494, 1649	0.164693842	28	234	2	21031	0	2
GO:BP	GO:0007274	neuromuscular synaptic transmission	1141, 1960	0.164693842	28	234	2	21031	0	2
GO:BP	GO:0045939	negative regulation of steroid metabolic process	3638, 27122	0.164693842	28	234	2	21031	2	0
GO:BP	GO:0018149	peptide cross-linking	301, 1281	0.164693842	28	234	2	21031	2	0
GO:BP	GO:1990748	cellular detoxification	83667, 5052, 5743, 4846	0.164693842	114	234	4	21031	1	3
GO:BP	GO:0033598	mammary gland epithelial cell proliferation	4485, 1051	0.164693842	28	234	2	21031	0	2
GO:MF	GO:0005253	monoatomic anion channel activity	144453, 6509, 55144, 7439	0.164763486	93	244	4	20212	1	3
GO:MF	GO:0008237	metallopeptidase activity	4321, 2346, 170690, 1368, 64167, 79805	0.164763486	187	244	6	20212	6	0
GO:CC	GO:0008021	synaptic vesicle	6536, 23025, 30061, 2572, 1813, 26509	0.165452	213	250	6	22097	2	4
GO:BP	GO:0042180	cellular ketone metabolic process	3638, 57761, 301, 5743, 27122, 1958	0.165668301	223	234	6	21031	3	3
GO:CC	GO:0099503	secretory vesicle	6536, 23025, 5023, 30061, 1113, 202915, 2572, 64333, 1114, 6286, 3310, 10875, 11010, 84958, 1520, 7780, 5122, 1813, 26509	0.166445127	1069	250	19	22097	6	13
GO:BP	GO:1901565	organonitrogen compound catabolic process	1428, 23220, 2572, 5168, 4321, 29958, 7494, 3156, 54541, 440730, 57761, 1520, 143941, 91862, 147686, 1649, 5321, 7079, 4846, 26471, 64167, 79094, 113675	0.167015623	1399	234	23	21031	8	15
GO:BP	GO:1904659	glucose transmembrane transport	83667, 154091, 26291, 57761	0.16832367	115	234	4	21031	1	3
GO:BP	GO:0007161	calcium-independent cell-matrix adhesion	340706	0.168780318	4	234	1	21031	1	0
GO:BP	GO:0072207	metanephric epithelium development	3976, 388585	0.168780318	30	234	2	21031	0	2
GO:BP	GO:0032348	negative regulation of aldosterone biosynthetic process	27122	0.168780318	4	234	1	21031	1	0
GO:BP	GO:0071332	cellular response to fructose stimulus	7494	0.168780318	4	234	1	21031	0	1
GO:BP	GO:0015909	long-chain fatty acid transport	301, 5321, 1813	0.168780318	68	234	3	21031	2	1
GO:BP	GO:0007162	negative regulation of cell adhesion	2633, 4321, 10875, 301, 1051, 135, 80709	0.168780318	285	234	7	21031	5	2
GO:BP	GO:0060142	regulation of syncytium formation by plasma membrane fusion	10411, 9518	0.168780318	29	234	2	21031	0	2
GO:BP	GO:0014805	smooth muscle adaptation	4846	0.168780318	4	234	1	21031	0	1
GO:BP	GO:0060005	vestibular reflex	84189	0.168780318	4	234	1	21031	1	0
GO:BP	GO:0061520	Langerhans cell differentiation	3696	0.168780318	4	234	1	21031	1	0
GO:BP	GO:0045745	positive regulation of G protein-coupled receptor signaling pathway	1113, 1813	0.168780318	30	234	2	21031	0	2
GO:BP	GO:0001796	regulation of type IIa hypersensitivity	2209	0.168780318	4	234	1	21031	1	0
GO:BP	GO:0007156	homophilic cell adhesion via plasma membrane adhesion molecules	56107, 56099, 5097, 64405, 1002	0.168780318	168	234	5	21031	0	5
GO:BP	GO:0072086	specification of loop of Henle identity	388585	0.168780318	4	234	1	21031	0	1
GO:BP	GO:0002605	negative regulation of dendritic cell antigen processing and presentation	10875	0.168780318	4	234	1	21031	1	0
GO:BP	GO:0007588	excretion	1141, 1813	0.168780318	30	234	2	21031	0	2
GO:BP	GO:0072012	glomerulus vasculature development	59, 1958	0.168780318	29	234	2	21031	0	2
GO:BP	GO:0031034	myosin filament assembly	4629	0.168780318	4	234	1	21031	0	1
GO:BP	GO:0001773	myeloid dendritic cell activation	10202, 3696	0.168780318	29	234	2	21031	1	1
GO:BP	GO:0042426	choline catabolic process	29958	0.168780318	4	234	1	21031	0	1
GO:BP	GO:0045938	positive regulation of circadian sleep/wake cycle, sleep	135	0.168780318	4	234	1	21031	1	0
GO:BP	GO:0042320	regulation of circadian sleep/wake cycle, REM sleep	1141	0.168780318	4	234	1	21031	0	1
GO:BP	GO:1904273	L-alanine import across plasma membrane	6509	0.168780318	4	234	1	21031	0	1
GO:BP	GO:0051048	negative regulation of secretion	1113, 3156, 301, 1813, 3976	0.168780318	168	234	5	21031	2	3
GO:BP	GO:0014056	regulation of acetylcholine secretion, neurotransmission	135	0.168780318	4	234	1	21031	1	0
GO:BP	GO:0014055	acetylcholine secretion, neurotransmission	135	0.168780318	4	234	1	21031	1	0
GO:BP	GO:1901019	regulation of calcium ion transmembrane transporter activity	10345, 342667, 1813	0.168780318	69	234	3	21031	2	1
GO:BP	GO:0045337	farnesyl diphosphate biosynthetic process	3157	0.168780318	4	234	1	21031	1	0
GO:BP	GO:0032058	positive regulation of translational initiation in response to stress	23645	0.168780318	4	234	1	21031	0	1
GO:BP	GO:0016560	protein import into peroxisome matrix, docking	51555	0.168780318	4	234	1	21031	0	1
GO:BP	GO:0072108	positive regulation of mesenchymal to epithelial transition involved in metanephros morphogenesis	3976	0.168780318	4	234	1	21031	0	1
GO:BP	GO:0006663	platelet activating factor biosynthetic process	5321	0.168780318	4	234	1	21031	1	0
GO:BP	GO:0046903	secretion	23025, 5023, 1113, 1141, 7494, 3156, 84958, 4915, 301, 5743, 5321, 5122, 3783, 1813, 135, 3976, 26509	0.168780318	963	234	17	21031	6	11
GO:BP	GO:0060763	mammary duct terminal end bud growth	4485	0.168780318	4	234	1	21031	0	1
GO:BP	GO:0010982	regulation of high-density lipoprotein particle clearance	9388	0.168780318	4	234	1	21031	1	0
GO:BP	GO:0071577	zinc ion transmembrane transport	283375, 7780	0.168780318	29	234	2	21031	0	2
GO:BP	GO:0042219	cellular modified amino acid catabolic process	29958, 79094	0.168780318	29	234	2	21031	0	2
GO:BP	GO:0060414	aorta smooth muscle tissue morphogenesis	1281	0.168780318	4	234	1	21031	1	0
GO:BP	GO:0120255	olefinic compound biosynthetic process	27122, 1958	0.168780318	29	234	2	21031	1	1
GO:BP	GO:0072051	juxtaglomerular apparatus development	59	0.168780318	4	234	1	21031	0	1
GO:BP	GO:0010908	regulation of heparan sulfate proteoglycan biosynthetic process	9375	0.168780318	4	234	1	21031	0	1
GO:BP	GO:0019229	regulation of vasoconstriction	5023, 3676, 5743	0.168780318	68	234	3	21031	1	2
GO:BP	GO:0002387	immune response in gut-associated lymphoid tissue	3676	0.168780318	4	234	1	21031	1	0
GO:BP	GO:0045608	negative regulation of inner ear auditory receptor cell differentiation	388585	0.168780318	4	234	1	21031	0	1
GO:BP	GO:0010817	regulation of hormone levels	1428, 1113, 8614, 301, 10202, 5122, 590, 27122, 1958, 1813, 3976	0.168780318	547	234	11	21031	4	7
GO:BP	GO:0033366	protein localization to secretory granule	1113	0.168780318	4	234	1	21031	0	1
GO:BP	GO:0042321	negative regulation of circadian sleep/wake cycle, sleep	1813	0.168780318	4	234	1	21031	0	1
GO:BP	GO:0086023	adenylate cyclase-activating adrenergic receptor signaling pathway involved in heart process	1113	0.168780318	4	234	1	21031	0	1
GO:BP	GO:0010039	response to iron ion	1813, 7037	0.168780318	29	234	2	21031	1	1
GO:BP	GO:0014839	myoblast migration involved in skeletal muscle regeneration	301	0.168780318	4	234	1	21031	1	0
GO:BP	GO:0090257	regulation of muscle system process	5023, 1113, 5743, 6442, 6329, 4846	0.168780318	227	234	6	21031	0	6
GO:BP	GO:2000981	negative regulation of inner ear receptor cell differentiation	388585	0.168780318	4	234	1	21031	0	1
GO:BP	GO:0009266	response to temperature stimulus	3310, 4804, 5743, 4846, 56925	0.168780318	169	234	5	21031	2	3
GO:BP	GO:0048878	chemical homeostasis	3638, 10345, 5023, 30061, 83667, 8614, 26291, 7494, 9388, 283375, 7780, 55144, 4804, 1649, 1813, 7037, 57540, 10008	0.168780318	1031	234	18	21031	5	13
GO:BP	GO:0090271	positive regulation of fibroblast growth factor production	5743	0.168780318	4	234	1	21031	0	1
GO:BP	GO:0140916	zinc ion import into lysosome	7780	0.168780318	4	234	1	21031	0	1
GO:BP	GO:0033490	cholesterol biosynthetic process via lathosterol	1718	0.168780318	4	234	1	21031	1	0
GO:BP	GO:0008645	hexose transmembrane transport	83667, 154091, 26291, 57761	0.168780318	118	234	4	21031	1	3
GO:BP	GO:0048861	leukemia inhibitory factor signaling pathway	3976	0.168780318	4	234	1	21031	0	1
GO:BP	GO:0045632	negative regulation of mechanoreceptor differentiation	388585	0.168780318	4	234	1	21031	0	1
GO:BP	GO:0033489	cholesterol biosynthetic process via desmosterol	1718	0.168780318	4	234	1	21031	1	0
GO:BP	GO:0009312	oligosaccharide biosynthetic process	10317, 2523	0.168780318	29	234	2	21031	0	2
GO:BP	GO:1990845	adaptive thermogenesis	26291, 23090, 50486, 1649, 1051	0.168780318	169	234	5	21031	0	5
GO:BP	GO:0071774	response to fibroblast growth factor	26291, 54567, 4804, 1960	0.168780318	116	234	4	21031	0	4
GO:BP	GO:0002892	regulation of type II hypersensitivity	2209	0.168780318	4	234	1	21031	1	0
GO:BP	GO:0030178	negative regulation of Wnt signaling pathway	115701, 1649, 2487, 27122, 1958	0.168780318	170	234	5	21031	2	3
GO:BP	GO:0034242	negative regulation of syncytium formation by plasma membrane fusion	10411	0.168780318	4	234	1	21031	0	1
GO:BP	GO:1902308	regulation of peptidyl-serine dephosphorylation	23645	0.168780318	4	234	1	21031	0	1
GO:BP	GO:1990523	bone regeneration	59352	0.168780318	4	234	1	21031	0	1
GO:BP	GO:0099183	trans-synaptic signaling by BDNF, modulating synaptic transmission	4915	0.168780318	4	234	1	21031	1	0
GO:BP	GO:0043171	peptide catabolic process	64167, 79094	0.168780318	30	234	2	21031	1	1
GO:BP	GO:0030239	myofibril assembly	81569, 4629, 56203	0.168780318	70	234	3	21031	1	2
GO:BP	GO:0070661	leukocyte proliferation	3604, 1141, 3109, 301, 3635, 973, 1051, 7037	0.168780318	351	234	8	21031	3	5
GO:BP	GO:0035063	nuclear speck organization	2334	0.168780318	4	234	1	21031	0	1
GO:BP	GO:0006829	zinc ion transport	283375, 7780	0.168780318	30	234	2	21031	0	2
GO:BP	GO:0032345	negative regulation of aldosterone metabolic process	27122	0.168780318	4	234	1	21031	1	0
GO:BP	GO:2000015	regulation of determination of dorsal identity	1649	0.168780318	4	234	1	21031	0	1
GO:BP	GO:1901403	positive regulation of tetrapyrrole metabolic process	6536	0.168780318	4	234	1	21031	0	1
GO:BP	GO:0035815	positive regulation of renal sodium excretion	1813	0.168780318	4	234	1	21031	0	1
GO:BP	GO:0048710	regulation of astrocyte differentiation	3976, 388585	0.168780318	29	234	2	21031	0	2
GO:BP	GO:0048714	positive regulation of oligodendrocyte differentiation	5764, 84504	0.168780318	29	234	2	21031	1	1
GO:BP	GO:0009893	positive regulation of metabolic process	79924, 3336, 4485, 6536, 51412, 30061, 23645, 83667, 2209, 5354, 5168, 5079, 146850, 111240474, 4321, 26291, 100271849, 7494, 23090, 23316, 53342, 23533, 54567, 440730, 57761, 283375, 4060, 50486, 4915, 654463, 301, 2119, 4804, 5743, 1649, 3696, 59, 4922, 467, 4846, 26471, 1051, 1958, 1813, 1960, 10962, 7037, 80709, 2353, 57540, 3976, 388585	0.168780318	3711	234	52	21031	15	37
GO:BP	GO:0050709	negative regulation of protein secretion	1113, 3156, 1813	0.168780318	69	234	3	21031	1	2
GO:BP	GO:0044242	cellular lipid catabolic process	83667, 5168, 26291, 100137049, 9388, 5321	0.168780318	225	234	6	21031	3	3
GO:BP	GO:0140882	zinc export across plasma membrane	7780	0.168780318	4	234	1	21031	0	1
GO:BP	GO:1900738	positive regulation of phospholipase C-activating G protein-coupled receptor signaling pathway	1113	0.168780318	4	234	1	21031	0	1
GO:BP	GO:1905031	regulation of membrane repolarization during cardiac muscle cell action potential	10008	0.168780318	4	234	1	21031	0	1
GO:BP	GO:0032922	circadian regulation of gene expression	4804, 1958, 1813	0.168780318	70	234	3	21031	0	3
GO:BP	GO:0060309	elastin catabolic process	4321	0.168780318	4	234	1	21031	1	0
GO:BP	GO:0042747	circadian sleep/wake cycle, REM sleep	1141	0.168780318	4	234	1	21031	0	1
GO:BP	GO:0098722	asymmetric stem cell division	2119	0.168780318	4	234	1	21031	0	1
GO:BP	GO:0006567	threonine catabolic process	113675	0.168780318	4	234	1	21031	0	1
GO:BP	GO:1905457	negative regulation of lymphoid progenitor cell differentiation	388585	0.168780318	4	234	1	21031	0	1
GO:BP	GO:0015729	oxaloacetate transport	284111	0.168780318	4	234	1	21031	0	1
GO:BP	GO:0098728	germline stem cell asymmetric division	2119	0.168780318	4	234	1	21031	0	1
GO:BP	GO:2000065	negative regulation of cortisol biosynthetic process	27122	0.168780318	4	234	1	21031	1	0
GO:BP	GO:0048133	male germ-line stem cell asymmetric division	2119	0.168780318	4	234	1	21031	0	1
GO:BP	GO:0080134	regulation of response to stress	3638, 51412, 23645, 83667, 23220, 2209, 5764, 146850, 4321, 7494, 10875, 1520, 5052, 301, 5743, 1649, 4846, 26471, 1051, 1813, 135, 80709	0.169013558	1340	234	22	21031	9	13
GO:MF	GO:0016667	oxidoreductase activity, acting on a sulfur group of donors	100130207, 83667, 58472	0.169216353	54	244	3	20212	1	2
GO:MF	GO:0004601	peroxidase activity	83667, 5052, 5743	0.169216353	54	244	3	20212	1	2
GO:BP	GO:0051928	positive regulation of calcium ion transport	10345, 5023, 5354, 342667	0.169656512	119	234	4	21031	3	1
GO:MF	GO:1904315	transmitter-gated monoatomic ion channel activity involved in regulation of postsynaptic membrane potential	1141, 9177, 2899	0.170033862	55	244	3	20212	1	2
GO:MF	GO:0031683	G-protein beta/gamma-subunit complex binding	23533, 2780	0.170033862	22	244	2	20212	1	1
GO:MF	GO:0015464	acetylcholine receptor activity	1141, 1132	0.170033862	22	244	2	20212	0	2
GO:MF	GO:0016502	nucleotide receptor activity	5023, 2857	0.170033862	22	244	2	20212	1	1
GO:MF	GO:0001614	purinergic nucleotide receptor activity	5023, 2857	0.170033862	22	244	2	20212	1	1
GO:BP	GO:0140115	export across plasma membrane	30061, 7780, 10008	0.171469476	71	234	3	21031	1	2
GO:BP	GO:1902475	L-alpha-amino acid transmembrane transport	6536, 84889, 6509	0.171469476	71	234	3	21031	0	3
GO:BP	GO:0046888	negative regulation of hormone secretion	1113, 1813, 3976	0.171469476	71	234	3	21031	0	3
GO:BP	GO:0061448	connective tissue development	7494, 3696, 59, 2487, 1281, 1958, 388585	0.171469476	291	234	7	21031	3	4
GO:BP	GO:0051146	striated muscle cell differentiation	81569, 115701, 7494, 4629, 3756, 56203, 9518	0.171469476	291	234	7	21031	1	6
GO:BP	GO:0044419	biological process involved in interspecies interaction between organisms	10345, 4485, 23220, 1113, 2209, 146850, 2633, 4321, 7494, 54541, 10875, 1520, 5052, 654463, 301, 10317, 5743, 3696, 5122, 59, 3078, 4846, 1051, 1813, 3434, 7037, 2353	0.171469476	1724	234	27	21031	13	14
GO:BP	GO:0034330	cell junction organization	23025, 27286, 1141, 1501, 23316, 64405, 116442, 91862, 1308, 4915, 22866, 1002, 84189, 1813	0.172618657	759	234	14	21031	4	10
GO:MF	GO:0004517	nitric-oxide synthase activity	4846	0.172658884	3	244	1	20212	0	1
GO:MF	GO:0008238	exopeptidase activity	2346, 1368, 64167, 79805	0.172658884	101	244	4	20212	4	0
GO:MF	GO:0008236	serine-type peptidase activity	4485, 4321, 1520, 5652, 5122, 29122	0.172658884	198	244	6	20212	2	4
GO:MF	GO:0003941	L-serine ammonia-lyase activity	113675	0.172658884	3	244	1	20212	0	1
GO:MF	GO:0004104	cholinesterase activity	590	0.172658884	3	244	1	20212	1	0
GO:MF	GO:0017171	serine hydrolase activity	4485, 4321, 1520, 5652, 5122, 29122	0.172658884	202	244	6	20212	2	4
GO:MF	GO:0019770	IgG receptor activity	2209	0.172658884	3	244	1	20212	1	0
GO:MF	GO:0017153	sodium:dicarboxylate symporter activity	284111	0.172658884	3	244	1	20212	0	1
GO:MF	GO:0016672	oxidoreductase activity, acting on a sulfur group of donors, quinone or similar compound as acceptor	58472	0.172658884	3	244	1	20212	1	0
GO:MF	GO:0035035	histone acetyltransferase binding	1051, 1958	0.172658884	24	244	2	20212	0	2
GO:MF	GO:0036009	protein-glutamine N-methyltransferase activity	345630	0.172658884	3	244	1	20212	0	1
GO:MF	GO:0140940	histone H2A methyltransferase activity	345630	0.172658884	3	244	1	20212	0	1
GO:MF	GO:0140853	cholesterol-protein transferase activity	50846	0.172658884	3	244	1	20212	0	1
GO:MF	GO:0004311	farnesyltranstransferase activity	2222	0.172658884	3	244	1	20212	1	0
GO:MF	GO:0015171	amino acid transmembrane transporter activity	6536, 84889, 6509, 2899	0.172658884	101	244	4	20212	0	4
GO:MF	GO:0016684	oxidoreductase activity, acting on peroxide as acceptor	83667, 5052, 5743	0.172658884	56	244	3	20212	1	2
GO:MF	GO:0000254	C-4 methylsterol oxidase activity	6307	0.172658884	3	244	1	20212	1	0
GO:MF	GO:0044729	hemi-methylated DNA-binding	1958	0.172658884	3	244	1	20212	0	1
GO:MF	GO:0030170	pyridoxal phosphate binding	2572, 64850, 113675	0.172658884	56	244	3	20212	1	2
GO:MF	GO:0015375	glycine:sodium symporter activity	6536	0.172658884	3	244	1	20212	0	1
GO:MF	GO:0016491	oxidoreductase activity	100130207, 1428, 83667, 58472, 123099, 29958, 3156, 5052, 10202, 260293, 5743, 6307, 9540, 1718, 4846	0.172658884	742	244	15	20212	7	8
GO:MF	GO:0070279	vitamin B6 binding	2572, 64850, 113675	0.172658884	57	244	3	20212	1	2
GO:MF	GO:0106423	tubulin-tyrosine carboxypeptidase	79805	0.172658884	3	244	1	20212	1	0
GO:MF	GO:0022848	acetylcholine-gated monoatomic cation-selective channel activity	1141, 9177	0.172658884	23	244	2	20212	1	1
GO:MF	GO:0001591	dopamine neurotransmitter receptor activity, coupled via Gi/Go	1813	0.172658884	3	244	1	20212	0	1
GO:MF	GO:0016838	carbon-oxygen lyase activity, acting on phosphates	64850	0.172658884	3	244	1	20212	1	0
GO:MF	GO:0099529	neurotransmitter receptor activity involved in regulation of postsynaptic membrane potential	1141, 9177, 2899	0.172658884	57	244	3	20212	1	2
GO:MF	GO:0015293	symporter activity	6536, 154091, 283375, 6509, 284111	0.172658884	147	244	5	20212	1	4
GO:MF	GO:0005385	zinc ion transmembrane transporter activity	283375, 7780	0.172658884	25	244	2	20212	0	2
GO:BP	GO:0006690	icosanoid metabolic process	100137049, 301, 5743, 5321	0.172746623	120	234	4	21031	2	2
GO:CC	GO:0036379	myofilament	81569, 56203	0.173955529	27	250	2	22097	1	1
GO:BP	GO:0050808	synapse organization	23025, 27286, 1141, 1501, 23316, 116442, 4915, 22866, 84189, 1813	0.174010976	485	234	10	21031	3	7
GO:BP	GO:0003338	metanephros morphogenesis	3976, 388585	0.175153062	31	234	2	21031	0	2
GO:BP	GO:1905898	positive regulation of response to endoplasmic reticulum stress	7494, 1649	0.175153062	31	234	2	21031	0	2
GO:BP	GO:0042698	ovulation cycle	5764, 4846, 1958	0.175153062	72	234	3	21031	1	2
GO:BP	GO:0045670	regulation of osteoclast differentiation	3635, 1051, 2353	0.175153062	72	234	3	21031	0	3
GO:BP	GO:0002028	regulation of sodium ion transport	5652, 4846, 1813	0.175153062	72	234	3	21031	0	3
GO:BP	GO:1901021	positive regulation of calcium ion transmembrane transporter activity	10345, 342667	0.175153062	31	234	2	21031	2	0
GO:BP	GO:0061440	kidney vasculature development	59, 1958	0.175153062	31	234	2	21031	0	2
GO:BP	GO:0061437	renal system vasculature development	59, 1958	0.175153062	31	234	2	21031	0	2
GO:BP	GO:0051085	chaperone cofactor-dependent protein refolding	3336, 3310	0.175153062	31	234	2	21031	2	0
GO:BP	GO:0015749	monosaccharide transmembrane transport	83667, 154091, 26291, 57761	0.175153062	121	234	4	21031	1	3
GO:BP	GO:1900101	regulation of endoplasmic reticulum unfolded protein response	23645, 7494	0.175153062	31	234	2	21031	0	2
GO:BP	GO:0060674	placenta blood vessel development	3696, 79805	0.175153062	31	234	2	21031	2	0
GO:MF	GO:0022835	transmitter-gated channel activity	1141, 9177, 2899	0.175952476	61	244	3	20212	1	2
GO:MF	GO:0022824	transmitter-gated monoatomic ion channel activity	1141, 9177, 2899	0.175952476	61	244	3	20212	1	2
GO:BP	GO:0043069	negative regulation of programmed cell death	4485, 219699, 30061, 26291, 7494, 4915, 301, 27076, 10202, 5743, 4846, 26471, 1051, 1960, 135, 7037	0.177824161	907	234	16	21031	6	10
GO:BP	GO:0051172	negative regulation of nitrogen compound metabolic process	1428, 23645, 83667, 647309, 5079, 4321, 7494, 23090, 23316, 78986, 3156, 9947, 54541, 54567, 57761, 143941, 4915, 51513, 147686, 2119, 55841, 1649, 57467, 467, 7079, 84504, 26471, 27122, 1051, 1958, 1813, 79094, 388585	0.178115355	2202	234	33	21031	6	27
GO:BP	GO:0055002	striated muscle cell development	81569, 4629, 56203	0.180387483	73	234	3	21031	1	2
GO:BP	GO:0060047	heart contraction	79924, 10345, 1113, 4846, 1813, 10008	0.181059917	235	234	6	21031	1	5
GO:BP	GO:0009267	cellular response to starvation	83667, 7494, 283375, 467, 2353	0.181089669	177	234	5	21031	0	5
GO:BP	GO:0001819	positive regulation of cytokine production	4321, 7494, 53342, 4060, 301, 5743, 1649, 1051, 1958, 1813	0.181141398	490	234	10	21031	3	7
GO:MF	GO:0005112	Notch binding	54567, 79094	0.181924971	26	244	2	20212	0	2
GO:BP	GO:0097237	cellular response to toxic substance	83667, 5052, 5743, 4846	0.182777095	123	234	4	21031	1	3
GO:BP	GO:0002825	regulation of T-helper 1 type immune response	301, 5321	0.183144129	32	234	2	21031	2	0
GO:BP	GO:0002495	antigen processing and presentation of peptide antigen via MHC class II	3109, 1520	0.183144129	32	234	2	21031	2	0
GO:BP	GO:0071875	adrenergic receptor signaling pathway	1113, 1813	0.183144129	32	234	2	21031	0	2
GO:BP	GO:0042060	wound healing	5023, 4321, 7494, 301, 5321, 1281, 4846, 135, 26509	0.183144129	425	234	9	21031	6	3
GO:BP	GO:0095500	acetylcholine receptor signaling pathway	1141, 1132	0.183144129	32	234	2	21031	0	2
GO:BP	GO:0001975	response to amphetamine	1813, 135	0.183144129	32	234	2	21031	1	1
GO:BP	GO:0060219	camera-type eye photoreceptor cell differentiation	4915, 2780	0.183144129	32	234	2	21031	1	1
GO:CC	GO:0044853	plasma membrane raft	1141, 5743, 4846, 26509	0.183460417	113	250	4	22097	1	3
GO:BP	GO:0042982	amyloid precursor protein metabolic process	64168, 4915, 1718	0.184498723	74	234	3	21031	3	0
GO:BP	GO:0046434	organophosphate catabolic process	5168, 100137049, 54541, 9388, 5321, 26471	0.18521789	237	234	6	21031	3	3
GO:BP	GO:0031214	biomineral tissue development	5764, 5743, 162466, 4846, 1051	0.18616898	179	234	5	21031	2	3
GO:BP	GO:0015718	monocarboxylic acid transport	301, 5743, 5321, 1813, 6578	0.18616898	179	234	5	21031	2	3
GO:MF	GO:0042277	peptide binding	30061, 3109, 51555, 2346, 4804, 590, 1718, 64167	0.187466226	327	244	8	20212	6	2
GO:MF	GO:0034617	tetrahydrobiopterin binding	4846	0.187466226	4	244	1	20212	0	1
GO:MF	GO:0033265	choline binding	590	0.187466226	4	244	1	20212	1	0
GO:MF	GO:0003839	gamma-glutamylcyclotransferase activity	79094	0.187466226	4	244	1	20212	0	1
GO:MF	GO:0001968	fibronectin binding	3676, 1520	0.187466226	29	244	2	20212	2	0
GO:MF	GO:0010698	acetyltransferase activator activity	26471	0.187466226	4	244	1	20212	0	1
GO:MF	GO:0015137	citrate transmembrane transporter activity	284111	0.187466226	4	244	1	20212	0	1
GO:MF	GO:0003960	NADPH:quinone reductase activity	9540	0.187466226	4	244	1	20212	0	1
GO:MF	GO:0008233	peptidase activity	4485, 4321, 1520, 2346, 5652, 10753, 170690, 1368, 5122, 29122, 50846, 64167, 79805	0.187466226	625	244	13	20212	7	6
GO:MF	GO:0043236	laminin binding	1520, 27076	0.187466226	28	244	2	20212	2	0
GO:MF	GO:0140826	zinc:proton antiporter activity	7780	0.187466226	4	244	1	20212	0	1
GO:MF	GO:0140311	protein sequestering activity	3638, 83667	0.187466226	27	244	2	20212	1	1
GO:MF	GO:0003785	actin monomer binding	56203, 4846	0.187466226	29	244	2	20212	1	1
GO:MF	GO:0015142	tricarboxylic acid transmembrane transporter activity	284111	0.187466226	4	244	1	20212	0	1
GO:MF	GO:0008083	growth factor activity	5764, 26291, 9518, 83729, 3976	0.187466226	162	244	5	20212	1	4
GO:MF	GO:0004620	phospholipase activity	5168, 100137049, 9388, 5321	0.187466226	107	244	4	20212	3	1
GO:MF	GO:0015179	L-amino acid transmembrane transporter activity	6536, 84889, 6509	0.187466226	65	244	3	20212	0	3
GO:MF	GO:0016645	oxidoreductase activity, acting on the CH-NH group of donors	1428, 29958	0.187466226	28	244	2	20212	1	1
GO:MF	GO:1903135	cupric ion binding	100130207	0.187466226	4	244	1	20212	0	1
GO:MF	GO:0005515	protein binding	100130207, 387522, 28959, 56107, 3638, 79924, 81569, 10411, 10345, 3336, 4485, 1428, 113730, 219699, 23025, 3604, 5023, 30061, 5475, 23645, 283446, 83667, 647309, 27286, 1141, 1501, 57611, 389812, 8614, 84889, 2572, 2209, 144453, 5764, 57495, 5354, 5079, 146850, 6004, 3109, 163782, 111240474, 2633, 64333, 26291, 29958, 1400, 100271849, 1114, 6286, 3676, 7494, 389432, 23090, 78986, 6819, 64168, 51…	0.187466226	14838	244	191	20212	71	120
GO:MF	GO:0015271	outward rectifier potassium channel activity	57582, 60598	0.187466226	27	244	2	20212	0	2
GO:MF	GO:0015184	L-cystine transmembrane transporter activity	6509	0.187466226	4	244	1	20212	0	1
GO:MF	GO:0062189	anandamide 14,15 epoxidase activity	260293	0.187466226	4	244	1	20212	1	0
GO:MF	GO:0048403	brain-derived neurotrophic factor binding	4915	0.187466226	4	244	1	20212	1	0
GO:MF	GO:0062186	anandamide epoxidase activity	260293	0.187466226	4	244	1	20212	1	0
GO:MF	GO:0052689	carboxylic ester hydrolase activity	5168, 100137049, 9388, 5321, 590	0.187466226	156	244	5	20212	4	1
GO:MF	GO:0015106	bicarbonate transmembrane transporter activity	283375, 7439	0.187466226	29	244	2	20212	0	2
GO:MF	GO:0016286	small conductance calcium-activated potassium channel activity	3783	0.187466226	4	244	1	20212	0	1
GO:BP	GO:0016358	dendrite development	51412, 1141, 1501, 5764, 23316, 4168	0.187816542	238	234	6	21031	2	4
GO:BP	GO:1990138	neuron projection extension	23025, 57611, 3676, 223117, 1002	0.18878922	180	234	5	21031	2	3
GO:BP	GO:1902893	regulation of miRNA transcription	4804, 1958, 2353	0.18878922	75	234	3	21031	0	3
GO:BP	GO:0001817	regulation of cytokine production	23220, 2633, 4321, 7494, 53342, 4060, 301, 5743, 1649, 3696, 3635, 1051, 1958, 1813	0.18878922	773	234	14	21031	5	9
GO:BP	GO:0031325	positive regulation of cellular metabolic process	79924, 4485, 6536, 51412, 30061, 23645, 83667, 2209, 5354, 5168, 5079, 146850, 111240474, 4321, 26291, 100271849, 7494, 23090, 23316, 53342, 23533, 54567, 283375, 4060, 4915, 654463, 301, 2119, 4804, 5743, 1649, 3696, 59, 4922, 467, 4846, 26471, 1051, 1958, 1813, 1960, 10962, 7037, 80709, 2353, 3976, 388585	0.18878922	3346	234	47	21031	14	33
GO:BP	GO:1903036	positive regulation of response to wounding	5764, 7494, 301	0.18878922	75	234	3	21031	2	1
GO:BP	GO:0050795	regulation of behavior	1141, 1813, 135	0.18878922	75	234	3	21031	1	2
GO:BP	GO:0050868	negative regulation of T cell activation	10875, 301, 1051, 135	0.18878922	125	234	4	21031	3	1
GO:BP	GO:0099191	trans-synaptic signaling by BDNF	4915	0.188955482	5	234	1	21031	1	0
GO:BP	GO:1990806	ligand-gated ion channel signaling pathway	5354, 2899	0.188955482	33	234	2	21031	1	1
GO:BP	GO:0006941	striated muscle contraction	1113, 56203, 342667, 6329, 10008	0.188955482	182	234	5	21031	2	3
GO:BP	GO:0090325	regulation of locomotion involved in locomotory behavior	1813	0.188955482	5	234	1	21031	0	1
GO:BP	GO:1902219	negative regulation of intrinsic apoptotic signaling pathway in response to osmotic stress	5743	0.188955482	5	234	1	21031	0	1
GO:BP	GO:0045629	negative regulation of T-helper 2 cell differentiation	301	0.188955482	5	234	1	21031	1	0
GO:BP	GO:2001188	regulation of T cell activation via T cell receptor contact with antigen bound to MHC molecule on antigen presenting cell	3109	0.188955482	5	234	1	21031	1	0
GO:BP	GO:1905599	positive regulation of low-density lipoprotein receptor activity	26291	0.188955482	5	234	1	21031	0	1
GO:BP	GO:0033031	positive regulation of neutrophil apoptotic process	301	0.188955482	5	234	1	21031	1	0
GO:BP	GO:2000977	regulation of forebrain neuron differentiation	388585	0.188955482	5	234	1	21031	0	1
GO:BP	GO:0090131	mesenchyme migration	59	0.188955482	5	234	1	21031	0	1
GO:BP	GO:0033135	regulation of peptidyl-serine phosphorylation	4915, 5743, 7037, 3976	0.188955482	127	234	4	21031	2	2
GO:BP	GO:1903804	glycine import across plasma membrane	6536	0.188955482	5	234	1	21031	0	1
GO:BP	GO:0009410	response to xenobiotic stimulus	2572, 26291, 5743, 5122, 590, 1813, 135, 7037, 2353	0.188955482	432	234	9	21031	3	6
GO:BP	GO:0044248	cellular catabolic process	1428, 83667, 2572, 5168, 111240474, 26291, 29958, 7494, 100137049, 54541, 57761, 9388, 5052, 116442, 147686, 1649, 5321, 342618, 7079, 4846, 26471, 1813, 64167, 79094, 113675	0.188955482	1600	234	25	21031	6	19
GO:BP	GO:0009082	branched-chain amino acid biosynthetic process	113675	0.188955482	5	234	1	21031	0	1
GO:BP	GO:0072144	glomerular mesangial cell development	59	0.188955482	5	234	1	21031	0	1
GO:BP	GO:0006842	tricarboxylic acid transport	284111	0.188955482	5	234	1	21031	0	1
GO:BP	GO:0002761	regulation of myeloid leukocyte differentiation	3635, 1051, 2353, 3976	0.188955482	126	234	4	21031	0	4
GO:BP	GO:0009240	isopentenyl diphosphate biosynthetic process	3422	0.188955482	5	234	1	21031	1	0
GO:BP	GO:0042129	regulation of T cell proliferation	3604, 3109, 301, 1051, 7037	0.188955482	181	234	5	21031	3	2
GO:BP	GO:2000118	regulation of sodium-dependent phosphate transport	1051	0.188955482	5	234	1	21031	0	1
GO:BP	GO:0032673	regulation of interleukin-4 production	1649, 1051	0.188955482	33	234	2	21031	0	2
GO:BP	GO:0072047	proximal/distal pattern formation involved in nephron development	388585	0.188955482	5	234	1	21031	0	1
GO:BP	GO:0072049	comma-shaped body morphogenesis	388585	0.188955482	5	234	1	21031	0	1
GO:BP	GO:0120229	protein localization to motile cilium	23639	0.188955482	5	234	1	21031	0	1
GO:BP	GO:0032633	interleukin-4 production	1649, 1051	0.188955482	33	234	2	21031	0	2
GO:BP	GO:0071375	cellular response to peptide hormone stimulus	3638, 26291, 7494, 57761, 340706, 9518, 2353	0.188955482	304	234	7	21031	2	5
GO:BP	GO:0031944	negative regulation of glucocorticoid metabolic process	27122	0.188955482	5	234	1	21031	1	0
GO:BP	GO:1904502	regulation of lipophagy	83667	0.188955482	5	234	1	21031	0	1
GO:BP	GO:0031947	negative regulation of glucocorticoid biosynthetic process	27122	0.188955482	5	234	1	21031	1	0
GO:BP	GO:0045937	positive regulation of phosphate metabolic process	23645, 2209, 5168, 146850, 26291, 7494, 23533, 4915, 5743, 4846, 7037, 3976, 388585	0.188955482	705	234	13	21031	5	8
GO:BP	GO:0097638	L-arginine import across plasma membrane	84889	0.188955482	5	234	1	21031	0	1
GO:BP	GO:0072081	specification of nephron tubule identity	388585	0.188955482	5	234	1	21031	0	1
GO:BP	GO:1904504	positive regulation of lipophagy	83667	0.188955482	5	234	1	21031	0	1
GO:BP	GO:1900098	regulation of plasma cell differentiation	7494	0.188955482	5	234	1	21031	0	1
GO:BP	GO:0016183	synaptic vesicle coating	8120	0.188955482	5	234	1	21031	0	1
GO:BP	GO:0002023	reduction of food intake in response to dietary excess	9518	0.188955482	5	234	1	21031	0	1
GO:BP	GO:0060341	regulation of cellular localization	3638, 10411, 83667, 1113, 111240474, 2633, 7494, 3156, 440730, 4804, 5743, 342667, 5122, 3783, 1813, 135, 7037	0.188955482	995	234	17	21031	6	11
GO:BP	GO:1904557	L-alanine transmembrane transport	6509	0.188955482	5	234	1	21031	0	1
GO:BP	GO:0042078	germ-line stem cell division	2119	0.188955482	5	234	1	21031	0	1
GO:BP	GO:2000491	positive regulation of hepatic stellate cell activation	59	0.188955482	5	234	1	21031	0	1
GO:BP	GO:0015746	citrate transport	284111	0.188955482	5	234	1	21031	0	1
GO:BP	GO:0140639	positive regulation of pyroptosis	2633	0.188955482	5	234	1	21031	1	0
GO:BP	GO:0009743	response to carbohydrate	83667, 26291, 7494, 5743, 5122, 1958	0.188955482	239	234	6	21031	0	6
GO:BP	GO:1904906	positive regulation of endothelial cell-matrix adhesion via fibronectin	2523	0.188955482	5	234	1	21031	0	1
GO:BP	GO:0006565	L-serine catabolic process	113675	0.188955482	5	234	1	21031	0	1
GO:BP	GO:0035609	C-terminal protein deglutamylation	2346	0.188955482	5	234	1	21031	1	0
GO:BP	GO:0046490	isopentenyl diphosphate metabolic process	3422	0.188955482	5	234	1	21031	1	0
GO:BP	GO:0090080	positive regulation of MAPKKK cascade by fibroblast growth factor receptor signaling pathway	26291	0.188955482	5	234	1	21031	0	1
GO:BP	GO:0050807	regulation of synapse organization	27286, 1141, 23316, 4915, 84189, 1813	0.188955482	242	234	6	21031	3	3
GO:BP	GO:2001199	negative regulation of dendritic cell differentiation	28959	0.188955482	5	234	1	21031	0	1
GO:BP	GO:0021853	cerebral cortex GABAergic interneuron migration	1813	0.188955482	5	234	1	21031	0	1
GO:BP	GO:0006955	immune response	10411, 4485, 23220, 1113, 2209, 5168, 146850, 3109, 2633, 4321, 3676, 7494, 23533, 10875, 1520, 5052, 301, 3696, 5321, 3078, 3783, 1281, 3635, 973, 1051, 1813, 3434, 7037, 64167, 3976	0.188955482	1988	234	30	21031	18	12
GO:BP	GO:0061614	miRNA transcription	4804, 1958, 2353	0.188955482	76	234	3	21031	0	3
GO:BP	GO:0072223	metanephric glomerular mesangium development	1958	0.188955482	5	234	1	21031	0	1
GO:BP	GO:0032792	negative regulation of CREB transcription factor activity	1649	0.188955482	5	234	1	21031	0	1
GO:BP	GO:0001788	antibody-dependent cellular cytotoxicity	2209	0.188955482	5	234	1	21031	1	0
GO:BP	GO:0051097	negative regulation of helicase activity	3434	0.188955482	5	234	1	21031	1	0
GO:BP	GO:0071284	cellular response to lead ion	5743	0.188955482	5	234	1	21031	0	1
GO:BP	GO:0050748	negative regulation of lipoprotein metabolic process	57467	0.188955482	5	234	1	21031	0	1
GO:BP	GO:0010562	positive regulation of phosphorus metabolic process	23645, 2209, 5168, 146850, 26291, 7494, 23533, 4915, 5743, 4846, 7037, 3976, 388585	0.188955482	705	234	13	21031	5	8
GO:BP	GO:0006566	threonine metabolic process	113675	0.188955482	5	234	1	21031	0	1
GO:BP	GO:0060012	synaptic transmission, glycinergic	6536	0.188955482	5	234	1	21031	0	1
GO:BP	GO:1904950	negative regulation of establishment of protein localization	3638, 1113, 3156, 1813	0.188955482	127	234	4	21031	2	2
GO:BP	GO:0033602	negative regulation of dopamine secretion	1813	0.188955482	5	234	1	21031	0	1
GO:BP	GO:0060029	convergent extension involved in organogenesis	2487	0.188955482	5	234	1	21031	1	0
GO:BP	GO:0071504	cellular response to heparin	1958	0.188955482	5	234	1	21031	0	1
GO:BP	GO:0061526	acetylcholine secretion	135	0.188955482	5	234	1	21031	1	0
GO:BP	GO:0150077	regulation of neuroinflammatory response	5743, 26471	0.1889855	34	234	2	21031	0	2
GO:BP	GO:0033198	response to ATP	5023, 5743	0.1889855	34	234	2	21031	0	2
GO:BP	GO:0015701	bicarbonate transport	283375, 7439	0.1889855	34	234	2	21031	0	2
GO:BP	GO:0035909	aorta morphogenesis	54567, 1281	0.1889855	34	234	2	21031	1	1
GO:BP	GO:0042490	mechanoreceptor differentiation	4915, 84189, 388585	0.1889855	77	234	3	21031	2	1
GO:BP	GO:0035459	vesicle cargo loading	3638, 8120	0.1889855	34	234	2	21031	1	1
GO:BP	GO:1902235	regulation of endoplasmic reticulum stress-induced intrinsic apoptotic signaling pathway	7494, 1649	0.1889855	34	234	2	21031	0	2
GO:BP	GO:1905145	cellular response to acetylcholine	1141, 1132	0.1889855	34	234	2	21031	0	2
GO:BP	GO:0051098	regulation of binding	1400, 3676, 57761, 1649, 3078, 3434	0.189304834	243	234	6	21031	3	3
GO:BP	GO:0006869	lipid transport	9388, 80830, 301, 5743, 5321, 3783, 1813, 6578, 57540	0.189995374	435	234	9	21031	3	6
GO:BP	GO:0045926	negative regulation of growth	83667, 8614, 223117, 55841, 9518, 2487	0.192039946	244	234	6	21031	2	4
GO:BP	GO:0014902	myotube differentiation	7494, 3756, 56203, 9518	0.193017677	129	234	4	21031	1	3
GO:BP	GO:0048644	muscle organ morphogenesis	54567, 1281, 3976	0.193017677	78	234	3	21031	1	2
GO:BP	GO:0022612	gland morphogenesis	4485, 5764, 7494, 1051	0.193017677	129	234	4	21031	1	3
GO:BP	GO:0051899	membrane depolarization	1141, 10962, 135	0.193017677	78	234	3	21031	2	1
GO:BP	GO:1901379	regulation of potassium ion transmembrane transport	283518, 3783, 10008	0.193017677	78	234	3	21031	1	2
GO:BP	GO:0050878	regulation of body fluid levels	5023, 7494, 5321, 3783, 1281, 4846, 1813, 135	0.193132715	371	234	8	21031	3	5
GO:BP	GO:0002695	negative regulation of leukocyte activation	10875, 301, 3635, 1051, 135	0.195927434	186	234	5	21031	3	2
GO:BP	GO:0021987	cerebral cortex development	5079, 4915, 1281, 285025	0.196517576	130	234	4	21031	3	1
GO:BP	GO:0003015	heart process	79924, 10345, 1113, 4846, 1813, 10008	0.196541006	246	234	6	21031	1	5
GO:BP	GO:0046471	phosphatidylglycerol metabolic process	100137049, 5321	0.196541006	35	234	2	21031	1	1
GO:BP	GO:0060322	head development	1141, 5354, 5079, 2334, 23090, 54541, 4915, 2523, 5122, 1281, 1813, 80709, 285025, 388585	0.196541006	787	234	14	21031	4	10
GO:BP	GO:0045577	regulation of B cell differentiation	7494, 3635	0.196541006	35	234	2	21031	0	2
GO:BP	GO:0031016	pancreas development	301, 5122, 84504	0.197574756	79	234	3	21031	1	2
GO:BP	GO:0007193	adenylate cyclase-inhibiting G protein-coupled receptor signaling pathway	2899, 1132, 1813	0.197574756	79	234	3	21031	0	3
GO:MF	GO:0005310	dicarboxylic acid transmembrane transporter activity	6509, 284111	0.198195104	30	244	2	20212	0	2
GO:BP	GO:0033554	cellular response to stress	3638, 4485, 51412, 23645, 83667, 8614, 5764, 26291, 7494, 3310, 54541, 57761, 5052, 283375, 301, 10202, 2119, 55144, 5743, 1649, 467, 4846, 26471, 1051, 1813, 2353, 79094	0.1982243	1770	234	27	21031	5	22
GO:MF	GO:0005518	collagen binding	4321, 1520, 4060	0.198311208	69	244	3	20212	3	0
GO:BP	GO:0046683	response to organophosphorus	10411, 5023, 5743, 2353	0.19969322	131	234	4	21031	0	4
GO:BP	GO:0050778	positive regulation of immune response	2209, 3109, 2633, 4321, 7494, 1520, 301, 5321, 3078, 3783, 3635, 973, 7037	0.199793462	718	234	13	21031	9	4
GO:MF	GO:0004175	endopeptidase activity	4485, 4321, 1520, 5652, 10753, 170690, 5122, 29122, 64167	0.200719159	396	244	9	20212	4	5
GO:BP	GO:0060560	developmental growth involved in morphogenesis	4485, 23025, 57611, 3676, 223117, 1002	0.201513634	248	234	6	21031	2	4
GO:BP	GO:0048608	reproductive structure development	23639, 301, 1718, 4846, 26471, 50846, 1051	0.202317538	311	234	7	21031	2	5
GO:BP	GO:0050772	positive regulation of axonogenesis	57611, 4915, 1002	0.202317538	80	234	3	21031	1	2
GO:BP	GO:0006970	response to osmotic stress	91862, 55144, 5743	0.202317538	80	234	3	21031	1	2
GO:BP	GO:0048678	response to axon injury	5764, 5122, 1813	0.202317538	80	234	3	21031	1	2
GO:BP	GO:0070555	response to interleukin-1	2633, 301, 5122, 1958	0.202549852	132	234	4	21031	2	2
GO:BP	GO:0050864	regulation of B cell activation	1141, 7494, 3635, 7037	0.202549852	132	234	4	21031	1	3
GO:BP	GO:0034219	carbohydrate transmembrane transport	83667, 154091, 26291, 57761	0.202549852	132	234	4	21031	1	3
GO:BP	GO:0006639	acylglycerol metabolic process	3638, 26291, 9388, 5321	0.202549852	132	234	4	21031	3	1
GO:BP	GO:0002474	antigen processing and presentation of peptide antigen via MHC class I	2209, 64167	0.202599344	36	234	2	21031	2	0
GO:BP	GO:0050803	regulation of synapse structure or activity	27286, 1141, 23316, 4915, 84189, 1813	0.202599344	249	234	6	21031	3	3
GO:BP	GO:0006882	intracellular zinc ion homeostasis	283375, 7780	0.202599344	36	234	2	21031	0	2
GO:BP	GO:0002504	antigen processing and presentation of peptide or polysaccharide antigen via MHC class II	3109, 1520	0.202599344	36	234	2	21031	2	0
GO:BP	GO:0022408	negative regulation of cell-cell adhesion	10875, 301, 1051, 135, 80709	0.202599344	189	234	5	21031	3	2
GO:BP	GO:0051084	'de novo' post-translational protein folding	3336, 3310	0.202599344	36	234	2	21031	2	0
GO:BP	GO:0048873	homeostasis of number of cells within a tissue	2780, 4846	0.202599344	36	234	2	21031	0	2
GO:BP	GO:0016486	peptide hormone processing	5122, 590	0.202599344	36	234	2	21031	1	1
GO:BP	GO:0032228	regulation of synaptic transmission, GABAergic	1813, 135	0.202599344	36	234	2	21031	1	1
GO:BP	GO:0051968	positive regulation of synaptic transmission, glutamatergic	5743, 135	0.202599344	36	234	2	21031	1	1
GO:CC	GO:0106139	symbiont cell surface	2633	0.204051224	4	250	1	22097	1	0
GO:BP	GO:0080135	regulation of cellular response to stress	3638, 51412, 23645, 5764, 7494, 5052, 5743, 1649, 26471, 1813	0.204220805	512	234	10	21031	3	7
GO:BP	GO:0060828	regulation of canonical Wnt signaling pathway	1501, 1649, 59352, 2487, 27122, 1958	0.204484297	250	234	6	21031	2	4
GO:CC	GO:0005942	phosphatidylinositol 3-kinase complex	146850, 23533	0.204570538	30	250	2	22097	1	1
GO:BP	GO:0006638	neutral lipid metabolic process	3638, 26291, 9388, 5321	0.204750221	133	234	4	21031	3	1
GO:BP	GO:0046928	regulation of neurotransmitter secretion	5023, 135, 26509	0.204750221	81	234	3	21031	2	1
GO:BP	GO:0032414	positive regulation of ion transmembrane transporter activity	10345, 1520, 342667	0.204750221	81	234	3	21031	3	0
GO:BP	GO:0120035	regulation of plasma membrane bounded cell projection organization	1141, 57611, 5764, 5168, 1400, 23316, 223117, 440730, 4915, 170690, 1002, 4168	0.204750221	652	234	12	21031	6	6
GO:BP	GO:0021536	diencephalon development	1141, 5122, 1813	0.204750221	81	234	3	21031	0	3
GO:BP	GO:0072088	nephron epithelium morphogenesis	170690, 3976, 388585	0.204750221	81	234	3	21031	1	2
GO:BP	GO:0002885	positive regulation of hypersensitivity	2209	0.205424463	6	234	1	21031	1	0
GO:BP	GO:0030168	platelet activation	5023, 5321, 1281, 4846	0.205424463	135	234	4	21031	2	2
GO:BP	GO:0051246	regulation of protein metabolic process	3336, 6536, 23645, 83667, 2209, 5168, 146850, 26291, 7494, 64168, 3156, 53342, 23533, 9375, 440730, 57761, 9388, 143941, 4915, 147686, 4804, 5743, 57467, 7079, 26471, 1958, 1813, 7037, 79094, 3976, 388585	0.205424463	2102	234	31	21031	9	22
GO:BP	GO:0099525	presynaptic dense core vesicle exocytosis	23025	0.205424463	6	234	1	21031	0	1
GO:BP	GO:0070315	G1 to G0 transition involved in cell differentiation	283375	0.205424463	6	234	1	21031	0	1
GO:BP	GO:0031033	myosin filament organization	4629	0.205424463	6	234	1	21031	0	1
GO:BP	GO:0072008	glomerular mesangial cell differentiation	59	0.205424463	6	234	1	21031	0	1
GO:BP	GO:0051582	positive regulation of neurotransmitter uptake	1813	0.205424463	6	234	1	21031	0	1
GO:BP	GO:0045627	positive regulation of T-helper 1 cell differentiation	301	0.205424463	6	234	1	21031	1	0
GO:BP	GO:0014059	regulation of dopamine secretion	1141, 1813	0.205424463	37	234	2	21031	0	2
GO:BP	GO:0046461	neutral lipid catabolic process	26291, 9388	0.205424463	37	234	2	21031	1	1
GO:BP	GO:0150103	reactive gliosis	2780	0.205424463	6	234	1	21031	0	1
GO:BP	GO:0006498	N-terminal protein lipidation	57467	0.205424463	6	234	1	21031	0	1
GO:BP	GO:0051715	cytolysis in another organism	2633	0.205424463	6	234	1	21031	1	0
GO:BP	GO:0003158	endothelium development	10411, 30061, 54567, 64102	0.205424463	134	234	4	21031	2	2
GO:BP	GO:1903352	L-ornithine transmembrane transport	84889	0.205424463	6	234	1	21031	0	1
GO:BP	GO:0031581	hemidesmosome assembly	1308	0.205424463	6	234	1	21031	0	1
GO:BP	GO:0097350	neutrophil clearance	301	0.205424463	6	234	1	21031	1	0
GO:BP	GO:0032055	negative regulation of translation in response to stress	83667	0.205424463	6	234	1	21031	0	1
GO:BP	GO:0051047	positive regulation of secretion	1141, 7494, 5321, 5122, 3783, 1813, 135	0.205424463	316	234	7	21031	2	5
GO:BP	GO:0003100	regulation of systemic arterial blood pressure by endothelin	4846	0.205424463	6	234	1	21031	0	1
GO:BP	GO:0070459	prolactin secretion	301	0.205424463	6	234	1	21031	1	0
GO:BP	GO:0033603	positive regulation of dopamine secretion	1141	0.205424463	6	234	1	21031	0	1
GO:BP	GO:0003057	regulation of the force of heart contraction by chemical signal	4846	0.205424463	6	234	1	21031	0	1
GO:BP	GO:0046464	acylglycerol catabolic process	26291, 9388	0.205424463	37	234	2	21031	1	1
GO:BP	GO:0042755	eating behavior	9518, 135	0.205424463	37	234	2	21031	1	1
GO:BP	GO:1903898	negative regulation of PERK-mediated unfolded protein response	23645	0.205424463	6	234	1	21031	0	1
GO:BP	GO:0051799	negative regulation of hair follicle development	4804	0.205424463	6	234	1	21031	0	1
GO:BP	GO:0140009	L-aspartate import across plasma membrane	6509	0.205424463	6	234	1	21031	0	1
GO:BP	GO:0010986	positive regulation of lipoprotein particle clearance	9388	0.205424463	6	234	1	21031	1	0
GO:BP	GO:0007195	adenylate cyclase-inhibiting dopamine receptor signaling pathway	1813	0.205424463	6	234	1	21031	0	1
GO:BP	GO:0045823	positive regulation of heart contraction	79924, 1113	0.205424463	37	234	2	21031	0	2
GO:BP	GO:0045824	negative regulation of innate immune response	23220, 4321, 1813	0.205424463	82	234	3	21031	1	2
GO:BP	GO:1900736	regulation of phospholipase C-activating G protein-coupled receptor signaling pathway	1113	0.205424463	6	234	1	21031	0	1
GO:BP	GO:0007185	transmembrane receptor protein tyrosine phosphatase signaling pathway	5764	0.205424463	6	234	1	21031	1	0
GO:BP	GO:0002052	positive regulation of neuroblast proliferation	1463, 1813	0.205424463	37	234	2	21031	0	2
GO:BP	GO:0015811	L-cystine transport	6509	0.205424463	6	234	1	21031	0	1
GO:BP	GO:0060232	delamination	80709	0.205424463	6	234	1	21031	0	1
GO:BP	GO:0046985	positive regulation of hemoglobin biosynthetic process	6536	0.205424463	6	234	1	21031	0	1
GO:BP	GO:0015744	succinate transport	284111	0.205424463	6	234	1	21031	0	1
GO:BP	GO:0060435	bronchiole development	4321	0.205424463	6	234	1	21031	1	0
GO:BP	GO:0071500	cellular response to nitrosative stress	1649	0.205424463	6	234	1	21031	0	1
GO:BP	GO:0045922	negative regulation of fatty acid metabolic process	3638, 57761	0.205424463	37	234	2	21031	1	1
GO:BP	GO:0099538	synaptic signaling via neuropeptide	4915	0.205424463	6	234	1	21031	1	0
GO:BP	GO:0072143	mesangial cell development	59	0.205424463	6	234	1	21031	0	1
GO:BP	GO:1901897	regulation of relaxation of cardiac muscle	1113	0.205424463	6	234	1	21031	0	1
GO:BP	GO:0009449	gamma-aminobutyric acid biosynthetic process	2572	0.205424463	6	234	1	21031	0	1
GO:BP	GO:0006900	vesicle budding from membrane	3638, 111240474, 8120	0.205424463	82	234	3	21031	1	2
GO:BP	GO:0071422	succinate transmembrane transport	284111	0.205424463	6	234	1	21031	0	1
GO:BP	GO:1905144	response to acetylcholine	1141, 1132	0.205424463	37	234	2	21031	0	2
GO:BP	GO:0080090	regulation of primary metabolic process	3638, 3336, 1428, 6536, 51412, 30061, 23645, 83667, 647309, 145781, 1141, 110116772, 2209, 5168, 5079, 146850, 4321, 26291, 2334, 100271849, 7494, 23090, 23316, 78986, 5462, 64168, 3156, 53342, 9947, 23533, 9375, 54541, 54567, 440730, 57761, 9388, 143941, 199777, 283375, 4060, 4915, 51513, 301, 147686, 127665, 2119, 55841, 4804, 5743, 1649, 57467, 4922, 467, 7079, 4846, 146713, 84504, 26471, 5084…	0.205424463	5591	234	73	21031	23	50
GO:BP	GO:0035470	positive regulation of vascular wound healing	7494	0.205424463	6	234	1	21031	0	1
GO:BP	GO:0061458	reproductive system development	23639, 301, 1718, 4846, 26471, 50846, 1051	0.205424463	315	234	7	21031	2	5
GO:BP	GO:0002445	type II hypersensitivity	2209	0.205424463	6	234	1	21031	1	0
GO:BP	GO:0021894	cerebral cortex GABAergic interneuron development	1813	0.205424463	6	234	1	21031	0	1
GO:BP	GO:0021631	optic nerve morphogenesis	1141	0.205424463	6	234	1	21031	0	1
GO:BP	GO:0090032	negative regulation of steroid hormone biosynthetic process	27122	0.205424463	6	234	1	21031	1	0
GO:BP	GO:0001794	type IIa hypersensitivity	2209	0.205424463	6	234	1	21031	1	0
GO:BP	GO:0045759	negative regulation of action potential	1141	0.205424463	6	234	1	21031	0	1
GO:BP	GO:0021799	cerebral cortex radially oriented cell migration	1281, 285025	0.205424463	37	234	2	21031	2	0
GO:BP	GO:0036022	limb joint morphogenesis	1281	0.205424463	6	234	1	21031	1	0
GO:BP	GO:0019538	protein metabolic process	100130207, 79924, 3336, 4485, 6536, 5475, 23645, 83667, 23220, 2209, 5168, 146850, 79623, 115701, 4321, 26291, 7494, 78986, 64168, 3156, 53342, 23533, 3310, 9375, 440730, 57761, 1520, 9388, 143941, 80830, 91862, 2346, 4915, 301, 147686, 10317, 5652, 10753, 4804, 170690, 1368, 5743, 1649, 2523, 5122, 57467, 590, 7079, 1718, 29122, 128853, 1281, 100529097, 26471, 50846, 134111, 1958, 1813, 7037, 64…	0.205590907	4912	234	65	21031	24	41
GO:BP	GO:0072028	nephron morphogenesis	170690, 3976, 388585	0.206399472	83	234	3	21031	1	2
GO:BP	GO:0003407	neural retina development	54567, 4915, 2780	0.206399472	83	234	3	21031	1	2
GO:MF	GO:0022839	monoatomic ion-gated channel activity	57582, 3783	0.206791959	31	244	2	20212	0	2
GO:MF	GO:0000064	L-ornithine transmembrane transporter activity	84889	0.206824492	5	244	1	20212	0	1
GO:MF	GO:0046870	cadmium ion binding	4846	0.206824492	5	244	1	20212	0	1
GO:MF	GO:0016716	oxidoreductase activity, acting on paired donors, with incorporation or reduction of molecular oxygen, another compound as one donor, and incorporation of one atom of oxygen	6307	0.206824492	5	244	1	20212	1	0
GO:MF	GO:0015291	secondary active transmembrane transporter activity	6536, 154091, 283375, 6509, 284111, 7780, 6578	0.206824492	283	244	7	20212	1	6
GO:MF	GO:0019960	C-X3-C chemokine binding	3676	0.206824492	5	244	1	20212	1	0
GO:MF	GO:0005030	neurotrophin receptor activity	4915	0.206824492	5	244	1	20212	1	0
GO:MF	GO:0004952	dopamine neurotransmitter receptor activity	1813	0.206824492	5	244	1	20212	0	1
GO:MF	GO:0004528	phosphodiesterase I activity	5168	0.206824492	5	244	1	20212	1	0
GO:MF	GO:0022850	serotonin-gated monoatomic cation channel activity	9177	0.206824492	5	244	1	20212	1	0
GO:MF	GO:0016841	ammonia-lyase activity	113675	0.206824492	5	244	1	20212	0	1
GO:MF	GO:0016314	phosphatidylinositol-3,4,5-trisphosphate 3-phosphatase activity	3635	0.206824492	5	244	1	20212	0	1
GO:MF	GO:0005497	androgen binding	6462	0.206824492	5	244	1	20212	0	1
GO:MF	GO:0019834	phospholipase A2 inhibitor activity	301	0.206824492	5	244	1	20212	1	0
GO:MF	GO:0000268	peroxisome targeting sequence binding	51555	0.206824492	5	244	1	20212	0	1
GO:MF	GO:0046912	acyltransferase activity, acyl groups converted into alkyl on transfer	3157	0.206824492	5	244	1	20212	1	0
GO:MF	GO:0001609	G protein-coupled adenosine receptor activity	135	0.206824492	5	244	1	20212	1	0
GO:MF	GO:0042803	protein homodimerization activity	1428, 8614, 2633, 6286, 53342, 4915, 3157, 5743, 1649, 9518, 467, 9540, 1051, 7037	0.206824492	724	244	14	20212	5	9
GO:MF	GO:0015277	kainate selective glutamate receptor activity	2899	0.206824492	5	244	1	20212	0	1
GO:BP	GO:1903038	negative regulation of leukocyte cell-cell adhesion	10875, 301, 1051, 135	0.206843821	136	234	4	21031	3	1
GO:BP	GO:0090090	negative regulation of canonical Wnt signaling pathway	1649, 2487, 27122, 1958	0.206843821	136	234	4	21031	2	2
GO:BP	GO:0055090	acylglycerol homeostasis	83667, 7494	0.208820625	38	234	2	21031	0	2
GO:BP	GO:1903524	positive regulation of blood circulation	79924, 1113	0.208820625	38	234	2	21031	0	2
GO:BP	GO:0030513	positive regulation of BMP signaling pathway	23090, 388585	0.208820625	38	234	2	21031	0	2
GO:BP	GO:0033280	response to vitamin D	8614, 5743	0.208820625	38	234	2	21031	0	2
GO:BP	GO:0035633	maintenance of blood-brain barrier	3908, 5743	0.208820625	38	234	2	21031	1	1
GO:BP	GO:1904646	cellular response to amyloid-beta	3676, 4804	0.208820625	38	234	2	21031	1	1
GO:BP	GO:0045773	positive regulation of axon extension	57611, 1002	0.208820625	38	234	2	21031	0	2
GO:BP	GO:0070328	triglyceride homeostasis	83667, 7494	0.208820625	38	234	2	21031	0	2
GO:BP	GO:0003180	aortic valve morphogenesis	54567, 4846	0.208820625	38	234	2	21031	0	2
GO:BP	GO:0051247	positive regulation of protein metabolic process	3336, 6536, 23645, 2209, 5168, 146850, 26291, 7494, 53342, 23533, 440730, 57761, 4915, 4804, 5743, 26471, 1958, 7037, 3976, 388585	0.209161006	1253	234	20	21031	6	14
GO:BP	GO:0006720	isoprenoid metabolic process	3156, 2222, 3157, 3422	0.209384953	137	234	4	21031	4	0
GO:BP	GO:0019222	regulation of metabolic process	3638, 79924, 3336, 4485, 1428, 6536, 51412, 30061, 23645, 83667, 647309, 23220, 27286, 145781, 1141, 110116772, 8614, 2209, 5354, 5168, 5079, 146850, 111240474, 2633, 115701, 4321, 26291, 2334, 100271849, 7494, 23090, 23316, 78986, 5462, 64168, 3156, 53342, 9947, 23533, 9375, 54541, 54567, 406980, 440730, 57761, 9388, 143941, 199777, 116442, 283375, 4060, 50486, 4915, 51513, 654463, 301, 147686, …	0.209384953	7158	234	91	21031	29	62
GO:BP	GO:0032677	regulation of interleukin-8 production	53342, 301, 1649	0.209789283	84	234	3	21031	1	2
GO:BP	GO:0032637	interleukin-8 production	53342, 301, 1649	0.209789283	84	234	3	21031	1	2
GO:BP	GO:0048732	gland development	4485, 5764, 7494, 301, 5122, 2487, 27122, 1051, 1813	0.212481084	454	234	9	21031	4	5
GO:BP	GO:0065009	regulation of molecular function	10411, 10345, 3336, 6536, 23645, 2209, 146850, 6004, 26291, 1400, 3676, 23533, 57761, 1520, 283518, 4915, 4804, 1649, 342667, 4922, 3078, 4846, 26471, 1813, 3434, 7037, 10008	0.212481084	1799	234	27	21031	13	14
GO:BP	GO:0045892	negative regulation of DNA-templated transcription	1428, 5079, 4321, 7494, 23090, 23316, 78986, 9947, 54567, 57761, 51513, 147686, 2119, 55841, 1649, 467, 84504, 27122, 1051, 1958, 388585	0.212781807	1333	234	21	21031	3	18
GO:BP	GO:0098754	detoxification	83667, 5052, 5743, 4846	0.21286441	138	234	4	21031	1	3
GO:CC	GO:0016342	catenin complex	64405, 1002	0.212974551	31	250	2	22097	0	2
GO:CC	GO:0005794	Golgi apparatus	79694, 23645, 8614, 2572, 79623, 111240474, 2633, 78986, 9375, 9388, 116442, 4060, 10317, 1463, 59352, 5321, 2523, 9518, 5122, 8120, 1718, 4846, 50846, 1813, 79094, 83988	0.212974551	1629	250	26	22097	7	19
GO:BP	GO:0048661	positive regulation of smooth muscle cell proliferation	7494, 5743, 388585	0.214941274	85	234	3	21031	0	3
GO:BP	GO:0098926	postsynaptic signal transduction	1141, 1132	0.215402404	39	234	2	21031	0	2
GO:BP	GO:0097553	calcium ion transmembrane import into cytosol	10345, 5023, 1649, 6329, 1813	0.215402404	197	234	5	21031	1	4
GO:BP	GO:0045746	negative regulation of Notch signaling pathway	54567, 79094	0.215402404	39	234	2	21031	0	2
GO:BP	GO:1902533	positive regulation of intracellular signal transduction	219699, 83667, 146850, 26291, 7494, 23533, 4915, 1649, 9518, 59, 4922, 1281, 26471, 118461, 1813, 7037, 3976	0.215402404	1033	234	17	21031	6	11
GO:BP	GO:0000302	response to reactive oxygen species	83667, 5052, 301, 4846, 2353	0.215402404	197	234	5	21031	2	3
GO:BP	GO:0006901	vesicle coating	111240474, 8120	0.215402404	39	234	2	21031	0	2
GO:BP	GO:1990776	response to angiotensin	5743, 1281	0.215402404	39	234	2	21031	1	1
GO:BP	GO:0048660	regulation of smooth muscle cell proliferation	7494, 5743, 4846, 388585	0.215402404	139	234	4	21031	0	4
GO:BP	GO:0007031	peroxisome organization	111240474, 51555	0.215402404	39	234	2	21031	0	2
GO:BP	GO:0032388	positive regulation of intracellular transport	10411, 111240474, 7494, 5743	0.215402404	139	234	4	21031	0	4
GO:BP	GO:0045923	positive regulation of fatty acid metabolic process	301, 5743	0.215402404	39	234	2	21031	1	1
GO:CC	GO:0032983	kainate selective glutamate receptor complex	2899	0.216464256	5	250	1	22097	0	1
GO:CC	GO:0031528	microvillus membrane	6286, 84958	0.216464256	33	250	2	22097	0	2
GO:CC	GO:0016328	lateral plasma membrane	6536, 301, 1813	0.216464256	76	250	3	22097	1	2
GO:CC	GO:0035976	transcription factor AP-1 complex	2353	0.216464256	5	250	1	22097	0	1
GO:CC	GO:0036021	endolysosome lumen	1520	0.216464256	5	250	1	22097	1	0
GO:CC	GO:0044217	other organism part	2633	0.216464256	5	250	1	22097	1	0
GO:CC	GO:0098892	extrinsic component of postsynaptic specialization membrane	22866	0.216464256	5	250	1	22097	0	1
GO:CC	GO:0071953	elastic fiber	4239	0.216464256	5	250	1	22097	0	1
GO:CC	GO:0097574	lateral part of cell	10008	0.216464256	5	250	1	22097	0	1
GO:CC	GO:0098665	serotonin receptor complex	9177	0.216464256	5	250	1	22097	1	0
GO:CC	GO:0110165	cellular anatomical entity	100130207, 387522, 28959, 109617000, 56107, 3638, 79924, 390940, 81569, 10411, 10345, 3336, 4485, 1428, 6536, 219699, 51412, 23025, 3604, 79694, 5023, 30061, 5475, 23645, 57582, 283446, 83667, 647309, 56099, 23220, 27286, 50854, 1113, 202915, 145781, 1141, 1501, 58472, 57611, 389812, 110116772, 8614, 84889, 2572, 2209, 144453, 5764, 5354, 5168, 123099, 5079, 5097, 146850, 6004, 3109, 79623, 16378…	0.216464256	21548	250	248	22097	92	156
GO:CC	GO:1904602	serotonin-activated cation-selective channel complex	9177	0.216464256	5	250	1	22097	1	0
GO:CC	GO:0099147	extrinsic component of postsynaptic density membrane	22866	0.216464256	5	250	1	22097	0	1
GO:CC	GO:0099634	postsynaptic specialization membrane	1141, 3756, 2899, 22866	0.216464256	122	250	4	22097	0	4
GO:BP	GO:0031344	regulation of cell projection organization	1141, 57611, 5764, 5168, 1400, 23316, 223117, 440730, 4915, 170690, 1002, 4168	0.216610929	667	234	12	21031	6	6
GO:CC	GO:0005769	early endosome	202915, 2209, 100137049, 9388, 3756, 4915, 301, 8120, 7037	0.217564929	429	250	9	22097	5	4
GO:BP	GO:0014812	muscle cell migration	7494, 301, 1649	0.218816165	86	234	3	21031	1	2
GO:BP	GO:0021843	substrate-independent telencephalic tangential interneuron migration	1813	0.219325761	7	234	1	21031	0	1
GO:BP	GO:0021830	interneuron migration from the subpallium to the cortex	1813	0.219325761	7	234	1	21031	0	1
GO:BP	GO:0021826	substrate-independent telencephalic tangential migration	1813	0.219325761	7	234	1	21031	0	1
GO:BP	GO:0001934	positive regulation of protein phosphorylation	2209, 5168, 146850, 26291, 7494, 23533, 4915, 5743, 7037, 3976, 388585	0.219325761	603	234	11	21031	5	6
GO:BP	GO:0048813	dendrite morphogenesis	1141, 1501, 5764, 23316	0.219325761	142	234	4	21031	1	3
GO:BP	GO:0035608	protein deglutamylation	2346	0.219325761	7	234	1	21031	1	0
GO:BP	GO:0050904	diapedesis	3676	0.219325761	7	234	1	21031	1	0
GO:BP	GO:0015742	alpha-ketoglutarate transport	284111	0.219325761	7	234	1	21031	0	1
GO:BP	GO:0010656	negative regulation of muscle cell apoptotic process	27076, 26471	0.219325761	40	234	2	21031	1	1
GO:BP	GO:0051694	pointed-end actin filament capping	56203	0.219325761	7	234	1	21031	1	0
GO:BP	GO:0051938	L-glutamate import	6509, 2780	0.219325761	40	234	2	21031	0	2
GO:BP	GO:0002576	platelet degranulation	5023	0.219325761	7	234	1	21031	0	1
GO:BP	GO:0009820	alkaloid metabolic process	590	0.219325761	7	234	1	21031	1	0
GO:BP	GO:0009624	response to nematode	5743	0.219325761	7	234	1	21031	0	1
GO:BP	GO:0015822	ornithine transport	84889	0.219325761	7	234	1	21031	0	1
GO:BP	GO:0021861	forebrain radial glial cell differentiation	388585	0.219325761	7	234	1	21031	0	1
GO:BP	GO:0031323	regulation of cellular metabolic process	3638, 79924, 4485, 1428, 6536, 51412, 30061, 23645, 83667, 647309, 23220, 27286, 145781, 1141, 110116772, 8614, 2209, 5354, 5168, 5079, 146850, 111240474, 2633, 115701, 4321, 26291, 2334, 100271849, 7494, 23090, 23316, 78986, 5462, 64168, 53342, 9947, 23533, 9375, 54541, 54567, 406980, 57761, 9388, 143941, 199777, 116442, 283375, 4060, 4915, 51513, 654463, 301, 147686, 127665, 2119, 55841, 4804, …	0.219325761	6673	234	85	21031	27	58
GO:BP	GO:0046889	positive regulation of lipid biosynthetic process	7494, 301, 5743	0.219325761	88	234	3	21031	1	2
GO:BP	GO:0035654	clathrin-coated vesicle cargo loading, AP-3-mediated	8120	0.219325761	7	234	1	21031	0	1
GO:BP	GO:0034486	vacuolar transmembrane transport	7780	0.219325761	7	234	1	21031	0	1
GO:BP	GO:0038179	neurotrophin signaling pathway	54541, 4915	0.219325761	40	234	2	21031	1	1
GO:BP	GO:0007210	serotonin receptor signaling pathway	9177	0.219325761	7	234	1	21031	1	0
GO:BP	GO:0034381	plasma lipoprotein particle clearance	26291, 9388	0.219325761	40	234	2	21031	1	1
GO:BP	GO:0033564	anterior/posterior axon guidance	219699	0.219325761	7	234	1	21031	0	1
GO:BP	GO:0032713	negative regulation of interleukin-4 production	1649	0.219325761	7	234	1	21031	0	1
GO:BP	GO:0030111	regulation of Wnt signaling pathway	1501, 115701, 1649, 59352, 2487, 27122, 1958	0.219325761	327	234	7	21031	2	5
GO:BP	GO:0042325	regulation of phosphorylation	83667, 27286, 2209, 5168, 146850, 26291, 7494, 23533, 57761, 143941, 4915, 5743, 1813, 7037, 3976, 388585	0.219325761	966	234	16	21031	6	10
GO:BP	GO:0006105	succinate metabolic process	2572	0.219325761	7	234	1	21031	0	1
GO:BP	GO:0045656	negative regulation of monocyte differentiation	3635	0.219325761	7	234	1	21031	0	1
GO:BP	GO:0031622	positive regulation of fever generation	5743	0.219325761	7	234	1	21031	0	1
GO:BP	GO:0003339	regulation of mesenchymal to epithelial transition involved in metanephros morphogenesis	3976	0.219325761	7	234	1	21031	0	1
GO:BP	GO:0031547	brain-derived neurotrophic factor receptor signaling pathway	4915	0.219325761	7	234	1	21031	1	0
GO:BP	GO:0035652	clathrin-coated vesicle cargo loading	8120	0.219325761	7	234	1	21031	0	1
GO:BP	GO:0046486	glycerolipid metabolic process	3638, 5168, 26291, 100137049, 23533, 9388, 5321, 3635	0.219325761	391	234	8	21031	5	3
GO:BP	GO:0042692	muscle cell differentiation	81569, 115701, 7494, 4629, 3756, 3908, 56203, 9518	0.219325761	395	234	8	21031	2	6
GO:BP	GO:0060398	regulation of growth hormone receptor signaling pathway	9518	0.219325761	7	234	1	21031	0	1
GO:BP	GO:0050729	positive regulation of inflammatory response	2209, 5743, 26471, 1051	0.219325761	141	234	4	21031	1	3
GO:BP	GO:0008291	acetylcholine metabolic process	590	0.219325761	7	234	1	21031	1	0
GO:BP	GO:0071286	cellular response to magnesium ion	342618	0.219325761	7	234	1	21031	0	1
GO:BP	GO:2000394	positive regulation of lamellipodium morphogenesis	5168	0.219325761	7	234	1	21031	1	0
GO:BP	GO:0071503	response to heparin	1958	0.219325761	7	234	1	21031	0	1
GO:BP	GO:2000194	regulation of female gonad development	26471	0.219325761	7	234	1	21031	0	1
GO:BP	GO:2000064	regulation of cortisol biosynthetic process	27122	0.219325761	7	234	1	21031	1	0
GO:BP	GO:1904951	positive regulation of establishment of protein localization	10411, 111240474, 7494, 5743, 5122, 3783, 135	0.219325761	328	234	7	21031	1	6
GO:BP	GO:0072007	mesangial cell differentiation	59	0.219325761	7	234	1	21031	0	1
GO:BP	GO:1902915	negative regulation of protein polyubiquitination	143941	0.219325761	7	234	1	21031	0	1
GO:BP	GO:0072050	S-shaped body morphogenesis	388585	0.219325761	7	234	1	21031	0	1
GO:BP	GO:0072126	positive regulation of glomerular mesangial cell proliferation	1958	0.219325761	7	234	1	21031	0	1
GO:BP	GO:0072257	metanephric nephron tubule epithelial cell differentiation	3976	0.219325761	7	234	1	21031	0	1
GO:BP	GO:1902679	negative regulation of RNA biosynthetic process	1428, 5079, 4321, 7494, 23090, 23316, 78986, 9947, 54567, 57761, 51513, 147686, 2119, 55841, 1649, 467, 84504, 27122, 1051, 1958, 388585	0.219325761	1347	234	21	21031	3	18
GO:BP	GO:0072307	regulation of metanephric nephron tubule epithelial cell differentiation	3976	0.219325761	7	234	1	21031	0	1
GO:BP	GO:0086036	regulation of cardiac muscle cell membrane potential	10345	0.219325761	7	234	1	21031	1	0
GO:BP	GO:0006701	progesterone biosynthetic process	1958	0.219325761	7	234	1	21031	0	1
GO:BP	GO:0090269	fibroblast growth factor production	5743	0.219325761	7	234	1	21031	0	1
GO:BP	GO:0090270	regulation of fibroblast growth factor production	5743	0.219325761	7	234	1	21031	0	1
GO:BP	GO:1901463	regulation of tetrapyrrole biosynthetic process	6536	0.219325761	7	234	1	21031	0	1
GO:BP	GO:1901387	positive regulation of voltage-gated calcium channel activity	342667	0.219325761	7	234	1	21031	1	0
GO:BP	GO:0098903	regulation of membrane repolarization during action potential	10008	0.219325761	7	234	1	21031	0	1
GO:BP	GO:1900619	acetate ester metabolic process	590	0.219325761	7	234	1	21031	1	0
GO:BP	GO:0099011	neuronal dense core vesicle exocytosis	23025	0.219325761	7	234	1	21031	0	1
GO:BP	GO:0006458	'de novo' protein folding	3336, 3310	0.219325761	40	234	2	21031	2	0
GO:BP	GO:0140448	signaling receptor ligand precursor processing	5122, 590	0.219325761	40	234	2	21031	1	1
GO:BP	GO:1900542	regulation of purine nucleotide metabolic process	54541, 4846, 26471	0.219325761	88	234	3	21031	0	3
GO:BP	GO:2000489	regulation of hepatic stellate cell activation	59	0.219325761	7	234	1	21031	0	1
GO:BP	GO:0071248	cellular response to metal ion	3756, 284111, 5743, 342618, 2353	0.219325761	200	234	5	21031	0	5
GO:BP	GO:1990384	hyaloid vascular plexus regression	1813	0.219325761	7	234	1	21031	0	1
GO:BP	GO:0061311	cell surface receptor signaling pathway involved in heart development	115701	0.219325761	7	234	1	21031	0	1
GO:BP	GO:0006554	lysine catabolic process	1428	0.219325761	7	234	1	21031	1	0
GO:BP	GO:0060462	lung lobe development	3976	0.219325761	7	234	1	21031	0	1
GO:BP	GO:0070453	regulation of heme biosynthetic process	6536	0.219325761	7	234	1	21031	0	1
GO:BP	GO:0060463	lung lobe morphogenesis	3976	0.219325761	7	234	1	21031	0	1
GO:BP	GO:0061724	lipophagy	83667	0.219325761	7	234	1	21031	0	1
GO:BP	GO:0006935	chemotaxis	4485, 1113, 5764, 5168, 223117, 301, 59352, 146225, 1960	0.219325761	463	234	9	21031	4	5
GO:BP	GO:2000698	positive regulation of epithelial cell differentiation involved in kidney development	3976	0.219325761	7	234	1	21031	0	1
GO:BP	GO:0006549	isoleucine metabolic process	113675	0.219325761	7	234	1	21031	0	1
GO:BP	GO:2000638	regulation of SREBP signaling pathway	3638	0.219325761	7	234	1	21031	1	0
GO:BP	GO:0042462	eye photoreceptor cell development	4915, 2780	0.221281351	41	234	2	21031	1	1
GO:BP	GO:1903573	negative regulation of response to endoplasmic reticulum stress	23645, 7494	0.221281351	41	234	2	21031	0	2
GO:BP	GO:0042307	positive regulation of protein import into nucleus	7494, 5743	0.221281351	41	234	2	21031	0	2
GO:BP	GO:0050708	regulation of protein secretion	1113, 3156, 5122, 3783, 1813, 135	0.221865846	265	234	6	21031	2	4
GO:BP	GO:0042330	taxis	4485, 1113, 5764, 5168, 223117, 301, 59352, 146225, 1960	0.222254403	465	234	9	21031	4	5
GO:BP	GO:0006140	regulation of nucleotide metabolic process	54541, 4846, 26471	0.223152605	89	234	3	21031	0	3
GO:BP	GO:0001892	embryonic placenta development	1051, 3976, 79805	0.223152605	89	234	3	21031	1	2
GO:BP	GO:0032411	positive regulation of transporter activity	10345, 1520, 342667	0.223152605	89	234	3	21031	3	0
GO:BP	GO:0050671	positive regulation of lymphocyte proliferation	1141, 3109, 301, 7037	0.223802497	144	234	4	21031	3	1
GO:BP	GO:0045934	negative regulation of nucleobase-containing compound metabolic process	1428, 647309, 5079, 4321, 7494, 23090, 23316, 78986, 9947, 54541, 54567, 57761, 51513, 147686, 2119, 55841, 1649, 467, 84504, 26471, 27122, 1051, 1958, 388585	0.225031416	1588	234	24	21031	4	20
GO:BP	GO:0009749	response to glucose	83667, 26291, 7494, 5122, 1958	0.22584527	204	234	5	21031	0	5
GO:MF	GO:0016705	oxidoreductase activity, acting on paired donors, with incorporation or reduction of molecular oxygen	123099, 260293, 5743, 6307, 4846	0.226133011	178	244	5	20212	2	3
GO:MF	GO:0046943	carboxylic acid transmembrane transporter activity	6536, 84889, 6509, 284111, 2899	0.226133011	178	244	5	20212	0	5
GO:BP	GO:0002714	positive regulation of B cell mediated immunity	2209, 7037	0.227175649	42	234	2	21031	2	0
GO:BP	GO:0007269	neurotransmitter secretion	23025, 5023, 135, 26509	0.227175649	145	234	4	21031	2	2
GO:BP	GO:0009268	response to pH	1520, 342372	0.227175649	42	234	2	21031	2	0
GO:BP	GO:0099643	signal release from synapse	23025, 5023, 135, 26509	0.227175649	145	234	4	21031	2	2
GO:BP	GO:0098656	monoatomic anion transmembrane transport	144453, 6509, 55144, 7439	0.227175649	145	234	4	21031	1	3
GO:BP	GO:0043403	skeletal muscle tissue regeneration	301, 6442	0.227175649	42	234	2	21031	1	1
GO:BP	GO:0010559	regulation of glycoprotein biosynthetic process	64168, 9375	0.227175649	42	234	2	21031	1	1
GO:BP	GO:0006873	intracellular monoatomic ion homeostasis	10345, 5023, 30061, 8614, 283375, 7780, 1649, 1813, 7037, 10008	0.227175649	538	234	10	21031	3	7
GO:BP	GO:0014002	astrocyte development	5354, 135	0.227175649	42	234	2	21031	2	0
GO:BP	GO:0014014	negative regulation of gliogenesis	84504, 388585	0.227175649	42	234	2	21031	0	2
GO:BP	GO:2000628	regulation of miRNA metabolic process	4804, 1958, 2353	0.227175649	90	234	3	21031	0	3
GO:BP	GO:1904037	positive regulation of epithelial cell apoptotic process	3676, 7494	0.227175649	42	234	2	21031	1	1
GO:BP	GO:0002891	positive regulation of immunoglobulin mediated immune response	2209, 7037	0.227175649	42	234	2	21031	2	0
GO:BP	GO:0014046	dopamine secretion	1141, 1813	0.227175649	42	234	2	21031	0	2
GO:MF	GO:0005342	organic acid transmembrane transporter activity	6536, 84889, 6509, 284111, 2899	0.227558274	179	244	5	20212	0	5
GO:MF	GO:0015141	succinate transmembrane transporter activity	284111	0.227558274	6	244	1	20212	0	1
GO:MF	GO:1990430	extracellular matrix protein binding	3696	0.227558274	6	244	1	20212	1	0
GO:MF	GO:1902387	ceramide 1-phosphate binding	5321	0.227558274	6	244	1	20212	1	0
GO:MF	GO:0140824	thioredoxin-dependent peroxiredoxin activity	5052	0.227558274	6	244	1	20212	1	0
GO:MF	GO:0031802	type 5 metabotropic glutamate receptor binding	135	0.227558274	6	244	1	20212	1	0
GO:MF	GO:0099589	serotonin receptor activity	9177	0.227558274	6	244	1	20212	1	0
GO:MF	GO:0008379	thioredoxin peroxidase activity	5052	0.227558274	6	244	1	20212	1	0
GO:MF	GO:0048406	nerve growth factor binding	4804	0.227558274	6	244	1	20212	0	1
GO:MF	GO:0005042	netrin receptor activity	219699	0.227558274	6	244	1	20212	0	1
GO:MF	GO:0070324	thyroid hormone binding	1428	0.227558274	6	244	1	20212	1	0
GO:MF	GO:0032795	heterotrimeric G-protein binding	1813	0.227558274	6	244	1	20212	0	1
GO:MF	GO:0052659	inositol-1,3,4,5-tetrakisphosphate 5-phosphatase activity	3635	0.227558274	6	244	1	20212	0	1
GO:MF	GO:0010385	double-stranded methylated DNA binding	1958	0.227558274	6	244	1	20212	0	1
GO:MF	GO:0015093	ferrous iron transmembrane transporter activity	30061	0.227558274	6	244	1	20212	1	0
GO:BP	GO:0098771	inorganic ion homeostasis	10345, 5023, 30061, 8614, 283375, 7780, 1649, 1813, 7037, 10008	0.228396201	539	234	10	21031	3	7
GO:BP	GO:0034614	cellular response to reactive oxygen species	5052, 301, 4846, 2353	0.229830106	146	234	4	21031	2	2
GO:BP	GO:0048729	tissue morphogenesis	4485, 4321, 54567, 4804, 170690, 59, 2487, 1281, 4846, 3976, 388585	0.230102214	611	234	11	21031	4	7
GO:BP	GO:0071705	nitrogen compound transport	3638, 10411, 6536, 5023, 1113, 1141, 84889, 111240474, 4321, 7494, 51555, 3156, 84958, 116442, 6509, 4915, 2780, 301, 55144, 4804, 5743, 5122, 8120, 3783, 1813, 3434, 135, 7037	0.230243356	1911	234	28	21031	8	20
GO:BP	GO:0048145	regulation of fibroblast proliferation	4804, 26471, 3976	0.231255143	91	234	3	21031	0	3
GO:BP	GO:0033273	response to vitamin	8614, 5743, 590	0.231255143	91	234	3	21031	1	2
GO:BP	GO:0050912	detection of chemical stimulus involved in sensory perception of taste	2780, 342372	0.232228334	43	234	2	21031	1	1
GO:BP	GO:0002232	leukocyte chemotaxis involved in inflammatory response	5764	0.232228334	8	234	1	21031	1	0
GO:BP	GO:0015734	taurine transport	55144	0.232228334	8	234	1	21031	0	1
GO:BP	GO:0006538	glutamate catabolic process	2572	0.232228334	8	234	1	21031	0	1
GO:BP	GO:0070973	protein localization to endoplasmic reticulum exit site	111240474	0.232228334	8	234	1	21031	0	1
GO:BP	GO:0015825	L-serine transport	6509	0.232228334	8	234	1	21031	0	1
GO:BP	GO:0001955	blood vessel maturation	1649	0.232228334	8	234	1	21031	0	1
GO:BP	GO:0051045	negative regulation of membrane protein ectodomain proteolysis	7079	0.232228334	8	234	1	21031	0	1
GO:BP	GO:0001938	positive regulation of endothelial cell proliferation	3676, 1960, 79805	0.232228334	93	234	3	21031	2	1
GO:BP	GO:0001932	regulation of protein phosphorylation	83667, 2209, 5168, 146850, 26291, 7494, 23533, 57761, 143941, 4915, 5743, 1813, 7037, 3976, 388585	0.232228334	910	234	15	21031	5	10
GO:BP	GO:0071499	cellular response to laminar fluid shear stress	7494	0.232228334	8	234	1	21031	0	1
GO:BP	GO:0071695	anatomical structure maturation	51412, 1649, 342618, 162466, 64100, 388585	0.232228334	271	234	6	21031	1	5
GO:BP	GO:0019835	cytolysis	2633	0.232228334	8	234	1	21031	1	0
GO:BP	GO:0015870	acetylcholine transport	135	0.232228334	8	234	1	21031	1	0
GO:BP	GO:0014016	neuroblast differentiation	590	0.232228334	8	234	1	21031	1	0
GO:BP	GO:0060452	positive regulation of cardiac muscle contraction	1113	0.232228334	8	234	1	21031	0	1
GO:BP	GO:0051584	regulation of dopamine uptake involved in synaptic transmission	1813	0.232228334	8	234	1	21031	0	1
GO:BP	GO:0002866	positive regulation of acute inflammatory response to antigenic stimulus	2209	0.232228334	8	234	1	21031	1	0
GO:BP	GO:0061004	pattern specification involved in kidney development	388585	0.232228334	8	234	1	21031	0	1
GO:BP	GO:0009448	gamma-aminobutyric acid metabolic process	2572	0.232228334	8	234	1	21031	0	1
GO:BP	GO:2000973	regulation of pro-B cell differentiation	388585	0.232228334	8	234	1	21031	0	1
GO:BP	GO:0060073	micturition	1141	0.232228334	8	234	1	21031	0	1
GO:BP	GO:0003176	aortic valve development	54567, 4846	0.232228334	43	234	2	21031	0	2
GO:BP	GO:0060040	retinal bipolar neuron differentiation	2780	0.232228334	8	234	1	21031	0	1
GO:BP	GO:0046984	regulation of hemoglobin biosynthetic process	6536	0.232228334	8	234	1	21031	0	1
GO:BP	GO:0060022	hard palate development	3696	0.232228334	8	234	1	21031	1	0
GO:BP	GO:0051838	cytolysis by host of symbiont cells	3078	0.232228334	8	234	1	21031	1	0
GO:BP	GO:0051823	regulation of synapse structural plasticity	1813	0.232228334	8	234	1	21031	0	1
GO:BP	GO:0010637	negative regulation of mitochondrial fusion	7037	0.232228334	8	234	1	21031	1	0
GO:BP	GO:0006553	lysine metabolic process	1428	0.232228334	8	234	1	21031	1	0
GO:BP	GO:0010830	regulation of myotube differentiation	7494, 56203	0.232228334	43	234	2	21031	1	1
GO:BP	GO:0010898	positive regulation of triglyceride catabolic process	26291	0.232228334	8	234	1	21031	0	1
GO:BP	GO:0010966	regulation of phosphate transport	1051	0.232228334	8	234	1	21031	0	1
GO:BP	GO:0051940	regulation of catecholamine uptake involved in synaptic transmission	1813	0.232228334	8	234	1	21031	0	1
GO:BP	GO:0051541	elastin metabolic process	4321	0.232228334	8	234	1	21031	1	0
GO:BP	GO:0046849	bone remodeling	5764, 3635, 7037	0.232228334	93	234	3	21031	2	1
GO:BP	GO:0021983	pituitary gland development	5122, 1813	0.232228334	43	234	2	21031	0	2
GO:BP	GO:0042482	positive regulation of odontogenesis	4804	0.232228334	8	234	1	21031	0	1
GO:BP	GO:1902022	L-lysine transport	84889	0.232228334	8	234	1	21031	0	1
GO:BP	GO:1901575	organic substance catabolic process	1428, 83667, 23220, 2572, 5168, 4321, 26291, 29958, 7494, 100137049, 3156, 54541, 440730, 57761, 1520, 9388, 143941, 91862, 147686, 1649, 5321, 2523, 590, 342618, 7079, 4846, 26471, 64167, 79094, 113675	0.232228334	2074	234	30	21031	10	20
GO:BP	GO:0007197	adenylate cyclase-inhibiting G protein-coupled acetylcholine receptor signaling pathway	1132	0.232228334	8	234	1	21031	0	1
GO:BP	GO:1901401	regulation of tetrapyrrole metabolic process	6536	0.232228334	8	234	1	21031	0	1
GO:BP	GO:0032914	positive regulation of transforming growth factor beta1 production	4060	0.232228334	8	234	1	21031	1	0
GO:BP	GO:0040013	negative regulation of locomotion	54567, 223117, 91862, 4804, 1281, 1813, 5801	0.232228334	336	234	7	21031	4	3
GO:BP	GO:1902218	regulation of intrinsic apoptotic signaling pathway in response to osmotic stress	5743	0.232228334	8	234	1	21031	0	1
GO:BP	GO:0032946	positive regulation of mononuclear cell proliferation	1141, 3109, 301, 7037	0.232228334	147	234	4	21031	3	1
GO:BP	GO:0036491	regulation of translation initiation in response to endoplasmic reticulum stress	23645	0.232228334	8	234	1	21031	0	1
GO:BP	GO:0035912	dorsal aorta morphogenesis	54567	0.232228334	8	234	1	21031	0	1
GO:BP	GO:0007270	neuron-neuron synaptic transmission	1813	0.232228334	8	234	1	21031	0	1
GO:BP	GO:0035813	regulation of renal sodium excretion	1813	0.232228334	8	234	1	21031	0	1
GO:BP	GO:0035356	intracellular triglyceride homeostasis	7494	0.232228334	8	234	1	21031	0	1
GO:BP	GO:0033601	positive regulation of mammary gland epithelial cell proliferation	4485	0.232228334	8	234	1	21031	0	1
GO:BP	GO:0035095	behavioral response to nicotine	1141	0.232228334	8	234	1	21031	0	1
GO:BP	GO:0033029	regulation of neutrophil apoptotic process	301	0.232228334	8	234	1	21031	1	0
GO:BP	GO:0032347	regulation of aldosterone biosynthetic process	27122	0.232228334	8	234	1	21031	1	0
GO:BP	GO:0032344	regulation of aldosterone metabolic process	27122	0.232228334	8	234	1	21031	1	0
GO:BP	GO:0090114	COPII-coated vesicle budding	3638, 111240474	0.232228334	43	234	2	21031	1	1
GO:BP	GO:0030070	insulin processing	5122	0.232228334	8	234	1	21031	0	1
GO:BP	GO:0046719	regulation by virus of viral protein levels in host cell	3434	0.232228334	8	234	1	21031	1	0
GO:BP	GO:0046676	negative regulation of insulin secretion	1113, 1813	0.232228334	43	234	2	21031	0	2
GO:BP	GO:1903764	regulation of potassium ion export across plasma membrane	10008	0.232228334	8	234	1	21031	0	1
GO:BP	GO:0030534	adult behavior	1141, 5079, 84189, 1813	0.232228334	149	234	4	21031	1	3
GO:BP	GO:0030853	negative regulation of granulocyte differentiation	3635	0.232228334	8	234	1	21031	0	1
GO:BP	GO:0046469	platelet activating factor metabolic process	5321	0.232228334	8	234	1	21031	1	0
GO:BP	GO:0141061	disruption of cell in another organism	1113, 2633, 3078	0.232228334	92	234	3	21031	2	1
GO:BP	GO:1903401	L-lysine transmembrane transport	84889	0.232228334	8	234	1	21031	0	1
GO:BP	GO:1903025	regulation of RNA polymerase II regulatory region sequence-specific DNA binding	1649	0.232228334	8	234	1	21031	0	1
GO:BP	GO:0072048	renal system pattern specification	388585	0.232228334	8	234	1	21031	0	1
GO:BP	GO:0003344	pericardium morphogenesis	54567	0.232228334	8	234	1	21031	0	1
GO:BP	GO:0031640	killing of cells of another organism	1113, 2633, 3078	0.232228334	92	234	3	21031	2	1
GO:BP	GO:0072282	metanephric nephron tubule morphogenesis	388585	0.232228334	8	234	1	21031	0	1
GO:BP	GO:0042918	alkanesulfonate transport	55144	0.232228334	8	234	1	21031	0	1
GO:BP	GO:0060426	lung vasculature development	3976	0.232228334	8	234	1	21031	0	1
GO:BP	GO:1903170	negative regulation of calcium ion transmembrane transport	10345, 1813	0.233137518	44	234	2	21031	1	1
GO:MF	GO:0005254	chloride channel activity	144453, 6509, 7439	0.234054684	80	244	3	20212	1	2
GO:BP	GO:0021700	developmental maturation	51412, 23025, 1649, 342618, 162466, 64100, 388585	0.234066194	340	234	7	21031	1	6
GO:BP	GO:0031668	cellular response to extracellular stimulus	83667, 3676, 7494, 283375, 467, 2353	0.234066194	274	234	6	21031	1	5
GO:MF	GO:0005343	organic acid:sodium symporter activity	6536, 284111	0.234310766	37	244	2	20212	0	2
GO:MF	GO:0004623	phospholipase A2 activity	100137049, 5321	0.234310766	37	244	2	20212	1	1
GO:BP	GO:1901888	regulation of cell junction assembly	27286, 1141, 23316, 4915, 84189	0.235630928	211	234	5	21031	3	2
GO:BP	GO:0040008	regulation of growth	23025, 83667, 57611, 8614, 7494, 223117, 55841, 1002, 9518, 2487, 1813	0.235630928	620	234	11	21031	2	9
GO:BP	GO:1903828	negative regulation of protein localization	3638, 1113, 2633, 3156, 1813	0.235630928	211	234	5	21031	3	2
GO:BP	GO:0002285	lymphocyte activation involved in immune response	3109, 7494, 10875, 301, 7037	0.235630928	211	234	5	21031	4	1
GO:BP	GO:0001656	metanephros development	1958, 3976, 388585	0.235909489	94	234	3	21031	0	3
GO:BP	GO:0071496	cellular response to external stimulus	83667, 3676, 7494, 283375, 5743, 467, 2353	0.235909489	341	234	7	21031	1	6
GO:CC	GO:0031594	neuromuscular junction	23025, 3908, 4804	0.237809445	80	250	3	22097	1	2
GO:CC	GO:0048786	presynaptic active zone	23025, 5023, 135	0.237809445	80	250	3	22097	1	2
GO:BP	GO:0007224	smoothened signaling pathway	23090, 50846, 57540, 388585	0.237953055	151	234	4	21031	0	4
GO:BP	GO:0032675	regulation of interleukin-6 production	7494, 53342, 3635, 1051	0.237953055	151	234	4	21031	0	4
GO:BP	GO:0032635	interleukin-6 production	7494, 53342, 3635, 1051	0.237953055	151	234	4	21031	0	4
GO:BP	GO:0001701	in utero embryonic development	64168, 345630, 1281, 4846, 1051, 5801, 3976, 79805	0.237962366	410	234	8	21031	4	4
GO:BP	GO:0031347	regulation of defense response	23220, 2209, 146850, 4321, 10875, 1520, 301, 5743, 26471, 1051, 1813, 135, 80709	0.237962366	768	234	13	21031	6	7
GO:BP	GO:0045124	regulation of bone resorption	3635, 7037	0.239422642	45	234	2	21031	1	1
GO:BP	GO:0120178	steroid hormone biosynthetic process	27122, 1958	0.239422642	45	234	2	21031	1	1
GO:BP	GO:0046636	negative regulation of alpha-beta T cell activation	301, 135	0.239422642	45	234	2	21031	2	0
GO:BP	GO:0045933	positive regulation of muscle contraction	1113, 5743	0.239422642	45	234	2	21031	0	2
GO:BP	GO:0030574	collagen catabolic process	4321, 1520	0.239422642	45	234	2	21031	2	0
GO:BP	GO:0141060	disruption of anatomical structure in another organism	1113, 2633, 3078	0.2399155	95	234	3	21031	2	1
GO:CC	GO:0016012	sarcoglycan complex	6442	0.240134855	6	250	1	22097	0	1
GO:CC	GO:0071753	IgM immunoglobulin complex	973	0.240134855	6	250	1	22097	0	1
GO:CC	GO:0019815	B cell receptor complex	973	0.240134855	6	250	1	22097	0	1
GO:CC	GO:0005901	caveola	5743, 4846, 26509	0.240134855	82	250	3	22097	1	2
GO:CC	GO:0030314	junctional membrane complex	10345	0.240134855	6	250	1	22097	1	0
GO:CC	GO:0031428	box C/D RNP complex	345630	0.240134855	6	250	1	22097	0	1
GO:MF	GO:0016209	antioxidant activity	83667, 5052, 5743	0.243577809	82	244	3	20212	1	2
GO:MF	GO:0016709	oxidoreductase activity, acting on paired donors, with incorporation or reduction of molecular oxygen, NAD(P)H as one donor, and incorporation of one atom of oxygen	260293, 4846	0.243577809	38	244	2	20212	1	1
GO:BP	GO:0007626	locomotory behavior	1141, 84189, 1958, 1813, 135	0.244204298	214	234	5	21031	2	3
GO:BP	GO:0042098	T cell proliferation	3604, 3109, 301, 1051, 7037	0.244204298	214	234	5	21031	3	2
GO:BP	GO:0010876	lipid localization	9388, 80830, 301, 5743, 5321, 3783, 1813, 6578, 57540	0.24482104	483	234	9	21031	3	6
GO:MF	GO:0019838	growth factor binding	27286, 4915, 4804, 1281	0.244894431	134	244	4	20212	3	1
GO:MF	GO:0016907	G protein-coupled acetylcholine receptor activity	1132	0.244894431	7	244	1	20212	0	1
GO:MF	GO:0070728	leucine binding	83667	0.244894431	7	244	1	20212	0	1
GO:MF	GO:0016298	lipase activity	5168, 100137049, 9388, 5321	0.244894431	133	244	4	20212	3	1
GO:MF	GO:0004931	extracellularly ATP-gated monoatomic cation channel activity	5023	0.244894431	7	244	1	20212	0	1
GO:MF	GO:0004445	inositol-polyphosphate 5-phosphatase activity	3635	0.244894431	7	244	1	20212	0	1
GO:MF	GO:0002151	G-quadruplex RNA binding	2334	0.244894431	7	244	1	20212	0	1
GO:MF	GO:0046934	1-phosphatidylinositol-4,5-bisphosphate 3-kinase activity	146850	0.244894431	7	244	1	20212	0	1
GO:MF	GO:0034485	phosphatidylinositol-3,4,5-trisphosphate 5-phosphatase activity	3635	0.244894431	7	244	1	20212	0	1
GO:MF	GO:0003711	transcription elongation factor activity	145781	0.244894431	7	244	1	20212	1	0
GO:MF	GO:0035240	dopamine binding	1813	0.244894431	7	244	1	20212	0	1
GO:MF	GO:0052658	inositol-1,4,5-trisphosphate 5-phosphatase activity	3635	0.244894431	7	244	1	20212	0	1
GO:BP	GO:0030509	BMP signaling pathway	23090, 283375, 1958, 388585	0.24490283	153	234	4	21031	0	4
GO:BP	GO:0030516	regulation of axon extension	57611, 223117, 1002	0.24492552	96	234	3	21031	1	2
GO:BP	GO:0002317	plasma cell differentiation	7494	0.245318497	9	234	1	21031	0	1
GO:BP	GO:0060316	positive regulation of ryanodine-sensitive calcium-release channel activity	10345	0.245318497	9	234	1	21031	1	0
GO:BP	GO:0034392	negative regulation of smooth muscle cell apoptotic process	27076	0.245318497	9	234	1	21031	1	0
GO:BP	GO:0034214	protein hexamerization	55144	0.245318497	9	234	1	21031	0	1
GO:BP	GO:0016185	synaptic vesicle budding from presynaptic endocytic zone membrane	8120	0.245318497	9	234	1	21031	0	1
GO:BP	GO:0086103	G protein-coupled receptor signaling pathway involved in heart process	1113	0.245318497	9	234	1	21031	0	1
GO:BP	GO:1905665	positive regulation of calcium ion import across plasma membrane	5023	0.245318497	9	234	1	21031	0	1
GO:BP	GO:0009629	response to gravity	2353	0.245318497	9	234	1	21031	0	1
GO:BP	GO:0072239	metanephric glomerulus vasculature development	1958	0.245318497	9	234	1	21031	0	1
GO:BP	GO:0002673	regulation of acute inflammatory response	2209, 5743	0.245318497	47	234	2	21031	1	1
GO:BP	GO:1990416	cellular response to brain-derived neurotrophic factor stimulus	4915	0.245318497	9	234	1	21031	1	0
GO:BP	GO:0061383	trabecula morphogenesis	30061, 54567	0.245318497	47	234	2	21031	1	1
GO:BP	GO:0045586	regulation of gamma-delta T cell differentiation	1960	0.245318497	9	234	1	21031	0	1
GO:BP	GO:0042771	intrinsic apoptotic signaling pathway in response to DNA damage by p53 class mediator	54541, 26471	0.245318497	47	234	2	21031	0	2
GO:BP	GO:0002578	negative regulation of antigen processing and presentation	10875	0.245318497	9	234	1	21031	1	0
GO:BP	GO:0042590	antigen processing and presentation of exogenous peptide antigen via MHC class I	2209	0.245318497	9	234	1	21031	1	0
GO:BP	GO:0045607	regulation of inner ear auditory receptor cell differentiation	388585	0.245318497	9	234	1	21031	0	1
GO:BP	GO:0042355	L-fucose catabolic process	2523	0.245318497	9	234	1	21031	0	1
GO:BP	GO:0060363	cranial suture morphogenesis	3638	0.245318497	9	234	1	21031	1	0
GO:BP	GO:0045631	regulation of mechanoreceptor differentiation	388585	0.245318497	9	234	1	21031	0	1
GO:BP	GO:0014745	negative regulation of muscle adaptation	4846	0.245318497	9	234	1	21031	0	1
GO:BP	GO:0007196	adenylate cyclase-inhibiting G protein-coupled glutamate receptor signaling pathway	2899	0.245318497	9	234	1	21031	0	1
GO:BP	GO:0036462	TRAIL-activated apoptotic signaling pathway	467	0.245318497	9	234	1	21031	0	1
GO:BP	GO:0036148	phosphatidylglycerol acyl-chain remodeling	100137049	0.245318497	9	234	1	21031	0	1
GO:BP	GO:0035860	glial cell-derived neurotrophic factor receptor signaling pathway	9518	0.245318497	9	234	1	21031	0	1
GO:BP	GO:0035733	hepatic stellate cell activation	59	0.245318497	9	234	1	21031	0	1
GO:BP	GO:0010455	positive regulation of cell fate commitment	84504	0.245318497	9	234	1	21031	0	1
GO:BP	GO:0006640	monoacylglycerol biosynthetic process	5321	0.245318497	9	234	1	21031	1	0
GO:BP	GO:0060385	axonogenesis involved in innervation	3676	0.245318497	9	234	1	21031	1	0
GO:BP	GO:0042327	positive regulation of phosphorylation	2209, 5168, 146850, 26291, 7494, 23533, 4915, 5743, 7037, 3976, 388585	0.245318497	630	234	11	21031	5	6
GO:BP	GO:0098703	calcium ion import across plasma membrane	5023, 6329	0.245318497	46	234	2	21031	0	2
GO:BP	GO:0001781	neutrophil apoptotic process	301	0.245318497	9	234	1	21031	1	0
GO:BP	GO:0019371	cyclooxygenase pathway	5743	0.245318497	9	234	1	21031	0	1
GO:BP	GO:0048149	behavioral response to ethanol	1813	0.245318497	9	234	1	21031	0	1
GO:BP	GO:2001236	regulation of extrinsic apoptotic signaling pathway	219699, 50486, 467, 4846	0.245318497	155	234	4	21031	0	4
GO:BP	GO:0048263	determination of dorsal identity	1649	0.245318497	9	234	1	21031	0	1
GO:BP	GO:1901374	acetate ester transport	135	0.245318497	9	234	1	21031	1	0
GO:BP	GO:1905314	semi-lunar valve development	54567, 4846	0.245318497	47	234	2	21031	0	2
GO:BP	GO:0006751	glutathione catabolic process	79094	0.245318497	9	234	1	21031	0	1
GO:BP	GO:0046886	positive regulation of hormone biosynthetic process	1958	0.245318497	9	234	1	21031	0	1
GO:BP	GO:1901605	alpha-amino acid metabolic process	1428, 2572, 143941, 4846, 113675	0.245318497	215	234	5	21031	1	4
GO:BP	GO:0048743	positive regulation of skeletal muscle fiber development	56203	0.245318497	9	234	1	21031	1	0
GO:BP	GO:0031018	endocrine pancreas development	301, 84504	0.245318497	47	234	2	21031	1	1
GO:BP	GO:1901724	positive regulation of cell proliferation involved in kidney development	1958	0.245318497	9	234	1	21031	0	1
GO:BP	GO:0030890	positive regulation of B cell proliferation	1141, 7037	0.245318497	46	234	2	21031	1	1
GO:BP	GO:1902041	regulation of extrinsic apoptotic signaling pathway via death domain receptors	467, 4846	0.245318497	46	234	2	21031	0	2
GO:BP	GO:0051901	positive regulation of mitochondrial depolarization	10962	0.245318497	9	234	1	21031	1	0
GO:BP	GO:1902656	calcium ion import into cytosol	5023, 6329	0.245318497	47	234	2	21031	0	2
GO:BP	GO:0030321	transepithelial chloride transport	7439	0.245318497	9	234	1	21031	0	1
GO:BP	GO:1903018	regulation of glycoprotein metabolic process	64168, 9375	0.245318497	47	234	2	21031	1	1
GO:BP	GO:0050856	regulation of T cell receptor signaling pathway	2633, 3783	0.245318497	47	234	2	21031	1	1
GO:BP	GO:0050915	sensory perception of sour taste	342372	0.245318497	9	234	1	21031	1	0
GO:BP	GO:0001542	ovulation from ovarian follicle	4846	0.245318497	9	234	1	21031	0	1
GO:BP	GO:0003009	skeletal muscle contraction	342667, 6329	0.245318497	46	234	2	21031	1	1
GO:BP	GO:0003056	regulation of vascular associated smooth muscle contraction	5023	0.245318497	9	234	1	21031	0	1
GO:BP	GO:0050919	negative chemotaxis	223117, 59352	0.245318497	47	234	2	21031	1	1
GO:BP	GO:1900222	negative regulation of amyloid-beta clearance	3156	0.245318497	9	234	1	21031	1	0
GO:BP	GO:0031399	regulation of protein modification process	23645, 83667, 2209, 5168, 146850, 26291, 7494, 23533, 57761, 143941, 4915, 5743, 57467, 26471, 1958, 1813, 7037, 3976, 388585	0.245318497	1229	234	19	21031	5	14
GO:BP	GO:0098870	action potential propagation	4915	0.245318497	9	234	1	21031	1	0
GO:BP	GO:0031620	regulation of fever generation	5743	0.245318497	9	234	1	21031	0	1
GO:BP	GO:0060158	phospholipase C-activating dopamine receptor signaling pathway	1813	0.245318497	9	234	1	21031	0	1
GO:BP	GO:0032892	positive regulation of organic acid transport	5321, 135	0.245318497	46	234	2	21031	2	0
GO:BP	GO:0032527	protein exit from endoplasmic reticulum	3638, 111240474	0.245318497	47	234	2	21031	1	1
GO:BP	GO:0019317	fucose catabolic process	2523	0.245318497	9	234	1	21031	0	1
GO:BP	GO:0018410	C-terminal protein amino acid modification	2346	0.245318497	9	234	1	21031	1	0
GO:BP	GO:0006527	arginine catabolic process	4846	0.245318497	9	234	1	21031	0	1
GO:BP	GO:0031946	regulation of glucocorticoid biosynthetic process	27122	0.245318497	9	234	1	21031	1	0
GO:BP	GO:2000980	regulation of inner ear receptor cell differentiation	388585	0.245318497	9	234	1	21031	0	1
GO:BP	GO:0032101	regulation of response to external stimulus	4485, 23220, 2209, 5764, 146850, 4321, 10875, 223117, 1520, 301, 5743, 4846, 26471, 1051, 1813, 135, 80709	0.245318497	1077	234	17	21031	8	9
GO:BP	GO:0019227	neuronal action potential propagation	4915	0.245318497	9	234	1	21031	1	0
GO:BP	GO:0031652	positive regulation of heat generation	5743	0.245318497	9	234	1	21031	0	1
GO:BP	GO:0140747	regulation of ncRNA transcription	4804, 1958, 2353	0.245318497	97	234	3	21031	0	3
GO:CC	GO:0031045	dense core granule	6536, 1113	0.246356997	38	250	2	22097	0	2
GO:CC	GO:0072562	blood microparticle	3310, 590, 3078, 7037	0.246356997	136	250	4	22097	4	0
GO:BP	GO:0008643	carbohydrate transport	83667, 154091, 26291, 57761	0.246573717	156	234	4	21031	1	3
GO:BP	GO:0006470	protein dephosphorylation	5475, 23645, 78986, 128853, 5801	0.246769202	218	234	5	21031	2	3
GO:BP	GO:0034097	response to cytokine	4485, 2633, 4321, 3676, 7494, 301, 5743, 5122, 7079, 1281, 1958, 3434, 7037, 2353, 4168	0.24938697	932	234	15	21031	8	7
GO:BP	GO:0045833	negative regulation of lipid metabolic process	3638, 57761, 27122	0.249856095	99	234	3	21031	2	1
GO:BP	GO:0050773	regulation of dendrite development	1141, 5764, 23316	0.249856095	99	234	3	21031	1	2
GO:BP	GO:0030856	regulation of epithelial cell differentiation	2487, 1051, 3976, 388585	0.249856095	157	234	4	21031	1	3
GO:BP	GO:0007189	adenylate cyclase-activating G protein-coupled receptor signaling pathway	79924, 1113, 1813, 135	0.249856095	157	234	4	21031	1	3
GO:BP	GO:0009408	response to heat	3310, 5743, 4846	0.249856095	99	234	3	21031	1	2
GO:MF	GO:0017018	myosin phosphatase activity	5475, 78986, 128853	0.250105481	85	244	3	20212	1	2
GO:MF	GO:0071949	FAD binding	58472, 1718	0.250105481	40	244	2	20212	2	0
GO:BP	GO:0044331	cell-cell adhesion mediated by cadherin	64405, 1002	0.251843736	48	234	2	21031	0	2
GO:BP	GO:0030336	negative regulation of cell migration	54567, 91862, 4804, 1281, 1813, 5801	0.251843736	285	234	6	21031	3	3
GO:BP	GO:0016339	calcium-dependent cell-cell adhesion via plasma membrane cell adhesion molecules	64405, 1002	0.251843736	48	234	2	21031	0	2
GO:BP	GO:0140353	lipid export from cell	5743, 5321	0.251843736	48	234	2	21031	1	1
GO:BP	GO:0014075	response to amine	1813, 135	0.251843736	48	234	2	21031	1	1
GO:BP	GO:0042311	vasodilation	4846, 135	0.251843736	48	234	2	21031	1	1
GO:BP	GO:0120163	negative regulation of cold-induced thermogenesis	23090, 1649	0.251843736	48	234	2	21031	0	2
GO:BP	GO:0010976	positive regulation of neuron projection development	5764, 23316, 440730, 4915	0.252990974	158	234	4	21031	2	2
GO:CC	GO:0009897	external side of plasma membrane	3604, 5023, 1141, 2209, 3676, 2676, 973, 7037	0.253426237	384	250	8	22097	3	5
[truncated: 3,286 more rows]
