# Supplementary material for: CRISPR-Cas9 screening reveals TM9SF2 knockout as a solution to HEK293 cell aggregation for improved AAV production
Source: Mol Ther Adv. 2026 Jun 11;34(3):201777. doi: 10.1016/j.omta.2026.201777 (PMC13316624; doi:10.1016/j.omta.2026.201777)
Supplement: Table S7. GO genes [file mmc4.zip › omta_201777_mmc6.csv]

source	term_id	term_name	adjusted_p_value	intersection_size	Gene_ID	Transcript_ID	Gene_Symbol	gene_biotype	TM9SF2_KO/Non-target.fc	TM9SF2_KO/Non-target.baseMean	TM9SF2_KO/Non-target.stat	TM9SF2_KO/Non-target.raw.pval	TM9SF2_KO/Non-target.bh.pval	N_Non-target_1	N_Non-target_2	N_Non-target_3	N_TM9SF2_KO_1	N_TM9SF2_KO_2	N_TM9SF2_KO_3
GO:BP	GO:0032501	multicellular organismal process	2.76812E-09	139	59	NM_001141945,NM_001320855,NM_001613	ACTA2	protein_coding	-2.235366	941.147204	-12.1717771	4.3941E-34	9.10481E-32	10.109575	10.136939	10.034194	9.425674	9.508540	9.557960
GO:BP	GO:0051239	regulation of multicellular organismal process	2.41993E-08	73	59	NM_001141945,NM_001320855,NM_001613	ACTA2	protein_coding	-2.235366	941.147204	-12.1717771	4.3941E-34	9.10481E-32	10.109575	10.136939	10.034194	9.425674	9.508540	9.557960
GO:BP	GO:0048731	system development	9.41995E-08	86	59	NM_001141945,NM_001320855,NM_001613	ACTA2	protein_coding	-2.235366	941.147204	-12.1717771	4.3941E-34	9.10481E-32	10.109575	10.136939	10.034194	9.425674	9.508540	9.557960
GO:BP	GO:0048856	anatomical structure development	9.41995E-08	112	59	NM_001141945,NM_001320855,NM_001613	ACTA2	protein_coding	-2.235366	941.147204	-12.1717771	4.3941E-34	9.10481E-32	10.109575	10.136939	10.034194	9.425674	9.508540	9.557960
GO:BP	GO:0007275	multicellular organism development	1.00506E-07	95	59	NM_001141945,NM_001320855,NM_001613	ACTA2	protein_coding	-2.235366	941.147204	-12.1717771	4.3941E-34	9.10481E-32	10.109575	10.136939	10.034194	9.425674	9.508540	9.557960
GO:BP	GO:0032502	developmental process	1.58384E-06	115	59	NM_001141945,NM_001320855,NM_001613	ACTA2	protein_coding	-2.235366	941.147204	-12.1717771	4.3941E-34	9.10481E-32	10.109575	10.136939	10.034194	9.425674	9.508540	9.557960
GO:BP	GO:0009653	anatomical structure morphogenesis	6.13646E-06	62	59	NM_001141945,NM_001320855,NM_001613	ACTA2	protein_coding	-2.235366	941.147204	-12.1717771	4.3941E-34	9.10481E-32	10.109575	10.136939	10.034194	9.425674	9.508540	9.557960
GO:CC	GO:0071944	cell periphery	1.27702E-05	111	59	NM_001141945,NM_001320855,NM_001613	ACTA2	protein_coding	-2.235366	941.147204	-12.1717771	4.3941E-34	9.10481E-32	10.109575	10.136939	10.034194	9.425674	9.508540	9.557960
GO:BP	GO:0051240	positive regulation of multicellular organismal process	1.88416E-05	44	59	NM_001141945,NM_001320855,NM_001613	ACTA2	protein_coding	-2.235366	941.147204	-12.1717771	4.3941E-34	9.10481E-32	10.109575	10.136939	10.034194	9.425674	9.508540	9.557960
GO:BP	GO:0010646	regulation of cell communication	2.82033E-05	71	59	NM_001141945,NM_001320855,NM_001613	ACTA2	protein_coding	-2.235366	941.147204	-12.1717771	4.3941E-34	9.10481E-32	10.109575	10.136939	10.034194	9.425674	9.508540	9.557960
GO:BP	GO:0023051	regulation of signaling	4.59967E-05	70	59	NM_001141945,NM_001320855,NM_001613	ACTA2	protein_coding	-2.235366	941.147204	-12.1717771	4.3941E-34	9.10481E-32	10.109575	10.136939	10.034194	9.425674	9.508540	9.557960
GO:BP	GO:0030154	cell differentiation	6.13787E-05	82	59	NM_001141945,NM_001320855,NM_001613	ACTA2	protein_coding	-2.235366	941.147204	-12.1717771	4.3941E-34	9.10481E-32	10.109575	10.136939	10.034194	9.425674	9.508540	9.557960
GO:BP	GO:0048869	cellular developmental process	6.13787E-05	82	59	NM_001141945,NM_001320855,NM_001613	ACTA2	protein_coding	-2.235366	941.147204	-12.1717771	4.3941E-34	9.10481E-32	10.109575	10.136939	10.034194	9.425674	9.508540	9.557960
GO:BP	GO:0048468	cell development	7.87798E-05	60	59	NM_001141945,NM_001320855,NM_001613	ACTA2	protein_coding	-2.235366	941.147204	-12.1717771	4.3941E-34	9.10481E-32	10.109575	10.136939	10.034194	9.425674	9.508540	9.557960
GO:BP	GO:0023052	signaling	8.32444E-05	108	59	NM_001141945,NM_001320855,NM_001613	ACTA2	protein_coding	-2.235366	941.147204	-12.1717771	4.3941E-34	9.10481E-32	10.109575	10.136939	10.034194	9.425674	9.508540	9.557960
GO:BP	GO:0007154	cell communication	8.50284E-05	109	59	NM_001141945,NM_001320855,NM_001613	ACTA2	protein_coding	-2.235366	941.147204	-12.1717771	4.3941E-34	9.10481E-32	10.109575	10.136939	10.034194	9.425674	9.508540	9.557960
GO:BP	GO:0003008	system process	0.000104812	51	59	NM_001141945,NM_001320855,NM_001613	ACTA2	protein_coding	-2.235366	941.147204	-12.1717771	4.3941E-34	9.10481E-32	10.109575	10.136939	10.034194	9.425674	9.508540	9.557960
GO:BP	GO:0048583	regulation of response to stimulus	0.00010538	75	59	NM_001141945,NM_001320855,NM_001613	ACTA2	protein_coding	-2.235366	941.147204	-12.1717771	4.3941E-34	9.10481E-32	10.109575	10.136939	10.034194	9.425674	9.508540	9.557960
GO:BP	GO:0050789	regulation of biological process	0.000144136	172	59	NM_001141945,NM_001320855,NM_001613	ACTA2	protein_coding	-2.235366	941.147204	-12.1717771	4.3941E-34	9.10481E-32	10.109575	10.136939	10.034194	9.425674	9.508540	9.557960
GO:BP	GO:0009966	regulation of signal transduction	0.00021378	61	59	NM_001141945,NM_001320855,NM_001613	ACTA2	protein_coding	-2.235366	941.147204	-12.1717771	4.3941E-34	9.10481E-32	10.109575	10.136939	10.034194	9.425674	9.508540	9.557960
GO:BP	GO:0065007	biological regulation	0.000467581	174	59	NM_001141945,NM_001320855,NM_001613	ACTA2	protein_coding	-2.235366	941.147204	-12.1717771	4.3941E-34	9.10481E-32	10.109575	10.136939	10.034194	9.425674	9.508540	9.557960
GO:BP	GO:0007165	signal transduction	0.000587734	98	59	NM_001141945,NM_001320855,NM_001613	ACTA2	protein_coding	-2.235366	941.147204	-12.1717771	4.3941E-34	9.10481E-32	10.109575	10.136939	10.034194	9.425674	9.508540	9.557960
GO:CC	GO:0005576	extracellular region	0.000610662	78	59	NM_001141945,NM_001320855,NM_001613	ACTA2	protein_coding	-2.235366	941.147204	-12.1717771	4.3941E-34	9.10481E-32	10.109575	10.136939	10.034194	9.425674	9.508540	9.557960
GO:BP	GO:0050896	response to stimulus	0.000829693	133	59	NM_001141945,NM_001320855,NM_001613	ACTA2	protein_coding	-2.235366	941.147204	-12.1717771	4.3941E-34	9.10481E-32	10.109575	10.136939	10.034194	9.425674	9.508540	9.557960
GO:BP	GO:0003013	circulatory system process	0.000989813	20	59	NM_001141945,NM_001320855,NM_001613	ACTA2	protein_coding	-2.235366	941.147204	-12.1717771	4.3941E-34	9.10481E-32	10.109575	10.136939	10.034194	9.425674	9.508540	9.557960
GO:BP	GO:0001944	vasculature development	0.001012142	23	59	NM_001141945,NM_001320855,NM_001613	ACTA2	protein_coding	-2.235366	941.147204	-12.1717771	4.3941E-34	9.10481E-32	10.109575	10.136939	10.034194	9.425674	9.508540	9.557960
GO:BP	GO:0048513	animal organ development	0.001368113	58	59	NM_001141945,NM_001320855,NM_001613	ACTA2	protein_coding	-2.235366	941.147204	-12.1717771	4.3941E-34	9.10481E-32	10.109575	10.136939	10.034194	9.425674	9.508540	9.557960
GO:BP	GO:0001568	blood vessel development	0.001410121	22	59	NM_001141945,NM_001320855,NM_001613	ACTA2	protein_coding	-2.235366	941.147204	-12.1717771	4.3941E-34	9.10481E-32	10.109575	10.136939	10.034194	9.425674	9.508540	9.557960
GO:CC	GO:0031012	extracellular matrix	0.001879116	19	59	NM_001141945,NM_001320855,NM_001613	ACTA2	protein_coding	-2.235366	941.147204	-12.1717771	4.3941E-34	9.10481E-32	10.109575	10.136939	10.034194	9.425674	9.508540	9.557960
GO:CC	GO:0030312	external encapsulating structure	0.001879116	19	59	NM_001141945,NM_001320855,NM_001613	ACTA2	protein_coding	-2.235366	941.147204	-12.1717771	4.3941E-34	9.10481E-32	10.109575	10.136939	10.034194	9.425674	9.508540	9.557960
GO:BP	GO:0006936	muscle contraction	0.001947191	14	59	NM_001141945,NM_001320855,NM_001613	ACTA2	protein_coding	-2.235366	941.147204	-12.1717771	4.3941E-34	9.10481E-32	10.109575	10.136939	10.034194	9.425674	9.508540	9.557960
GO:BP	GO:0008217	regulation of blood pressure	0.002507199	10	59	NM_001141945,NM_001320855,NM_001613	ACTA2	protein_coding	-2.235366	941.147204	-12.1717771	4.3941E-34	9.10481E-32	10.109575	10.136939	10.034194	9.425674	9.508540	9.557960
GO:BP	GO:0009719	response to endogenous stimulus	0.002624563	37	59	NM_001141945,NM_001320855,NM_001613	ACTA2	protein_coding	-2.235366	941.147204	-12.1717771	4.3941E-34	9.10481E-32	10.109575	10.136939	10.034194	9.425674	9.508540	9.557960
GO:BP	GO:0090130	tissue migration	0.002768313	13	59	NM_001141945,NM_001320855,NM_001613	ACTA2	protein_coding	-2.235366	941.147204	-12.1717771	4.3941E-34	9.10481E-32	10.109575	10.136939	10.034194	9.425674	9.508540	9.557960
GO:BP	GO:0009605	response to external stimulus	0.002993416	52	59	NM_001141945,NM_001320855,NM_001613	ACTA2	protein_coding	-2.235366	941.147204	-12.1717771	4.3941E-34	9.10481E-32	10.109575	10.136939	10.034194	9.425674	9.508540	9.557960
GO:BP	GO:0051716	cellular response to stimulus	0.003322236	111	59	NM_001141945,NM_001320855,NM_001613	ACTA2	protein_coding	-2.235366	941.147204	-12.1717771	4.3941E-34	9.10481E-32	10.109575	10.136939	10.034194	9.425674	9.508540	9.557960
GO:BP	GO:0048584	positive regulation of response to stimulus	0.003767517	45	59	NM_001141945,NM_001320855,NM_001613	ACTA2	protein_coding	-2.235366	941.147204	-12.1717771	4.3941E-34	9.10481E-32	10.109575	10.136939	10.034194	9.425674	9.508540	9.557960
GO:BP	GO:0001775	cell activation	0.003767517	27	59	NM_001141945,NM_001320855,NM_001613	ACTA2	protein_coding	-2.235366	941.147204	-12.1717771	4.3941E-34	9.10481E-32	10.109575	10.136939	10.034194	9.425674	9.508540	9.557960
GO:BP	GO:0001667	ameboidal-type cell migration	0.003946996	15	59	NM_001141945,NM_001320855,NM_001613	ACTA2	protein_coding	-2.235366	941.147204	-12.1717771	4.3941E-34	9.10481E-32	10.109575	10.136939	10.034194	9.425674	9.508540	9.557960
GO:BP	GO:0003012	muscle system process	0.004010435	15	59	NM_001141945,NM_001320855,NM_001613	ACTA2	protein_coding	-2.235366	941.147204	-12.1717771	4.3941E-34	9.10481E-32	10.109575	10.136939	10.034194	9.425674	9.508540	9.557960
GO:BP	GO:0016477	cell migration	0.00460428	33	59	NM_001141945,NM_001320855,NM_001613	ACTA2	protein_coding	-2.235366	941.147204	-12.1717771	4.3941E-34	9.10481E-32	10.109575	10.136939	10.034194	9.425674	9.508540	9.557960
GO:BP	GO:0010628	positive regulation of gene expression	0.005010468	28	59	NM_001141945,NM_001320855,NM_001613	ACTA2	protein_coding	-2.235366	941.147204	-12.1717771	4.3941E-34	9.10481E-32	10.109575	10.136939	10.034194	9.425674	9.508540	9.557960
GO:BP	GO:0010647	positive regulation of cell communication	0.005010468	37	59	NM_001141945,NM_001320855,NM_001613	ACTA2	protein_coding	-2.235366	941.147204	-12.1717771	4.3941E-34	9.10481E-32	10.109575	10.136939	10.034194	9.425674	9.508540	9.557960
GO:BP	GO:0072359	circulatory system development	0.005010468	27	59	NM_001141945,NM_001320855,NM_001613	ACTA2	protein_coding	-2.235366	941.147204	-12.1717771	4.3941E-34	9.10481E-32	10.109575	10.136939	10.034194	9.425674	9.508540	9.557960
GO:BP	GO:0050794	regulation of cellular process	0.005010468	158	59	NM_001141945,NM_001320855,NM_001613	ACTA2	protein_coding	-2.235366	941.147204	-12.1717771	4.3941E-34	9.10481E-32	10.109575	10.136939	10.034194	9.425674	9.508540	9.557960
GO:CC	GO:0005615	extracellular space	0.005262057	60	59	NM_001141945,NM_001320855,NM_001613	ACTA2	protein_coding	-2.235366	941.147204	-12.1717771	4.3941E-34	9.10481E-32	10.109575	10.136939	10.034194	9.425674	9.508540	9.557960
GO:CC	GO:0062023	collagen-containing extracellular matrix	0.005262057	15	59	NM_001141945,NM_001320855,NM_001613	ACTA2	protein_coding	-2.235366	941.147204	-12.1717771	4.3941E-34	9.10481E-32	10.109575	10.136939	10.034194	9.425674	9.508540	9.557960
GO:BP	GO:0008015	blood circulation	0.005628556	16	59	NM_001141945,NM_001320855,NM_001613	ACTA2	protein_coding	-2.235366	941.147204	-12.1717771	4.3941E-34	9.10481E-32	10.109575	10.136939	10.034194	9.425674	9.508540	9.557960
GO:BP	GO:0003018	vascular process in circulatory system	0.006981085	11	59	NM_001141945,NM_001320855,NM_001613	ACTA2	protein_coding	-2.235366	941.147204	-12.1717771	4.3941E-34	9.10481E-32	10.109575	10.136939	10.034194	9.425674	9.508540	9.557960
GO:BP	GO:0009967	positive regulation of signal transduction	0.007694818	33	59	NM_001141945,NM_001320855,NM_001613	ACTA2	protein_coding	-2.235366	941.147204	-12.1717771	4.3941E-34	9.10481E-32	10.109575	10.136939	10.034194	9.425674	9.508540	9.557960
GO:BP	GO:0030334	regulation of cell migration	0.008462444	23	59	NM_001141945,NM_001320855,NM_001613	ACTA2	protein_coding	-2.235366	941.147204	-12.1717771	4.3941E-34	9.10481E-32	10.109575	10.136939	10.034194	9.425674	9.508540	9.557960
GO:BP	GO:0048870	cell motility	0.00847113	35	59	NM_001141945,NM_001320855,NM_001613	ACTA2	protein_coding	-2.235366	941.147204	-12.1717771	4.3941E-34	9.10481E-32	10.109575	10.136939	10.034194	9.425674	9.508540	9.557960
GO:BP	GO:0023056	positive regulation of signaling	0.008514069	36	59	NM_001141945,NM_001320855,NM_001613	ACTA2	protein_coding	-2.235366	941.147204	-12.1717771	4.3941E-34	9.10481E-32	10.109575	10.136939	10.034194	9.425674	9.508540	9.557960
GO:BP	GO:0048518	positive regulation of biological process	0.009663198	94	59	NM_001141945,NM_001320855,NM_001613	ACTA2	protein_coding	-2.235366	941.147204	-12.1717771	4.3941E-34	9.10481E-32	10.109575	10.136939	10.034194	9.425674	9.508540	9.557960
GO:BP	GO:0070848	response to growth factor	0.009793791	19	59	NM_001141945,NM_001320855,NM_001613	ACTA2	protein_coding	-2.235366	941.147204	-12.1717771	4.3941E-34	9.10481E-32	10.109575	10.136939	10.034194	9.425674	9.508540	9.557960
GO:BP	GO:0009888	tissue development	0.010144876	39	59	NM_001141945,NM_001320855,NM_001613	ACTA2	protein_coding	-2.235366	941.147204	-12.1717771	4.3941E-34	9.10481E-32	10.109575	10.136939	10.034194	9.425674	9.508540	9.557960
GO:BP	GO:0048522	positive regulation of cellular process	0.011763156	87	59	NM_001141945,NM_001320855,NM_001613	ACTA2	protein_coding	-2.235366	941.147204	-12.1717771	4.3941E-34	9.10481E-32	10.109575	10.136939	10.034194	9.425674	9.508540	9.557960
GO:BP	GO:0009887	animal organ morphogenesis	0.012661305	24	59	NM_001141945,NM_001320855,NM_001613	ACTA2	protein_coding	-2.235366	941.147204	-12.1717771	4.3941E-34	9.10481E-32	10.109575	10.136939	10.034194	9.425674	9.508540	9.557960
GO:BP	GO:0040012	regulation of locomotion	0.012974646	24	59	NM_001141945,NM_001320855,NM_001613	ACTA2	protein_coding	-2.235366	941.147204	-12.1717771	4.3941E-34	9.10481E-32	10.109575	10.136939	10.034194	9.425674	9.508540	9.557960
GO:BP	GO:0040011	locomotion	0.013494822	27	59	NM_001141945,NM_001320855,NM_001613	ACTA2	protein_coding	-2.235366	941.147204	-12.1717771	4.3941E-34	9.10481E-32	10.109575	10.136939	10.034194	9.425674	9.508540	9.557960
GO:BP	GO:0071363	cellular response to growth factor stimulus	0.013910356	18	59	NM_001141945,NM_001320855,NM_001613	ACTA2	protein_coding	-2.235366	941.147204	-12.1717771	4.3941E-34	9.10481E-32	10.109575	10.136939	10.034194	9.425674	9.508540	9.557960
GO:BP	GO:2000145	regulation of cell motility	0.015602693	23	59	NM_001141945,NM_001320855,NM_001613	ACTA2	protein_coding	-2.235366	941.147204	-12.1717771	4.3941E-34	9.10481E-32	10.109575	10.136939	10.034194	9.425674	9.508540	9.557960
GO:BP	GO:0006939	smooth muscle contraction	0.019960715	6	59	NM_001141945,NM_001320855,NM_001613	ACTA2	protein_coding	-2.235366	941.147204	-12.1717771	4.3941E-34	9.10481E-32	10.109575	10.136939	10.034194	9.425674	9.508540	9.557960
GO:BP	GO:0065008	regulation of biological quality	0.020135472	49	59	NM_001141945,NM_001320855,NM_001613	ACTA2	protein_coding	-2.235366	941.147204	-12.1717771	4.3941E-34	9.10481E-32	10.109575	10.136939	10.034194	9.425674	9.508540	9.557960
GO:CC	GO:0031982	vesicle	0.021972957	65	59	NM_001141945,NM_001320855,NM_001613	ACTA2	protein_coding	-2.235366	941.147204	-12.1717771	4.3941E-34	9.10481E-32	10.109575	10.136939	10.034194	9.425674	9.508540	9.557960
GO:BP	GO:0071495	cellular response to endogenous stimulus	0.022620895	29	59	NM_001141945,NM_001320855,NM_001613	ACTA2	protein_coding	-2.235366	941.147204	-12.1717771	4.3941E-34	9.10481E-32	10.109575	10.136939	10.034194	9.425674	9.508540	9.557960
GO:BP	GO:0035296	regulation of tube diameter	0.023932341	7	59	NM_001141945,NM_001320855,NM_001613	ACTA2	protein_coding	-2.235366	941.147204	-12.1717771	4.3941E-34	9.10481E-32	10.109575	10.136939	10.034194	9.425674	9.508540	9.557960
GO:BP	GO:0097746	blood vessel diameter maintenance	0.023932341	7	59	NM_001141945,NM_001320855,NM_001613	ACTA2	protein_coding	-2.235366	941.147204	-12.1717771	4.3941E-34	9.10481E-32	10.109575	10.136939	10.034194	9.425674	9.508540	9.557960
GO:BP	GO:0141124	intracellular signaling cassette	0.024650655	35	59	NM_001141945,NM_001320855,NM_001613	ACTA2	protein_coding	-2.235366	941.147204	-12.1717771	4.3941E-34	9.10481E-32	10.109575	10.136939	10.034194	9.425674	9.508540	9.557960
GO:BP	GO:0035150	regulation of tube size	0.024650655	7	59	NM_001141945,NM_001320855,NM_001613	ACTA2	protein_coding	-2.235366	941.147204	-12.1717771	4.3941E-34	9.10481E-32	10.109575	10.136939	10.034194	9.425674	9.508540	9.557960
GO:BP	GO:0035556	intracellular signal transduction	0.025162208	46	59	NM_001141945,NM_001320855,NM_001613	ACTA2	protein_coding	-2.235366	941.147204	-12.1717771	4.3941E-34	9.10481E-32	10.109575	10.136939	10.034194	9.425674	9.508540	9.557960
GO:BP	GO:0050865	regulation of cell activation	0.025162208	16	59	NM_001141945,NM_001320855,NM_001613	ACTA2	protein_coding	-2.235366	941.147204	-12.1717771	4.3941E-34	9.10481E-32	10.109575	10.136939	10.034194	9.425674	9.508540	9.557960
GO:BP	GO:0070372	regulation of ERK1 and ERK2 cascade	0.026012681	10	59	NM_001141945,NM_001320855,NM_001613	ACTA2	protein_coding	-2.235366	941.147204	-12.1717771	4.3941E-34	9.10481E-32	10.109575	10.136939	10.034194	9.425674	9.508540	9.557960
GO:BP	GO:0090066	regulation of anatomical structure size	0.03099611	14	59	NM_001141945,NM_001320855,NM_001613	ACTA2	protein_coding	-2.235366	941.147204	-12.1717771	4.3941E-34	9.10481E-32	10.109575	10.136939	10.034194	9.425674	9.508540	9.557960
GO:BP	GO:0043408	regulation of MAPK cascade	0.033708253	16	59	NM_001141945,NM_001320855,NM_001613	ACTA2	protein_coding	-2.235366	941.147204	-12.1717771	4.3941E-34	9.10481E-32	10.109575	10.136939	10.034194	9.425674	9.508540	9.557960
GO:BP	GO:0070371	ERK1 and ERK2 cascade	0.038599148	10	59	NM_001141945,NM_001320855,NM_001613	ACTA2	protein_coding	-2.235366	941.147204	-12.1717771	4.3941E-34	9.10481E-32	10.109575	10.136939	10.034194	9.425674	9.508540	9.557960
GO:BP	GO:0050867	positive regulation of cell activation	0.03992797	11	59	NM_001141945,NM_001320855,NM_001613	ACTA2	protein_coding	-2.235366	941.147204	-12.1717771	4.3941E-34	9.10481E-32	10.109575	10.136939	10.034194	9.425674	9.508540	9.557960
GO:CC	GO:0005737	cytoplasm	0.046427572	161	59	NM_001141945,NM_001320855,NM_001613	ACTA2	protein_coding	-2.235366	941.147204	-12.1717771	4.3941E-34	9.10481E-32	10.109575	10.136939	10.034194	9.425674	9.508540	9.557960
GO:BP	GO:1902531	regulation of intracellular signal transduction	0.048286461	32	59	NM_001141945,NM_001320855,NM_001613	ACTA2	protein_coding	-2.235366	941.147204	-12.1717771	4.3941E-34	9.10481E-32	10.109575	10.136939	10.034194	9.425674	9.508540	9.557960
GO:CC	GO:0044297	cell body	0.056767088	14	59	NM_001141945,NM_001320855,NM_001613	ACTA2	protein_coding	-2.235366	941.147204	-12.1717771	4.3941E-34	9.10481E-32	10.109575	10.136939	10.034194	9.425674	9.508540	9.557960
GO:BP	GO:0030335	positive regulation of cell migration	0.072752345	13	59	NM_001141945,NM_001320855,NM_001613	ACTA2	protein_coding	-2.235366	941.147204	-12.1717771	4.3941E-34	9.10481E-32	10.109575	10.136939	10.034194	9.425674	9.508540	9.557960
GO:BP	GO:0010557	positive regulation of macromolecule biosynthetic process	0.076310952	42	59	NM_001141945,NM_001320855,NM_001613	ACTA2	protein_coding	-2.235366	941.147204	-12.1717771	4.3941E-34	9.10481E-32	10.109575	10.136939	10.034194	9.425674	9.508540	9.557960
GO:BP	GO:0000165	MAPK cascade	0.082775926	16	59	NM_001141945,NM_001320855,NM_001613	ACTA2	protein_coding	-2.235366	941.147204	-12.1717771	4.3941E-34	9.10481E-32	10.109575	10.136939	10.034194	9.425674	9.508540	9.557960
GO:BP	GO:0061873	regulation of hepatic stellate cell contraction	0.08293518	1	59	NM_001141945,NM_001320855,NM_001613	ACTA2	protein_coding	-2.235366	941.147204	-12.1717771	4.3941E-34	9.10481E-32	10.109575	10.136939	10.034194	9.425674	9.508540	9.557960
GO:BP	GO:0061872	hepatic stellate cell contraction	0.08293518	1	59	NM_001141945,NM_001320855,NM_001613	ACTA2	protein_coding	-2.235366	941.147204	-12.1717771	4.3941E-34	9.10481E-32	10.109575	10.136939	10.034194	9.425674	9.508540	9.557960
GO:BP	GO:0061874	positive regulation of hepatic stellate cell contraction	0.08293518	1	59	NM_001141945,NM_001320855,NM_001613	ACTA2	protein_coding	-2.235366	941.147204	-12.1717771	4.3941E-34	9.10481E-32	10.109575	10.136939	10.034194	9.425674	9.508540	9.557960
GO:BP	GO:2000147	positive regulation of cell motility	0.084821092	13	59	NM_001141945,NM_001320855,NM_001613	ACTA2	protein_coding	-2.235366	941.147204	-12.1717771	4.3941E-34	9.10481E-32	10.109575	10.136939	10.034194	9.425674	9.508540	9.557960
GO:BP	GO:0072109	glomerular mesangium development	0.095858005	2	59	NM_001141945,NM_001320855,NM_001613	ACTA2	protein_coding	-2.235366	941.147204	-12.1717771	4.3941E-34	9.10481E-32	10.109575	10.136939	10.034194	9.425674	9.508540	9.557960
GO:BP	GO:0031328	positive regulation of cellular biosynthetic process	0.09814711	42	59	NM_001141945,NM_001320855,NM_001613	ACTA2	protein_coding	-2.235366	941.147204	-12.1717771	4.3941E-34	9.10481E-32	10.109575	10.136939	10.034194	9.425674	9.508540	9.557960
GO:BP	GO:0040017	positive regulation of locomotion	0.099282546	13	59	NM_001141945,NM_001320855,NM_001613	ACTA2	protein_coding	-2.235366	941.147204	-12.1717771	4.3941E-34	9.10481E-32	10.109575	10.136939	10.034194	9.425674	9.508540	9.557960
GO:BP	GO:0009891	positive regulation of biosynthetic process	0.107407136	42	59	NM_001141945,NM_001320855,NM_001613	ACTA2	protein_coding	-2.235366	941.147204	-12.1717771	4.3941E-34	9.10481E-32	10.109575	10.136939	10.034194	9.425674	9.508540	9.557960
GO:BP	GO:0042310	vasoconstriction	0.1118972	4	59	NM_001141945,NM_001320855,NM_001613	ACTA2	protein_coding	-2.235366	941.147204	-12.1717771	4.3941E-34	9.10481E-32	10.109575	10.136939	10.034194	9.425674	9.508540	9.557960
GO:BP	GO:0009607	response to biotic stimulus	0.118184072	27	59	NM_001141945,NM_001320855,NM_001613	ACTA2	protein_coding	-2.235366	941.147204	-12.1717771	4.3941E-34	9.10481E-32	10.109575	10.136939	10.034194	9.425674	9.508540	9.557960
GO:BP	GO:0061870	positive regulation of hepatic stellate cell migration	0.125299687	1	59	NM_001141945,NM_001320855,NM_001613	ACTA2	protein_coding	-2.235366	941.147204	-12.1717771	4.3941E-34	9.10481E-32	10.109575	10.136939	10.034194	9.425674	9.508540	9.557960
GO:BP	GO:0061869	regulation of hepatic stellate cell migration	0.125299687	1	59	NM_001141945,NM_001320855,NM_001613	ACTA2	protein_coding	-2.235366	941.147204	-12.1717771	4.3941E-34	9.10481E-32	10.109575	10.136939	10.034194	9.425674	9.508540	9.557960
GO:BP	GO:0061868	hepatic stellate cell migration	0.125299687	1	59	NM_001141945,NM_001320855,NM_001613	ACTA2	protein_coding	-2.235366	941.147204	-12.1717771	4.3941E-34	9.10481E-32	10.109575	10.136939	10.034194	9.425674	9.508540	9.557960
GO:CC	GO:0005604	basement membrane	0.126346891	4	59	NM_001141945,NM_001320855,NM_001613	ACTA2	protein_coding	-2.235366	941.147204	-12.1717771	4.3941E-34	9.10481E-32	10.109575	10.136939	10.034194	9.425674	9.508540	9.557960
GO:BP	GO:0051707	response to other organism	0.129431545	26	59	NM_001141945,NM_001320855,NM_001613	ACTA2	protein_coding	-2.235366	941.147204	-12.1717771	4.3941E-34	9.10481E-32	10.109575	10.136939	10.034194	9.425674	9.508540	9.557960
GO:BP	GO:0043207	response to external biotic stimulus	0.131433201	26	59	NM_001141945,NM_001320855,NM_001613	ACTA2	protein_coding	-2.235366	941.147204	-12.1717771	4.3941E-34	9.10481E-32	10.109575	10.136939	10.034194	9.425674	9.508540	9.557960
GO:BP	GO:0071560	cellular response to transforming growth factor beta stimulus	0.142347219	7	59	NM_001141945,NM_001320855,NM_001613	ACTA2	protein_coding	-2.235366	941.147204	-12.1717771	4.3941E-34	9.10481E-32	10.109575	10.136939	10.034194	9.425674	9.508540	9.557960
GO:BP	GO:1903116	positive regulation of actin filament-based movement	0.149528197	1	59	NM_001141945,NM_001320855,NM_001613	ACTA2	protein_coding	-2.235366	941.147204	-12.1717771	4.3941E-34	9.10481E-32	10.109575	10.136939	10.034194	9.425674	9.508540	9.557960
GO:BP	GO:0071559	response to transforming growth factor beta	0.149528197	7	59	NM_001141945,NM_001320855,NM_001613	ACTA2	protein_coding	-2.235366	941.147204	-12.1717771	4.3941E-34	9.10481E-32	10.109575	10.136939	10.034194	9.425674	9.508540	9.557960
GO:BP	GO:0072006	nephron development	0.149528197	5	59	NM_001141945,NM_001320855,NM_001613	ACTA2	protein_coding	-2.235366	941.147204	-12.1717771	4.3941E-34	9.10481E-32	10.109575	10.136939	10.034194	9.425674	9.508540	9.557960
GO:BP	GO:0014829	vascular associated smooth muscle contraction	0.149528197	2	59	NM_001141945,NM_001320855,NM_001613	ACTA2	protein_coding	-2.235366	941.147204	-12.1717771	4.3941E-34	9.10481E-32	10.109575	10.136939	10.034194	9.425674	9.508540	9.557960
GO:BP	GO:0010604	positive regulation of macromolecule metabolic process	0.15283119	49	59	NM_001141945,NM_001320855,NM_001613	ACTA2	protein_coding	-2.235366	941.147204	-12.1717771	4.3941E-34	9.10481E-32	10.109575	10.136939	10.034194	9.425674	9.508540	9.557960
GO:CC	GO:0030485	smooth muscle contractile fiber	0.162088653	1	59	NM_001141945,NM_001320855,NM_001613	ACTA2	protein_coding	-2.235366	941.147204	-12.1717771	4.3941E-34	9.10481E-32	10.109575	10.136939	10.034194	9.425674	9.508540	9.557960
GO:BP	GO:0072012	glomerulus vasculature development	0.168780318	2	59	NM_001141945,NM_001320855,NM_001613	ACTA2	protein_coding	-2.235366	941.147204	-12.1717771	4.3941E-34	9.10481E-32	10.109575	10.136939	10.034194	9.425674	9.508540	9.557960
GO:BP	GO:0072051	juxtaglomerular apparatus development	0.168780318	1	59	NM_001141945,NM_001320855,NM_001613	ACTA2	protein_coding	-2.235366	941.147204	-12.1717771	4.3941E-34	9.10481E-32	10.109575	10.136939	10.034194	9.425674	9.508540	9.557960
GO:BP	GO:0009893	positive regulation of metabolic process	0.168780318	52	59	NM_001141945,NM_001320855,NM_001613	ACTA2	protein_coding	-2.235366	941.147204	-12.1717771	4.3941E-34	9.10481E-32	10.109575	10.136939	10.034194	9.425674	9.508540	9.557960
GO:BP	GO:0061448	connective tissue development	0.171469476	7	59	NM_001141945,NM_001320855,NM_001613	ACTA2	protein_coding	-2.235366	941.147204	-12.1717771	4.3941E-34	9.10481E-32	10.109575	10.136939	10.034194	9.425674	9.508540	9.557960
GO:BP	GO:0044419	biological process involved in interspecies interaction between organisms	0.171469476	27	59	NM_001141945,NM_001320855,NM_001613	ACTA2	protein_coding	-2.235366	941.147204	-12.1717771	4.3941E-34	9.10481E-32	10.109575	10.136939	10.034194	9.425674	9.508540	9.557960
GO:BP	GO:0061440	kidney vasculature development	0.175153062	2	59	NM_001141945,NM_001320855,NM_001613	ACTA2	protein_coding	-2.235366	941.147204	-12.1717771	4.3941E-34	9.10481E-32	10.109575	10.136939	10.034194	9.425674	9.508540	9.557960
GO:BP	GO:0061437	renal system vasculature development	0.175153062	2	59	NM_001141945,NM_001320855,NM_001613	ACTA2	protein_coding	-2.235366	941.147204	-12.1717771	4.3941E-34	9.10481E-32	10.109575	10.136939	10.034194	9.425674	9.508540	9.557960
GO:MF	GO:0005515	protein binding	0.187466226	191	59	NM_001141945,NM_001320855,NM_001613	ACTA2	protein_coding	-2.235366	941.147204	-12.1717771	4.3941E-34	9.10481E-32	10.109575	10.136939	10.034194	9.425674	9.508540	9.557960
GO:BP	GO:0031325	positive regulation of cellular metabolic process	0.18878922	47	59	NM_001141945,NM_001320855,NM_001613	ACTA2	protein_coding	-2.235366	941.147204	-12.1717771	4.3941E-34	9.10481E-32	10.109575	10.136939	10.034194	9.425674	9.508540	9.557960
GO:BP	GO:0090131	mesenchyme migration	0.188955482	1	59	NM_001141945,NM_001320855,NM_001613	ACTA2	protein_coding	-2.235366	941.147204	-12.1717771	4.3941E-34	9.10481E-32	10.109575	10.136939	10.034194	9.425674	9.508540	9.557960
GO:BP	GO:0072144	glomerular mesangial cell development	0.188955482	1	59	NM_001141945,NM_001320855,NM_001613	ACTA2	protein_coding	-2.235366	941.147204	-12.1717771	4.3941E-34	9.10481E-32	10.109575	10.136939	10.034194	9.425674	9.508540	9.557960
GO:BP	GO:2000491	positive regulation of hepatic stellate cell activation	0.188955482	1	59	NM_001141945,NM_001320855,NM_001613	ACTA2	protein_coding	-2.235366	941.147204	-12.1717771	4.3941E-34	9.10481E-32	10.109575	10.136939	10.034194	9.425674	9.508540	9.557960
GO:BP	GO:0072008	glomerular mesangial cell differentiation	0.205424463	1	59	NM_001141945,NM_001320855,NM_001613	ACTA2	protein_coding	-2.235366	941.147204	-12.1717771	4.3941E-34	9.10481E-32	10.109575	10.136939	10.034194	9.425674	9.508540	9.557960
GO:BP	GO:0072143	mesangial cell development	0.205424463	1	59	NM_001141945,NM_001320855,NM_001613	ACTA2	protein_coding	-2.235366	941.147204	-12.1717771	4.3941E-34	9.10481E-32	10.109575	10.136939	10.034194	9.425674	9.508540	9.557960
GO:BP	GO:0019222	regulation of metabolic process	0.209384953	91	59	NM_001141945,NM_001320855,NM_001613	ACTA2	protein_coding	-2.235366	941.147204	-12.1717771	4.3941E-34	9.10481E-32	10.109575	10.136939	10.034194	9.425674	9.508540	9.557960
GO:BP	GO:1902533	positive regulation of intracellular signal transduction	0.215402404	17	59	NM_001141945,NM_001320855,NM_001613	ACTA2	protein_coding	-2.235366	941.147204	-12.1717771	4.3941E-34	9.10481E-32	10.109575	10.136939	10.034194	9.425674	9.508540	9.557960
GO:CC	GO:0110165	cellular anatomical entity	0.216464256	248	59	NM_001141945,NM_001320855,NM_001613	ACTA2	protein_coding	-2.235366	941.147204	-12.1717771	4.3941E-34	9.10481E-32	10.109575	10.136939	10.034194	9.425674	9.508540	9.557960
GO:BP	GO:0031323	regulation of cellular metabolic process	0.219325761	85	59	NM_001141945,NM_001320855,NM_001613	ACTA2	protein_coding	-2.235366	941.147204	-12.1717771	4.3941E-34	9.10481E-32	10.109575	10.136939	10.034194	9.425674	9.508540	9.557960
GO:BP	GO:0072007	mesangial cell differentiation	0.219325761	1	59	NM_001141945,NM_001320855,NM_001613	ACTA2	protein_coding	-2.235366	941.147204	-12.1717771	4.3941E-34	9.10481E-32	10.109575	10.136939	10.034194	9.425674	9.508540	9.557960
GO:BP	GO:2000489	regulation of hepatic stellate cell activation	0.219325761	1	59	NM_001141945,NM_001320855,NM_001613	ACTA2	protein_coding	-2.235366	941.147204	-12.1717771	4.3941E-34	9.10481E-32	10.109575	10.136939	10.034194	9.425674	9.508540	9.557960
GO:BP	GO:0048729	tissue morphogenesis	0.230102214	11	59	NM_001141945,NM_001320855,NM_001613	ACTA2	protein_coding	-2.235366	941.147204	-12.1717771	4.3941E-34	9.10481E-32	10.109575	10.136939	10.034194	9.425674	9.508540	9.557960
GO:BP	GO:0035733	hepatic stellate cell activation	0.245318497	1	59	NM_001141945,NM_001320855,NM_001613	ACTA2	protein_coding	-2.235366	941.147204	-12.1717771	4.3941E-34	9.10481E-32	10.109575	10.136939	10.034194	9.425674	9.508540	9.557960
GO:BP	GO:0010556	regulation of macromolecule biosynthetic process	0.25659499	72	59	NM_001141945,NM_001320855,NM_001613	ACTA2	protein_coding	-2.235366	941.147204	-12.1717771	4.3941E-34	9.10481E-32	10.109575	10.136939	10.034194	9.425674	9.508540	9.557960
GO:BP	GO:0035850	epithelial cell differentiation involved in kidney development	0.25659499	2	59	NM_001141945,NM_001320855,NM_001613	ACTA2	protein_coding	-2.235366	941.147204	-12.1717771	4.3941E-34	9.10481E-32	10.109575	10.136939	10.034194	9.425674	9.508540	9.557960
GO:BP	GO:0060255	regulation of macromolecule metabolic process	0.262887842	83	59	NM_001141945,NM_001320855,NM_001613	ACTA2	protein_coding	-2.235366	941.147204	-12.1717771	4.3941E-34	9.10481E-32	10.109575	10.136939	10.034194	9.425674	9.508540	9.557960
GO:BP	GO:1904238	pericyte cell differentiation	0.266286753	1	59	NM_001141945,NM_001320855,NM_001613	ACTA2	protein_coding	-2.235366	941.147204	-12.1717771	4.3941E-34	9.10481E-32	10.109575	10.136939	10.034194	9.425674	9.508540	9.557960
GO:BP	GO:0031326	regulation of cellular biosynthetic process	0.266286753	73	59	NM_001141945,NM_001320855,NM_001613	ACTA2	protein_coding	-2.235366	941.147204	-12.1717771	4.3941E-34	9.10481E-32	10.109575	10.136939	10.034194	9.425674	9.508540	9.557960
GO:BP	GO:0009889	regulation of biosynthetic process	0.275686922	73	59	NM_001141945,NM_001320855,NM_001613	ACTA2	protein_coding	-2.235366	941.147204	-12.1717771	4.3941E-34	9.10481E-32	10.109575	10.136939	10.034194	9.425674	9.508540	9.557960
GO:CC	GO:0043230	extracellular organelle	0.278318032	31	59	NM_001141945,NM_001320855,NM_001613	ACTA2	protein_coding	-2.235366	941.147204	-12.1717771	4.3941E-34	9.10481E-32	10.109575	10.136939	10.034194	9.425674	9.508540	9.557960
GO:CC	GO:0065010	extracellular membrane-bounded organelle	0.278318032	31	59	NM_001141945,NM_001320855,NM_001613	ACTA2	protein_coding	-2.235366	941.147204	-12.1717771	4.3941E-34	9.10481E-32	10.109575	10.136939	10.034194	9.425674	9.508540	9.557960
GO:MF	GO:0043167	ion binding	0.289831609	83	59	NM_001141945,NM_001320855,NM_001613	ACTA2	protein_coding	-2.235366	941.147204	-12.1717771	4.3941E-34	9.10481E-32	10.109575	10.136939	10.034194	9.425674	9.508540	9.557960
GO:BP	GO:0072132	mesenchyme morphogenesis	0.293804063	2	59	NM_001141945,NM_001320855,NM_001613	ACTA2	protein_coding	-2.235366	941.147204	-12.1717771	4.3941E-34	9.10481E-32	10.109575	10.136939	10.034194	9.425674	9.508540	9.557960
GO:BP	GO:0061005	cell differentiation involved in kidney development	0.293804063	2	59	NM_001141945,NM_001320855,NM_001613	ACTA2	protein_coding	-2.235366	941.147204	-12.1717771	4.3941E-34	9.10481E-32	10.109575	10.136939	10.034194	9.425674	9.508540	9.557960
GO:BP	GO:0060429	epithelium development	0.293804063	18	59	NM_001141945,NM_001320855,NM_001613	ACTA2	protein_coding	-2.235366	941.147204	-12.1717771	4.3941E-34	9.10481E-32	10.109575	10.136939	10.034194	9.425674	9.508540	9.557960
GO:BP	GO:0010763	positive regulation of fibroblast migration	0.295806023	1	59	NM_001141945,NM_001320855,NM_001613	ACTA2	protein_coding	-2.235366	941.147204	-12.1717771	4.3941E-34	9.10481E-32	10.109575	10.136939	10.034194	9.425674	9.508540	9.557960
GO:BP	GO:0001822	kidney development	0.295806023	6	59	NM_001141945,NM_001320855,NM_001613	ACTA2	protein_coding	-2.235366	941.147204	-12.1717771	4.3941E-34	9.10481E-32	10.109575	10.136939	10.034194	9.425674	9.508540	9.557960
GO:BP	GO:0043410	positive regulation of MAPK cascade	0.295806023	8	59	NM_001141945,NM_001320855,NM_001613	ACTA2	protein_coding	-2.235366	941.147204	-12.1717771	4.3941E-34	9.10481E-32	10.109575	10.136939	10.034194	9.425674	9.508540	9.557960
GO:MF	GO:0016787	hydrolase activity	0.30479472	36	59	NM_001141945,NM_001320855,NM_001613	ACTA2	protein_coding	-2.235366	941.147204	-12.1717771	4.3941E-34	9.10481E-32	10.109575	10.136939	10.034194	9.425674	9.508540	9.557960
GO:BP	GO:0072537	fibroblast activation	0.305252323	1	59	NM_001141945,NM_001320855,NM_001613	ACTA2	protein_coding	-2.235366	941.147204	-12.1717771	4.3941E-34	9.10481E-32	10.109575	10.136939	10.034194	9.425674	9.508540	9.557960
GO:CC	GO:0070062	extracellular exosome	0.306030079	30	59	NM_001141945,NM_001320855,NM_001613	ACTA2	protein_coding	-2.235366	941.147204	-12.1717771	4.3941E-34	9.10481E-32	10.109575	10.136939	10.034194	9.425674	9.508540	9.557960
GO:BP	GO:0072001	renal system development	0.312761792	6	59	NM_001141945,NM_001320855,NM_001613	ACTA2	protein_coding	-2.235366	941.147204	-12.1717771	4.3941E-34	9.10481E-32	10.109575	10.136939	10.034194	9.425674	9.508540	9.557960
GO:MF	GO:0036094	small molecule binding	0.312802339	85	59	NM_001141945,NM_001320855,NM_001613	ACTA2	protein_coding	-2.235366	941.147204	-12.1717771	4.3941E-34	9.10481E-32	10.109575	10.136939	10.034194	9.425674	9.508540	9.557960
GO:BP	GO:0009615	response to virus	0.320121161	7	59	NM_001141945,NM_001320855,NM_001613	ACTA2	protein_coding	-2.235366	941.147204	-12.1717771	4.3941E-34	9.10481E-32	10.109575	10.136939	10.034194	9.425674	9.508540	9.557960
GO:CC	GO:1903561	extracellular vesicle	0.328903421	30	59	NM_001141945,NM_001320855,NM_001613	ACTA2	protein_coding	-2.235366	941.147204	-12.1717771	4.3941E-34	9.10481E-32	10.109575	10.136939	10.034194	9.425674	9.508540	9.557960
GO:BP	GO:0032835	glomerulus development	0.332289596	2	59	NM_001141945,NM_001320855,NM_001613	ACTA2	protein_coding	-2.235366	941.147204	-12.1717771	4.3941E-34	9.10481E-32	10.109575	10.136939	10.034194	9.425674	9.508540	9.557960
GO:CC	GO:0015629	actin cytoskeleton	0.333448265	9	59	NM_001141945,NM_001320855,NM_001613	ACTA2	protein_coding	-2.235366	941.147204	-12.1717771	4.3941E-34	9.10481E-32	10.109575	10.136939	10.034194	9.425674	9.508540	9.557960
GO:BP	GO:0010468	regulation of gene expression	0.334890796	68	59	NM_001141945,NM_001320855,NM_001613	ACTA2	protein_coding	-2.235366	941.147204	-12.1717771	4.3941E-34	9.10481E-32	10.109575	10.136939	10.034194	9.425674	9.508540	9.557960
GO:MF	GO:0019900	kinase binding	0.336529879	13	59	NM_001141945,NM_001320855,NM_001613	ACTA2	protein_coding	-2.235366	941.147204	-12.1717771	4.3941E-34	9.10481E-32	10.109575	10.136939	10.034194	9.425674	9.508540	9.557960
GO:BP	GO:0009987	cellular process	0.344112075	223	59	NM_001141945,NM_001320855,NM_001613	ACTA2	protein_coding	-2.235366	941.147204	-12.1717771	4.3941E-34	9.10481E-32	10.109575	10.136939	10.034194	9.425674	9.508540	9.557960
GO:BP	GO:0030855	epithelial cell differentiation	0.353255989	11	59	NM_001141945,NM_001320855,NM_001613	ACTA2	protein_coding	-2.235366	941.147204	-12.1717771	4.3941E-34	9.10481E-32	10.109575	10.136939	10.034194	9.425674	9.508540	9.557960
GO:CC	GO:0043292	contractile fiber	0.361043853	5	59	NM_001141945,NM_001320855,NM_001613	ACTA2	protein_coding	-2.235366	941.147204	-12.1717771	4.3941E-34	9.10481E-32	10.109575	10.136939	10.034194	9.425674	9.508540	9.557960
GO:CC	GO:0120025	plasma membrane bounded cell projection	0.363404519	31	59	NM_001141945,NM_001320855,NM_001613	ACTA2	protein_coding	-2.235366	941.147204	-12.1717771	4.3941E-34	9.10481E-32	10.109575	10.136939	10.034194	9.425674	9.508540	9.557960
GO:BP	GO:0002064	epithelial cell development	0.372824379	4	59	NM_001141945,NM_001320855,NM_001613	ACTA2	protein_coding	-2.235366	941.147204	-12.1717771	4.3941E-34	9.10481E-32	10.109575	10.136939	10.034194	9.425674	9.508540	9.557960
GO:MF	GO:0019901	protein kinase binding	0.402776543	11	59	NM_001141945,NM_001320855,NM_001613	ACTA2	protein_coding	-2.235366	941.147204	-12.1717771	4.3941E-34	9.10481E-32	10.109575	10.136939	10.034194	9.425674	9.508540	9.557960
GO:CC	GO:0031514	motile cilium	0.409017053	5	59	NM_001141945,NM_001320855,NM_001613	ACTA2	protein_coding	-2.235366	941.147204	-12.1717771	4.3941E-34	9.10481E-32	10.109575	10.136939	10.034194	9.425674	9.508540	9.557960
GO:MF	GO:0019899	enzyme binding	0.412484016	29	59	NM_001141945,NM_001320855,NM_001613	ACTA2	protein_coding	-2.235366	941.147204	-12.1717771	4.3941E-34	9.10481E-32	10.109575	10.136939	10.034194	9.425674	9.508540	9.557960
GO:BP	GO:0060485	mesenchyme development	0.420465825	5	59	NM_001141945,NM_001320855,NM_001613	ACTA2	protein_coding	-2.235366	941.147204	-12.1717771	4.3941E-34	9.10481E-32	10.109575	10.136939	10.034194	9.425674	9.508540	9.557960
GO:CC	GO:0042995	cell projection	0.45303636	31	59	NM_001141945,NM_001320855,NM_001613	ACTA2	protein_coding	-2.235366	941.147204	-12.1717771	4.3941E-34	9.10481E-32	10.109575	10.136939	10.034194	9.425674	9.508540	9.557960
GO:BP	GO:0070252	actin-mediated cell contraction	0.456060324	2	59	NM_001141945,NM_001320855,NM_001613	ACTA2	protein_coding	-2.235366	941.147204	-12.1717771	4.3941E-34	9.10481E-32	10.109575	10.136939	10.034194	9.425674	9.508540	9.557960
GO:CC	GO:0098858	actin-based cell projection	0.465765991	4	59	NM_001141945,NM_001320855,NM_001613	ACTA2	protein_coding	-2.235366	941.147204	-12.1717771	4.3941E-34	9.10481E-32	10.109575	10.136939	10.034194	9.425674	9.508540	9.557960
GO:MF	GO:0003824	catalytic activity	0.474462573	73	59	NM_001141945,NM_001320855,NM_001613	ACTA2	protein_coding	-2.235366	941.147204	-12.1717771	4.3941E-34	9.10481E-32	10.109575	10.136939	10.034194	9.425674	9.508540	9.557960
GO:CC	GO:0097517	contractile actin filament bundle	0.474781283	2	59	NM_001141945,NM_001320855,NM_001613	ACTA2	protein_coding	-2.235366	941.147204	-12.1717771	4.3941E-34	9.10481E-32	10.109575	10.136939	10.034194	9.425674	9.508540	9.557960
GO:CC	GO:0001725	stress fiber	0.474781283	2	59	NM_001141945,NM_001320855,NM_001613	ACTA2	protein_coding	-2.235366	941.147204	-12.1717771	4.3941E-34	9.10481E-32	10.109575	10.136939	10.034194	9.425674	9.508540	9.557960
GO:BP	GO:0010762	regulation of fibroblast migration	0.478365281	1	59	NM_001141945,NM_001320855,NM_001613	ACTA2	protein_coding	-2.235366	941.147204	-12.1717771	4.3941E-34	9.10481E-32	10.109575	10.136939	10.034194	9.425674	9.508540	9.557960
GO:BP	GO:1903115	regulation of actin filament-based movement	0.489912711	1	59	NM_001141945,NM_001320855,NM_001613	ACTA2	protein_coding	-2.235366	941.147204	-12.1717771	4.3941E-34	9.10481E-32	10.109575	10.136939	10.034194	9.425674	9.508540	9.557960
GO:MF	GO:0005488	binding	0.502121548	224	59	NM_001141945,NM_001320855,NM_001613	ACTA2	protein_coding	-2.235366	941.147204	-12.1717771	4.3941E-34	9.10481E-32	10.109575	10.136939	10.034194	9.425674	9.508540	9.557960
GO:CC	GO:0042641	actomyosin	0.502885155	2	59	NM_001141945,NM_001320855,NM_001613	ACTA2	protein_coding	-2.235366	941.147204	-12.1717771	4.3941E-34	9.10481E-32	10.109575	10.136939	10.034194	9.425674	9.508540	9.557960
GO:CC	GO:0032432	actin filament bundle	0.513722284	2	59	NM_001141945,NM_001320855,NM_001613	ACTA2	protein_coding	-2.235366	941.147204	-12.1717771	4.3941E-34	9.10481E-32	10.109575	10.136939	10.034194	9.425674	9.508540	9.557960
GO:BP	GO:0070374	positive regulation of ERK1 and ERK2 cascade	0.525064342	3	59	NM_001141945,NM_001320855,NM_001613	ACTA2	protein_coding	-2.235366	941.147204	-12.1717771	4.3941E-34	9.10481E-32	10.109575	10.136939	10.034194	9.425674	9.508540	9.557960
GO:CC	GO:0099512	supramolecular fiber	0.526785802	14	59	NM_001141945,NM_001320855,NM_001613	ACTA2	protein_coding	-2.235366	941.147204	-12.1717771	4.3941E-34	9.10481E-32	10.109575	10.136939	10.034194	9.425674	9.508540	9.557960
GO:CC	GO:0099081	supramolecular polymer	0.536697559	14	59	NM_001141945,NM_001320855,NM_001613	ACTA2	protein_coding	-2.235366	941.147204	-12.1717771	4.3941E-34	9.10481E-32	10.109575	10.136939	10.034194	9.425674	9.508540	9.557960
GO:BP	GO:0030048	actin filament-based movement	0.540897894	2	59	NM_001141945,NM_001320855,NM_001613	ACTA2	protein_coding	-2.235366	941.147204	-12.1717771	4.3941E-34	9.10481E-32	10.109575	10.136939	10.034194	9.425674	9.508540	9.557960
GO:CC	GO:0005856	cytoskeleton	0.555055587	30	59	NM_001141945,NM_001320855,NM_001613	ACTA2	protein_coding	-2.235366	941.147204	-12.1717771	4.3941E-34	9.10481E-32	10.109575	10.136939	10.034194	9.425674	9.508540	9.557960
GO:CC	GO:0030175	filopodium	0.562228942	2	59	NM_001141945,NM_001320855,NM_001613	ACTA2	protein_coding	-2.235366	941.147204	-12.1717771	4.3941E-34	9.10481E-32	10.109575	10.136939	10.034194	9.425674	9.508540	9.557960
GO:BP	GO:0010761	fibroblast migration	0.562340955	1	59	NM_001141945,NM_001320855,NM_001613	ACTA2	protein_coding	-2.235366	941.147204	-12.1717771	4.3941E-34	9.10481E-32	10.109575	10.136939	10.034194	9.425674	9.508540	9.557960
GO:MF	GO:0097367	carbohydrate derivative binding	0.569919691	29	59	NM_001141945,NM_001320855,NM_001613	ACTA2	protein_coding	-2.235366	941.147204	-12.1717771	4.3941E-34	9.10481E-32	10.109575	10.136939	10.034194	9.425674	9.508540	9.557960
GO:MF	GO:1901363	heterocyclic compound binding	0.58620579	29	59	NM_001141945,NM_001320855,NM_001613	ACTA2	protein_coding	-2.235366	941.147204	-12.1717771	4.3941E-34	9.10481E-32	10.109575	10.136939	10.034194	9.425674	9.508540	9.557960
GO:MF	GO:0043168	anion binding	0.62848467	30	59	NM_001141945,NM_001320855,NM_001613	ACTA2	protein_coding	-2.235366	941.147204	-12.1717771	4.3941E-34	9.10481E-32	10.109575	10.136939	10.034194	9.425674	9.508540	9.557960
GO:BP	GO:0030029	actin filament-based process	0.635371144	9	59	NM_001141945,NM_001320855,NM_001613	ACTA2	protein_coding	-2.235366	941.147204	-12.1717771	4.3941E-34	9.10481E-32	10.109575	10.136939	10.034194	9.425674	9.508540	9.557960
GO:BP	GO:0032970	regulation of actin filament-based process	0.685963733	4	59	NM_001141945,NM_001320855,NM_001613	ACTA2	protein_coding	-2.235366	941.147204	-12.1717771	4.3941E-34	9.10481E-32	10.109575	10.136939	10.034194	9.425674	9.508540	9.557960
GO:CC	GO:0005829	cytosol	0.695753814	63	59	NM_001141945,NM_001320855,NM_001613	ACTA2	protein_coding	-2.235366	941.147204	-12.1717771	4.3941E-34	9.10481E-32	10.109575	10.136939	10.034194	9.425674	9.508540	9.557960
GO:MF	GO:1901265	nucleoside phosphate binding	0.817241687	24	59	NM_001141945,NM_001320855,NM_001613	ACTA2	protein_coding	-2.235366	941.147204	-12.1717771	4.3941E-34	9.10481E-32	10.109575	10.136939	10.034194	9.425674	9.508540	9.557960
GO:MF	GO:0030554	adenyl nucleotide binding	0.817241687	18	59	NM_001141945,NM_001320855,NM_001613	ACTA2	protein_coding	-2.235366	941.147204	-12.1717771	4.3941E-34	9.10481E-32	10.109575	10.136939	10.034194	9.425674	9.508540	9.557960
GO:MF	GO:0000166	nucleotide binding	0.817241687	24	59	NM_001141945,NM_001320855,NM_001613	ACTA2	protein_coding	-2.235366	941.147204	-12.1717771	4.3941E-34	9.10481E-32	10.109575	10.136939	10.034194	9.425674	9.508540	9.557960
GO:MF	GO:0017076	purine nucleotide binding	0.822060632	22	59	NM_001141945,NM_001320855,NM_001613	ACTA2	protein_coding	-2.235366	941.147204	-12.1717771	4.3941E-34	9.10481E-32	10.109575	10.136939	10.034194	9.425674	9.508540	9.557960
GO:CC	GO:0099080	supramolecular complex	0.835976487	15	59	NM_001141945,NM_001320855,NM_001613	ACTA2	protein_coding	-2.235366	941.147204	-12.1717771	4.3941E-34	9.10481E-32	10.109575	10.136939	10.034194	9.425674	9.508540	9.557960
GO:CC	GO:0030027	lamellipodium	0.843463853	2	59	NM_001141945,NM_001320855,NM_001613	ACTA2	protein_coding	-2.235366	941.147204	-12.1717771	4.3941E-34	9.10481E-32	10.109575	10.136939	10.034194	9.425674	9.508540	9.557960
GO:MF	GO:0032553	ribonucleotide binding	0.867966908	20	59	NM_001141945,NM_001320855,NM_001613	ACTA2	protein_coding	-2.235366	941.147204	-12.1717771	4.3941E-34	9.10481E-32	10.109575	10.136939	10.034194	9.425674	9.508540	9.557960
GO:MF	GO:0032555	purine ribonucleotide binding	0.900118779	19	59	NM_001141945,NM_001320855,NM_001613	ACTA2	protein_coding	-2.235366	941.147204	-12.1717771	4.3941E-34	9.10481E-32	10.109575	10.136939	10.034194	9.425674	9.508540	9.557960
GO:MF	GO:0032559	adenyl ribonucleotide binding	0.904332752	15	59	NM_001141945,NM_001320855,NM_001613	ACTA2	protein_coding	-2.235366	941.147204	-12.1717771	4.3941E-34	9.10481E-32	10.109575	10.136939	10.034194	9.425674	9.508540	9.557960
GO:CC	GO:0031252	cell leading edge	0.945791802	3	59	NM_001141945,NM_001320855,NM_001613	ACTA2	protein_coding	-2.235366	941.147204	-12.1717771	4.3941E-34	9.10481E-32	10.109575	10.136939	10.034194	9.425674	9.508540	9.557960
GO:CC	GO:0043226	organelle	0.947751105	183	59	NM_001141945,NM_001320855,NM_001613	ACTA2	protein_coding	-2.235366	941.147204	-12.1717771	4.3941E-34	9.10481E-32	10.109575	10.136939	10.034194	9.425674	9.508540	9.557960
GO:CC	GO:0005929	cilium	0.947751105	6	59	NM_001141945,NM_001320855,NM_001613	ACTA2	protein_coding	-2.235366	941.147204	-12.1717771	4.3941E-34	9.10481E-32	10.109575	10.136939	10.034194	9.425674	9.508540	9.557960
GO:CC	GO:0005622	intracellular anatomical structure	0.951688305	195	59	NM_001141945,NM_001320855,NM_001613	ACTA2	protein_coding	-2.235366	941.147204	-12.1717771	4.3941E-34	9.10481E-32	10.109575	10.136939	10.034194	9.425674	9.508540	9.557960
GO:MF	GO:0035639	purine ribonucleoside triphosphate binding	0.95219625	17	59	NM_001141945,NM_001320855,NM_001613	ACTA2	protein_coding	-2.235366	941.147204	-12.1717771	4.3941E-34	9.10481E-32	10.109575	10.136939	10.034194	9.425674	9.508540	9.557960
GO:MF	GO:0005524	ATP binding	0.959087906	13	59	NM_001141945,NM_001320855,NM_001613	ACTA2	protein_coding	-2.235366	941.147204	-12.1717771	4.3941E-34	9.10481E-32	10.109575	10.136939	10.034194	9.425674	9.508540	9.557960
GO:BP	GO:0044237	cellular metabolic process	0.988301367	129	59	NM_001141945,NM_001320855,NM_001613	ACTA2	protein_coding	-2.235366	941.147204	-12.1717771	4.3941E-34	9.10481E-32	10.109575	10.136939	10.034194	9.425674	9.508540	9.557960
GO:BP	GO:1901576	organic substance biosynthetic process	0.992447978	103	59	NM_001141945,NM_001320855,NM_001613	ACTA2	protein_coding	-2.235366	941.147204	-12.1717771	4.3941E-34	9.10481E-32	10.109575	10.136939	10.034194	9.425674	9.508540	9.557960
GO:BP	GO:0009058	biosynthetic process	0.995418005	103	59	NM_001141945,NM_001320855,NM_001613	ACTA2	protein_coding	-2.235366	941.147204	-12.1717771	4.3941E-34	9.10481E-32	10.109575	10.136939	10.034194	9.425674	9.508540	9.557960
GO:BP	GO:0044249	cellular biosynthetic process	0.997279782	101	59	NM_001141945,NM_001320855,NM_001613	ACTA2	protein_coding	-2.235366	941.147204	-12.1717771	4.3941E-34	9.10481E-32	10.109575	10.136939	10.034194	9.425674	9.508540	9.557960
GO:BP	GO:0008152	metabolic process	0.999896172	142	59	NM_001141945,NM_001320855,NM_001613	ACTA2	protein_coding	-2.235366	941.147204	-12.1717771	4.3941E-34	9.10481E-32	10.109575	10.136939	10.034194	9.425674	9.508540	9.557960
GO:BP	GO:0010467	gene expression	1	83	59	NM_001141945,NM_001320855,NM_001613	ACTA2	protein_coding	-2.235366	941.147204	-12.1717771	4.3941E-34	9.10481E-32	10.109575	10.136939	10.034194	9.425674	9.508540	9.557960
GO:BP	GO:0009059	macromolecule biosynthetic process	1	90	59	NM_001141945,NM_001320855,NM_001613	ACTA2	protein_coding	-2.235366	941.147204	-12.1717771	4.3941E-34	9.10481E-32	10.109575	10.136939	10.034194	9.425674	9.508540	9.557960
GO:CC	GO:0005575	cellular_component	1	250	59	NM_001141945,NM_001320855,NM_001613	ACTA2	protein_coding	-2.235366	941.147204	-12.1717771	4.3941E-34	9.10481E-32	10.109575	10.136939	10.034194	9.425674	9.508540	9.557960
GO:MF	GO:0097159	organic cyclic compound binding	1	66	59	NM_001141945,NM_001320855,NM_001613	ACTA2	protein_coding	-2.235366	941.147204	-12.1717771	4.3941E-34	9.10481E-32	10.109575	10.136939	10.034194	9.425674	9.508540	9.557960
GO:BP	GO:0008150	biological_process	1	234	59	NM_001141945,NM_001320855,NM_001613	ACTA2	protein_coding	-2.235366	941.147204	-12.1717771	4.3941E-34	9.10481E-32	10.109575	10.136939	10.034194	9.425674	9.508540	9.557960
GO:BP	GO:0071704	organic substance metabolic process	1	136	59	NM_001141945,NM_001320855,NM_001613	ACTA2	protein_coding	-2.235366	941.147204	-12.1717771	4.3941E-34	9.10481E-32	10.109575	10.136939	10.034194	9.425674	9.508540	9.557960
GO:CC	GO:0043232	intracellular non-membrane-bounded organelle	1	58	59	NM_001141945,NM_001320855,NM_001613	ACTA2	protein_coding	-2.235366	941.147204	-12.1717771	4.3941E-34	9.10481E-32	10.109575	10.136939	10.034194	9.425674	9.508540	9.557960
GO:CC	GO:0043229	intracellular organelle	1	166	59	NM_001141945,NM_001320855,NM_001613	ACTA2	protein_coding	-2.235366	941.147204	-12.1717771	4.3941E-34	9.10481E-32	10.109575	10.136939	10.034194	9.425674	9.508540	9.557960
GO:CC	GO:0043228	non-membrane-bounded organelle	1	58	59	NM_001141945,NM_001320855,NM_001613	ACTA2	protein_coding	-2.235366	941.147204	-12.1717771	4.3941E-34	9.10481E-32	10.109575	10.136939	10.034194	9.425674	9.508540	9.557960
GO:CC	GO:0043227	membrane-bounded organelle	1	166	59	NM_001141945,NM_001320855,NM_001613	ACTA2	protein_coding	-2.235366	941.147204	-12.1717771	4.3941E-34	9.10481E-32	10.109575	10.136939	10.034194	9.425674	9.508540	9.557960
GO:CC	GO:0032991	protein-containing complex	1	71	59	NM_001141945,NM_001320855,NM_001613	ACTA2	protein_coding	-2.235366	941.147204	-12.1717771	4.3941E-34	9.10481E-32	10.109575	10.136939	10.034194	9.425674	9.508540	9.557960
GO:MF	GO:0003674	molecular_function	1	244	59	NM_001141945,NM_001320855,NM_001613	ACTA2	protein_coding	-2.235366	941.147204	-12.1717771	4.3941E-34	9.10481E-32	10.109575	10.136939	10.034194	9.425674	9.508540	9.557960
GO:BP	GO:0043170	macromolecule metabolic process	1	114	59	NM_001141945,NM_001320855,NM_001613	ACTA2	protein_coding	-2.235366	941.147204	-12.1717771	4.3941E-34	9.10481E-32	10.109575	10.136939	10.034194	9.425674	9.508540	9.557960
GO:BP	GO:0032501	multicellular organismal process	2.76812E-09	139	135	NM_000675,NM_001278497,NM_001278498,NM_001278499,NM_001278500,NR_103543,NR_103544	ADORA2A	protein_coding	6.896894	23.174573	3.948203485	7.87399E-05	0.000451595	4.353738	4.352726	4.348375	4.601873	4.357237	4.576583
GO:BP	GO:0051239	regulation of multicellular organismal process	2.41993E-08	73	135	NM_000675,NM_001278497,NM_001278498,NM_001278499,NM_001278500,NR_103543,NR_103544	ADORA2A	protein_coding	6.896894	23.174573	3.948203485	7.87399E-05	0.000451595	4.353738	4.352726	4.348375	4.601873	4.357237	4.576583
GO:BP	GO:0048731	system development	9.41995E-08	86	135	NM_000675,NM_001278497,NM_001278498,NM_001278499,NM_001278500,NR_103543,NR_103544	ADORA2A	protein_coding	6.896894	23.174573	3.948203485	7.87399E-05	0.000451595	4.353738	4.352726	4.348375	4.601873	4.357237	4.576583
GO:BP	GO:0048856	anatomical structure development	9.41995E-08	112	135	NM_000675,NM_001278497,NM_001278498,NM_001278499,NM_001278500,NR_103543,NR_103544	ADORA2A	protein_coding	6.896894	23.174573	3.948203485	7.87399E-05	0.000451595	4.353738	4.352726	4.348375	4.601873	4.357237	4.576583
GO:BP	GO:0007275	multicellular organism development	1.00506E-07	95	135	NM_000675,NM_001278497,NM_001278498,NM_001278499,NM_001278500,NR_103543,NR_103544	ADORA2A	protein_coding	6.896894	23.174573	3.948203485	7.87399E-05	0.000451595	4.353738	4.352726	4.348375	4.601873	4.357237	4.576583
GO:BP	GO:0032502	developmental process	1.58384E-06	115	135	NM_000675,NM_001278497,NM_001278498,NM_001278499,NM_001278500,NR_103543,NR_103544	ADORA2A	protein_coding	6.896894	23.174573	3.948203485	7.87399E-05	0.000451595	4.353738	4.352726	4.348375	4.601873	4.357237	4.576583
GO:BP	GO:0009653	anatomical structure morphogenesis	6.13646E-06	62	135	NM_000675,NM_001278497,NM_001278498,NM_001278499,NM_001278500,NR_103543,NR_103544	ADORA2A	protein_coding	6.896894	23.174573	3.948203485	7.87399E-05	0.000451595	4.353738	4.352726	4.348375	4.601873	4.357237	4.576583
GO:CC	GO:0071944	cell periphery	1.27702E-05	111	135	NM_000675,NM_001278497,NM_001278498,NM_001278499,NM_001278500,NR_103543,NR_103544	ADORA2A	protein_coding	6.896894	23.174573	3.948203485	7.87399E-05	0.000451595	4.353738	4.352726	4.348375	4.601873	4.357237	4.576583
GO:BP	GO:0051240	positive regulation of multicellular organismal process	1.88416E-05	44	135	NM_000675,NM_001278497,NM_001278498,NM_001278499,NM_001278500,NR_103543,NR_103544	ADORA2A	protein_coding	6.896894	23.174573	3.948203485	7.87399E-05	0.000451595	4.353738	4.352726	4.348375	4.601873	4.357237	4.576583
GO:BP	GO:0007399	nervous system development	2.23226E-05	58	135	NM_000675,NM_001278497,NM_001278498,NM_001278499,NM_001278500,NR_103543,NR_103544	ADORA2A	protein_coding	6.896894	23.174573	3.948203485	7.87399E-05	0.000451595	4.353738	4.352726	4.348375	4.601873	4.357237	4.576583
GO:BP	GO:0010646	regulation of cell communication	2.82033E-05	71	135	NM_000675,NM_001278497,NM_001278498,NM_001278499,NM_001278500,NR_103543,NR_103544	ADORA2A	protein_coding	6.896894	23.174573	3.948203485	7.87399E-05	0.000451595	4.353738	4.352726	4.348375	4.601873	4.357237	4.576583
GO:BP	GO:0008283	cell population proliferation	3.93705E-05	49	135	NM_000675,NM_001278497,NM_001278498,NM_001278499,NM_001278500,NR_103543,NR_103544	ADORA2A	protein_coding	6.896894	23.174573	3.948203485	7.87399E-05	0.000451595	4.353738	4.352726	4.348375	4.601873	4.357237	4.576583
GO:BP	GO:0023051	regulation of signaling	4.59967E-05	70	135	NM_000675,NM_001278497,NM_001278498,NM_001278499,NM_001278500,NR_103543,NR_103544	ADORA2A	protein_coding	6.896894	23.174573	3.948203485	7.87399E-05	0.000451595	4.353738	4.352726	4.348375	4.601873	4.357237	4.576583
GO:BP	GO:0048699	generation of neurons	6.13787E-05	40	135	NM_000675,NM_001278497,NM_001278498,NM_001278499,NM_001278500,NR_103543,NR_103544	ADORA2A	protein_coding	6.896894	23.174573	3.948203485	7.87399E-05	0.000451595	4.353738	4.352726	4.348375	4.601873	4.357237	4.576583
GO:BP	GO:0030154	cell differentiation	6.13787E-05	82	135	NM_000675,NM_001278497,NM_001278498,NM_001278499,NM_001278500,NR_103543,NR_103544	ADORA2A	protein_coding	6.896894	23.174573	3.948203485	7.87399E-05	0.000451595	4.353738	4.352726	4.348375	4.601873	4.357237	4.576583
GO:BP	GO:0048869	cellular developmental process	6.13787E-05	82	135	NM_000675,NM_001278497,NM_001278498,NM_001278499,NM_001278500,NR_103543,NR_103544	ADORA2A	protein_coding	6.896894	23.174573	3.948203485	7.87399E-05	0.000451595	4.353738	4.352726	4.348375	4.601873	4.357237	4.576583
GO:BP	GO:0022008	neurogenesis	6.13787E-05	44	135	NM_000675,NM_001278497,NM_001278498,NM_001278499,NM_001278500,NR_103543,NR_103544	ADORA2A	protein_coding	6.896894	23.174573	3.948203485	7.87399E-05	0.000451595	4.353738	4.352726	4.348375	4.601873	4.357237	4.576583
GO:BP	GO:0048468	cell development	7.87798E-05	60	135	NM_000675,NM_001278497,NM_001278498,NM_001278499,NM_001278500,NR_103543,NR_103544	ADORA2A	protein_coding	6.896894	23.174573	3.948203485	7.87399E-05	0.000451595	4.353738	4.352726	4.348375	4.601873	4.357237	4.576583
GO:BP	GO:0023052	signaling	8.32444E-05	108	135	NM_000675,NM_001278497,NM_001278498,NM_001278499,NM_001278500,NR_103543,NR_103544	ADORA2A	protein_coding	6.896894	23.174573	3.948203485	7.87399E-05	0.000451595	4.353738	4.352726	4.348375	4.601873	4.357237	4.576583
GO:BP	GO:0007154	cell communication	8.50284E-05	109	135	NM_000675,NM_001278497,NM_001278498,NM_001278499,NM_001278500,NR_103543,NR_103544	ADORA2A	protein_coding	6.896894	23.174573	3.948203485	7.87399E-05	0.000451595	4.353738	4.352726	4.348375	4.601873	4.357237	4.576583
GO:BP	GO:0006811	monoatomic ion transport	9.20167E-05	35	135	NM_000675,NM_001278497,NM_001278498,NM_001278499,NM_001278500,NR_103543,NR_103544	ADORA2A	protein_coding	6.896894	23.174573	3.948203485	7.87399E-05	0.000451595	4.353738	4.352726	4.348375	4.601873	4.357237	4.576583
GO:BP	GO:0030001	metal ion transport	0.000100547	28	135	NM_000675,NM_001278497,NM_001278498,NM_001278499,NM_001278500,NR_103543,NR_103544	ADORA2A	protein_coding	6.896894	23.174573	3.948203485	7.87399E-05	0.000451595	4.353738	4.352726	4.348375	4.601873	4.357237	4.576583
GO:BP	GO:0003008	system process	0.000104812	51	135	NM_000675,NM_001278497,NM_001278498,NM_001278499,NM_001278500,NR_103543,NR_103544	ADORA2A	protein_coding	6.896894	23.174573	3.948203485	7.87399E-05	0.000451595	4.353738	4.352726	4.348375	4.601873	4.357237	4.576583
GO:BP	GO:0048583	regulation of response to stimulus	0.00010538	75	135	NM_000675,NM_001278497,NM_001278498,NM_001278499,NM_001278500,NR_103543,NR_103544	ADORA2A	protein_coding	6.896894	23.174573	3.948203485	7.87399E-05	0.000451595	4.353738	4.352726	4.348375	4.601873	4.357237	4.576583
GO:BP	GO:0050789	regulation of biological process	0.000144136	172	135	NM_000675,NM_001278497,NM_001278498,NM_001278499,NM_001278500,NR_103543,NR_103544	ADORA2A	protein_coding	6.896894	23.174573	3.948203485	7.87399E-05	0.000451595	4.353738	4.352726	4.348375	4.601873	4.357237	4.576583
GO:BP	GO:0009966	regulation of signal transduction	0.00021378	61	135	NM_000675,NM_001278497,NM_001278498,NM_001278499,NM_001278500,NR_103543,NR_103544	ADORA2A	protein_coding	6.896894	23.174573	3.948203485	7.87399E-05	0.000451595	4.353738	4.352726	4.348375	4.601873	4.357237	4.576583
GO:BP	GO:0042127	regulation of cell population proliferation	0.000467581	40	135	NM_000675,NM_001278497,NM_001278498,NM_001278499,NM_001278500,NR_103543,NR_103544	ADORA2A	protein_coding	6.896894	23.174573	3.948203485	7.87399E-05	0.000451595	4.353738	4.352726	4.348375	4.601873	4.357237	4.576583
GO:BP	GO:0065007	biological regulation	0.000467581	174	135	NM_000675,NM_001278497,NM_001278498,NM_001278499,NM_001278500,NR_103543,NR_103544	ADORA2A	protein_coding	6.896894	23.174573	3.948203485	7.87399E-05	0.000451595	4.353738	4.352726	4.348375	4.601873	4.357237	4.576583
GO:BP	GO:0006812	monoatomic cation transport	0.000531187	29	135	NM_000675,NM_001278497,NM_001278498,NM_001278499,NM_001278500,NR_103543,NR_103544	ADORA2A	protein_coding	6.896894	23.174573	3.948203485	7.87399E-05	0.000451595	4.353738	4.352726	4.348375	4.601873	4.357237	4.576583
GO:BP	GO:0007267	cell-cell signaling	0.000559992	40	135	NM_000675,NM_001278497,NM_001278498,NM_001278499,NM_001278500,NR_103543,NR_103544	ADORA2A	protein_coding	6.896894	23.174573	3.948203485	7.87399E-05	0.000451595	4.353738	4.352726	4.348375	4.601873	4.357237	4.576583
GO:BP	GO:0007165	signal transduction	0.000587734	98	135	NM_000675,NM_001278497,NM_001278498,NM_001278499,NM_001278500,NR_103543,NR_103544	ADORA2A	protein_coding	6.896894	23.174573	3.948203485	7.87399E-05	0.000451595	4.353738	4.352726	4.348375	4.601873	4.357237	4.576583
GO:BP	GO:0051241	negative regulation of multicellular organismal process	0.000663824	30	135	NM_000675,NM_001278497,NM_001278498,NM_001278499,NM_001278500,NR_103543,NR_103544	ADORA2A	protein_coding	6.896894	23.174573	3.948203485	7.87399E-05	0.000451595	4.353738	4.352726	4.348375	4.601873	4.357237	4.576583
GO:BP	GO:0050896	response to stimulus	0.000829693	133	135	NM_000675,NM_001278497,NM_001278498,NM_001278499,NM_001278500,NR_103543,NR_103544	ADORA2A	protein_coding	6.896894	23.174573	3.948203485	7.87399E-05	0.000451595	4.353738	4.352726	4.348375	4.601873	4.357237	4.576583
GO:BP	GO:0030182	neuron differentiation	0.00085848	35	135	NM_000675,NM_001278497,NM_001278498,NM_001278499,NM_001278500,NR_103543,NR_103544	ADORA2A	protein_coding	6.896894	23.174573	3.948203485	7.87399E-05	0.000451595	4.353738	4.352726	4.348375	4.601873	4.357237	4.576583
GO:BP	GO:0003013	circulatory system process	0.000989813	20	135	NM_000675,NM_001278497,NM_001278498,NM_001278499,NM_001278500,NR_103543,NR_103544	ADORA2A	protein_coding	6.896894	23.174573	3.948203485	7.87399E-05	0.000451595	4.353738	4.352726	4.348375	4.601873	4.357237	4.576583
GO:BP	GO:0007268	chemical synaptic transmission	0.000989813	23	135	NM_000675,NM_001278497,NM_001278498,NM_001278499,NM_001278500,NR_103543,NR_103544	ADORA2A	protein_coding	6.896894	23.174573	3.948203485	7.87399E-05	0.000451595	4.353738	4.352726	4.348375	4.601873	4.357237	4.576583
GO:BP	GO:0098916	anterograde trans-synaptic signaling	0.000989813	23	135	NM_000675,NM_001278497,NM_001278498,NM_001278499,NM_001278500,NR_103543,NR_103544	ADORA2A	protein_coding	6.896894	23.174573	3.948203485	7.87399E-05	0.000451595	4.353738	4.352726	4.348375	4.601873	4.357237	4.576583
GO:BP	GO:0099537	trans-synaptic signaling	0.001059044	23	135	NM_000675,NM_001278497,NM_001278498,NM_001278499,NM_001278500,NR_103543,NR_103544	ADORA2A	protein_coding	6.896894	23.174573	3.948203485	7.87399E-05	0.000451595	4.353738	4.352726	4.348375	4.601873	4.357237	4.576583
GO:BP	GO:0043269	regulation of monoatomic ion transport	0.001059044	17	135	NM_000675,NM_001278497,NM_001278498,NM_001278499,NM_001278500,NR_103543,NR_103544	ADORA2A	protein_coding	6.896894	23.174573	3.948203485	7.87399E-05	0.000451595	4.353738	4.352726	4.348375	4.601873	4.357237	4.576583
GO:BP	GO:0007166	cell surface receptor signaling pathway	0.001127765	55	135	NM_000675,NM_001278497,NM_001278498,NM_001278499,NM_001278500,NR_103543,NR_103544	ADORA2A	protein_coding	6.896894	23.174573	3.948203485	7.87399E-05	0.000451595	4.353738	4.352726	4.348375	4.601873	4.357237	4.576583
GO:BP	GO:0007610	behavior	0.001283776	21	135	NM_000675,NM_001278497,NM_001278498,NM_001278499,NM_001278500,NR_103543,NR_103544	ADORA2A	protein_coding	6.896894	23.174573	3.948203485	7.87399E-05	0.000451595	4.353738	4.352726	4.348375	4.601873	4.357237	4.576583
GO:BP	GO:1901698	response to nitrogen compound	0.001422645	28	135	NM_000675,NM_001278497,NM_001278498,NM_001278499,NM_001278500,NR_103543,NR_103544	ADORA2A	protein_coding	6.896894	23.174573	3.948203485	7.87399E-05	0.000451595	4.353738	4.352726	4.348375	4.601873	4.357237	4.576583
GO:BP	GO:0099536	synaptic signaling	0.00147864	23	135	NM_000675,NM_001278497,NM_001278498,NM_001278499,NM_001278500,NR_103543,NR_103544	ADORA2A	protein_coding	6.896894	23.174573	3.948203485	7.87399E-05	0.000451595	4.353738	4.352726	4.348375	4.601873	4.357237	4.576583
GO:CC	GO:0005886	plasma membrane	0.001532699	96	135	NM_000675,NM_001278497,NM_001278498,NM_001278499,NM_001278500,NR_103543,NR_103544	ADORA2A	protein_coding	6.896894	23.174573	3.948203485	7.87399E-05	0.000451595	4.353738	4.352726	4.348375	4.601873	4.357237	4.576583
GO:BP	GO:0032989	cellular anatomical entity morphogenesis	0.001582134	23	135	NM_000675,NM_001278497,NM_001278498,NM_001278499,NM_001278500,NR_103543,NR_103544	ADORA2A	protein_coding	6.896894	23.174573	3.948203485	7.87399E-05	0.000451595	4.353738	4.352726	4.348375	4.601873	4.357237	4.576583
GO:BP	GO:0010243	response to organonitrogen compound	0.001808172	26	135	NM_000675,NM_001278497,NM_001278498,NM_001278499,NM_001278500,NR_103543,NR_103544	ADORA2A	protein_coding	6.896894	23.174573	3.948203485	7.87399E-05	0.000451595	4.353738	4.352726	4.348375	4.601873	4.357237	4.576583
GO:BP	GO:0048666	neuron development	0.002501406	29	135	NM_000675,NM_001278497,NM_001278498,NM_001278499,NM_001278500,NR_103543,NR_103544	ADORA2A	protein_coding	6.896894	23.174573	3.948203485	7.87399E-05	0.000451595	4.353738	4.352726	4.348375	4.601873	4.357237	4.576583
GO:BP	GO:0009605	response to external stimulus	0.002993416	52	135	NM_000675,NM_001278497,NM_001278498,NM_001278499,NM_001278500,NR_103543,NR_103544	ADORA2A	protein_coding	6.896894	23.174573	3.948203485	7.87399E-05	0.000451595	4.353738	4.352726	4.348375	4.601873	4.357237	4.576583
GO:BP	GO:0051716	cellular response to stimulus	0.003322236	111	135	NM_000675,NM_001278497,NM_001278498,NM_001278499,NM_001278500,NR_103543,NR_103544	ADORA2A	protein_coding	6.896894	23.174573	3.948203485	7.87399E-05	0.000451595	4.353738	4.352726	4.348375	4.601873	4.357237	4.576583
GO:BP	GO:0007155	cell adhesion	0.003322236	34	135	NM_000675,NM_001278497,NM_001278498,NM_001278499,NM_001278500,NR_103543,NR_103544	ADORA2A	protein_coding	6.896894	23.174573	3.948203485	7.87399E-05	0.000451595	4.353738	4.352726	4.348375	4.601873	4.357237	4.576583
GO:BP	GO:0120039	plasma membrane bounded cell projection morphogenesis	0.003322236	20	135	NM_000675,NM_001278497,NM_001278498,NM_001278499,NM_001278500,NR_103543,NR_103544	ADORA2A	protein_coding	6.896894	23.174573	3.948203485	7.87399E-05	0.000451595	4.353738	4.352726	4.348375	4.601873	4.357237	4.576583
GO:BP	GO:0010959	regulation of metal ion transport	0.00335385	14	135	NM_000675,NM_001278497,NM_001278498,NM_001278499,NM_001278500,NR_103543,NR_103544	ADORA2A	protein_coding	6.896894	23.174573	3.948203485	7.87399E-05	0.000451595	4.353738	4.352726	4.348375	4.601873	4.357237	4.576583
GO:BP	GO:0048858	cell projection morphogenesis	0.00335385	20	135	NM_000675,NM_001278497,NM_001278498,NM_001278499,NM_001278500,NR_103543,NR_103544	ADORA2A	protein_coding	6.896894	23.174573	3.948203485	7.87399E-05	0.000451595	4.353738	4.352726	4.348375	4.601873	4.357237	4.576583
GO:BP	GO:0051049	regulation of transport	0.003695536	35	135	NM_000675,NM_001278497,NM_001278498,NM_001278499,NM_001278500,NR_103543,NR_103544	ADORA2A	protein_coding	6.896894	23.174573	3.948203485	7.87399E-05	0.000451595	4.353738	4.352726	4.348375	4.601873	4.357237	4.576583
GO:BP	GO:0048584	positive regulation of response to stimulus	0.003767517	45	135	NM_000675,NM_001278497,NM_001278498,NM_001278499,NM_001278500,NR_103543,NR_103544	ADORA2A	protein_coding	6.896894	23.174573	3.948203485	7.87399E-05	0.000451595	4.353738	4.352726	4.348375	4.601873	4.357237	4.576583
GO:BP	GO:0042221	response to chemical	0.003767517	68	135	NM_000675,NM_001278497,NM_001278498,NM_001278499,NM_001278500,NR_103543,NR_103544	ADORA2A	protein_coding	6.896894	23.174573	3.948203485	7.87399E-05	0.000451595	4.353738	4.352726	4.348375	4.601873	4.357237	4.576583
GO:BP	GO:0001775	cell activation	0.003767517	27	135	NM_000675,NM_001278497,NM_001278498,NM_001278499,NM_001278500,NR_103543,NR_103544	ADORA2A	protein_coding	6.896894	23.174573	3.948203485	7.87399E-05	0.000451595	4.353738	4.352726	4.348375	4.601873	4.357237	4.576583
GO:BP	GO:0048519	negative regulation of biological process	0.00403157	92	135	NM_000675,NM_001278497,NM_001278498,NM_001278499,NM_001278500,NR_103543,NR_103544	ADORA2A	protein_coding	6.896894	23.174573	3.948203485	7.87399E-05	0.000451595	4.353738	4.352726	4.348375	4.601873	4.357237	4.576583
GO:BP	GO:0032879	regulation of localization	0.004245195	41	135	NM_000675,NM_001278497,NM_001278498,NM_001278499,NM_001278500,NR_103543,NR_103544	ADORA2A	protein_coding	6.896894	23.174573	3.948203485	7.87399E-05	0.000451595	4.353738	4.352726	4.348375	4.601873	4.357237	4.576583
GO:BP	GO:0000902	cell morphogenesis	0.004245195	25	135	NM_000675,NM_001278497,NM_001278498,NM_001278499,NM_001278500,NR_103543,NR_103544	ADORA2A	protein_coding	6.896894	23.174573	3.948203485	7.87399E-05	0.000451595	4.353738	4.352726	4.348375	4.601873	4.357237	4.576583
GO:BP	GO:0042391	regulation of membrane potential	0.004245195	15	135	NM_000675,NM_001278497,NM_001278498,NM_001278499,NM_001278500,NR_103543,NR_103544	ADORA2A	protein_coding	6.896894	23.174573	3.948203485	7.87399E-05	0.000451595	4.353738	4.352726	4.348375	4.601873	4.357237	4.576583
GO:BP	GO:0050877	nervous system process	0.004245195	33	135	NM_000675,NM_001278497,NM_001278498,NM_001278499,NM_001278500,NR_103543,NR_103544	ADORA2A	protein_coding	6.896894	23.174573	3.948203485	7.87399E-05	0.000451595	4.353738	4.352726	4.348375	4.601873	4.357237	4.576583
GO:BP	GO:0006816	calcium ion transport	0.004404344	15	135	NM_000675,NM_001278497,NM_001278498,NM_001278499,NM_001278500,NR_103543,NR_103544	ADORA2A	protein_coding	6.896894	23.174573	3.948203485	7.87399E-05	0.000451595	4.353738	4.352726	4.348375	4.601873	4.357237	4.576583
GO:BP	GO:0050804	modulation of chemical synaptic transmission	0.00459126	16	135	NM_000675,NM_001278497,NM_001278498,NM_001278499,NM_001278500,NR_103543,NR_103544	ADORA2A	protein_coding	6.896894	23.174573	3.948203485	7.87399E-05	0.000451595	4.353738	4.352726	4.348375	4.601873	4.357237	4.576583
GO:BP	GO:0099177	regulation of trans-synaptic signaling	0.004618185	16	135	NM_000675,NM_001278497,NM_001278498,NM_001278499,NM_001278500,NR_103543,NR_103544	ADORA2A	protein_coding	6.896894	23.174573	3.948203485	7.87399E-05	0.000451595	4.353738	4.352726	4.348375	4.601873	4.357237	4.576583
GO:BP	GO:0042063	gliogenesis	0.004902867	13	135	NM_000675,NM_001278497,NM_001278498,NM_001278499,NM_001278500,NR_103543,NR_103544	ADORA2A	protein_coding	6.896894	23.174573	3.948203485	7.87399E-05	0.000451595	4.353738	4.352726	4.348375	4.601873	4.357237	4.576583
GO:BP	GO:0010647	positive regulation of cell communication	0.005010468	37	135	NM_000675,NM_001278497,NM_001278498,NM_001278499,NM_001278500,NR_103543,NR_103544	ADORA2A	protein_coding	6.896894	23.174573	3.948203485	7.87399E-05	0.000451595	4.353738	4.352726	4.348375	4.601873	4.357237	4.576583
GO:BP	GO:0015711	organic anion transport	0.005010468	15	135	NM_000675,NM_001278497,NM_001278498,NM_001278499,NM_001278500,NR_103543,NR_103544	ADORA2A	protein_coding	6.896894	23.174573	3.948203485	7.87399E-05	0.000451595	4.353738	4.352726	4.348375	4.601873	4.357237	4.576583
GO:BP	GO:0048812	neuron projection morphogenesis	0.005010468	19	135	NM_000675,NM_001278497,NM_001278498,NM_001278499,NM_001278500,NR_103543,NR_103544	ADORA2A	protein_coding	6.896894	23.174573	3.948203485	7.87399E-05	0.000451595	4.353738	4.352726	4.348375	4.601873	4.357237	4.576583
GO:BP	GO:0050794	regulation of cellular process	0.005010468	158	135	NM_000675,NM_001278497,NM_001278498,NM_001278499,NM_001278500,NR_103543,NR_103544	ADORA2A	protein_coding	6.896894	23.174573	3.948203485	7.87399E-05	0.000451595	4.353738	4.352726	4.348375	4.601873	4.357237	4.576583
GO:BP	GO:0048585	negative regulation of response to stimulus	0.005145047	35	135	NM_000675,NM_001278497,NM_001278498,NM_001278499,NM_001278500,NR_103543,NR_103544	ADORA2A	protein_coding	6.896894	23.174573	3.948203485	7.87399E-05	0.000451595	4.353738	4.352726	4.348375	4.601873	4.357237	4.576583
GO:BP	GO:0048523	negative regulation of cellular process	0.005181757	87	135	NM_000675,NM_001278497,NM_001278498,NM_001278499,NM_001278500,NR_103543,NR_103544	ADORA2A	protein_coding	6.896894	23.174573	3.948203485	7.87399E-05	0.000451595	4.353738	4.352726	4.348375	4.601873	4.357237	4.576583
GO:CC	GO:0042734	presynaptic membrane	0.005262057	9	135	NM_000675,NM_001278497,NM_001278498,NM_001278499,NM_001278500,NR_103543,NR_103544	ADORA2A	protein_coding	6.896894	23.174573	3.948203485	7.87399E-05	0.000451595	4.353738	4.352726	4.348375	4.601873	4.357237	4.576583
GO:BP	GO:0031175	neuron projection development	0.005315911	25	135	NM_000675,NM_001278497,NM_001278498,NM_001278499,NM_001278500,NR_103543,NR_103544	ADORA2A	protein_coding	6.896894	23.174573	3.948203485	7.87399E-05	0.000451595	4.353738	4.352726	4.348375	4.601873	4.357237	4.576583
GO:BP	GO:0046942	carboxylic acid transport	0.005325497	13	135	NM_000675,NM_001278497,NM_001278498,NM_001278499,NM_001278500,NR_103543,NR_103544	ADORA2A	protein_coding	6.896894	23.174573	3.948203485	7.87399E-05	0.000451595	4.353738	4.352726	4.348375	4.601873	4.357237	4.576583
GO:BP	GO:0015849	organic acid transport	0.005364041	13	135	NM_000675,NM_001278497,NM_001278498,NM_001278499,NM_001278500,NR_103543,NR_103544	ADORA2A	protein_coding	6.896894	23.174573	3.948203485	7.87399E-05	0.000451595	4.353738	4.352726	4.348375	4.601873	4.357237	4.576583
GO:BP	GO:0008015	blood circulation	0.005628556	16	135	NM_000675,NM_001278497,NM_001278498,NM_001278499,NM_001278500,NR_103543,NR_103544	ADORA2A	protein_coding	6.896894	23.174573	3.948203485	7.87399E-05	0.000451595	4.353738	4.352726	4.348375	4.601873	4.357237	4.576583
GO:BP	GO:0003018	vascular process in circulatory system	0.006981085	11	135	NM_000675,NM_001278497,NM_001278498,NM_001278499,NM_001278500,NR_103543,NR_103544	ADORA2A	protein_coding	6.896894	23.174573	3.948203485	7.87399E-05	0.000451595	4.353738	4.352726	4.348375	4.601873	4.357237	4.576583
GO:BP	GO:0035249	synaptic transmission, glutamatergic	0.007021405	7	135	NM_000675,NM_001278497,NM_001278498,NM_001278499,NM_001278500,NR_103543,NR_103544	ADORA2A	protein_coding	6.896894	23.174573	3.948203485	7.87399E-05	0.000451595	4.353738	4.352726	4.348375	4.601873	4.357237	4.576583
GO:BP	GO:0001963	synaptic transmission, dopaminergic	0.007021405	4	135	NM_000675,NM_001278497,NM_001278498,NM_001278499,NM_001278500,NR_103543,NR_103544	ADORA2A	protein_coding	6.896894	23.174573	3.948203485	7.87399E-05	0.000451595	4.353738	4.352726	4.348375	4.601873	4.357237	4.576583
GO:BP	GO:0009967	positive regulation of signal transduction	0.007694818	33	135	NM_000675,NM_001278497,NM_001278498,NM_001278499,NM_001278500,NR_103543,NR_103544	ADORA2A	protein_coding	6.896894	23.174573	3.948203485	7.87399E-05	0.000451595	4.353738	4.352726	4.348375	4.601873	4.357237	4.576583
GO:BP	GO:0006810	transport	0.008033548	71	135	NM_000675,NM_001278497,NM_001278498,NM_001278499,NM_001278500,NR_103543,NR_103544	ADORA2A	protein_coding	6.896894	23.174573	3.948203485	7.87399E-05	0.000451595	4.353738	4.352726	4.348375	4.601873	4.357237	4.576583
GO:BP	GO:0043068	positive regulation of programmed cell death	0.00847113	16	135	NM_000675,NM_001278497,NM_001278498,NM_001278499,NM_001278500,NR_103543,NR_103544	ADORA2A	protein_coding	6.896894	23.174573	3.948203485	7.87399E-05	0.000451595	4.353738	4.352726	4.348375	4.601873	4.357237	4.576583
GO:BP	GO:0023056	positive regulation of signaling	0.008514069	36	135	NM_000675,NM_001278497,NM_001278498,NM_001278499,NM_001278500,NR_103543,NR_103544	ADORA2A	protein_coding	6.896894	23.174573	3.948203485	7.87399E-05	0.000451595	4.353738	4.352726	4.348375	4.601873	4.357237	4.576583
GO:CC	GO:0098793	presynapse	0.008877099	17	135	NM_000675,NM_001278497,NM_001278498,NM_001278499,NM_001278500,NR_103543,NR_103544	ADORA2A	protein_coding	6.896894	23.174573	3.948203485	7.87399E-05	0.000451595	4.353738	4.352726	4.348375	4.601873	4.357237	4.576583
GO:BP	GO:0051924	regulation of calcium ion transport	0.009663198	10	135	NM_000675,NM_001278497,NM_001278498,NM_001278499,NM_001278500,NR_103543,NR_103544	ADORA2A	protein_coding	6.896894	23.174573	3.948203485	7.87399E-05	0.000451595	4.353738	4.352726	4.348375	4.601873	4.357237	4.576583
GO:BP	GO:0045321	leukocyte activation	0.009663198	23	135	NM_000675,NM_001278497,NM_001278498,NM_001278499,NM_001278500,NR_103543,NR_103544	ADORA2A	protein_coding	6.896894	23.174573	3.948203485	7.87399E-05	0.000451595	4.353738	4.352726	4.348375	4.601873	4.357237	4.576583
GO:BP	GO:0048518	positive regulation of biological process	0.009663198	94	135	NM_000675,NM_001278497,NM_001278498,NM_001278499,NM_001278500,NR_103543,NR_103544	ADORA2A	protein_coding	6.896894	23.174573	3.948203485	7.87399E-05	0.000451595	4.353738	4.352726	4.348375	4.601873	4.357237	4.576583
GO:BP	GO:0097190	apoptotic signaling pathway	0.011303622	17	135	NM_000675,NM_001278497,NM_001278498,NM_001278499,NM_001278500,NR_103543,NR_103544	ADORA2A	protein_coding	6.896894	23.174573	3.948203485	7.87399E-05	0.000451595	4.353738	4.352726	4.348375	4.601873	4.357237	4.576583
GO:BP	GO:0048522	positive regulation of cellular process	0.011763156	87	135	NM_000675,NM_001278497,NM_001278498,NM_001278499,NM_001278500,NR_103543,NR_103544	ADORA2A	protein_coding	6.896894	23.174573	3.948203485	7.87399E-05	0.000451595	4.353738	4.352726	4.348375	4.601873	4.357237	4.576583
GO:BP	GO:0051050	positive regulation of transport	0.011792462	21	135	NM_000675,NM_001278497,NM_001278498,NM_001278499,NM_001278500,NR_103543,NR_103544	ADORA2A	protein_coding	6.896894	23.174573	3.948203485	7.87399E-05	0.000451595	4.353738	4.352726	4.348375	4.601873	4.357237	4.576583
GO:BP	GO:0045187	regulation of circadian sleep/wake cycle, sleep	0.012661305	3	135	NM_000675,NM_001278497,NM_001278498,NM_001278499,NM_001278500,NR_103543,NR_103544	ADORA2A	protein_coding	6.896894	23.174573	3.948203485	7.87399E-05	0.000451595	4.353738	4.352726	4.348375	4.601873	4.357237	4.576583
GO:BP	GO:0043065	positive regulation of apoptotic process	0.013910356	15	135	NM_000675,NM_001278497,NM_001278498,NM_001278499,NM_001278500,NR_103543,NR_103544	ADORA2A	protein_coding	6.896894	23.174573	3.948203485	7.87399E-05	0.000451595	4.353738	4.352726	4.348375	4.601873	4.357237	4.576583
GO:BP	GO:0120036	plasma membrane bounded cell projection organization	0.013910356	32	135	NM_000675,NM_001278497,NM_001278498,NM_001278499,NM_001278500,NR_103543,NR_103544	ADORA2A	protein_coding	6.896894	23.174573	3.948203485	7.87399E-05	0.000451595	4.353738	4.352726	4.348375	4.601873	4.357237	4.576583
GO:BP	GO:0050802	circadian sleep/wake cycle, sleep	0.014100858	3	135	NM_000675,NM_001278497,NM_001278498,NM_001278499,NM_001278500,NR_103543,NR_103544	ADORA2A	protein_coding	6.896894	23.174573	3.948203485	7.87399E-05	0.000451595	4.353738	4.352726	4.348375	4.601873	4.357237	4.576583
GO:BP	GO:0010033	response to organic substance	0.014100858	47	135	NM_000675,NM_001278497,NM_001278498,NM_001278499,NM_001278500,NR_103543,NR_103544	ADORA2A	protein_coding	6.896894	23.174573	3.948203485	7.87399E-05	0.000451595	4.353738	4.352726	4.348375	4.601873	4.357237	4.576583
GO:BP	GO:0010001	glial cell differentiation	0.014100858	10	135	NM_000675,NM_001278497,NM_001278498,NM_001278499,NM_001278500,NR_103543,NR_103544	ADORA2A	protein_coding	6.896894	23.174573	3.948203485	7.87399E-05	0.000451595	4.353738	4.352726	4.348375	4.601873	4.357237	4.576583
GO:BP	GO:0002682	regulation of immune system process	0.014774032	31	135	NM_000675,NM_001278497,NM_001278498,NM_001278499,NM_001278500,NR_103543,NR_103544	ADORA2A	protein_coding	6.896894	23.174573	3.948203485	7.87399E-05	0.000451595	4.353738	4.352726	4.348375	4.601873	4.357237	4.576583
GO:BP	GO:0006835	dicarboxylic acid transport	0.01586324	6	135	NM_000675,NM_001278497,NM_001278498,NM_001278499,NM_001278500,NR_103543,NR_103544	ADORA2A	protein_coding	6.896894	23.174573	3.948203485	7.87399E-05	0.000451595	4.353738	4.352726	4.348375	4.601873	4.357237	4.576583
GO:CC	GO:0097060	synaptic membrane	0.016158929	13	135	NM_000675,NM_001278497,NM_001278498,NM_001278499,NM_001278500,NR_103543,NR_103544	ADORA2A	protein_coding	6.896894	23.174573	3.948203485	7.87399E-05	0.000451595	4.353738	4.352726	4.348375	4.601873	4.357237	4.576583
GO:BP	GO:2001235	positive regulation of apoptotic signaling pathway	0.01673095	7	135	NM_000675,NM_001278497,NM_001278498,NM_001278499,NM_001278500,NR_103543,NR_103544	ADORA2A	protein_coding	6.896894	23.174573	3.948203485	7.87399E-05	0.000451595	4.353738	4.352726	4.348375	4.601873	4.357237	4.576583
GO:BP	GO:0008285	negative regulation of cell population proliferation	0.017112714	18	135	NM_000675,NM_001278497,NM_001278498,NM_001278499,NM_001278500,NR_103543,NR_103544	ADORA2A	protein_coding	6.896894	23.174573	3.948203485	7.87399E-05	0.000451595	4.353738	4.352726	4.348375	4.601873	4.357237	4.576583
GO:BP	GO:0030030	cell projection organization	0.018925604	32	135	NM_000675,NM_001278497,NM_001278498,NM_001278499,NM_001278500,NR_103543,NR_103544	ADORA2A	protein_coding	6.896894	23.174573	3.948203485	7.87399E-05	0.000451595	4.353738	4.352726	4.348375	4.601873	4.357237	4.576583
GO:BP	GO:0065008	regulation of biological quality	0.020135472	49	135	NM_000675,NM_001278497,NM_001278498,NM_001278499,NM_001278500,NR_103543,NR_103544	ADORA2A	protein_coding	6.896894	23.174573	3.948203485	7.87399E-05	0.000451595	4.353738	4.352726	4.348375	4.601873	4.357237	4.576583
GO:BP	GO:0022410	circadian sleep/wake cycle process	0.020791037	3	135	NM_000675,NM_001278497,NM_001278498,NM_001278499,NM_001278500,NR_103543,NR_103544	ADORA2A	protein_coding	6.896894	23.174573	3.948203485	7.87399E-05	0.000451595	4.353738	4.352726	4.348375	4.601873	4.357237	4.576583
GO:BP	GO:0007631	feeding behavior	0.020791037	6	135	NM_000675,NM_001278497,NM_001278498,NM_001278499,NM_001278500,NR_103543,NR_103544	ADORA2A	protein_coding	6.896894	23.174573	3.948203485	7.87399E-05	0.000451595	4.353738	4.352726	4.348375	4.601873	4.357237	4.576583
GO:BP	GO:0042749	regulation of circadian sleep/wake cycle	0.020791037	3	135	NM_000675,NM_001278497,NM_001278498,NM_001278499,NM_001278500,NR_103543,NR_103544	ADORA2A	protein_coding	6.896894	23.174573	3.948203485	7.87399E-05	0.000451595	4.353738	4.352726	4.348375	4.601873	4.357237	4.576583
GO:CC	GO:0045202	synapse	0.021972957	30	135	NM_000675,NM_001278497,NM_001278498,NM_001278499,NM_001278500,NR_103543,NR_103544	ADORA2A	protein_coding	6.896894	23.174573	3.948203485	7.87399E-05	0.000451595	4.353738	4.352726	4.348375	4.601873	4.357237	4.576583
GO:CC	GO:0030054	cell junction	0.021972957	41	135	NM_000675,NM_001278497,NM_001278498,NM_001278499,NM_001278500,NR_103543,NR_103544	ADORA2A	protein_coding	6.896894	23.174573	3.948203485	7.87399E-05	0.000451595	4.353738	4.352726	4.348375	4.601873	4.357237	4.576583
GO:CC	GO:0045211	postsynaptic membrane	0.021972957	10	135	NM_000675,NM_001278497,NM_001278498,NM_001278499,NM_001278500,NR_103543,NR_103544	ADORA2A	protein_coding	6.896894	23.174573	3.948203485	7.87399E-05	0.000451595	4.353738	4.352726	4.348375	4.601873	4.357237	4.576583
GO:CC	GO:0016020	membrane	0.021972957	136	135	NM_000675,NM_001278497,NM_001278498,NM_001278499,NM_001278500,NR_103543,NR_103544	ADORA2A	protein_coding	6.896894	23.174573	3.948203485	7.87399E-05	0.000451595	4.353738	4.352726	4.348375	4.601873	4.357237	4.576583
GO:BP	GO:0060079	excitatory postsynaptic potential	0.022194277	6	135	NM_000675,NM_001278497,NM_001278498,NM_001278499,NM_001278500,NR_103543,NR_103544	ADORA2A	protein_coding	6.896894	23.174573	3.948203485	7.87399E-05	0.000451595	4.353738	4.352726	4.348375	4.601873	4.357237	4.576583
GO:BP	GO:0046649	lymphocyte activation	0.022194277	19	135	NM_000675,NM_001278497,NM_001278498,NM_001278499,NM_001278500,NR_103543,NR_103544	ADORA2A	protein_coding	6.896894	23.174573	3.948203485	7.87399E-05	0.000451595	4.353738	4.352726	4.348375	4.601873	4.357237	4.576583
GO:BP	GO:0007417	central nervous system development	0.02255042	23	135	NM_000675,NM_001278497,NM_001278498,NM_001278499,NM_001278500,NR_103543,NR_103544	ADORA2A	protein_coding	6.896894	23.174573	3.948203485	7.87399E-05	0.000451595	4.353738	4.352726	4.348375	4.601873	4.357237	4.576583
GO:BP	GO:0048512	circadian behavior	0.022620895	4	135	NM_000675,NM_001278497,NM_001278498,NM_001278499,NM_001278500,NR_103543,NR_103544	ADORA2A	protein_coding	6.896894	23.174573	3.948203485	7.87399E-05	0.000451595	4.353738	4.352726	4.348375	4.601873	4.357237	4.576583
GO:BP	GO:0060078	regulation of postsynaptic membrane potential	0.023403598	7	135	NM_000675,NM_001278497,NM_001278498,NM_001278499,NM_001278500,NR_103543,NR_103544	ADORA2A	protein_coding	6.896894	23.174573	3.948203485	7.87399E-05	0.000451595	4.353738	4.352726	4.348375	4.601873	4.357237	4.576583
GO:BP	GO:0035296	regulation of tube diameter	0.023932341	7	135	NM_000675,NM_001278497,NM_001278498,NM_001278499,NM_001278500,NR_103543,NR_103544	ADORA2A	protein_coding	6.896894	23.174573	3.948203485	7.87399E-05	0.000451595	4.353738	4.352726	4.348375	4.601873	4.357237	4.576583
GO:BP	GO:0097746	blood vessel diameter maintenance	0.023932341	7	135	NM_000675,NM_001278497,NM_001278498,NM_001278499,NM_001278500,NR_103543,NR_103544	ADORA2A	protein_coding	6.896894	23.174573	3.948203485	7.87399E-05	0.000451595	4.353738	4.352726	4.348375	4.601873	4.357237	4.576583
GO:BP	GO:0035150	regulation of tube size	0.024650655	7	135	NM_000675,NM_001278497,NM_001278498,NM_001278499,NM_001278500,NR_103543,NR_103544	ADORA2A	protein_coding	6.896894	23.174573	3.948203485	7.87399E-05	0.000451595	4.353738	4.352726	4.348375	4.601873	4.357237	4.576583
GO:BP	GO:0050865	regulation of cell activation	0.025162208	16	135	NM_000675,NM_001278497,NM_001278498,NM_001278499,NM_001278500,NR_103543,NR_103544	ADORA2A	protein_coding	6.896894	23.174573	3.948203485	7.87399E-05	0.000451595	4.353738	4.352726	4.348375	4.601873	4.357237	4.576583
GO:BP	GO:0007622	rhythmic behavior	0.025162208	4	135	NM_000675,NM_001278497,NM_001278498,NM_001278499,NM_001278500,NR_103543,NR_103544	ADORA2A	protein_coding	6.896894	23.174573	3.948203485	7.87399E-05	0.000451595	4.353738	4.352726	4.348375	4.601873	4.357237	4.576583
GO:BP	GO:0042745	circadian sleep/wake cycle	0.025162208	3	135	NM_000675,NM_001278497,NM_001278498,NM_001278499,NM_001278500,NR_103543,NR_103544	ADORA2A	protein_coding	6.896894	23.174573	3.948203485	7.87399E-05	0.000451595	4.353738	4.352726	4.348375	4.601873	4.357237	4.576583
GO:BP	GO:0006865	amino acid transport	0.0263546	7	135	NM_000675,NM_001278497,NM_001278498,NM_001278499,NM_001278500,NR_103543,NR_103544	ADORA2A	protein_coding	6.896894	23.174573	3.948203485	7.87399E-05	0.000451595	4.353738	4.352726	4.348375	4.601873	4.357237	4.576583
GO:BP	GO:0032224	positive regulation of synaptic transmission, cholinergic	0.027308367	2	135	NM_000675,NM_001278497,NM_001278498,NM_001278499,NM_001278500,NR_103543,NR_103544	ADORA2A	protein_coding	6.896894	23.174573	3.948203485	7.87399E-05	0.000451595	4.353738	4.352726	4.348375	4.601873	4.357237	4.576583
GO:BP	GO:0030431	sleep	0.027308367	3	135	NM_000675,NM_001278497,NM_001278498,NM_001278499,NM_001278500,NR_103543,NR_103544	ADORA2A	protein_coding	6.896894	23.174573	3.948203485	7.87399E-05	0.000451595	4.353738	4.352726	4.348375	4.601873	4.357237	4.576583
GO:BP	GO:0099565	chemical synaptic transmission, postsynaptic	0.027647089	6	135	NM_000675,NM_001278497,NM_001278498,NM_001278499,NM_001278500,NR_103543,NR_103544	ADORA2A	protein_coding	6.896894	23.174573	3.948203485	7.87399E-05	0.000451595	4.353738	4.352726	4.348375	4.601873	4.357237	4.576583
GO:BP	GO:0051966	regulation of synaptic transmission, glutamatergic	0.028280483	5	135	NM_000675,NM_001278497,NM_001278498,NM_001278499,NM_001278500,NR_103543,NR_103544	ADORA2A	protein_coding	6.896894	23.174573	3.948203485	7.87399E-05	0.000451595	4.353738	4.352726	4.348375	4.601873	4.357237	4.576583
GO:BP	GO:0090066	regulation of anatomical structure size	0.03099611	14	135	NM_000675,NM_001278497,NM_001278498,NM_001278499,NM_001278500,NR_103543,NR_103544	ADORA2A	protein_coding	6.896894	23.174573	3.948203485	7.87399E-05	0.000451595	4.353738	4.352726	4.348375	4.601873	4.357237	4.576583
GO:CC	GO:0098590	plasma membrane region	0.034992177	26	135	NM_000675,NM_001278497,NM_001278498,NM_001278499,NM_001278500,NR_103543,NR_103544	ADORA2A	protein_coding	6.896894	23.174573	3.948203485	7.87399E-05	0.000451595	4.353738	4.352726	4.348375	4.601873	4.357237	4.576583
GO:BP	GO:1903037	regulation of leukocyte cell-cell adhesion	0.03713201	11	135	NM_000675,NM_001278497,NM_001278498,NM_001278499,NM_001278500,NR_103543,NR_103544	ADORA2A	protein_coding	6.896894	23.174573	3.948203485	7.87399E-05	0.000451595	4.353738	4.352726	4.348375	4.601873	4.357237	4.576583
GO:BP	GO:0015844	monoamine transport	0.03713201	5	135	NM_000675,NM_001278497,NM_001278498,NM_001278499,NM_001278500,NR_103543,NR_103544	ADORA2A	protein_coding	6.896894	23.174573	3.948203485	7.87399E-05	0.000451595	4.353738	4.352726	4.348375	4.601873	4.357237	4.576583
GO:BP	GO:0030155	regulation of cell adhesion	0.038062414	18	135	NM_000675,NM_001278497,NM_001278498,NM_001278499,NM_001278500,NR_103543,NR_103544	ADORA2A	protein_coding	6.896894	23.174573	3.948203485	7.87399E-05	0.000451595	4.353738	4.352726	4.348375	4.601873	4.357237	4.576583
GO:BP	GO:0050433	regulation of catecholamine secretion	0.038320526	4	135	NM_000675,NM_001278497,NM_001278498,NM_001278499,NM_001278500,NR_103543,NR_103544	ADORA2A	protein_coding	6.896894	23.174573	3.948203485	7.87399E-05	0.000451595	4.353738	4.352726	4.348375	4.601873	4.357237	4.576583
GO:BP	GO:0032222	regulation of synaptic transmission, cholinergic	0.041502265	2	135	NM_000675,NM_001278497,NM_001278498,NM_001278499,NM_001278500,NR_103543,NR_103544	ADORA2A	protein_coding	6.896894	23.174573	3.948203485	7.87399E-05	0.000451595	4.353738	4.352726	4.348375	4.601873	4.357237	4.576583
GO:BP	GO:0050863	regulation of T cell activation	0.041502265	11	135	NM_000675,NM_001278497,NM_001278498,NM_001278499,NM_001278500,NR_103543,NR_103544	ADORA2A	protein_coding	6.896894	23.174573	3.948203485	7.87399E-05	0.000451595	4.353738	4.352726	4.348375	4.601873	4.357237	4.576583
GO:BP	GO:0050806	positive regulation of synaptic transmission	0.044901681	7	135	NM_000675,NM_001278497,NM_001278498,NM_001278499,NM_001278500,NR_103543,NR_103544	ADORA2A	protein_coding	6.896894	23.174573	3.948203485	7.87399E-05	0.000451595	4.353738	4.352726	4.348375	4.601873	4.357237	4.576583
GO:BP	GO:2001233	regulation of apoptotic signaling pathway	0.046394195	11	135	NM_000675,NM_001278497,NM_001278498,NM_001278499,NM_001278500,NR_103543,NR_103544	ADORA2A	protein_coding	6.896894	23.174573	3.948203485	7.87399E-05	0.000451595	4.353738	4.352726	4.348375	4.601873	4.357237	4.576583
GO:BP	GO:0051249	regulation of lymphocyte activation	0.047436544	13	135	NM_000675,NM_001278497,NM_001278498,NM_001278499,NM_001278500,NR_103543,NR_103544	ADORA2A	protein_coding	6.896894	23.174573	3.948203485	7.87399E-05	0.000451595	4.353738	4.352726	4.348375	4.601873	4.357237	4.576583
GO:BP	GO:0001964	startle response	0.047464597	3	135	NM_000675,NM_001278497,NM_001278498,NM_001278499,NM_001278500,NR_103543,NR_103544	ADORA2A	protein_coding	6.896894	23.174573	3.948203485	7.87399E-05	0.000451595	4.353738	4.352726	4.348375	4.601873	4.357237	4.576583
GO:BP	GO:0051179	localization	0.048286461	80	135	NM_000675,NM_001278497,NM_001278498,NM_001278499,NM_001278500,NR_103543,NR_103544	ADORA2A	protein_coding	6.896894	23.174573	3.948203485	7.87399E-05	0.000451595	4.353738	4.352726	4.348375	4.601873	4.357237	4.576583
GO:BP	GO:0050432	catecholamine secretion	0.048286461	4	135	NM_000675,NM_001278497,NM_001278498,NM_001278499,NM_001278500,NR_103543,NR_103544	ADORA2A	protein_coding	6.896894	23.174573	3.948203485	7.87399E-05	0.000451595	4.353738	4.352726	4.348375	4.601873	4.357237	4.576583
GO:BP	GO:0012501	programmed cell death	0.04836223	35	135	NM_000675,NM_001278497,NM_001278498,NM_001278499,NM_001278500,NR_103543,NR_103544	ADORA2A	protein_coding	6.896894	23.174573	3.948203485	7.87399E-05	0.000451595	4.353738	4.352726	4.348375	4.601873	4.357237	4.576583
GO:BP	GO:0002694	regulation of leukocyte activation	0.04836223	14	135	NM_000675,NM_001278497,NM_001278498,NM_001278499,NM_001278500,NR_103543,NR_103544	ADORA2A	protein_coding	6.896894	23.174573	3.948203485	7.87399E-05	0.000451595	4.353738	4.352726	4.348375	4.601873	4.357237	4.576583
GO:BP	GO:0006915	apoptotic process	0.048697432	34	135	NM_000675,NM_001278497,NM_001278498,NM_001278499,NM_001278500,NR_103543,NR_103544	ADORA2A	protein_coding	6.896894	23.174573	3.948203485	7.87399E-05	0.000451595	4.353738	4.352726	4.348375	4.601873	4.357237	4.576583
GO:BP	GO:0071702	organic substance transport	0.04914244	40	135	NM_000675,NM_001278497,NM_001278498,NM_001278499,NM_001278500,NR_103543,NR_103544	ADORA2A	protein_coding	6.896894	23.174573	3.948203485	7.87399E-05	0.000451595	4.353738	4.352726	4.348375	4.601873	4.357237	4.576583
GO:BP	GO:0008219	cell death	0.04914244	35	135	NM_000675,NM_001278497,NM_001278498,NM_001278499,NM_001278500,NR_103543,NR_103544	ADORA2A	protein_coding	6.896894	23.174573	3.948203485	7.87399E-05	0.000451595	4.353738	4.352726	4.348375	4.601873	4.357237	4.576583
GO:CC	GO:0043025	neuronal cell body	0.051090963	13	135	NM_000675,NM_001278497,NM_001278498,NM_001278499,NM_001278500,NR_103543,NR_103544	ADORA2A	protein_coding	6.896894	23.174573	3.948203485	7.87399E-05	0.000451595	4.353738	4.352726	4.348375	4.601873	4.357237	4.576583
GO:BP	GO:0043067	regulation of programmed cell death	0.055653709	28	135	NM_000675,NM_001278497,NM_001278498,NM_001278499,NM_001278500,NR_103543,NR_103544	ADORA2A	protein_coding	6.896894	23.174573	3.948203485	7.87399E-05	0.000451595	4.353738	4.352726	4.348375	4.601873	4.357237	4.576583
GO:BP	GO:0035590	purinergic nucleotide receptor signaling pathway	0.055786945	3	135	NM_000675,NM_001278497,NM_001278498,NM_001278499,NM_001278500,NR_103543,NR_103544	ADORA2A	protein_coding	6.896894	23.174573	3.948203485	7.87399E-05	0.000451595	4.353738	4.352726	4.348375	4.601873	4.357237	4.576583
GO:CC	GO:0044297	cell body	0.056767088	14	135	NM_000675,NM_001278497,NM_001278498,NM_001278499,NM_001278500,NR_103543,NR_103544	ADORA2A	protein_coding	6.896894	23.174573	3.948203485	7.87399E-05	0.000451595	4.353738	4.352726	4.348375	4.601873	4.357237	4.576583
GO:BP	GO:0140352	export from cell	0.056837515	19	135	NM_000675,NM_001278497,NM_001278498,NM_001278499,NM_001278500,NR_103543,NR_103544	ADORA2A	protein_coding	6.896894	23.174573	3.948203485	7.87399E-05	0.000451595	4.353738	4.352726	4.348375	4.601873	4.357237	4.576583
GO:BP	GO:0007159	leukocyte cell-cell adhesion	0.058827857	11	135	NM_000675,NM_001278497,NM_001278498,NM_001278499,NM_001278500,NR_103543,NR_103544	ADORA2A	protein_coding	6.896894	23.174573	3.948203485	7.87399E-05	0.000451595	4.353738	4.352726	4.348375	4.601873	4.357237	4.576583
GO:BP	GO:0007271	synaptic transmission, cholinergic	0.059475062	3	135	NM_000675,NM_001278497,NM_001278498,NM_001278499,NM_001278500,NR_103543,NR_103544	ADORA2A	protein_coding	6.896894	23.174573	3.948203485	7.87399E-05	0.000451595	4.353738	4.352726	4.348375	4.601873	4.357237	4.576583
GO:BP	GO:0048511	rhythmic process	0.06316691	9	135	NM_000675,NM_001278497,NM_001278498,NM_001278499,NM_001278500,NR_103543,NR_103544	ADORA2A	protein_coding	6.896894	23.174573	3.948203485	7.87399E-05	0.000451595	4.353738	4.352726	4.348375	4.601873	4.357237	4.576583
GO:BP	GO:0099171	presynaptic modulation of chemical synaptic transmission	0.06316691	3	135	NM_000675,NM_001278497,NM_001278498,NM_001278499,NM_001278500,NR_103543,NR_103544	ADORA2A	protein_coding	6.896894	23.174573	3.948203485	7.87399E-05	0.000451595	4.353738	4.352726	4.348375	4.601873	4.357237	4.576583
GO:BP	GO:0015800	acidic amino acid transport	0.0651405	4	135	NM_000675,NM_001278497,NM_001278498,NM_001278499,NM_001278500,NR_103543,NR_103544	ADORA2A	protein_coding	6.896894	23.174573	3.948203485	7.87399E-05	0.000451595	4.353738	4.352726	4.348375	4.601873	4.357237	4.576583
GO:BP	GO:0042981	regulation of apoptotic process	0.065730423	27	135	NM_000675,NM_001278497,NM_001278498,NM_001278499,NM_001278500,NR_103543,NR_103544	ADORA2A	protein_coding	6.896894	23.174573	3.948203485	7.87399E-05	0.000451595	4.353738	4.352726	4.348375	4.601873	4.357237	4.576583
GO:BP	GO:0010035	response to inorganic substance	0.065730423	13	135	NM_000675,NM_001278497,NM_001278498,NM_001278499,NM_001278500,NR_103543,NR_103544	ADORA2A	protein_coding	6.896894	23.174573	3.948203485	7.87399E-05	0.000451595	4.353738	4.352726	4.348375	4.601873	4.357237	4.576583
GO:CC	GO:0098794	postsynapse	0.066040634	15	135	NM_000675,NM_001278497,NM_001278498,NM_001278499,NM_001278500,NR_103543,NR_103544	ADORA2A	protein_coding	6.896894	23.174573	3.948203485	7.87399E-05	0.000451595	4.353738	4.352726	4.348375	4.601873	4.357237	4.576583
GO:BP	GO:0051234	establishment of localization	0.067333976	71	135	NM_000675,NM_001278497,NM_001278498,NM_001278499,NM_001278500,NR_103543,NR_103544	ADORA2A	protein_coding	6.896894	23.174573	3.948203485	7.87399E-05	0.000451595	4.353738	4.352726	4.348375	4.601873	4.357237	4.576583
GO:BP	GO:0060291	long-term synaptic potentiation	0.067333976	5	135	NM_000675,NM_001278497,NM_001278498,NM_001278499,NM_001278500,NR_103543,NR_103544	ADORA2A	protein_coding	6.896894	23.174573	3.948203485	7.87399E-05	0.000451595	4.353738	4.352726	4.348375	4.601873	4.357237	4.576583
GO:BP	GO:0022407	regulation of cell-cell adhesion	0.070519801	12	135	NM_000675,NM_001278497,NM_001278498,NM_001278499,NM_001278500,NR_103543,NR_103544	ADORA2A	protein_coding	6.896894	23.174573	3.948203485	7.87399E-05	0.000451595	4.353738	4.352726	4.348375	4.601873	4.357237	4.576583
GO:BP	GO:0007623	circadian rhythm	0.075759633	7	135	NM_000675,NM_001278497,NM_001278498,NM_001278499,NM_001278500,NR_103543,NR_103544	ADORA2A	protein_coding	6.896894	23.174573	3.948203485	7.87399E-05	0.000451595	4.353738	4.352726	4.348375	4.601873	4.357237	4.576583
GO:BP	GO:0035810	positive regulation of urine volume	0.079818221	2	135	NM_000675,NM_001278497,NM_001278498,NM_001278499,NM_001278500,NR_103543,NR_103544	ADORA2A	protein_coding	6.896894	23.174573	3.948203485	7.87399E-05	0.000451595	4.353738	4.352726	4.348375	4.601873	4.357237	4.576583
GO:BP	GO:0002376	immune system process	0.082217409	44	135	NM_000675,NM_001278497,NM_001278498,NM_001278499,NM_001278500,NR_103543,NR_103544	ADORA2A	protein_coding	6.896894	23.174573	3.948203485	7.87399E-05	0.000451595	4.353738	4.352726	4.348375	4.601873	4.357237	4.576583
GO:BP	GO:0051954	positive regulation of amine transport	0.082217409	3	135	NM_000675,NM_001278497,NM_001278498,NM_001278499,NM_001278500,NR_103543,NR_103544	ADORA2A	protein_coding	6.896894	23.174573	3.948203485	7.87399E-05	0.000451595	4.353738	4.352726	4.348375	4.601873	4.357237	4.576583
GO:BP	GO:0050905	neuromuscular process	0.08293518	6	135	NM_000675,NM_001278497,NM_001278498,NM_001278499,NM_001278500,NR_103543,NR_103544	ADORA2A	protein_coding	6.896894	23.174573	3.948203485	7.87399E-05	0.000451595	4.353738	4.352726	4.348375	4.601873	4.357237	4.576583
GO:BP	GO:0051223	regulation of protein transport	0.08293518	11	135	NM_000675,NM_001278497,NM_001278498,NM_001278499,NM_001278500,NR_103543,NR_103544	ADORA2A	protein_coding	6.896894	23.174573	3.948203485	7.87399E-05	0.000451595	4.353738	4.352726	4.348375	4.601873	4.357237	4.576583
GO:BP	GO:0051937	catecholamine transport	0.08293518	4	135	NM_000675,NM_001278497,NM_001278498,NM_001278499,NM_001278500,NR_103543,NR_103544	ADORA2A	protein_coding	6.896894	23.174573	3.948203485	7.87399E-05	0.000451595	4.353738	4.352726	4.348375	4.601873	4.357237	4.576583
GO:BP	GO:0098609	cell-cell adhesion	0.08293518	19	135	NM_000675,NM_001278497,NM_001278498,NM_001278499,NM_001278500,NR_103543,NR_103544	ADORA2A	protein_coding	6.896894	23.174573	3.948203485	7.87399E-05	0.000451595	4.353738	4.352726	4.348375	4.601873	4.357237	4.576583
GO:BP	GO:0042110	T cell activation	0.08293518	13	135	NM_000675,NM_001278497,NM_001278498,NM_001278499,NM_001278500,NR_103543,NR_103544	ADORA2A	protein_coding	6.896894	23.174573	3.948203485	7.87399E-05	0.000451595	4.353738	4.352726	4.348375	4.601873	4.357237	4.576583
GO:BP	GO:0009611	response to wounding	0.08293518	13	135	NM_000675,NM_001278497,NM_001278498,NM_001278499,NM_001278500,NR_103543,NR_103544	ADORA2A	protein_coding	6.896894	23.174573	3.948203485	7.87399E-05	0.000451595	4.353738	4.352726	4.348375	4.601873	4.357237	4.576583
GO:BP	GO:0060134	prepulse inhibition	0.08293518	2	135	NM_000675,NM_001278497,NM_001278498,NM_001278499,NM_001278500,NR_103543,NR_103544	ADORA2A	protein_coding	6.896894	23.174573	3.948203485	7.87399E-05	0.000451595	4.353738	4.352726	4.348375	4.601873	4.357237	4.576583
GO:BP	GO:0150076	neuroinflammatory response	0.08293518	4	135	NM_000675,NM_001278497,NM_001278498,NM_001278499,NM_001278500,NR_103543,NR_103544	ADORA2A	protein_coding	6.896894	23.174573	3.948203485	7.87399E-05	0.000451595	4.353738	4.352726	4.348375	4.601873	4.357237	4.576583
GO:BP	GO:0002683	negative regulation of immune system process	0.08293518	12	135	NM_000675,NM_001278497,NM_001278498,NM_001278499,NM_001278500,NR_103543,NR_103544	ADORA2A	protein_coding	6.896894	23.174573	3.948203485	7.87399E-05	0.000451595	4.353738	4.352726	4.348375	4.601873	4.357237	4.576583
GO:BP	GO:0051402	neuron apoptotic process	0.089998881	8	135	NM_000675,NM_001278497,NM_001278498,NM_001278499,NM_001278500,NR_103543,NR_103544	ADORA2A	protein_coding	6.896894	23.174573	3.948203485	7.87399E-05	0.000451595	4.353738	4.352726	4.348375	4.601873	4.357237	4.576583
GO:BP	GO:0014070	response to organic cyclic compound	0.092387177	18	135	NM_000675,NM_001278497,NM_001278498,NM_001278499,NM_001278500,NR_103543,NR_103544	ADORA2A	protein_coding	6.896894	23.174573	3.948203485	7.87399E-05	0.000451595	4.353738	4.352726	4.348375	4.601873	4.357237	4.576583
GO:BP	GO:1900271	regulation of long-term synaptic potentiation	0.097938553	3	135	NM_000675,NM_001278497,NM_001278498,NM_001278499,NM_001278500,NR_103543,NR_103544	ADORA2A	protein_coding	6.896894	23.174573	3.948203485	7.87399E-05	0.000451595	4.353738	4.352726	4.348375	4.601873	4.357237	4.576583
GO:BP	GO:0043523	regulation of neuron apoptotic process	0.102679955	7	135	NM_000675,NM_001278497,NM_001278498,NM_001278499,NM_001278500,NR_103543,NR_103544	ADORA2A	protein_coding	6.896894	23.174573	3.948203485	7.87399E-05	0.000451595	4.353738	4.352726	4.348375	4.601873	4.357237	4.576583
GO:CC	GO:0032279	asymmetric synapse	0.107357034	9	135	NM_000675,NM_001278497,NM_001278498,NM_001278499,NM_001278500,NR_103543,NR_103544	ADORA2A	protein_coding	6.896894	23.174573	3.948203485	7.87399E-05	0.000451595	4.353738	4.352726	4.348375	4.601873	4.357237	4.576583
GO:BP	GO:0048708	astrocyte differentiation	0.107646063	4	135	NM_000675,NM_001278497,NM_001278498,NM_001278499,NM_001278500,NR_103543,NR_103544	ADORA2A	protein_coding	6.896894	23.174573	3.948203485	7.87399E-05	0.000451595	4.353738	4.352726	4.348375	4.601873	4.357237	4.576583
GO:BP	GO:0006952	defense response	0.109137471	30	135	NM_000675,NM_001278497,NM_001278498,NM_001278499,NM_001278500,NR_103543,NR_103544	ADORA2A	protein_coding	6.896894	23.174573	3.948203485	7.87399E-05	0.000451595	4.353738	4.352726	4.348375	4.601873	4.357237	4.576583
GO:BP	GO:0021782	glial cell development	0.109842492	5	135	NM_000675,NM_001278497,NM_001278498,NM_001278499,NM_001278500,NR_103543,NR_103544	ADORA2A	protein_coding	6.896894	23.174573	3.948203485	7.87399E-05	0.000451595	4.353738	4.352726	4.348375	4.601873	4.357237	4.576583
GO:CC	GO:0043005	neuron projection	0.113774139	24	135	NM_000675,NM_001278497,NM_001278498,NM_001278499,NM_001278500,NR_103543,NR_103544	ADORA2A	protein_coding	6.896894	23.174573	3.948203485	7.87399E-05	0.000451595	4.353738	4.352726	4.348375	4.601873	4.357237	4.576583
GO:CC	GO:0030424	axon	0.113774139	14	135	NM_000675,NM_001278497,NM_001278498,NM_001278499,NM_001278500,NR_103543,NR_103544	ADORA2A	protein_coding	6.896894	23.174573	3.948203485	7.87399E-05	0.000451595	4.353738	4.352726	4.348375	4.601873	4.357237	4.576583
GO:BP	GO:0006950	response to stress	0.119955332	56	135	NM_000675,NM_001278497,NM_001278498,NM_001278499,NM_001278500,NR_103543,NR_103544	ADORA2A	protein_coding	6.896894	23.174573	3.948203485	7.87399E-05	0.000451595	4.353738	4.352726	4.348375	4.601873	4.357237	4.576583
GO:BP	GO:0051952	regulation of amine transport	0.125299687	4	135	NM_000675,NM_001278497,NM_001278498,NM_001278499,NM_001278500,NR_103543,NR_103544	ADORA2A	protein_coding	6.896894	23.174573	3.948203485	7.87399E-05	0.000451595	4.353738	4.352726	4.348375	4.601873	4.357237	4.576583
GO:BP	GO:0051046	regulation of secretion	0.125299687	13	135	NM_000675,NM_001278497,NM_001278498,NM_001278499,NM_001278500,NR_103543,NR_103544	ADORA2A	protein_coding	6.896894	23.174573	3.948203485	7.87399E-05	0.000451595	4.353738	4.352726	4.348375	4.601873	4.357237	4.576583
GO:BP	GO:0007188	adenylate cyclase-modulating G protein-coupled receptor signaling pathway	0.125299687	7	135	NM_000675,NM_001278497,NM_001278498,NM_001278499,NM_001278500,NR_103543,NR_103544	ADORA2A	protein_coding	6.896894	23.174573	3.948203485	7.87399E-05	0.000451595	4.353738	4.352726	4.348375	4.601873	4.357237	4.576583
GO:BP	GO:0043279	response to alkaloid	0.125299687	4	135	NM_000675,NM_001278497,NM_001278498,NM_001278499,NM_001278500,NR_103543,NR_103544	ADORA2A	protein_coding	6.896894	23.174573	3.948203485	7.87399E-05	0.000451595	4.353738	4.352726	4.348375	4.601873	4.357237	4.576583
GO:BP	GO:0032880	regulation of protein localization	0.125299687	17	135	NM_000675,NM_001278497,NM_001278498,NM_001278499,NM_001278500,NR_103543,NR_103544	ADORA2A	protein_coding	6.896894	23.174573	3.948203485	7.87399E-05	0.000451595	4.353738	4.352726	4.348375	4.601873	4.357237	4.576583
GO:BP	GO:1903829	positive regulation of protein localization	0.125299687	11	135	NM_000675,NM_001278497,NM_001278498,NM_001278499,NM_001278500,NR_103543,NR_103544	ADORA2A	protein_coding	6.896894	23.174573	3.948203485	7.87399E-05	0.000451595	4.353738	4.352726	4.348375	4.601873	4.357237	4.576583
GO:BP	GO:0023061	signal release	0.126154476	11	135	NM_000675,NM_001278497,NM_001278498,NM_001278499,NM_001278500,NR_103543,NR_103544	ADORA2A	protein_coding	6.896894	23.174573	3.948203485	7.87399E-05	0.000451595	4.353738	4.352726	4.348375	4.601873	4.357237	4.576583
GO:BP	GO:0035809	regulation of urine volume	0.126154476	2	135	NM_000675,NM_001278497,NM_001278498,NM_001278499,NM_001278500,NR_103543,NR_103544	ADORA2A	protein_coding	6.896894	23.174573	3.948203485	7.87399E-05	0.000451595	4.353738	4.352726	4.348375	4.601873	4.357237	4.576583
GO:BP	GO:0032940	secretion by cell	0.128312159	16	135	NM_000675,NM_001278497,NM_001278498,NM_001278499,NM_001278500,NR_103543,NR_103544	ADORA2A	protein_coding	6.896894	23.174573	3.948203485	7.87399E-05	0.000451595	4.353738	4.352726	4.348375	4.601873	4.357237	4.576583
GO:BP	GO:0051222	positive regulation of protein transport	0.129917168	7	135	NM_000675,NM_001278497,NM_001278498,NM_001278499,NM_001278500,NR_103543,NR_103544	ADORA2A	protein_coding	6.896894	23.174573	3.948203485	7.87399E-05	0.000451595	4.353738	4.352726	4.348375	4.601873	4.357237	4.576583
GO:BP	GO:0006954	inflammatory response	0.129917168	16	135	NM_000675,NM_001278497,NM_001278498,NM_001278499,NM_001278500,NR_103543,NR_103544	ADORA2A	protein_coding	6.896894	23.174573	3.948203485	7.87399E-05	0.000451595	4.353738	4.352726	4.348375	4.601873	4.357237	4.576583
GO:BP	GO:0051588	regulation of neurotransmitter transport	0.131433201	4	135	NM_000675,NM_001278497,NM_001278498,NM_001278499,NM_001278500,NR_103543,NR_103544	ADORA2A	protein_coding	6.896894	23.174573	3.948203485	7.87399E-05	0.000451595	4.353738	4.352726	4.348375	4.601873	4.357237	4.576583
GO:CC	GO:0098984	neuron to neuron synapse	0.131509523	9	135	NM_000675,NM_001278497,NM_001278498,NM_001278499,NM_001278500,NR_103543,NR_103544	ADORA2A	protein_coding	6.896894	23.174573	3.948203485	7.87399E-05	0.000451595	4.353738	4.352726	4.348375	4.601873	4.357237	4.576583
GO:BP	GO:0014074	response to purine-containing compound	0.132371247	5	135	NM_000675,NM_001278497,NM_001278498,NM_001278499,NM_001278500,NR_103543,NR_103544	ADORA2A	protein_coding	6.896894	23.174573	3.948203485	7.87399E-05	0.000451595	4.353738	4.352726	4.348375	4.601873	4.357237	4.576583
GO:BP	GO:1903530	regulation of secretion by cell	0.132371247	12	135	NM_000675,NM_001278497,NM_001278498,NM_001278499,NM_001278500,NR_103543,NR_103544	ADORA2A	protein_coding	6.896894	23.174573	3.948203485	7.87399E-05	0.000451595	4.353738	4.352726	4.348375	4.601873	4.357237	4.576583
GO:BP	GO:1900273	positive regulation of long-term synaptic potentiation	0.132371247	2	135	NM_000675,NM_001278497,NM_001278498,NM_001278499,NM_001278500,NR_103543,NR_103544	ADORA2A	protein_coding	6.896894	23.174573	3.948203485	7.87399E-05	0.000451595	4.353738	4.352726	4.348375	4.601873	4.357237	4.576583
GO:BP	GO:0051590	positive regulation of neurotransmitter transport	0.140268659	2	135	NM_000675,NM_001278497,NM_001278498,NM_001278499,NM_001278500,NR_103543,NR_103544	ADORA2A	protein_coding	6.896894	23.174573	3.948203485	7.87399E-05	0.000451595	4.353738	4.352726	4.348375	4.601873	4.357237	4.576583
GO:MF	GO:0044877	protein-containing complex binding	0.140780136	32	135	NM_000675,NM_001278497,NM_001278498,NM_001278499,NM_001278500,NR_103543,NR_103544	ADORA2A	protein_coding	6.896894	23.174573	3.948203485	7.87399E-05	0.000451595	4.353738	4.352726	4.348375	4.601873	4.357237	4.576583
GO:MF	GO:0005102	signaling receptor binding	0.140780136	30	135	NM_000675,NM_001278497,NM_001278498,NM_001278499,NM_001278500,NR_103543,NR_103544	ADORA2A	protein_coding	6.896894	23.174573	3.948203485	7.87399E-05	0.000451595	4.353738	4.352726	4.348375	4.601873	4.357237	4.576583
GO:MF	GO:0005516	calmodulin binding	0.140780136	8	135	NM_000675,NM_001278497,NM_001278498,NM_001278499,NM_001278500,NR_103543,NR_103544	ADORA2A	protein_coding	6.896894	23.174573	3.948203485	7.87399E-05	0.000451595	4.353738	4.352726	4.348375	4.601873	4.357237	4.576583
GO:BP	GO:0006836	neurotransmitter transport	0.147690659	6	135	NM_000675,NM_001278497,NM_001278498,NM_001278499,NM_001278500,NR_103543,NR_103544	ADORA2A	protein_coding	6.896894	23.174573	3.948203485	7.87399E-05	0.000451595	4.353738	4.352726	4.348375	4.601873	4.357237	4.576583
GO:BP	GO:0050866	negative regulation of cell activation	0.14794243	6	135	NM_000675,NM_001278497,NM_001278498,NM_001278499,NM_001278500,NR_103543,NR_103544	ADORA2A	protein_coding	6.896894	23.174573	3.948203485	7.87399E-05	0.000451595	4.353738	4.352726	4.348375	4.601873	4.357237	4.576583
GO:BP	GO:0014057	positive regulation of acetylcholine secretion, neurotransmission	0.149528197	1	135	NM_000675,NM_001278497,NM_001278498,NM_001278499,NM_001278500,NR_103543,NR_103544	ADORA2A	protein_coding	6.896894	23.174573	3.948203485	7.87399E-05	0.000451595	4.353738	4.352726	4.348375	4.601873	4.357237	4.576583
GO:BP	GO:0015837	amine transport	0.149528197	4	135	NM_000675,NM_001278497,NM_001278498,NM_001278499,NM_001278500,NR_103543,NR_103544	ADORA2A	protein_coding	6.896894	23.174573	3.948203485	7.87399E-05	0.000451595	4.353738	4.352726	4.348375	4.601873	4.357237	4.576583
GO:BP	GO:0051250	negative regulation of lymphocyte activation	0.149661293	5	135	NM_000675,NM_001278497,NM_001278498,NM_001278499,NM_001278500,NR_103543,NR_103544	ADORA2A	protein_coding	6.896894	23.174573	3.948203485	7.87399E-05	0.000451595	4.353738	4.352726	4.348375	4.601873	4.357237	4.576583
GO:BP	GO:0048167	regulation of synaptic plasticity	0.149661293	6	135	NM_000675,NM_001278497,NM_001278498,NM_001278499,NM_001278500,NR_103543,NR_103544	ADORA2A	protein_coding	6.896894	23.174573	3.948203485	7.87399E-05	0.000451595	4.353738	4.352726	4.348375	4.601873	4.357237	4.576583
GO:MF	GO:0042802	identical protein binding	0.156103124	37	135	NM_000675,NM_001278497,NM_001278498,NM_001278499,NM_001278500,NR_103543,NR_103544	ADORA2A	protein_coding	6.896894	23.174573	3.948203485	7.87399E-05	0.000451595	4.353738	4.352726	4.348375	4.601873	4.357237	4.576583
GO:CC	GO:0036477	somatodendritic compartment	0.162088653	16	135	NM_000675,NM_001278497,NM_001278498,NM_001278499,NM_001278500,NR_103543,NR_103544	ADORA2A	protein_coding	6.896894	23.174573	3.948203485	7.87399E-05	0.000451595	4.353738	4.352726	4.348375	4.601873	4.357237	4.576583
GO:BP	GO:0043066	negative regulation of apoptotic process	0.164489705	16	135	NM_000675,NM_001278497,NM_001278498,NM_001278499,NM_001278500,NR_103543,NR_103544	ADORA2A	protein_coding	6.896894	23.174573	3.948203485	7.87399E-05	0.000451595	4.353738	4.352726	4.348375	4.601873	4.357237	4.576583
GO:BP	GO:0014047	glutamate secretion	0.164693842	2	135	NM_000675,NM_001278497,NM_001278498,NM_001278499,NM_001278500,NR_103543,NR_103544	ADORA2A	protein_coding	6.896894	23.174573	3.948203485	7.87399E-05	0.000451595	4.353738	4.352726	4.348375	4.601873	4.357237	4.576583
GO:BP	GO:0070201	regulation of establishment of protein localization	0.164693842	11	135	NM_000675,NM_001278497,NM_001278498,NM_001278499,NM_001278500,NR_103543,NR_103544	ADORA2A	protein_coding	6.896894	23.174573	3.948203485	7.87399E-05	0.000451595	4.353738	4.352726	4.348375	4.601873	4.357237	4.576583
GO:BP	GO:0007162	negative regulation of cell adhesion	0.168780318	7	135	NM_000675,NM_001278497,NM_001278498,NM_001278499,NM_001278500,NR_103543,NR_103544	ADORA2A	protein_coding	6.896894	23.174573	3.948203485	7.87399E-05	0.000451595	4.353738	4.352726	4.348375	4.601873	4.357237	4.576583
GO:BP	GO:0045938	positive regulation of circadian sleep/wake cycle, sleep	0.168780318	1	135	NM_000675,NM_001278497,NM_001278498,NM_001278499,NM_001278500,NR_103543,NR_103544	ADORA2A	protein_coding	6.896894	23.174573	3.948203485	7.87399E-05	0.000451595	4.353738	4.352726	4.348375	4.601873	4.357237	4.576583
GO:BP	GO:0014056	regulation of acetylcholine secretion, neurotransmission	0.168780318	1	135	NM_000675,NM_001278497,NM_001278498,NM_001278499,NM_001278500,NR_103543,NR_103544	ADORA2A	protein_coding	6.896894	23.174573	3.948203485	7.87399E-05	0.000451595	4.353738	4.352726	4.348375	4.601873	4.357237	4.576583
GO:BP	GO:0014055	acetylcholine secretion, neurotransmission	0.168780318	1	135	NM_000675,NM_001278497,NM_001278498,NM_001278499,NM_001278500,NR_103543,NR_103544	ADORA2A	protein_coding	6.896894	23.174573	3.948203485	7.87399E-05	0.000451595	4.353738	4.352726	4.348375	4.601873	4.357237	4.576583
GO:BP	GO:0046903	secretion	0.168780318	17	135	NM_000675,NM_001278497,NM_001278498,NM_001278499,NM_001278500,NR_103543,NR_103544	ADORA2A	protein_coding	6.896894	23.174573	3.948203485	7.87399E-05	0.000451595	4.353738	4.352726	4.348375	4.601873	4.357237	4.576583
GO:BP	GO:0080134	regulation of response to stress	0.169013558	22	135	NM_000675,NM_001278497,NM_001278498,NM_001278499,NM_001278500,NR_103543,NR_103544	ADORA2A	protein_coding	6.896894	23.174573	3.948203485	7.87399E-05	0.000451595	4.353738	4.352726	4.348375	4.601873	4.357237	4.576583
GO:BP	GO:0043069	negative regulation of programmed cell death	0.177824161	16	135	NM_000675,NM_001278497,NM_001278498,NM_001278499,NM_001278500,NR_103543,NR_103544	ADORA2A	protein_coding	6.896894	23.174573	3.948203485	7.87399E-05	0.000451595	4.353738	4.352726	4.348375	4.601873	4.357237	4.576583
GO:BP	GO:0042060	wound healing	0.183144129	9	135	NM_000675,NM_001278497,NM_001278498,NM_001278499,NM_001278500,NR_103543,NR_103544	ADORA2A	protein_coding	6.896894	23.174573	3.948203485	7.87399E-05	0.000451595	4.353738	4.352726	4.348375	4.601873	4.357237	4.576583
GO:BP	GO:0001975	response to amphetamine	0.183144129	2	135	NM_000675,NM_001278497,NM_001278498,NM_001278499,NM_001278500,NR_103543,NR_103544	ADORA2A	protein_coding	6.896894	23.174573	3.948203485	7.87399E-05	0.000451595	4.353738	4.352726	4.348375	4.601873	4.357237	4.576583
GO:MF	GO:0005515	protein binding	0.187466226	191	135	NM_000675,NM_001278497,NM_001278498,NM_001278499,NM_001278500,NR_103543,NR_103544	ADORA2A	protein_coding	6.896894	23.174573	3.948203485	7.87399E-05	0.000451595	4.353738	4.352726	4.348375	4.601873	4.357237	4.576583
GO:BP	GO:0050795	regulation of behavior	0.18878922	3	135	NM_000675,NM_001278497,NM_001278498,NM_001278499,NM_001278500,NR_103543,NR_103544	ADORA2A	protein_coding	6.896894	23.174573	3.948203485	7.87399E-05	0.000451595	4.353738	4.352726	4.348375	4.601873	4.357237	4.576583
GO:BP	GO:0050868	negative regulation of T cell activation	0.18878922	4	135	NM_000675,NM_001278497,NM_001278498,NM_001278499,NM_001278500,NR_103543,NR_103544	ADORA2A	protein_coding	6.896894	23.174573	3.948203485	7.87399E-05	0.000451595	4.353738	4.352726	4.348375	4.601873	4.357237	4.576583
GO:BP	GO:0009410	response to xenobiotic stimulus	0.188955482	9	135	NM_000675,NM_001278497,NM_001278498,NM_001278499,NM_001278500,NR_103543,NR_103544	ADORA2A	protein_coding	6.896894	23.174573	3.948203485	7.87399E-05	0.000451595	4.353738	4.352726	4.348375	4.601873	4.357237	4.576583
GO:BP	GO:0060341	regulation of cellular localization	0.188955482	17	135	NM_000675,NM_001278497,NM_001278498,NM_001278499,NM_001278500,NR_103543,NR_103544	ADORA2A	protein_coding	6.896894	23.174573	3.948203485	7.87399E-05	0.000451595	4.353738	4.352726	4.348375	4.601873	4.357237	4.576583
GO:BP	GO:0061526	acetylcholine secretion	0.188955482	1	135	NM_000675,NM_001278497,NM_001278498,NM_001278499,NM_001278500,NR_103543,NR_103544	ADORA2A	protein_coding	6.896894	23.174573	3.948203485	7.87399E-05	0.000451595	4.353738	4.352726	4.348375	4.601873	4.357237	4.576583
GO:BP	GO:0051899	membrane depolarization	0.193017677	3	135	NM_000675,NM_001278497,NM_001278498,NM_001278499,NM_001278500,NR_103543,NR_103544	ADORA2A	protein_coding	6.896894	23.174573	3.948203485	7.87399E-05	0.000451595	4.353738	4.352726	4.348375	4.601873	4.357237	4.576583
GO:BP	GO:0050878	regulation of body fluid levels	0.193132715	8	135	NM_000675,NM_001278497,NM_001278498,NM_001278499,NM_001278500,NR_103543,NR_103544	ADORA2A	protein_coding	6.896894	23.174573	3.948203485	7.87399E-05	0.000451595	4.353738	4.352726	4.348375	4.601873	4.357237	4.576583
GO:BP	GO:0002695	negative regulation of leukocyte activation	0.195927434	5	135	NM_000675,NM_001278497,NM_001278498,NM_001278499,NM_001278500,NR_103543,NR_103544	ADORA2A	protein_coding	6.896894	23.174573	3.948203485	7.87399E-05	0.000451595	4.353738	4.352726	4.348375	4.601873	4.357237	4.576583
GO:BP	GO:0022408	negative regulation of cell-cell adhesion	0.202599344	5	135	NM_000675,NM_001278497,NM_001278498,NM_001278499,NM_001278500,NR_103543,NR_103544	ADORA2A	protein_coding	6.896894	23.174573	3.948203485	7.87399E-05	0.000451595	4.353738	4.352726	4.348375	4.601873	4.357237	4.576583
GO:BP	GO:0032228	regulation of synaptic transmission, GABAergic	0.202599344	2	135	NM_000675,NM_001278497,NM_001278498,NM_001278499,NM_001278500,NR_103543,NR_103544	ADORA2A	protein_coding	6.896894	23.174573	3.948203485	7.87399E-05	0.000451595	4.353738	4.352726	4.348375	4.601873	4.357237	4.576583
GO:BP	GO:0051968	positive regulation of synaptic transmission, glutamatergic	0.202599344	2	135	NM_000675,NM_001278497,NM_001278498,NM_001278499,NM_001278500,NR_103543,NR_103544	ADORA2A	protein_coding	6.896894	23.174573	3.948203485	7.87399E-05	0.000451595	4.353738	4.352726	4.348375	4.601873	4.357237	4.576583
GO:BP	GO:0046928	regulation of neurotransmitter secretion	0.204750221	3	135	NM_000675,NM_001278497,NM_001278498,NM_001278499,NM_001278500,NR_103543,NR_103544	ADORA2A	protein_coding	6.896894	23.174573	3.948203485	7.87399E-05	0.000451595	4.353738	4.352726	4.348375	4.601873	4.357237	4.576583
GO:BP	GO:0051047	positive regulation of secretion	0.205424463	7	135	NM_000675,NM_001278497,NM_001278498,NM_001278499,NM_001278500,NR_103543,NR_103544	ADORA2A	protein_coding	6.896894	23.174573	3.948203485	7.87399E-05	0.000451595	4.353738	4.352726	4.348375	4.601873	4.357237	4.576583
GO:BP	GO:0042755	eating behavior	0.205424463	2	135	NM_000675,NM_001278497,NM_001278498,NM_001278499,NM_001278500,NR_103543,NR_103544	ADORA2A	protein_coding	6.896894	23.174573	3.948203485	7.87399E-05	0.000451595	4.353738	4.352726	4.348375	4.601873	4.357237	4.576583
GO:BP	GO:0080090	regulation of primary metabolic process	0.205424463	73	135	NM_000675,NM_001278497,NM_001278498,NM_001278499,NM_001278500,NR_103543,NR_103544	ADORA2A	protein_coding	6.896894	23.174573	3.948203485	7.87399E-05	0.000451595	4.353738	4.352726	4.348375	4.601873	4.357237	4.576583
GO:MF	GO:0001609	G protein-coupled adenosine receptor activity	0.206824492	1	135	NM_000675,NM_001278497,NM_001278498,NM_001278499,NM_001278500,NR_103543,NR_103544	ADORA2A	protein_coding	6.896894	23.174573	3.948203485	7.87399E-05	0.000451595	4.353738	4.352726	4.348375	4.601873	4.357237	4.576583
GO:BP	GO:1903038	negative regulation of leukocyte cell-cell adhesion	0.206843821	4	135	NM_000675,NM_001278497,NM_001278498,NM_001278499,NM_001278500,NR_103543,NR_103544	ADORA2A	protein_coding	6.896894	23.174573	3.948203485	7.87399E-05	0.000451595	4.353738	4.352726	4.348375	4.601873	4.357237	4.576583
GO:BP	GO:0019222	regulation of metabolic process	0.209384953	91	135	NM_000675,NM_001278497,NM_001278498,NM_001278499,NM_001278500,NR_103543,NR_103544	ADORA2A	protein_coding	6.896894	23.174573	3.948203485	7.87399E-05	0.000451595	4.353738	4.352726	4.348375	4.601873	4.357237	4.576583
GO:CC	GO:0110165	cellular anatomical entity	0.216464256	248	135	NM_000675,NM_001278497,NM_001278498,NM_001278499,NM_001278500,NR_103543,NR_103544	ADORA2A	protein_coding	6.896894	23.174573	3.948203485	7.87399E-05	0.000451595	4.353738	4.352726	4.348375	4.601873	4.357237	4.576583
GO:BP	GO:0031323	regulation of cellular metabolic process	0.219325761	85	135	NM_000675,NM_001278497,NM_001278498,NM_001278499,NM_001278500,NR_103543,NR_103544	ADORA2A	protein_coding	6.896894	23.174573	3.948203485	7.87399E-05	0.000451595	4.353738	4.352726	4.348375	4.601873	4.357237	4.576583
GO:BP	GO:1904951	positive regulation of establishment of protein localization	0.219325761	7	135	NM_000675,NM_001278497,NM_001278498,NM_001278499,NM_001278500,NR_103543,NR_103544	ADORA2A	protein_coding	6.896894	23.174573	3.948203485	7.87399E-05	0.000451595	4.353738	4.352726	4.348375	4.601873	4.357237	4.576583
GO:BP	GO:0050708	regulation of protein secretion	0.221865846	6	135	NM_000675,NM_001278497,NM_001278498,NM_001278499,NM_001278500,NR_103543,NR_103544	ADORA2A	protein_coding	6.896894	23.174573	3.948203485	7.87399E-05	0.000451595	4.353738	4.352726	4.348375	4.601873	4.357237	4.576583
GO:BP	GO:0007269	neurotransmitter secretion	0.227175649	4	135	NM_000675,NM_001278497,NM_001278498,NM_001278499,NM_001278500,NR_103543,NR_103544	ADORA2A	protein_coding	6.896894	23.174573	3.948203485	7.87399E-05	0.000451595	4.353738	4.352726	4.348375	4.601873	4.357237	4.576583
GO:BP	GO:0099643	signal release from synapse	0.227175649	4	135	NM_000675,NM_001278497,NM_001278498,NM_001278499,NM_001278500,NR_103543,NR_103544	ADORA2A	protein_coding	6.896894	23.174573	3.948203485	7.87399E-05	0.000451595	4.353738	4.352726	4.348375	4.601873	4.357237	4.576583
GO:BP	GO:0014002	astrocyte development	0.227175649	2	135	NM_000675,NM_001278497,NM_001278498,NM_001278499,NM_001278500,NR_103543,NR_103544	ADORA2A	protein_coding	6.896894	23.174573	3.948203485	7.87399E-05	0.000451595	4.353738	4.352726	4.348375	4.601873	4.357237	4.576583
GO:MF	GO:0031802	type 5 metabotropic glutamate receptor binding	0.227558274	1	135	NM_000675,NM_001278497,NM_001278498,NM_001278499,NM_001278500,NR_103543,NR_103544	ADORA2A	protein_coding	6.896894	23.174573	3.948203485	7.87399E-05	0.000451595	4.353738	4.352726	4.348375	4.601873	4.357237	4.576583
GO:BP	GO:0071705	nitrogen compound transport	0.230243356	28	135	NM_000675,NM_001278497,NM_001278498,NM_001278499,NM_001278500,NR_103543,NR_103544	ADORA2A	protein_coding	6.896894	23.174573	3.948203485	7.87399E-05	0.000451595	4.353738	4.352726	4.348375	4.601873	4.357237	4.576583
GO:BP	GO:0015870	acetylcholine transport	0.232228334	1	135	NM_000675,NM_001278497,NM_001278498,NM_001278499,NM_001278500,NR_103543,NR_103544	ADORA2A	protein_coding	6.896894	23.174573	3.948203485	7.87399E-05	0.000451595	4.353738	4.352726	4.348375	4.601873	4.357237	4.576583
GO:CC	GO:0048786	presynaptic active zone	0.237809445	3	135	NM_000675,NM_001278497,NM_001278498,NM_001278499,NM_001278500,NR_103543,NR_103544	ADORA2A	protein_coding	6.896894	23.174573	3.948203485	7.87399E-05	0.000451595	4.353738	4.352726	4.348375	4.601873	4.357237	4.576583
GO:BP	GO:0031347	regulation of defense response	0.237962366	13	135	NM_000675,NM_001278497,NM_001278498,NM_001278499,NM_001278500,NR_103543,NR_103544	ADORA2A	protein_coding	6.896894	23.174573	3.948203485	7.87399E-05	0.000451595	4.353738	4.352726	4.348375	4.601873	4.357237	4.576583
GO:BP	GO:0046636	negative regulation of alpha-beta T cell activation	0.239422642	2	135	NM_000675,NM_001278497,NM_001278498,NM_001278499,NM_001278500,NR_103543,NR_103544	ADORA2A	protein_coding	6.896894	23.174573	3.948203485	7.87399E-05	0.000451595	4.353738	4.352726	4.348375	4.601873	4.357237	4.576583
GO:BP	GO:0007626	locomotory behavior	0.244204298	5	135	NM_000675,NM_001278497,NM_001278498,NM_001278499,NM_001278500,NR_103543,NR_103544	ADORA2A	protein_coding	6.896894	23.174573	3.948203485	7.87399E-05	0.000451595	4.353738	4.352726	4.348375	4.601873	4.357237	4.576583
GO:BP	GO:1901374	acetate ester transport	0.245318497	1	135	NM_000675,NM_001278497,NM_001278498,NM_001278499,NM_001278500,NR_103543,NR_103544	ADORA2A	protein_coding	6.896894	23.174573	3.948203485	7.87399E-05	0.000451595	4.353738	4.352726	4.348375	4.601873	4.357237	4.576583
GO:BP	GO:0032892	positive regulation of organic acid transport	0.245318497	2	135	NM_000675,NM_001278497,NM_001278498,NM_001278499,NM_001278500,NR_103543,NR_103544	ADORA2A	protein_coding	6.896894	23.174573	3.948203485	7.87399E-05	0.000451595	4.353738	4.352726	4.348375	4.601873	4.357237	4.576583
GO:BP	GO:0032101	regulation of response to external stimulus	0.245318497	17	135	NM_000675,NM_001278497,NM_001278498,NM_001278499,NM_001278500,NR_103543,NR_103544	ADORA2A	protein_coding	6.896894	23.174573	3.948203485	7.87399E-05	0.000451595	4.353738	4.352726	4.348375	4.601873	4.357237	4.576583
GO:BP	GO:0007189	adenylate cyclase-activating G protein-coupled receptor signaling pathway	0.249856095	4	135	NM_000675,NM_001278497,NM_001278498,NM_001278499,NM_001278500,NR_103543,NR_103544	ADORA2A	protein_coding	6.896894	23.174573	3.948203485	7.87399E-05	0.000451595	4.353738	4.352726	4.348375	4.601873	4.357237	4.576583
GO:BP	GO:0014075	response to amine	0.251843736	2	135	NM_000675,NM_001278497,NM_001278498,NM_001278499,NM_001278500,NR_103543,NR_103544	ADORA2A	protein_coding	6.896894	23.174573	3.948203485	7.87399E-05	0.000451595	4.353738	4.352726	4.348375	4.601873	4.357237	4.576583
GO:BP	GO:0042311	vasodilation	0.251843736	2	135	NM_000675,NM_001278497,NM_001278498,NM_001278499,NM_001278500,NR_103543,NR_103544	ADORA2A	protein_coding	6.896894	23.174573	3.948203485	7.87399E-05	0.000451595	4.353738	4.352726	4.348375	4.601873	4.357237	4.576583
GO:BP	GO:0015850	organic hydroxy compound transport	0.254031993	6	135	NM_000675,NM_001278497,NM_001278498,NM_001278499,NM_001278500,NR_103543,NR_103544	ADORA2A	protein_coding	6.896894	23.174573	3.948203485	7.87399E-05	0.000451595	4.353738	4.352726	4.348375	4.601873	4.357237	4.576583
GO:BP	GO:0010556	regulation of macromolecule biosynthetic process	0.25659499	72	135	NM_000675,NM_001278497,NM_001278498,NM_001278499,NM_001278500,NR_103543,NR_103544	ADORA2A	protein_coding	6.896894	23.174573	3.948203485	7.87399E-05	0.000451595	4.353738	4.352726	4.348375	4.601873	4.357237	4.576583
GO:BP	GO:0043524	negative regulation of neuron apoptotic process	0.25659499	4	135	NM_000675,NM_001278497,NM_001278498,NM_001278499,NM_001278500,NR_103543,NR_103544	ADORA2A	protein_coding	6.896894	23.174573	3.948203485	7.87399E-05	0.000451595	4.353738	4.352726	4.348375	4.601873	4.357237	4.576583
GO:BP	GO:1903532	positive regulation of secretion by cell	0.258345045	6	135	NM_000675,NM_001278497,NM_001278498,NM_001278499,NM_001278500,NR_103543,NR_103544	ADORA2A	protein_coding	6.896894	23.174573	3.948203485	7.87399E-05	0.000451595	4.353738	4.352726	4.348375	4.601873	4.357237	4.576583
GO:BP	GO:0060255	regulation of macromolecule metabolic process	0.262887842	83	135	NM_000675,NM_001278497,NM_001278498,NM_001278499,NM_001278500,NR_103543,NR_103544	ADORA2A	protein_coding	6.896894	23.174573	3.948203485	7.87399E-05	0.000451595	4.353738	4.352726	4.348375	4.601873	4.357237	4.576583
GO:BP	GO:0007596	blood coagulation	0.266159667	5	135	NM_000675,NM_001278497,NM_001278498,NM_001278499,NM_001278500,NR_103543,NR_103544	ADORA2A	protein_coding	6.896894	23.174573	3.948203485	7.87399E-05	0.000451595	4.353738	4.352726	4.348375	4.601873	4.357237	4.576583
GO:BP	GO:0001973	G protein-coupled adenosine receptor signaling pathway	0.266286753	1	135	NM_000675,NM_001278497,NM_001278498,NM_001278499,NM_001278500,NR_103543,NR_103544	ADORA2A	protein_coding	6.896894	23.174573	3.948203485	7.87399E-05	0.000451595	4.353738	4.352726	4.348375	4.601873	4.357237	4.576583
GO:BP	GO:0035588	G protein-coupled purinergic receptor signaling pathway	0.266286753	1	135	NM_000675,NM_001278497,NM_001278498,NM_001278499,NM_001278500,NR_103543,NR_103544	ADORA2A	protein_coding	6.896894	23.174573	3.948203485	7.87399E-05	0.000451595	4.353738	4.352726	4.348375	4.601873	4.357237	4.576583
GO:BP	GO:0031326	regulation of cellular biosynthetic process	0.266286753	73	135	NM_000675,NM_001278497,NM_001278498,NM_001278499,NM_001278500,NR_103543,NR_103544	ADORA2A	protein_coding	6.896894	23.174573	3.948203485	7.87399E-05	0.000451595	4.353738	4.352726	4.348375	4.601873	4.357237	4.576583
GO:BP	GO:0009306	protein secretion	0.266286753	7	135	NM_000675,NM_001278497,NM_001278498,NM_001278499,NM_001278500,NR_103543,NR_103544	ADORA2A	protein_coding	6.896894	23.174573	3.948203485	7.87399E-05	0.000451595	4.353738	4.352726	4.348375	4.601873	4.357237	4.576583
GO:BP	GO:0007600	sensory perception	0.266286753	15	135	NM_000675,NM_001278497,NM_001278498,NM_001278499,NM_001278500,NR_103543,NR_103544	ADORA2A	protein_coding	6.896894	23.174573	3.948203485	7.87399E-05	0.000451595	4.353738	4.352726	4.348375	4.601873	4.357237	4.576583
GO:BP	GO:0014049	positive regulation of glutamate secretion	0.266286753	1	135	NM_000675,NM_001278497,NM_001278498,NM_001278499,NM_001278500,NR_103543,NR_103544	ADORA2A	protein_coding	6.896894	23.174573	3.948203485	7.87399E-05	0.000451595	4.353738	4.352726	4.348375	4.601873	4.357237	4.576583
GO:BP	GO:0035592	establishment of protein localization to extracellular region	0.267549818	7	135	NM_000675,NM_001278497,NM_001278498,NM_001278499,NM_001278500,NR_103543,NR_103544	ADORA2A	protein_coding	6.896894	23.174573	3.948203485	7.87399E-05	0.000451595	4.353738	4.352726	4.348375	4.601873	4.357237	4.576583
GO:BP	GO:0051171	regulation of nitrogen compound metabolic process	0.267549818	69	135	NM_000675,NM_001278497,NM_001278498,NM_001278499,NM_001278500,NR_103543,NR_103544	ADORA2A	protein_coding	6.896894	23.174573	3.948203485	7.87399E-05	0.000451595	4.353738	4.352726	4.348375	4.601873	4.357237	4.576583
GO:BP	GO:0050817	coagulation	0.271653735	5	135	NM_000675,NM_001278497,NM_001278498,NM_001278499,NM_001278500,NR_103543,NR_103544	ADORA2A	protein_coding	6.896894	23.174573	3.948203485	7.87399E-05	0.000451595	4.353738	4.352726	4.348375	4.601873	4.357237	4.576583
GO:MF	GO:0035254	glutamate receptor binding	0.272290643	2	135	NM_000675,NM_001278497,NM_001278498,NM_001278499,NM_001278500,NR_103543,NR_103544	ADORA2A	protein_coding	6.896894	23.174573	3.948203485	7.87399E-05	0.000451595	4.353738	4.352726	4.348375	4.601873	4.357237	4.576583
GO:BP	GO:0071692	protein localization to extracellular region	0.275686922	7	135	NM_000675,NM_001278497,NM_001278498,NM_001278499,NM_001278500,NR_103543,NR_103544	ADORA2A	protein_coding	6.896894	23.174573	3.948203485	7.87399E-05	0.000451595	4.353738	4.352726	4.348375	4.601873	4.357237	4.576583
GO:BP	GO:0007599	hemostasis	0.275686922	5	135	NM_000675,NM_001278497,NM_001278498,NM_001278499,NM_001278500,NR_103543,NR_103544	ADORA2A	protein_coding	6.896894	23.174573	3.948203485	7.87399E-05	0.000451595	4.353738	4.352726	4.348375	4.601873	4.357237	4.576583
GO:BP	GO:0009889	regulation of biosynthetic process	0.275686922	73	135	NM_000675,NM_001278497,NM_001278498,NM_001278499,NM_001278500,NR_103543,NR_103544	ADORA2A	protein_coding	6.896894	23.174573	3.948203485	7.87399E-05	0.000451595	4.353738	4.352726	4.348375	4.601873	4.357237	4.576583
GO:BP	GO:0050727	regulation of inflammatory response	0.276779052	7	135	NM_000675,NM_001278497,NM_001278498,NM_001278499,NM_001278500,NR_103543,NR_103544	ADORA2A	protein_coding	6.896894	23.174573	3.948203485	7.87399E-05	0.000451595	4.353738	4.352726	4.348375	4.601873	4.357237	4.576583
GO:BP	GO:0042752	regulation of circadian rhythm	0.285719951	3	135	NM_000675,NM_001278497,NM_001278498,NM_001278499,NM_001278500,NR_103543,NR_103544	ADORA2A	protein_coding	6.896894	23.174573	3.948203485	7.87399E-05	0.000451595	4.353738	4.352726	4.348375	4.601873	4.357237	4.576583
GO:BP	GO:0014061	regulation of norepinephrine secretion	0.286817302	1	135	NM_000675,NM_001278497,NM_001278498,NM_001278499,NM_001278500,NR_103543,NR_103544	ADORA2A	protein_coding	6.896894	23.174573	3.948203485	7.87399E-05	0.000451595	4.353738	4.352726	4.348375	4.601873	4.357237	4.576583
GO:MF	GO:0035256	G protein-coupled glutamate receptor binding	0.289831609	1	135	NM_000675,NM_001278497,NM_001278498,NM_001278499,NM_001278500,NR_103543,NR_103544	ADORA2A	protein_coding	6.896894	23.174573	3.948203485	7.87399E-05	0.000451595	4.353738	4.352726	4.348375	4.601873	4.357237	4.576583
GO:CC	GO:0030425	dendrite	0.290353459	11	135	NM_000675,NM_001278497,NM_001278498,NM_001278499,NM_001278500,NR_103543,NR_103544	ADORA2A	protein_coding	6.896894	23.174573	3.948203485	7.87399E-05	0.000451595	4.353738	4.352726	4.348375	4.601873	4.357237	4.576583
GO:CC	GO:0097447	dendritic tree	0.29047144	11	135	NM_000675,NM_001278497,NM_001278498,NM_001278499,NM_001278500,NR_103543,NR_103544	ADORA2A	protein_coding	6.896894	23.174573	3.948203485	7.87399E-05	0.000451595	4.353738	4.352726	4.348375	4.601873	4.357237	4.576583
GO:BP	GO:0031348	negative regulation of defense response	0.295806023	5	135	NM_000675,NM_001278497,NM_001278498,NM_001278499,NM_001278500,NR_103543,NR_103544	ADORA2A	protein_coding	6.896894	23.174573	3.948203485	7.87399E-05	0.000451595	4.353738	4.352726	4.348375	4.601873	4.357237	4.576583
GO:BP	GO:0051932	synaptic transmission, GABAergic	0.295806023	2	135	NM_000675,NM_001278497,NM_001278498,NM_001278499,NM_001278500,NR_103543,NR_103544	ADORA2A	protein_coding	6.896894	23.174573	3.948203485	7.87399E-05	0.000451595	4.353738	4.352726	4.348375	4.601873	4.357237	4.576583
GO:BP	GO:0048243	norepinephrine secretion	0.295806023	1	135	NM_000675,NM_001278497,NM_001278498,NM_001278499,NM_001278500,NR_103543,NR_103544	ADORA2A	protein_coding	6.896894	23.174573	3.948203485	7.87399E-05	0.000451595	4.353738	4.352726	4.348375	4.601873	4.357237	4.576583
GO:BP	GO:0098657	import into cell	0.303788512	14	135	NM_000675,NM_001278497,NM_001278498,NM_001278499,NM_001278500,NR_103543,NR_103544	ADORA2A	protein_coding	6.896894	23.174573	3.948203485	7.87399E-05	0.000451595	4.353738	4.352726	4.348375	4.601873	4.357237	4.576583
GO:BP	GO:0032230	positive regulation of synaptic transmission, GABAergic	0.3142093	1	135	NM_000675,NM_001278497,NM_001278498,NM_001278499,NM_001278500,NR_103543,NR_103544	ADORA2A	protein_coding	6.896894	23.174573	3.948203485	7.87399E-05	0.000451595	4.353738	4.352726	4.348375	4.601873	4.357237	4.576583
GO:BP	GO:0031000	response to caffeine	0.3142093	1	135	NM_000675,NM_001278497,NM_001278498,NM_001278499,NM_001278500,NR_103543,NR_103544	ADORA2A	protein_coding	6.896894	23.174573	3.948203485	7.87399E-05	0.000451595	4.353738	4.352726	4.348375	4.601873	4.357237	4.576583
GO:BP	GO:0032102	negative regulation of response to external stimulus	0.318562537	7	135	NM_000675,NM_001278497,NM_001278498,NM_001278499,NM_001278500,NR_103543,NR_103544	ADORA2A	protein_coding	6.896894	23.174573	3.948203485	7.87399E-05	0.000451595	4.353738	4.352726	4.348375	4.601873	4.357237	4.576583
GO:BP	GO:0015031	protein transport	0.320121161	20	135	NM_000675,NM_001278497,NM_001278498,NM_001278499,NM_001278500,NR_103543,NR_103544	ADORA2A	protein_coding	6.896894	23.174573	3.948203485	7.87399E-05	0.000451595	4.353738	4.352726	4.348375	4.601873	4.357237	4.576583
GO:BP	GO:0003014	renal system process	0.320363931	3	135	NM_000675,NM_001278497,NM_001278498,NM_001278499,NM_001278500,NR_103543,NR_103544	ADORA2A	protein_coding	6.896894	23.174573	3.948203485	7.87399E-05	0.000451595	4.353738	4.352726	4.348375	4.601873	4.357237	4.576583
GO:BP	GO:0001956	positive regulation of neurotransmitter secretion	0.323330283	1	135	NM_000675,NM_001278497,NM_001278498,NM_001278499,NM_001278500,NR_103543,NR_103544	ADORA2A	protein_coding	6.896894	23.174573	3.948203485	7.87399E-05	0.000451595	4.353738	4.352726	4.348375	4.601873	4.357237	4.576583
GO:BP	GO:0060080	inhibitory postsynaptic potential	0.323330283	1	135	NM_000675,NM_001278497,NM_001278498,NM_001278499,NM_001278500,NR_103543,NR_103544	ADORA2A	protein_coding	6.896894	23.174573	3.948203485	7.87399E-05	0.000451595	4.353738	4.352726	4.348375	4.601873	4.357237	4.576583
GO:BP	GO:0042753	positive regulation of circadian rhythm	0.332824565	1	135	NM_000675,NM_001278497,NM_001278498,NM_001278499,NM_001278500,NR_103543,NR_103544	ADORA2A	protein_coding	6.896894	23.174573	3.948203485	7.87399E-05	0.000451595	4.353738	4.352726	4.348375	4.601873	4.357237	4.576583
GO:BP	GO:0010468	regulation of gene expression	0.334890796	68	135	NM_000675,NM_001278497,NM_001278498,NM_001278499,NM_001278500,NR_103543,NR_103544	ADORA2A	protein_coding	6.896894	23.174573	3.948203485	7.87399E-05	0.000451595	4.353738	4.352726	4.348375	4.601873	4.357237	4.576583
GO:BP	GO:0043116	negative regulation of vascular permeability	0.340979996	1	135	NM_000675,NM_001278497,NM_001278498,NM_001278499,NM_001278500,NR_103543,NR_103544	ADORA2A	protein_coding	6.896894	23.174573	3.948203485	7.87399E-05	0.000451595	4.353738	4.352726	4.348375	4.601873	4.357237	4.576583
GO:BP	GO:0009987	cellular process	0.344112075	223	135	NM_000675,NM_001278497,NM_001278498,NM_001278499,NM_001278500,NR_103543,NR_103544	ADORA2A	protein_coding	6.896894	23.174573	3.948203485	7.87399E-05	0.000451595	4.353738	4.352726	4.348375	4.601873	4.357237	4.576583
GO:BP	GO:0014048	regulation of glutamate secretion	0.349311238	1	135	NM_000675,NM_001278497,NM_001278498,NM_001278499,NM_001278500,NR_103543,NR_103544	ADORA2A	protein_coding	6.896894	23.174573	3.948203485	7.87399E-05	0.000451595	4.353738	4.352726	4.348375	4.601873	4.357237	4.576583
GO:BP	GO:0051881	regulation of mitochondrial membrane potential	0.352812197	2	135	NM_000675,NM_001278497,NM_001278498,NM_001278499,NM_001278500,NR_103543,NR_103544	ADORA2A	protein_coding	6.896894	23.174573	3.948203485	7.87399E-05	0.000451595	4.353738	4.352726	4.348375	4.601873	4.357237	4.576583
GO:BP	GO:0032890	regulation of organic acid transport	0.358773492	2	135	NM_000675,NM_001278497,NM_001278498,NM_001278499,NM_001278500,NR_103543,NR_103544	ADORA2A	protein_coding	6.896894	23.174573	3.948203485	7.87399E-05	0.000451595	4.353738	4.352726	4.348375	4.601873	4.357237	4.576583
GO:MF	GO:0004888	transmembrane signaling receptor activity	0.360789692	19	135	NM_000675,NM_001278497,NM_001278498,NM_001278499,NM_001278500,NR_103543,NR_103544	ADORA2A	protein_coding	6.896894	23.174573	3.948203485	7.87399E-05	0.000451595	4.353738	4.352726	4.348375	4.601873	4.357237	4.576583
GO:CC	GO:0120025	plasma membrane bounded cell projection	0.363404519	31	135	NM_000675,NM_001278497,NM_001278498,NM_001278499,NM_001278500,NR_103543,NR_103544	ADORA2A	protein_coding	6.896894	23.174573	3.948203485	7.87399E-05	0.000451595	4.353738	4.352726	4.348375	4.601873	4.357237	4.576583
GO:CC	GO:0030673	axolemma	0.363404519	1	135	NM_000675,NM_001278497,NM_001278498,NM_001278499,NM_001278500,NR_103543,NR_103544	ADORA2A	protein_coding	6.896894	23.174573	3.948203485	7.87399E-05	0.000451595	4.353738	4.352726	4.348375	4.601873	4.357237	4.576583
GO:BP	GO:0050714	positive regulation of protein secretion	0.375021605	3	135	NM_000675,NM_001278497,NM_001278498,NM_001278499,NM_001278500,NR_103543,NR_103544	ADORA2A	protein_coding	6.896894	23.174573	3.948203485	7.87399E-05	0.000451595	4.353738	4.352726	4.348375	4.601873	4.357237	4.576583
GO:BP	GO:0015874	norepinephrine transport	0.383717788	1	135	NM_000675,NM_001278497,NM_001278498,NM_001278499,NM_001278500,NR_103543,NR_103544	ADORA2A	protein_coding	6.896894	23.174573	3.948203485	7.87399E-05	0.000451595	4.353738	4.352726	4.348375	4.601873	4.357237	4.576583
GO:BP	GO:0051957	positive regulation of amino acid transport	0.383717788	1	135	NM_000675,NM_001278497,NM_001278498,NM_001278499,NM_001278500,NR_103543,NR_103544	ADORA2A	protein_coding	6.896894	23.174573	3.948203485	7.87399E-05	0.000451595	4.353738	4.352726	4.348375	4.601873	4.357237	4.576583
GO:BP	GO:0048143	astrocyte activation	0.383717788	1	135	NM_000675,NM_001278497,NM_001278498,NM_001278499,NM_001278500,NR_103543,NR_103544	ADORA2A	protein_coding	6.896894	23.174573	3.948203485	7.87399E-05	0.000451595	4.353738	4.352726	4.348375	4.601873	4.357237	4.576583
GO:BP	GO:0048520	positive regulation of behavior	0.392011052	1	135	NM_000675,NM_001278497,NM_001278498,NM_001278499,NM_001278500,NR_103543,NR_103544	ADORA2A	protein_coding	6.896894	23.174573	3.948203485	7.87399E-05	0.000451595	4.353738	4.352726	4.348375	4.601873	4.357237	4.576583
GO:BP	GO:1901362	organic cyclic compound biosynthetic process	0.399154554	52	135	NM_000675,NM_001278497,NM_001278498,NM_001278499,NM_001278500,NR_103543,NR_103544	ADORA2A	protein_coding	6.896894	23.174573	3.948203485	7.87399E-05	0.000451595	4.353738	4.352726	4.348375	4.601873	4.357237	4.576583
GO:BP	GO:0007205	protein kinase C-activating G protein-coupled receptor signaling pathway	0.406393841	1	135	NM_000675,NM_001278497,NM_001278498,NM_001278499,NM_001278500,NR_103543,NR_103544	ADORA2A	protein_coding	6.896894	23.174573	3.948203485	7.87399E-05	0.000451595	4.353738	4.352726	4.348375	4.601873	4.357237	4.576583
GO:MF	GO:0019899	enzyme binding	0.412484016	29	135	NM_000675,NM_001278497,NM_001278498,NM_001278499,NM_001278500,NR_103543,NR_103544	ADORA2A	protein_coding	6.896894	23.174573	3.948203485	7.87399E-05	0.000451595	4.353738	4.352726	4.348375	4.601873	4.357237	4.576583
GO:BP	GO:0008104	protein localization	0.413300443	34	135	NM_000675,NM_001278497,NM_001278498,NM_001278499,NM_001278500,NR_103543,NR_103544	ADORA2A	protein_coding	6.896894	23.174573	3.948203485	7.87399E-05	0.000451595	4.353738	4.352726	4.348375	4.601873	4.357237	4.576583
GO:MF	GO:0060089	molecular transducer activity	0.419327078	21	135	NM_000675,NM_001278497,NM_001278498,NM_001278499,NM_001278500,NR_103543,NR_103544	ADORA2A	protein_coding	6.896894	23.174573	3.948203485	7.87399E-05	0.000451595	4.353738	4.352726	4.348375	4.601873	4.357237	4.576583
GO:MF	GO:0038023	signaling receptor activity	0.419327078	21	135	NM_000675,NM_001278497,NM_001278498,NM_001278499,NM_001278500,NR_103543,NR_103544	ADORA2A	protein_coding	6.896894	23.174573	3.948203485	7.87399E-05	0.000451595	4.353738	4.352726	4.348375	4.601873	4.357237	4.576583
GO:BP	GO:0070727	cellular macromolecule localization	0.420465825	34	135	NM_000675,NM_001278497,NM_001278498,NM_001278499,NM_001278500,NR_103543,NR_103544	ADORA2A	protein_coding	6.896894	23.174573	3.948203485	7.87399E-05	0.000451595	4.353738	4.352726	4.348375	4.601873	4.357237	4.576583
GO:MF	GO:0051393	alpha-actinin binding	0.436101106	1	135	NM_000675,NM_001278497,NM_001278498,NM_001278499,NM_001278500,NR_103543,NR_103544	ADORA2A	protein_coding	6.896894	23.174573	3.948203485	7.87399E-05	0.000451595	4.353738	4.352726	4.348375	4.601873	4.357237	4.576583
GO:BP	GO:0033036	macromolecule localization	0.443006928	39	135	NM_000675,NM_001278497,NM_001278498,NM_001278499,NM_001278500,NR_103543,NR_103544	ADORA2A	protein_coding	6.896894	23.174573	3.948203485	7.87399E-05	0.000451595	4.353738	4.352726	4.348375	4.601873	4.357237	4.576583
GO:CC	GO:0042995	cell projection	0.45303636	31	135	NM_000675,NM_001278497,NM_001278498,NM_001278499,NM_001278500,NR_103543,NR_103544	ADORA2A	protein_coding	6.896894	23.174573	3.948203485	7.87399E-05	0.000451595	4.353738	4.352726	4.348375	4.601873	4.357237	4.576583
GO:BP	GO:0006355	regulation of DNA-templated transcription	0.478365281	41	135	NM_000675,NM_001278497,NM_001278498,NM_001278499,NM_001278500,NR_103543,NR_103544	ADORA2A	protein_coding	6.896894	23.174573	3.948203485	7.87399E-05	0.000451595	4.353738	4.352726	4.348375	4.601873	4.357237	4.576583
GO:BP	GO:0051649	establishment of localization in cell	0.485852457	24	135	NM_000675,NM_001278497,NM_001278498,NM_001278499,NM_001278500,NR_103543,NR_103544	ADORA2A	protein_coding	6.896894	23.174573	3.948203485	7.87399E-05	0.000451595	4.353738	4.352726	4.348375	4.601873	4.357237	4.576583
GO:BP	GO:2001141	regulation of RNA biosynthetic process	0.489912711	41	135	NM_000675,NM_001278497,NM_001278498,NM_001278499,NM_001278500,NR_103543,NR_103544	ADORA2A	protein_coding	6.896894	23.174573	3.948203485	7.87399E-05	0.000451595	4.353738	4.352726	4.348375	4.601873	4.357237	4.576583
GO:BP	GO:0046634	regulation of alpha-beta T cell activation	0.489912711	2	135	NM_000675,NM_001278497,NM_001278498,NM_001278499,NM_001278500,NR_103543,NR_103544	ADORA2A	protein_coding	6.896894	23.174573	3.948203485	7.87399E-05	0.000451595	4.353738	4.352726	4.348375	4.601873	4.357237	4.576583
GO:MF	GO:0005488	binding	0.502121548	224	135	NM_000675,NM_001278497,NM_001278498,NM_001278499,NM_001278500,NR_103543,NR_103544	ADORA2A	protein_coding	6.896894	23.174573	3.948203485	7.87399E-05	0.000451595	4.353738	4.352726	4.348375	4.601873	4.357237	4.576583
GO:MF	GO:0042805	actinin binding	0.50357861	1	135	NM_000675,NM_001278497,NM_001278498,NM_001278499,NM_001278500,NR_103543,NR_103544	ADORA2A	protein_coding	6.896894	23.174573	3.948203485	7.87399E-05	0.000451595	4.353738	4.352726	4.348375	4.601873	4.357237	4.576583
GO:BP	GO:0051955	regulation of amino acid transport	0.510187002	1	135	NM_000675,NM_001278497,NM_001278498,NM_001278499,NM_001278500,NR_103543,NR_103544	ADORA2A	protein_coding	6.896894	23.174573	3.948203485	7.87399E-05	0.000451595	4.353738	4.352726	4.348375	4.601873	4.357237	4.576583
GO:BP	GO:0051252	regulation of RNA metabolic process	0.511295897	44	135	NM_000675,NM_001278497,NM_001278498,NM_001278499,NM_001278500,NR_103543,NR_103544	ADORA2A	protein_coding	6.896894	23.174573	3.948203485	7.87399E-05	0.000451595	4.353738	4.352726	4.348375	4.601873	4.357237	4.576583
GO:CC	GO:0099512	supramolecular fiber	0.526785802	14	135	NM_000675,NM_001278497,NM_001278498,NM_001278499,NM_001278500,NR_103543,NR_103544	ADORA2A	protein_coding	6.896894	23.174573	3.948203485	7.87399E-05	0.000451595	4.353738	4.352726	4.348375	4.601873	4.357237	4.576583
GO:BP	GO:0019219	regulation of nucleobase-containing compound metabolic process	0.530382909	47	135	NM_000675,NM_001278497,NM_001278498,NM_001278499,NM_001278500,NR_103543,NR_103544	ADORA2A	protein_coding	6.896894	23.174573	3.948203485	7.87399E-05	0.000451595	4.353738	4.352726	4.348375	4.601873	4.357237	4.576583
GO:BP	GO:0051641	cellular localization	0.53058548	42	135	NM_000675,NM_001278497,NM_001278498,NM_001278499,NM_001278500,NR_103543,NR_103544	ADORA2A	protein_coding	6.896894	23.174573	3.948203485	7.87399E-05	0.000451595	4.353738	4.352726	4.348375	4.601873	4.357237	4.576583
GO:CC	GO:0099081	supramolecular polymer	0.536697559	14	135	NM_000675,NM_001278497,NM_001278498,NM_001278499,NM_001278500,NR_103543,NR_103544	ADORA2A	protein_coding	6.896894	23.174573	3.948203485	7.87399E-05	0.000451595	4.353738	4.352726	4.348375	4.601873	4.357237	4.576583
GO:BP	GO:0043114	regulation of vascular permeability	0.540897894	1	135	NM_000675,NM_001278497,NM_001278498,NM_001278499,NM_001278500,NR_103543,NR_103544	ADORA2A	protein_coding	6.896894	23.174573	3.948203485	7.87399E-05	0.000451595	4.353738	4.352726	4.348375	4.601873	4.357237	4.576583
GO:BP	GO:0006351	DNA-templated transcription	0.554982769	41	135	NM_000675,NM_001278497,NM_001278498,NM_001278499,NM_001278500,NR_103543,NR_103544	ADORA2A	protein_coding	6.896894	23.174573	3.948203485	7.87399E-05	0.000451595	4.353738	4.352726	4.348375	4.601873	4.357237	4.576583
GO:CC	GO:0005856	cytoskeleton	0.555055587	30	135	NM_000675,NM_001278497,NM_001278498,NM_001278499,NM_001278500,NR_103543,NR_103544	ADORA2A	protein_coding	6.896894	23.174573	3.948203485	7.87399E-05	0.000451595	4.353738	4.352726	4.348375	4.601873	4.357237	4.576583
GO:BP	GO:0006968	cellular defense response	0.557233819	1	135	NM_000675,NM_001278497,NM_001278498,NM_001278499,NM_001278500,NR_103543,NR_103544	ADORA2A	protein_coding	6.896894	23.174573	3.948203485	7.87399E-05	0.000451595	4.353738	4.352726	4.348375	4.601873	4.357237	4.576583
GO:CC	GO:0098978	glutamatergic synapse	0.566114371	6	135	NM_000675,NM_001278497,NM_001278498,NM_001278499,NM_001278500,NR_103543,NR_103544	ADORA2A	protein_coding	6.896894	23.174573	3.948203485	7.87399E-05	0.000451595	4.353738	4.352726	4.348375	4.601873	4.357237	4.576583
GO:BP	GO:0007186	G protein-coupled receptor signaling pathway	0.570851176	15	135	NM_000675,NM_001278497,NM_001278498,NM_001278499,NM_001278500,NR_103543,NR_103544	ADORA2A	protein_coding	6.896894	23.174573	3.948203485	7.87399E-05	0.000451595	4.353738	4.352726	4.348375	4.601873	4.357237	4.576583
GO:BP	GO:0061900	glial cell activation	0.570944086	1	135	NM_000675,NM_001278497,NM_001278498,NM_001278499,NM_001278500,NR_103543,NR_103544	ADORA2A	protein_coding	6.896894	23.174573	3.948203485	7.87399E-05	0.000451595	4.353738	4.352726	4.348375	4.601873	4.357237	4.576583
GO:MF	GO:0008289	lipid binding	0.571017575	11	135	NM_000675,NM_001278497,NM_001278498,NM_001278499,NM_001278500,NR_103543,NR_103544	ADORA2A	protein_coding	6.896894	23.174573	3.948203485	7.87399E-05	0.000451595	4.353738	4.352726	4.348375	4.601873	4.357237	4.576583
GO:BP	GO:0032774	RNA biosynthetic process	0.573630105	41	135	NM_000675,NM_001278497,NM_001278498,NM_001278499,NM_001278500,NR_103543,NR_103544	ADORA2A	protein_coding	6.896894	23.174573	3.948203485	7.87399E-05	0.000451595	4.353738	4.352726	4.348375	4.601873	4.357237	4.576583
GO:BP	GO:0006909	phagocytosis	0.590263176	3	135	NM_000675,NM_001278497,NM_001278498,NM_001278499,NM_001278500,NR_103543,NR_103544	ADORA2A	protein_coding	6.896894	23.174573	3.948203485	7.87399E-05	0.000451595	4.353738	4.352726	4.348375	4.601873	4.357237	4.576583
GO:CC	GO:0031253	cell projection membrane	0.599956399	5	135	NM_000675,NM_001278497,NM_001278498,NM_001278499,NM_001278500,NR_103543,NR_103544	ADORA2A	protein_coding	6.896894	23.174573	3.948203485	7.87399E-05	0.000451595	4.353738	4.352726	4.348375	4.601873	4.357237	4.576583
GO:BP	GO:0015695	organic cation transport	0.615756248	1	135	NM_000675,NM_001278497,NM_001278498,NM_001278499,NM_001278500,NR_103543,NR_103544	ADORA2A	protein_coding	6.896894	23.174573	3.948203485	7.87399E-05	0.000451595	4.353738	4.352726	4.348375	4.601873	4.357237	4.576583
GO:BP	GO:0006897	endocytosis	0.622697183	8	135	NM_000675,NM_001278497,NM_001278498,NM_001278499,NM_001278500,NR_103543,NR_103544	ADORA2A	protein_coding	6.896894	23.174573	3.948203485	7.87399E-05	0.000451595	4.353738	4.352726	4.348375	4.601873	4.357237	4.576583
GO:BP	GO:0045184	establishment of protein localization	0.65564953	21	135	NM_000675,NM_001278497,NM_001278498,NM_001278499,NM_001278500,NR_103543,NR_103544	ADORA2A	protein_coding	6.896894	23.174573	3.948203485	7.87399E-05	0.000451595	4.353738	4.352726	4.348375	4.601873	4.357237	4.576583
GO:BP	GO:0046631	alpha-beta T cell activation	0.674239179	2	135	NM_000675,NM_001278497,NM_001278498,NM_001278499,NM_001278500,NR_103543,NR_103544	ADORA2A	protein_coding	6.896894	23.174573	3.948203485	7.87399E-05	0.000451595	4.353738	4.352726	4.348375	4.601873	4.357237	4.576583
GO:BP	GO:0044271	cellular nitrogen compound biosynthetic process	0.712416337	52	135	NM_000675,NM_001278497,NM_001278498,NM_001278499,NM_001278500,NR_103543,NR_103544	ADORA2A	protein_coding	6.896894	23.174573	3.948203485	7.87399E-05	0.000451595	4.353738	4.352726	4.348375	4.601873	4.357237	4.576583
GO:CC	GO:0032589	neuron projection membrane	0.712931683	1	135	NM_000675,NM_001278497,NM_001278498,NM_001278499,NM_001278500,NR_103543,NR_103544	ADORA2A	protein_coding	6.896894	23.174573	3.948203485	7.87399E-05	0.000451595	4.353738	4.352726	4.348375	4.601873	4.357237	4.576583
GO:BP	GO:0019438	aromatic compound biosynthetic process	0.717552663	44	135	NM_000675,NM_001278497,NM_001278498,NM_001278499,NM_001278500,NR_103543,NR_103544	ADORA2A	protein_coding	6.896894	23.174573	3.948203485	7.87399E-05	0.000451595	4.353738	4.352726	4.348375	4.601873	4.357237	4.576583
GO:BP	GO:0016192	vesicle-mediated transport	0.726306385	16	135	NM_000675,NM_001278497,NM_001278498,NM_001278499,NM_001278500,NR_103543,NR_103544	ADORA2A	protein_coding	6.896894	23.174573	3.948203485	7.87399E-05	0.000451595	4.353738	4.352726	4.348375	4.601873	4.357237	4.576583
GO:CC	GO:0044304	main axon	0.751349532	1	135	NM_000675,NM_001278497,NM_001278498,NM_001278499,NM_001278500,NR_103543,NR_103544	ADORA2A	protein_coding	6.896894	23.174573	3.948203485	7.87399E-05	0.000451595	4.353738	4.352726	4.348375	4.601873	4.357237	4.576583
GO:BP	GO:0018130	heterocycle biosynthetic process	0.756689902	43	135	NM_000675,NM_001278497,NM_001278498,NM_001278499,NM_001278500,NR_103543,NR_103544	ADORA2A	protein_coding	6.896894	23.174573	3.948203485	7.87399E-05	0.000451595	4.353738	4.352726	4.348375	4.601873	4.357237	4.576583
GO:BP	GO:0034654	nucleobase-containing compound biosynthetic process	0.763356772	42	135	NM_000675,NM_001278497,NM_001278498,NM_001278499,NM_001278500,NR_103543,NR_103544	ADORA2A	protein_coding	6.896894	23.174573	3.948203485	7.87399E-05	0.000451595	4.353738	4.352726	4.348375	4.601873	4.357237	4.576583
GO:MF	GO:0001664	G protein-coupled receptor binding	0.789984605	3	135	NM_000675,NM_001278497,NM_001278498,NM_001278499,NM_001278500,NR_103543,NR_103544	ADORA2A	protein_coding	6.896894	23.174573	3.948203485	7.87399E-05	0.000451595	4.353738	4.352726	4.348375	4.601873	4.357237	4.576583
GO:CC	GO:0099080	supramolecular complex	0.835976487	15	135	NM_000675,NM_001278497,NM_001278498,NM_001278499,NM_001278500,NR_103543,NR_103544	ADORA2A	protein_coding	6.896894	23.174573	3.948203485	7.87399E-05	0.000451595	4.353738	4.352726	4.348375	4.601873	4.357237	4.576583
GO:MF	GO:0008092	cytoskeletal protein binding	0.851033541	10	135	NM_000675,NM_001278497,NM_001278498,NM_001278499,NM_001278500,NR_103543,NR_103544	ADORA2A	protein_coding	6.896894	23.174573	3.948203485	7.87399E-05	0.000451595	4.353738	4.352726	4.348375	4.601873	4.357237	4.576583
GO:MF	GO:0004930	G protein-coupled receptor activity	0.867151264	8	135	NM_000675,NM_001278497,NM_001278498,NM_001278499,NM_001278500,NR_103543,NR_103544	ADORA2A	protein_coding	6.896894	23.174573	3.948203485	7.87399E-05	0.000451595	4.353738	4.352726	4.348375	4.601873	4.357237	4.576583
GO:CC	GO:0005882	intermediate filament	0.867614999	2	135	NM_000675,NM_001278497,NM_001278498,NM_001278499,NM_001278500,NR_103543,NR_103544	ADORA2A	protein_coding	6.896894	23.174573	3.948203485	7.87399E-05	0.000451595	4.353738	4.352726	4.348375	4.601873	4.357237	4.576583
GO:BP	GO:0050728	negative regulation of inflammatory response	0.875184034	1	135	NM_000675,NM_001278497,NM_001278498,NM_001278499,NM_001278500,NR_103543,NR_103544	ADORA2A	protein_coding	6.896894	23.174573	3.948203485	7.87399E-05	0.000451595	4.353738	4.352726	4.348375	4.601873	4.357237	4.576583
GO:BP	GO:0016043	cellular component organization	0.919564841	82	135	NM_000675,NM_001278497,NM_001278498,NM_001278499,NM_001278500,NR_103543,NR_103544	ADORA2A	protein_coding	6.896894	23.174573	3.948203485	7.87399E-05	0.000451595	4.353738	4.352726	4.348375	4.601873	4.357237	4.576583
GO:CC	GO:0045111	intermediate filament cytoskeleton	0.920496304	2	135	NM_000675,NM_001278497,NM_001278498,NM_001278499,NM_001278500,NR_103543,NR_103544	ADORA2A	protein_coding	6.896894	23.174573	3.948203485	7.87399E-05	0.000451595	4.353738	4.352726	4.348375	4.601873	4.357237	4.576583
GO:CC	GO:0099513	polymeric cytoskeletal fiber	0.933959678	7	135	NM_000675,NM_001278497,NM_001278498,NM_001278499,NM_001278500,NR_103543,NR_103544	ADORA2A	protein_coding	6.896894	23.174573	3.948203485	7.87399E-05	0.000451595	4.353738	4.352726	4.348375	4.601873	4.357237	4.576583
GO:CC	GO:0031252	cell leading edge	0.945791802	3	135	NM_000675,NM_001278497,NM_001278498,NM_001278499,NM_001278500,NR_103543,NR_103544	ADORA2A	protein_coding	6.896894	23.174573	3.948203485	7.87399E-05	0.000451595	4.353738	4.352726	4.348375	4.601873	4.357237	4.576583
GO:CC	GO:0043226	organelle	0.947751105	183	135	NM_000675,NM_001278497,NM_001278498,NM_001278499,NM_001278500,NR_103543,NR_103544	ADORA2A	protein_coding	6.896894	23.174573	3.948203485	7.87399E-05	0.000451595	4.353738	4.352726	4.348375	4.601873	4.357237	4.576583
GO:CC	GO:0031256	leading edge membrane	0.947751105	1	135	NM_000675,NM_001278497,NM_001278498,NM_001278499,NM_001278500,NR_103543,NR_103544	ADORA2A	protein_coding	6.896894	23.174573	3.948203485	7.87399E-05	0.000451595	4.353738	4.352726	4.348375	4.601873	4.357237	4.576583
GO:CC	GO:0005622	intracellular anatomical structure	0.951688305	195	135	NM_000675,NM_001278497,NM_001278498,NM_001278499,NM_001278500,NR_103543,NR_103544	ADORA2A	protein_coding	6.896894	23.174573	3.948203485	7.87399E-05	0.000451595	4.353738	4.352726	4.348375	4.601873	4.357237	4.576583
GO:BP	GO:0071840	cellular component organization or biogenesis	0.960387539	82	135	NM_000675,NM_001278497,NM_001278498,NM_001278499,NM_001278500,NR_103543,NR_103544	ADORA2A	protein_coding	6.896894	23.174573	3.948203485	7.87399E-05	0.000451595	4.353738	4.352726	4.348375	4.601873	4.357237	4.576583
GO:BP	GO:0044238	primary metabolic process	0.979714546	126	135	NM_000675,NM_001278497,NM_001278498,NM_001278499,NM_001278500,NR_103543,NR_103544	ADORA2A	protein_coding	6.896894	23.174573	3.948203485	7.87399E-05	0.000451595	4.353738	4.352726	4.348375	4.601873	4.357237	4.576583
GO:BP	GO:0006807	nitrogen compound metabolic process	0.988254224	119	135	NM_000675,NM_001278497,NM_001278498,NM_001278499,NM_001278500,NR_103543,NR_103544	ADORA2A	protein_coding	6.896894	23.174573	3.948203485	7.87399E-05	0.000451595	4.353738	4.352726	4.348375	4.601873	4.357237	4.576583
GO:BP	GO:0044237	cellular metabolic process	0.988301367	129	135	NM_000675,NM_001278497,NM_001278498,NM_001278499,NM_001278500,NR_103543,NR_103544	ADORA2A	protein_coding	6.896894	23.174573	3.948203485	7.87399E-05	0.000451595	4.353738	4.352726	4.348375	4.601873	4.357237	4.576583
GO:BP	GO:1901576	organic substance biosynthetic process	0.992447978	103	135	NM_000675,NM_001278497,NM_001278498,NM_001278499,NM_001278500,NR_103543,NR_103544	ADORA2A	protein_coding	6.896894	23.174573	3.948203485	7.87399E-05	0.000451595	4.353738	4.352726	4.348375	4.601873	4.357237	4.576583
GO:BP	GO:0009058	biosynthetic process	0.995418005	103	135	NM_000675,NM_001278497,NM_001278498,NM_001278499,NM_001278500,NR_103543,NR_103544	ADORA2A	protein_coding	6.896894	23.174573	3.948203485	7.87399E-05	0.000451595	4.353738	4.352726	4.348375	4.601873	4.357237	4.576583
GO:BP	GO:0044249	cellular biosynthetic process	0.997279782	101	135	NM_000675,NM_001278497,NM_001278498,NM_001278499,NM_001278500,NR_103543,NR_103544	ADORA2A	protein_coding	6.896894	23.174573	3.948203485	7.87399E-05	0.000451595	4.353738	4.352726	4.348375	4.601873	4.357237	4.576583
GO:BP	GO:0008152	metabolic process	0.999896172	142	135	NM_000675,NM_001278497,NM_001278498,NM_001278499,NM_001278500,NR_103543,NR_103544	ADORA2A	protein_coding	6.896894	23.174573	3.948203485	7.87399E-05	0.000451595	4.353738	4.352726	4.348375	4.601873	4.357237	4.576583
GO:BP	GO:0010467	gene expression	1	83	135	NM_000675,NM_001278497,NM_001278498,NM_001278499,NM_001278500,NR_103543,NR_103544	ADORA2A	protein_coding	6.896894	23.174573	3.948203485	7.87399E-05	0.000451595	4.353738	4.352726	4.348375	4.601873	4.357237	4.576583
GO:BP	GO:0016070	RNA metabolic process	1	50	135	NM_000675,NM_001278497,NM_001278498,NM_001278499,NM_001278500,NR_103543,NR_103544	ADORA2A	protein_coding	6.896894	23.174573	3.948203485	7.87399E-05	0.000451595	4.353738	4.352726	4.348375	4.601873	4.357237	4.576583
GO:BP	GO:0009059	macromolecule biosynthetic process	1	90	135	NM_000675,NM_001278497,NM_001278498,NM_001278499,NM_001278500,NR_103543,NR_103544	ADORA2A	protein_coding	6.896894	23.174573	3.948203485	7.87399E-05	0.000451595	4.353738	4.352726	4.348375	4.601873	4.357237	4.576583
GO:CC	GO:0005575	cellular_component	1	250	135	NM_000675,NM_001278497,NM_001278498,NM_001278499,NM_001278500,NR_103543,NR_103544	ADORA2A	protein_coding	6.896894	23.174573	3.948203485	7.87399E-05	0.000451595	4.353738	4.352726	4.348375	4.601873	4.357237	4.576583
GO:BP	GO:0008150	biological_process	1	234	135	NM_000675,NM_001278497,NM_001278498,NM_001278499,NM_001278500,NR_103543,NR_103544	ADORA2A	protein_coding	6.896894	23.174573	3.948203485	7.87399E-05	0.000451595	4.353738	4.352726	4.348375	4.601873	4.357237	4.576583
GO:BP	GO:0071704	organic substance metabolic process	1	136	135	NM_000675,NM_001278497,NM_001278498,NM_001278499,NM_001278500,NR_103543,NR_103544	ADORA2A	protein_coding	6.896894	23.174573	3.948203485	7.87399E-05	0.000451595	4.353738	4.352726	4.348375	4.601873	4.357237	4.576583
GO:BP	GO:0090304	nucleic acid metabolic process	1	52	135	NM_000675,NM_001278497,NM_001278498,NM_001278499,NM_001278500,NR_103543,NR_103544	ADORA2A	protein_coding	6.896894	23.174573	3.948203485	7.87399E-05	0.000451595	4.353738	4.352726	4.348375	4.601873	4.357237	4.576583
GO:BP	GO:1901360	organic cyclic compound metabolic process	1	73	135	NM_000675,NM_001278497,NM_001278498,NM_001278499,NM_001278500,NR_103543,NR_103544	ADORA2A	protein_coding	6.896894	23.174573	3.948203485	7.87399E-05	0.000451595	4.353738	4.352726	4.348375	4.601873	4.357237	4.576583
GO:BP	GO:0006725	cellular aromatic compound metabolic process	1	65	135	NM_000675,NM_001278497,NM_001278498,NM_001278499,NM_001278500,NR_103543,NR_103544	ADORA2A	protein_coding	6.896894	23.174573	3.948203485	7.87399E-05	0.000451595	4.353738	4.352726	4.348375	4.601873	4.357237	4.576583
GO:BP	GO:0046483	heterocycle metabolic process	1	61	135	NM_000675,NM_001278497,NM_001278498,NM_001278499,NM_001278500,NR_103543,NR_103544	ADORA2A	protein_coding	6.896894	23.174573	3.948203485	7.87399E-05	0.000451595	4.353738	4.352726	4.348375	4.601873	4.357237	4.576583
GO:BP	GO:0034641	cellular nitrogen compound metabolic process	1	68	135	NM_000675,NM_001278497,NM_001278498,NM_001278499,NM_001278500,NR_103543,NR_103544	ADORA2A	protein_coding	6.896894	23.174573	3.948203485	7.87399E-05	0.000451595	4.353738	4.352726	4.348375	4.601873	4.357237	4.576583
GO:CC	GO:0043232	intracellular non-membrane-bounded organelle	1	58	135	NM_000675,NM_001278497,NM_001278498,NM_001278499,NM_001278500,NR_103543,NR_103544	ADORA2A	protein_coding	6.896894	23.174573	3.948203485	7.87399E-05	0.000451595	4.353738	4.352726	4.348375	4.601873	4.357237	4.576583
GO:CC	GO:0043229	intracellular organelle	1	166	135	NM_000675,NM_001278497,NM_001278498,NM_001278499,NM_001278500,NR_103543,NR_103544	ADORA2A	protein_coding	6.896894	23.174573	3.948203485	7.87399E-05	0.000451595	4.353738	4.352726	4.348375	4.601873	4.357237	4.576583
GO:CC	GO:0043228	non-membrane-bounded organelle	1	58	135	NM_000675,NM_001278497,NM_001278498,NM_001278499,NM_001278500,NR_103543,NR_103544	ADORA2A	protein_coding	6.896894	23.174573	3.948203485	7.87399E-05	0.000451595	4.353738	4.352726	4.348375	4.601873	4.357237	4.576583
GO:MF	GO:0003674	molecular_function	1	244	135	NM_000675,NM_001278497,NM_001278498,NM_001278499,NM_001278500,NR_103543,NR_103544	ADORA2A	protein_coding	6.896894	23.174573	3.948203485	7.87399E-05	0.000451595	4.353738	4.352726	4.348375	4.601873	4.357237	4.576583
GO:BP	GO:0006139	nucleobase-containing compound metabolic process	1	58	135	NM_000675,NM_001278497,NM_001278498,NM_001278499,NM_001278500,NR_103543,NR_103544	ADORA2A	protein_coding	6.896894	23.174573	3.948203485	7.87399E-05	0.000451595	4.353738	4.352726	4.348375	4.601873	4.357237	4.576583
GO:BP	GO:0043170	macromolecule metabolic process	1	114	135	NM_000675,NM_001278497,NM_001278498,NM_001278499,NM_001278500,NR_103543,NR_103544	ADORA2A	protein_coding	6.896894	23.174573	3.948203485	7.87399E-05	0.000451595	4.353738	4.352726	4.348375	4.601873	4.357237	4.576583
GO:BP	GO:0032501	multicellular organismal process	2.76812E-09	139	301	NM_000700,XM_011518609,XM_017014657	ANXA1	protein_coding	2.116863	243.721788	6.995496147	2.64322E-12	6.53206E-11	7.725689	7.650034	7.671678	8.068359	8.017969	8.110896
GO:BP	GO:0051239	regulation of multicellular organismal process	2.41993E-08	73	301	NM_000700,XM_011518609,XM_017014657	ANXA1	protein_coding	2.116863	243.721788	6.995496147	2.64322E-12	6.53206E-11	7.725689	7.650034	7.671678	8.068359	8.017969	8.110896
GO:BP	GO:0048731	system development	9.41995E-08	86	301	NM_000700,XM_011518609,XM_017014657	ANXA1	protein_coding	2.116863	243.721788	6.995496147	2.64322E-12	6.53206E-11	7.725689	7.650034	7.671678	8.068359	8.017969	8.110896
GO:BP	GO:0048856	anatomical structure development	9.41995E-08	112	301	NM_000700,XM_011518609,XM_017014657	ANXA1	protein_coding	2.116863	243.721788	6.995496147	2.64322E-12	6.53206E-11	7.725689	7.650034	7.671678	8.068359	8.017969	8.110896
GO:BP	GO:0007275	multicellular organism development	1.00506E-07	95	301	NM_000700,XM_011518609,XM_017014657	ANXA1	protein_coding	2.116863	243.721788	6.995496147	2.64322E-12	6.53206E-11	7.725689	7.650034	7.671678	8.068359	8.017969	8.110896
GO:BP	GO:0032502	developmental process	1.58384E-06	115	301	NM_000700,XM_011518609,XM_017014657	ANXA1	protein_coding	2.116863	243.721788	6.995496147	2.64322E-12	6.53206E-11	7.725689	7.650034	7.671678	8.068359	8.017969	8.110896
GO:BP	GO:0009653	anatomical structure morphogenesis	6.13646E-06	62	301	NM_000700,XM_011518609,XM_017014657	ANXA1	protein_coding	2.116863	243.721788	6.995496147	2.64322E-12	6.53206E-11	7.725689	7.650034	7.671678	8.068359	8.017969	8.110896
GO:CC	GO:0071944	cell periphery	1.27702E-05	111	301	NM_000700,XM_011518609,XM_017014657	ANXA1	protein_coding	2.116863	243.721788	6.995496147	2.64322E-12	6.53206E-11	7.725689	7.650034	7.671678	8.068359	8.017969	8.110896
GO:BP	GO:0051240	positive regulation of multicellular organismal process	1.88416E-05	44	301	NM_000700,XM_011518609,XM_017014657	ANXA1	protein_coding	2.116863	243.721788	6.995496147	2.64322E-12	6.53206E-11	7.725689	7.650034	7.671678	8.068359	8.017969	8.110896
GO:BP	GO:0007399	nervous system development	2.23226E-05	58	301	NM_000700,XM_011518609,XM_017014657	ANXA1	protein_coding	2.116863	243.721788	6.995496147	2.64322E-12	6.53206E-11	7.725689	7.650034	7.671678	8.068359	8.017969	8.110896
GO:BP	GO:0010646	regulation of cell communication	2.82033E-05	71	301	NM_000700,XM_011518609,XM_017014657	ANXA1	protein_coding	2.116863	243.721788	6.995496147	2.64322E-12	6.53206E-11	7.725689	7.650034	7.671678	8.068359	8.017969	8.110896
GO:BP	GO:0008283	cell population proliferation	3.93705E-05	49	301	NM_000700,XM_011518609,XM_017014657	ANXA1	protein_coding	2.116863	243.721788	6.995496147	2.64322E-12	6.53206E-11	7.725689	7.650034	7.671678	8.068359	8.017969	8.110896
GO:BP	GO:2000026	regulation of multicellular organismal development	4.18343E-05	39	301	NM_000700,XM_011518609,XM_017014657	ANXA1	protein_coding	2.116863	243.721788	6.995496147	2.64322E-12	6.53206E-11	7.725689	7.650034	7.671678	8.068359	8.017969	8.110896
GO:BP	GO:0023051	regulation of signaling	4.59967E-05	70	301	NM_000700,XM_011518609,XM_017014657	ANXA1	protein_coding	2.116863	243.721788	6.995496147	2.64322E-12	6.53206E-11	7.725689	7.650034	7.671678	8.068359	8.017969	8.110896
GO:BP	GO:0030154	cell differentiation	6.13787E-05	82	301	NM_000700,XM_011518609,XM_017014657	ANXA1	protein_coding	2.116863	243.721788	6.995496147	2.64322E-12	6.53206E-11	7.725689	7.650034	7.671678	8.068359	8.017969	8.110896
GO:BP	GO:0048869	cellular developmental process	6.13787E-05	82	301	NM_000700,XM_011518609,XM_017014657	ANXA1	protein_coding	2.116863	243.721788	6.995496147	2.64322E-12	6.53206E-11	7.725689	7.650034	7.671678	8.068359	8.017969	8.110896
GO:BP	GO:0050793	regulation of developmental process	6.13787E-05	55	301	NM_000700,XM_011518609,XM_017014657	ANXA1	protein_coding	2.116863	243.721788	6.995496147	2.64322E-12	6.53206E-11	7.725689	7.650034	7.671678	8.068359	8.017969	8.110896
GO:BP	GO:0022008	neurogenesis	6.13787E-05	44	301	NM_000700,XM_011518609,XM_017014657	ANXA1	protein_coding	2.116863	243.721788	6.995496147	2.64322E-12	6.53206E-11	7.725689	7.650034	7.671678	8.068359	8.017969	8.110896
GO:BP	GO:0048468	cell development	7.87798E-05	60	301	NM_000700,XM_011518609,XM_017014657	ANXA1	protein_coding	2.116863	243.721788	6.995496147	2.64322E-12	6.53206E-11	7.725689	7.650034	7.671678	8.068359	8.017969	8.110896
GO:BP	GO:0023052	signaling	8.32444E-05	108	301	NM_000700,XM_011518609,XM_017014657	ANXA1	protein_coding	2.116863	243.721788	6.995496147	2.64322E-12	6.53206E-11	7.725689	7.650034	7.671678	8.068359	8.017969	8.110896
GO:BP	GO:0007154	cell communication	8.50284E-05	109	301	NM_000700,XM_011518609,XM_017014657	ANXA1	protein_coding	2.116863	243.721788	6.995496147	2.64322E-12	6.53206E-11	7.725689	7.650034	7.671678	8.068359	8.017969	8.110896
GO:BP	GO:0051094	positive regulation of developmental process	0.000104812	36	301	NM_000700,XM_011518609,XM_017014657	ANXA1	protein_coding	2.116863	243.721788	6.995496147	2.64322E-12	6.53206E-11	7.725689	7.650034	7.671678	8.068359	8.017969	8.110896
GO:BP	GO:0048583	regulation of response to stimulus	0.00010538	75	301	NM_000700,XM_011518609,XM_017014657	ANXA1	protein_coding	2.116863	243.721788	6.995496147	2.64322E-12	6.53206E-11	7.725689	7.650034	7.671678	8.068359	8.017969	8.110896
GO:BP	GO:0050789	regulation of biological process	0.000144136	172	301	NM_000700,XM_011518609,XM_017014657	ANXA1	protein_coding	2.116863	243.721788	6.995496147	2.64322E-12	6.53206E-11	7.725689	7.650034	7.671678	8.068359	8.017969	8.110896
GO:BP	GO:0060284	regulation of cell development	0.000144136	27	301	NM_000700,XM_011518609,XM_017014657	ANXA1	protein_coding	2.116863	243.721788	6.995496147	2.64322E-12	6.53206E-11	7.725689	7.650034	7.671678	8.068359	8.017969	8.110896
GO:BP	GO:0010720	positive regulation of cell development	0.000413812	18	301	NM_000700,XM_011518609,XM_017014657	ANXA1	protein_coding	2.116863	243.721788	6.995496147	2.64322E-12	6.53206E-11	7.725689	7.650034	7.671678	8.068359	8.017969	8.110896
GO:BP	GO:0042127	regulation of cell population proliferation	0.000467581	40	301	NM_000700,XM_011518609,XM_017014657	ANXA1	protein_coding	2.116863	243.721788	6.995496147	2.64322E-12	6.53206E-11	7.725689	7.650034	7.671678	8.068359	8.017969	8.110896
GO:BP	GO:0065007	biological regulation	0.000467581	174	301	NM_000700,XM_011518609,XM_017014657	ANXA1	protein_coding	2.116863	243.721788	6.995496147	2.64322E-12	6.53206E-11	7.725689	7.650034	7.671678	8.068359	8.017969	8.110896
GO:BP	GO:0006629	lipid metabolic process	0.000540753	35	301	NM_000700,XM_011518609,XM_017014657	ANXA1	protein_coding	2.116863	243.721788	6.995496147	2.64322E-12	6.53206E-11	7.725689	7.650034	7.671678	8.068359	8.017969	8.110896
GO:BP	GO:0007267	cell-cell signaling	0.000559992	40	301	NM_000700,XM_011518609,XM_017014657	ANXA1	protein_coding	2.116863	243.721788	6.995496147	2.64322E-12	6.53206E-11	7.725689	7.650034	7.671678	8.068359	8.017969	8.110896
GO:BP	GO:0007165	signal transduction	0.000587734	98	301	NM_000700,XM_011518609,XM_017014657	ANXA1	protein_coding	2.116863	243.721788	6.995496147	2.64322E-12	6.53206E-11	7.725689	7.650034	7.671678	8.068359	8.017969	8.110896
GO:CC	GO:0005576	extracellular region	0.000610662	78	301	NM_000700,XM_011518609,XM_017014657	ANXA1	protein_coding	2.116863	243.721788	6.995496147	2.64322E-12	6.53206E-11	7.725689	7.650034	7.671678	8.068359	8.017969	8.110896
GO:BP	GO:0051241	negative regulation of multicellular organismal process	0.000663824	30	301	NM_000700,XM_011518609,XM_017014657	ANXA1	protein_coding	2.116863	243.721788	6.995496147	2.64322E-12	6.53206E-11	7.725689	7.650034	7.671678	8.068359	8.017969	8.110896
GO:BP	GO:0050896	response to stimulus	0.000829693	133	301	NM_000700,XM_011518609,XM_017014657	ANXA1	protein_coding	2.116863	243.721788	6.995496147	2.64322E-12	6.53206E-11	7.725689	7.650034	7.671678	8.068359	8.017969	8.110896
GO:BP	GO:1903131	mononuclear cell differentiation	0.000854461	18	301	NM_000700,XM_011518609,XM_017014657	ANXA1	protein_coding	2.116863	243.721788	6.995496147	2.64322E-12	6.53206E-11	7.725689	7.650034	7.671678	8.068359	8.017969	8.110896
GO:BP	GO:0044283	small molecule biosynthetic process	0.000989813	20	301	NM_000700,XM_011518609,XM_017014657	ANXA1	protein_coding	2.116863	243.721788	6.995496147	2.64322E-12	6.53206E-11	7.725689	7.650034	7.671678	8.068359	8.017969	8.110896
GO:BP	GO:0001944	vasculature development	0.001012142	23	301	NM_000700,XM_011518609,XM_017014657	ANXA1	protein_coding	2.116863	243.721788	6.995496147	2.64322E-12	6.53206E-11	7.725689	7.650034	7.671678	8.068359	8.017969	8.110896
GO:BP	GO:0007166	cell surface receptor signaling pathway	0.001127765	55	301	NM_000700,XM_011518609,XM_017014657	ANXA1	protein_coding	2.116863	243.721788	6.995496147	2.64322E-12	6.53206E-11	7.725689	7.650034	7.671678	8.068359	8.017969	8.110896
GO:BP	GO:0051093	negative regulation of developmental process	0.001133379	26	301	NM_000700,XM_011518609,XM_017014657	ANXA1	protein_coding	2.116863	243.721788	6.995496147	2.64322E-12	6.53206E-11	7.725689	7.650034	7.671678	8.068359	8.017969	8.110896
GO:BP	GO:0048513	animal organ development	0.001368113	58	301	NM_000700,XM_011518609,XM_017014657	ANXA1	protein_coding	2.116863	243.721788	6.995496147	2.64322E-12	6.53206E-11	7.725689	7.650034	7.671678	8.068359	8.017969	8.110896
GO:BP	GO:0001568	blood vessel development	0.001410121	22	301	NM_000700,XM_011518609,XM_017014657	ANXA1	protein_coding	2.116863	243.721788	6.995496147	2.64322E-12	6.53206E-11	7.725689	7.650034	7.671678	8.068359	8.017969	8.110896
GO:BP	GO:1901698	response to nitrogen compound	0.001422645	28	301	NM_000700,XM_011518609,XM_017014657	ANXA1	protein_coding	2.116863	243.721788	6.995496147	2.64322E-12	6.53206E-11	7.725689	7.650034	7.671678	8.068359	8.017969	8.110896
GO:CC	GO:0005886	plasma membrane	0.001532699	96	301	NM_000700,XM_011518609,XM_017014657	ANXA1	protein_coding	2.116863	243.721788	6.995496147	2.64322E-12	6.53206E-11	7.725689	7.650034	7.671678	8.068359	8.017969	8.110896
GO:BP	GO:0002521	leukocyte differentiation	0.001632592	20	301	NM_000700,XM_011518609,XM_017014657	ANXA1	protein_coding	2.116863	243.721788	6.995496147	2.64322E-12	6.53206E-11	7.725689	7.650034	7.671678	8.068359	8.017969	8.110896
GO:BP	GO:0010243	response to organonitrogen compound	0.001808172	26	301	NM_000700,XM_011518609,XM_017014657	ANXA1	protein_coding	2.116863	243.721788	6.995496147	2.64322E-12	6.53206E-11	7.725689	7.650034	7.671678	8.068359	8.017969	8.110896
GO:CC	GO:0031012	extracellular matrix	0.001879116	19	301	NM_000700,XM_011518609,XM_017014657	ANXA1	protein_coding	2.116863	243.721788	6.995496147	2.64322E-12	6.53206E-11	7.725689	7.650034	7.671678	8.068359	8.017969	8.110896
GO:CC	GO:0030312	external encapsulating structure	0.001879116	19	301	NM_000700,XM_011518609,XM_017014657	ANXA1	protein_coding	2.116863	243.721788	6.995496147	2.64322E-12	6.53206E-11	7.725689	7.650034	7.671678	8.068359	8.017969	8.110896
GO:BP	GO:0009719	response to endogenous stimulus	0.002624563	37	301	NM_000700,XM_011518609,XM_017014657	ANXA1	protein_coding	2.116863	243.721788	6.995496147	2.64322E-12	6.53206E-11	7.725689	7.650034	7.671678	8.068359	8.017969	8.110896
GO:BP	GO:0090130	tissue migration	0.002768313	13	301	NM_000700,XM_011518609,XM_017014657	ANXA1	protein_coding	2.116863	243.721788	6.995496147	2.64322E-12	6.53206E-11	7.725689	7.650034	7.671678	8.068359	8.017969	8.110896
GO:BP	GO:0009605	response to external stimulus	0.002993416	52	301	NM_000700,XM_011518609,XM_017014657	ANXA1	protein_coding	2.116863	243.721788	6.995496147	2.64322E-12	6.53206E-11	7.725689	7.650034	7.671678	8.068359	8.017969	8.110896
GO:BP	GO:1901652	response to peptide	0.003256019	17	301	NM_000700,XM_011518609,XM_017014657	ANXA1	protein_coding	2.116863	243.721788	6.995496147	2.64322E-12	6.53206E-11	7.725689	7.650034	7.671678	8.068359	8.017969	8.110896
GO:BP	GO:0051716	cellular response to stimulus	0.003322236	111	301	NM_000700,XM_011518609,XM_017014657	ANXA1	protein_coding	2.116863	243.721788	6.995496147	2.64322E-12	6.53206E-11	7.725689	7.650034	7.671678	8.068359	8.017969	8.110896
GO:BP	GO:0008610	lipid biosynthetic process	0.003322236	21	301	NM_000700,XM_011518609,XM_017014657	ANXA1	protein_coding	2.116863	243.721788	6.995496147	2.64322E-12	6.53206E-11	7.725689	7.650034	7.671678	8.068359	8.017969	8.110896
GO:BP	GO:0007155	cell adhesion	0.003322236	34	301	NM_000700,XM_011518609,XM_017014657	ANXA1	protein_coding	2.116863	243.721788	6.995496147	2.64322E-12	6.53206E-11	7.725689	7.650034	7.671678	8.068359	8.017969	8.110896
GO:BP	GO:0008284	positive regulation of cell population proliferation	0.003418908	25	301	NM_000700,XM_011518609,XM_017014657	ANXA1	protein_coding	2.116863	243.721788	6.995496147	2.64322E-12	6.53206E-11	7.725689	7.650034	7.671678	8.068359	8.017969	8.110896
GO:BP	GO:0048514	blood vessel morphogenesis	0.003497904	19	301	NM_000700,XM_011518609,XM_017014657	ANXA1	protein_coding	2.116863	243.721788	6.995496147	2.64322E-12	6.53206E-11	7.725689	7.650034	7.671678	8.068359	8.017969	8.110896
GO:BP	GO:0051049	regulation of transport	0.003695536	35	301	NM_000700,XM_011518609,XM_017014657	ANXA1	protein_coding	2.116863	243.721788	6.995496147	2.64322E-12	6.53206E-11	7.725689	7.650034	7.671678	8.068359	8.017969	8.110896
GO:BP	GO:0048584	positive regulation of response to stimulus	0.003767517	45	301	NM_000700,XM_011518609,XM_017014657	ANXA1	protein_coding	2.116863	243.721788	6.995496147	2.64322E-12	6.53206E-11	7.725689	7.650034	7.671678	8.068359	8.017969	8.110896
GO:BP	GO:0042221	response to chemical	0.003767517	68	301	NM_000700,XM_011518609,XM_017014657	ANXA1	protein_coding	2.116863	243.721788	6.995496147	2.64322E-12	6.53206E-11	7.725689	7.650034	7.671678	8.068359	8.017969	8.110896
GO:BP	GO:0001775	cell activation	0.003767517	27	301	NM_000700,XM_011518609,XM_017014657	ANXA1	protein_coding	2.116863	243.721788	6.995496147	2.64322E-12	6.53206E-11	7.725689	7.650034	7.671678	8.068359	8.017969	8.110896
GO:BP	GO:0001667	ameboidal-type cell migration	0.003946996	15	301	NM_000700,XM_011518609,XM_017014657	ANXA1	protein_coding	2.116863	243.721788	6.995496147	2.64322E-12	6.53206E-11	7.725689	7.650034	7.671678	8.068359	8.017969	8.110896
GO:BP	GO:0048519	negative regulation of biological process	0.00403157	92	301	NM_000700,XM_011518609,XM_017014657	ANXA1	protein_coding	2.116863	243.721788	6.995496147	2.64322E-12	6.53206E-11	7.725689	7.650034	7.671678	8.068359	8.017969	8.110896
GO:BP	GO:0032879	regulation of localization	0.004245195	41	301	NM_000700,XM_011518609,XM_017014657	ANXA1	protein_coding	2.116863	243.721788	6.995496147	2.64322E-12	6.53206E-11	7.725689	7.650034	7.671678	8.068359	8.017969	8.110896
GO:BP	GO:0000902	cell morphogenesis	0.004245195	25	301	NM_000700,XM_011518609,XM_017014657	ANXA1	protein_coding	2.116863	243.721788	6.995496147	2.64322E-12	6.53206E-11	7.725689	7.650034	7.671678	8.068359	8.017969	8.110896
GO:BP	GO:0001525	angiogenesis	0.004404344	17	301	NM_000700,XM_011518609,XM_017014657	ANXA1	protein_coding	2.116863	243.721788	6.995496147	2.64322E-12	6.53206E-11	7.725689	7.650034	7.671678	8.068359	8.017969	8.110896
GO:BP	GO:0016477	cell migration	0.00460428	33	301	NM_000700,XM_011518609,XM_017014657	ANXA1	protein_coding	2.116863	243.721788	6.995496147	2.64322E-12	6.53206E-11	7.725689	7.650034	7.671678	8.068359	8.017969	8.110896
GO:BP	GO:0042063	gliogenesis	0.004902867	13	301	NM_000700,XM_011518609,XM_017014657	ANXA1	protein_coding	2.116863	243.721788	6.995496147	2.64322E-12	6.53206E-11	7.725689	7.650034	7.671678	8.068359	8.017969	8.110896
GO:BP	GO:0010628	positive regulation of gene expression	0.005010468	28	301	NM_000700,XM_011518609,XM_017014657	ANXA1	protein_coding	2.116863	243.721788	6.995496147	2.64322E-12	6.53206E-11	7.725689	7.650034	7.671678	8.068359	8.017969	8.110896
GO:BP	GO:0015711	organic anion transport	0.005010468	15	301	NM_000700,XM_011518609,XM_017014657	ANXA1	protein_coding	2.116863	243.721788	6.995496147	2.64322E-12	6.53206E-11	7.725689	7.650034	7.671678	8.068359	8.017969	8.110896
GO:BP	GO:0044255	cellular lipid metabolic process	0.005010468	25	301	NM_000700,XM_011518609,XM_017014657	ANXA1	protein_coding	2.116863	243.721788	6.995496147	2.64322E-12	6.53206E-11	7.725689	7.650034	7.671678	8.068359	8.017969	8.110896
GO:BP	GO:0072359	circulatory system development	0.005010468	27	301	NM_000700,XM_011518609,XM_017014657	ANXA1	protein_coding	2.116863	243.721788	6.995496147	2.64322E-12	6.53206E-11	7.725689	7.650034	7.671678	8.068359	8.017969	8.110896
GO:BP	GO:0009628	response to abiotic stimulus	0.005010468	27	301	NM_000700,XM_011518609,XM_017014657	ANXA1	protein_coding	2.116863	243.721788	6.995496147	2.64322E-12	6.53206E-11	7.725689	7.650034	7.671678	8.068359	8.017969	8.110896
GO:BP	GO:0050794	regulation of cellular process	0.005010468	158	301	NM_000700,XM_011518609,XM_017014657	ANXA1	protein_coding	2.116863	243.721788	6.995496147	2.64322E-12	6.53206E-11	7.725689	7.650034	7.671678	8.068359	8.017969	8.110896
GO:BP	GO:0045595	regulation of cell differentiation	0.005010468	34	301	NM_000700,XM_011518609,XM_017014657	ANXA1	protein_coding	2.116863	243.721788	6.995496147	2.64322E-12	6.53206E-11	7.725689	7.650034	7.671678	8.068359	8.017969	8.110896
GO:BP	GO:0048585	negative regulation of response to stimulus	0.005145047	35	301	NM_000700,XM_011518609,XM_017014657	ANXA1	protein_coding	2.116863	243.721788	6.995496147	2.64322E-12	6.53206E-11	7.725689	7.650034	7.671678	8.068359	8.017969	8.110896
GO:BP	GO:0010631	epithelial cell migration	0.005145047	12	301	NM_000700,XM_011518609,XM_017014657	ANXA1	protein_coding	2.116863	243.721788	6.995496147	2.64322E-12	6.53206E-11	7.725689	7.650034	7.671678	8.068359	8.017969	8.110896
GO:BP	GO:0048523	negative regulation of cellular process	0.005181757	87	301	NM_000700,XM_011518609,XM_017014657	ANXA1	protein_coding	2.116863	243.721788	6.995496147	2.64322E-12	6.53206E-11	7.725689	7.650034	7.671678	8.068359	8.017969	8.110896
GO:CC	GO:0005615	extracellular space	0.005262057	60	301	NM_000700,XM_011518609,XM_017014657	ANXA1	protein_coding	2.116863	243.721788	6.995496147	2.64322E-12	6.53206E-11	7.725689	7.650034	7.671678	8.068359	8.017969	8.110896
GO:CC	GO:0062023	collagen-containing extracellular matrix	0.005262057	15	301	NM_000700,XM_011518609,XM_017014657	ANXA1	protein_coding	2.116863	243.721788	6.995496147	2.64322E-12	6.53206E-11	7.725689	7.650034	7.671678	8.068359	8.017969	8.110896
GO:CC	GO:0012505	endomembrane system	0.005262057	80	301	NM_000700,XM_011518609,XM_017014657	ANXA1	protein_coding	2.116863	243.721788	6.995496147	2.64322E-12	6.53206E-11	7.725689	7.650034	7.671678	8.068359	8.017969	8.110896
GO:BP	GO:0046942	carboxylic acid transport	0.005325497	13	301	NM_000700,XM_011518609,XM_017014657	ANXA1	protein_coding	2.116863	243.721788	6.995496147	2.64322E-12	6.53206E-11	7.725689	7.650034	7.671678	8.068359	8.017969	8.110896
GO:BP	GO:0090132	epithelium migration	0.005364041	12	301	NM_000700,XM_011518609,XM_017014657	ANXA1	protein_coding	2.116863	243.721788	6.995496147	2.64322E-12	6.53206E-11	7.725689	7.650034	7.671678	8.068359	8.017969	8.110896
GO:BP	GO:0022603	regulation of anatomical structure morphogenesis	0.005364041	22	301	NM_000700,XM_011518609,XM_017014657	ANXA1	protein_coding	2.116863	243.721788	6.995496147	2.64322E-12	6.53206E-11	7.725689	7.650034	7.671678	8.068359	8.017969	8.110896
GO:BP	GO:0015849	organic acid transport	0.005364041	13	301	NM_000700,XM_011518609,XM_017014657	ANXA1	protein_coding	2.116863	243.721788	6.995496147	2.64322E-12	6.53206E-11	7.725689	7.650034	7.671678	8.068359	8.017969	8.110896
GO:BP	GO:0010632	regulation of epithelial cell migration	0.007021405	10	301	NM_000700,XM_011518609,XM_017014657	ANXA1	protein_coding	2.116863	243.721788	6.995496147	2.64322E-12	6.53206E-11	7.725689	7.650034	7.671678	8.068359	8.017969	8.110896
GO:BP	GO:0045597	positive regulation of cell differentiation	0.007648483	22	301	NM_000700,XM_011518609,XM_017014657	ANXA1	protein_coding	2.116863	243.721788	6.995496147	2.64322E-12	6.53206E-11	7.725689	7.650034	7.671678	8.068359	8.017969	8.110896
GO:BP	GO:0006810	transport	0.008033548	71	301	NM_000700,XM_011518609,XM_017014657	ANXA1	protein_coding	2.116863	243.721788	6.995496147	2.64322E-12	6.53206E-11	7.725689	7.650034	7.671678	8.068359	8.017969	8.110896
GO:BP	GO:0010721	negative regulation of cell development	0.008273803	11	301	NM_000700,XM_011518609,XM_017014657	ANXA1	protein_coding	2.116863	243.721788	6.995496147	2.64322E-12	6.53206E-11	7.725689	7.650034	7.671678	8.068359	8.017969	8.110896
GO:BP	GO:0035239	tube morphogenesis	0.008288052	22	301	NM_000700,XM_011518609,XM_017014657	ANXA1	protein_coding	2.116863	243.721788	6.995496147	2.64322E-12	6.53206E-11	7.725689	7.650034	7.671678	8.068359	8.017969	8.110896
GO:BP	GO:0030334	regulation of cell migration	0.008462444	23	301	NM_000700,XM_011518609,XM_017014657	ANXA1	protein_coding	2.116863	243.721788	6.995496147	2.64322E-12	6.53206E-11	7.725689	7.650034	7.671678	8.068359	8.017969	8.110896
GO:BP	GO:0043068	positive regulation of programmed cell death	0.00847113	16	301	NM_000700,XM_011518609,XM_017014657	ANXA1	protein_coding	2.116863	243.721788	6.995496147	2.64322E-12	6.53206E-11	7.725689	7.650034	7.671678	8.068359	8.017969	8.110896
GO:BP	GO:0048870	cell motility	0.00847113	35	301	NM_000700,XM_011518609,XM_017014657	ANXA1	protein_coding	2.116863	243.721788	6.995496147	2.64322E-12	6.53206E-11	7.725689	7.650034	7.671678	8.068359	8.017969	8.110896
GO:BP	GO:0043434	response to peptide hormone	0.008792691	14	301	NM_000700,XM_011518609,XM_017014657	ANXA1	protein_coding	2.116863	243.721788	6.995496147	2.64322E-12	6.53206E-11	7.725689	7.650034	7.671678	8.068359	8.017969	8.110896
GO:BP	GO:0002042	cell migration involved in sprouting angiogenesis	0.009193038	5	301	NM_000700,XM_011518609,XM_017014657	ANXA1	protein_coding	2.116863	243.721788	6.995496147	2.64322E-12	6.53206E-11	7.725689	7.650034	7.671678	8.068359	8.017969	8.110896
GO:BP	GO:0045321	leukocyte activation	0.009663198	23	301	NM_000700,XM_011518609,XM_017014657	ANXA1	protein_coding	2.116863	243.721788	6.995496147	2.64322E-12	6.53206E-11	7.725689	7.650034	7.671678	8.068359	8.017969	8.110896
GO:BP	GO:0048518	positive regulation of biological process	0.009663198	94	301	NM_000700,XM_011518609,XM_017014657	ANXA1	protein_coding	2.116863	243.721788	6.995496147	2.64322E-12	6.53206E-11	7.725689	7.650034	7.671678	8.068359	8.017969	8.110896
GO:BP	GO:0070848	response to growth factor	0.009793791	19	301	NM_000700,XM_011518609,XM_017014657	ANXA1	protein_coding	2.116863	243.721788	6.995496147	2.64322E-12	6.53206E-11	7.725689	7.650034	7.671678	8.068359	8.017969	8.110896
GO:BP	GO:0006633	fatty acid biosynthetic process	0.009793791	8	301	NM_000700,XM_011518609,XM_017014657	ANXA1	protein_coding	2.116863	243.721788	6.995496147	2.64322E-12	6.53206E-11	7.725689	7.650034	7.671678	8.068359	8.017969	8.110896
GO:BP	GO:0009888	tissue development	0.010144876	39	301	NM_000700,XM_011518609,XM_017014657	ANXA1	protein_coding	2.116863	243.721788	6.995496147	2.64322E-12	6.53206E-11	7.725689	7.650034	7.671678	8.068359	8.017969	8.110896
GO:BP	GO:0048522	positive regulation of cellular process	0.011763156	87	301	NM_000700,XM_011518609,XM_017014657	ANXA1	protein_coding	2.116863	243.721788	6.995496147	2.64322E-12	6.53206E-11	7.725689	7.650034	7.671678	8.068359	8.017969	8.110896
GO:BP	GO:0030097	hemopoiesis	0.011763156	23	301	NM_000700,XM_011518609,XM_017014657	ANXA1	protein_coding	2.116863	243.721788	6.995496147	2.64322E-12	6.53206E-11	7.725689	7.650034	7.671678	8.068359	8.017969	8.110896
GO:BP	GO:0035295	tube development	0.011792462	25	301	NM_000700,XM_011518609,XM_017014657	ANXA1	protein_coding	2.116863	243.721788	6.995496147	2.64322E-12	6.53206E-11	7.725689	7.650034	7.671678	8.068359	8.017969	8.110896
GO:BP	GO:0051050	positive regulation of transport	0.011792462	21	301	NM_000700,XM_011518609,XM_017014657	ANXA1	protein_coding	2.116863	243.721788	6.995496147	2.64322E-12	6.53206E-11	7.725689	7.650034	7.671678	8.068359	8.017969	8.110896
GO:BP	GO:0002040	sprouting angiogenesis	0.012974646	7	301	NM_000700,XM_011518609,XM_017014657	ANXA1	protein_coding	2.116863	243.721788	6.995496147	2.64322E-12	6.53206E-11	7.725689	7.650034	7.671678	8.068359	8.017969	8.110896
GO:BP	GO:0040012	regulation of locomotion	0.012974646	24	301	NM_000700,XM_011518609,XM_017014657	ANXA1	protein_coding	2.116863	243.721788	6.995496147	2.64322E-12	6.53206E-11	7.725689	7.650034	7.671678	8.068359	8.017969	8.110896
GO:BP	GO:0040011	locomotion	0.013494822	27	301	NM_000700,XM_011518609,XM_017014657	ANXA1	protein_coding	2.116863	243.721788	6.995496147	2.64322E-12	6.53206E-11	7.725689	7.650034	7.671678	8.068359	8.017969	8.110896
GO:BP	GO:0062197	cellular response to chemical stress	0.013732768	11	301	NM_000700,XM_011518609,XM_017014657	ANXA1	protein_coding	2.116863	243.721788	6.995496147	2.64322E-12	6.53206E-11	7.725689	7.650034	7.671678	8.068359	8.017969	8.110896
GO:BP	GO:0043065	positive regulation of apoptotic process	0.013910356	15	301	NM_000700,XM_011518609,XM_017014657	ANXA1	protein_coding	2.116863	243.721788	6.995496147	2.64322E-12	6.53206E-11	7.725689	7.650034	7.671678	8.068359	8.017969	8.110896
GO:BP	GO:0071363	cellular response to growth factor stimulus	0.013910356	18	301	NM_000700,XM_011518609,XM_017014657	ANXA1	protein_coding	2.116863	243.721788	6.995496147	2.64322E-12	6.53206E-11	7.725689	7.650034	7.671678	8.068359	8.017969	8.110896
GO:BP	GO:0010033	response to organic substance	0.014100858	47	301	NM_000700,XM_011518609,XM_017014657	ANXA1	protein_coding	2.116863	243.721788	6.995496147	2.64322E-12	6.53206E-11	7.725689	7.650034	7.671678	8.068359	8.017969	8.110896
GO:BP	GO:0002682	regulation of immune system process	0.014774032	31	301	NM_000700,XM_011518609,XM_017014657	ANXA1	protein_coding	2.116863	243.721788	6.995496147	2.64322E-12	6.53206E-11	7.725689	7.650034	7.671678	8.068359	8.017969	8.110896
GO:BP	GO:0048646	anatomical structure formation involved in morphogenesis	0.01489249	26	301	NM_000700,XM_011518609,XM_017014657	ANXA1	protein_coding	2.116863	243.721788	6.995496147	2.64322E-12	6.53206E-11	7.725689	7.650034	7.671678	8.068359	8.017969	8.110896
GO:BP	GO:2000145	regulation of cell motility	0.015602693	23	301	NM_000700,XM_011518609,XM_017014657	ANXA1	protein_coding	2.116863	243.721788	6.995496147	2.64322E-12	6.53206E-11	7.725689	7.650034	7.671678	8.068359	8.017969	8.110896
GO:BP	GO:0071715	icosanoid transport	0.015688106	5	301	NM_000700,XM_011518609,XM_017014657	ANXA1	protein_coding	2.116863	243.721788	6.995496147	2.64322E-12	6.53206E-11	7.725689	7.650034	7.671678	8.068359	8.017969	8.110896
GO:BP	GO:0051051	negative regulation of transport	0.01586324	13	301	NM_000700,XM_011518609,XM_017014657	ANXA1	protein_coding	2.116863	243.721788	6.995496147	2.64322E-12	6.53206E-11	7.725689	7.650034	7.671678	8.068359	8.017969	8.110896
GO:BP	GO:0009725	response to hormone	0.01586324	21	301	NM_000700,XM_011518609,XM_017014657	ANXA1	protein_coding	2.116863	243.721788	6.995496147	2.64322E-12	6.53206E-11	7.725689	7.650034	7.671678	8.068359	8.017969	8.110896
GO:BP	GO:0043542	endothelial cell migration	0.01586324	9	301	NM_000700,XM_011518609,XM_017014657	ANXA1	protein_coding	2.116863	243.721788	6.995496147	2.64322E-12	6.53206E-11	7.725689	7.650034	7.671678	8.068359	8.017969	8.110896
GO:BP	GO:0046890	regulation of lipid biosynthetic process	0.015957709	8	301	NM_000700,XM_011518609,XM_017014657	ANXA1	protein_coding	2.116863	243.721788	6.995496147	2.64322E-12	6.53206E-11	7.725689	7.650034	7.671678	8.068359	8.017969	8.110896
GO:BP	GO:1903706	regulation of hemopoiesis	0.01662639	13	301	NM_000700,XM_011518609,XM_017014657	ANXA1	protein_coding	2.116863	243.721788	6.995496147	2.64322E-12	6.53206E-11	7.725689	7.650034	7.671678	8.068359	8.017969	8.110896
GO:BP	GO:0090049	regulation of cell migration involved in sprouting angiogenesis	0.017112714	4	301	NM_000700,XM_011518609,XM_017014657	ANXA1	protein_coding	2.116863	243.721788	6.995496147	2.64322E-12	6.53206E-11	7.725689	7.650034	7.671678	8.068359	8.017969	8.110896
GO:MF	GO:0005509	calcium ion binding	0.018234158	23	301	NM_000700,XM_011518609,XM_017014657	ANXA1	protein_coding	2.116863	243.721788	6.995496147	2.64322E-12	6.53206E-11	7.725689	7.650034	7.671678	8.068359	8.017969	8.110896
GO:BP	GO:0070887	cellular response to chemical stimulus	0.018449784	47	301	NM_000700,XM_011518609,XM_017014657	ANXA1	protein_coding	2.116863	243.721788	6.995496147	2.64322E-12	6.53206E-11	7.725689	7.650034	7.671678	8.068359	8.017969	8.110896
GO:BP	GO:1902105	regulation of leukocyte differentiation	0.019185284	11	301	NM_000700,XM_011518609,XM_017014657	ANXA1	protein_coding	2.116863	243.721788	6.995496147	2.64322E-12	6.53206E-11	7.725689	7.650034	7.671678	8.068359	8.017969	8.110896
GO:BP	GO:0065008	regulation of biological quality	0.020135472	49	301	NM_000700,XM_011518609,XM_017014657	ANXA1	protein_coding	2.116863	243.721788	6.995496147	2.64322E-12	6.53206E-11	7.725689	7.650034	7.671678	8.068359	8.017969	8.110896
GO:BP	GO:0030098	lymphocyte differentiation	0.021544475	13	301	NM_000700,XM_011518609,XM_017014657	ANXA1	protein_coding	2.116863	243.721788	6.995496147	2.64322E-12	6.53206E-11	7.725689	7.650034	7.671678	8.068359	8.017969	8.110896
GO:BP	GO:1902107	positive regulation of leukocyte differentiation	0.021544475	8	301	NM_000700,XM_011518609,XM_017014657	ANXA1	protein_coding	2.116863	243.721788	6.995496147	2.64322E-12	6.53206E-11	7.725689	7.650034	7.671678	8.068359	8.017969	8.110896
GO:BP	GO:1903708	positive regulation of hemopoiesis	0.021544475	8	301	NM_000700,XM_011518609,XM_017014657	ANXA1	protein_coding	2.116863	243.721788	6.995496147	2.64322E-12	6.53206E-11	7.725689	7.650034	7.671678	8.068359	8.017969	8.110896
GO:CC	GO:0031982	vesicle	0.021972957	65	301	NM_000700,XM_011518609,XM_017014657	ANXA1	protein_coding	2.116863	243.721788	6.995496147	2.64322E-12	6.53206E-11	7.725689	7.650034	7.671678	8.068359	8.017969	8.110896
GO:CC	GO:0030054	cell junction	0.021972957	41	301	NM_000700,XM_011518609,XM_017014657	ANXA1	protein_coding	2.116863	243.721788	6.995496147	2.64322E-12	6.53206E-11	7.725689	7.650034	7.671678	8.068359	8.017969	8.110896
GO:CC	GO:0016020	membrane	0.021972957	136	301	NM_000700,XM_011518609,XM_017014657	ANXA1	protein_coding	2.116863	243.721788	6.995496147	2.64322E-12	6.53206E-11	7.725689	7.650034	7.671678	8.068359	8.017969	8.110896
GO:BP	GO:0046649	lymphocyte activation	0.022194277	19	301	NM_000700,XM_011518609,XM_017014657	ANXA1	protein_coding	2.116863	243.721788	6.995496147	2.64322E-12	6.53206E-11	7.725689	7.650034	7.671678	8.068359	8.017969	8.110896
GO:BP	GO:0071495	cellular response to endogenous stimulus	0.022620895	29	301	NM_000700,XM_011518609,XM_017014657	ANXA1	protein_coding	2.116863	243.721788	6.995496147	2.64322E-12	6.53206E-11	7.725689	7.650034	7.671678	8.068359	8.017969	8.110896
GO:CC	GO:0009986	cell surface	0.022737193	21	301	NM_000700,XM_011518609,XM_017014657	ANXA1	protein_coding	2.116863	243.721788	6.995496147	2.64322E-12	6.53206E-11	7.725689	7.650034	7.671678	8.068359	8.017969	8.110896
GO:BP	GO:0048589	developmental growth	0.023197021	17	301	NM_000700,XM_011518609,XM_017014657	ANXA1	protein_coding	2.116863	243.721788	6.995496147	2.64322E-12	6.53206E-11	7.725689	7.650034	7.671678	8.068359	8.017969	8.110896
GO:BP	GO:0042304	regulation of fatty acid biosynthetic process	0.025162208	4	301	NM_000700,XM_011518609,XM_017014657	ANXA1	protein_coding	2.116863	243.721788	6.995496147	2.64322E-12	6.53206E-11	7.725689	7.650034	7.671678	8.068359	8.017969	8.110896
GO:BP	GO:0050865	regulation of cell activation	0.025162208	16	301	NM_000700,XM_011518609,XM_017014657	ANXA1	protein_coding	2.116863	243.721788	6.995496147	2.64322E-12	6.53206E-11	7.725689	7.650034	7.671678	8.068359	8.017969	8.110896
GO:BP	GO:0045596	negative regulation of cell differentiation	0.026585389	17	301	NM_000700,XM_011518609,XM_017014657	ANXA1	protein_coding	2.116863	243.721788	6.995496147	2.64322E-12	6.53206E-11	7.725689	7.650034	7.671678	8.068359	8.017969	8.110896
GO:BP	GO:0006631	fatty acid metabolic process	0.026863868	12	301	NM_000700,XM_011518609,XM_017014657	ANXA1	protein_coding	2.116863	243.721788	6.995496147	2.64322E-12	6.53206E-11	7.725689	7.650034	7.671678	8.068359	8.017969	8.110896
GO:BP	GO:0090050	positive regulation of cell migration involved in sprouting angiogenesis	0.027308367	3	301	NM_000700,XM_011518609,XM_017014657	ANXA1	protein_coding	2.116863	243.721788	6.995496147	2.64322E-12	6.53206E-11	7.725689	7.650034	7.671678	8.068359	8.017969	8.110896
GO:BP	GO:0042246	tissue regeneration	0.029363074	5	301	NM_000700,XM_011518609,XM_017014657	ANXA1	protein_coding	2.116863	243.721788	6.995496147	2.64322E-12	6.53206E-11	7.725689	7.650034	7.671678	8.068359	8.017969	8.110896
GO:BP	GO:0032309	icosanoid secretion	0.029363074	4	301	NM_000700,XM_011518609,XM_017014657	ANXA1	protein_coding	2.116863	243.721788	6.995496147	2.64322E-12	6.53206E-11	7.725689	7.650034	7.671678	8.068359	8.017969	8.110896
GO:BP	GO:0043534	blood vessel endothelial cell migration	0.029363074	6	301	NM_000700,XM_011518609,XM_017014657	ANXA1	protein_coding	2.116863	243.721788	6.995496147	2.64322E-12	6.53206E-11	7.725689	7.650034	7.671678	8.068359	8.017969	8.110896
GO:BP	GO:0031394	positive regulation of prostaglandin biosynthetic process	0.034982529	2	301	NM_000700,XM_011518609,XM_017014657	ANXA1	protein_coding	2.116863	243.721788	6.995496147	2.64322E-12	6.53206E-11	7.725689	7.650034	7.671678	8.068359	8.017969	8.110896
GO:CC	GO:0098590	plasma membrane region	0.034992177	26	301	NM_000700,XM_011518609,XM_017014657	ANXA1	protein_coding	2.116863	243.721788	6.995496147	2.64322E-12	6.53206E-11	7.725689	7.650034	7.671678	8.068359	8.017969	8.110896
GO:BP	GO:0019216	regulation of lipid metabolic process	0.036053825	10	301	NM_000700,XM_011518609,XM_017014657	ANXA1	protein_coding	2.116863	243.721788	6.995496147	2.64322E-12	6.53206E-11	7.725689	7.650034	7.671678	8.068359	8.017969	8.110896
GO:BP	GO:0042592	homeostatic process	0.036316465	32	301	NM_000700,XM_011518609,XM_017014657	ANXA1	protein_coding	2.116863	243.721788	6.995496147	2.64322E-12	6.53206E-11	7.725689	7.650034	7.671678	8.068359	8.017969	8.110896
GO:BP	GO:0010594	regulation of endothelial cell migration	0.03713201	7	301	NM_000700,XM_011518609,XM_017014657	ANXA1	protein_coding	2.116863	243.721788	6.995496147	2.64322E-12	6.53206E-11	7.725689	7.650034	7.671678	8.068359	8.017969	8.110896
GO:BP	GO:1903037	regulation of leukocyte cell-cell adhesion	0.03713201	11	301	NM_000700,XM_011518609,XM_017014657	ANXA1	protein_coding	2.116863	243.721788	6.995496147	2.64322E-12	6.53206E-11	7.725689	7.650034	7.671678	8.068359	8.017969	8.110896
GO:BP	GO:0030155	regulation of cell adhesion	0.038062414	18	301	NM_000700,XM_011518609,XM_017014657	ANXA1	protein_coding	2.116863	243.721788	6.995496147	2.64322E-12	6.53206E-11	7.725689	7.650034	7.671678	8.068359	8.017969	8.110896
GO:BP	GO:0062012	regulation of small molecule metabolic process	0.039101998	10	301	NM_000700,XM_011518609,XM_017014657	ANXA1	protein_coding	2.116863	243.721788	6.995496147	2.64322E-12	6.53206E-11	7.725689	7.650034	7.671678	8.068359	8.017969	8.110896
GO:BP	GO:0050867	positive regulation of cell activation	0.03992797	11	301	NM_000700,XM_011518609,XM_017014657	ANXA1	protein_coding	2.116863	243.721788	6.995496147	2.64322E-12	6.53206E-11	7.725689	7.650034	7.671678	8.068359	8.017969	8.110896
GO:BP	GO:0043536	positive regulation of blood vessel endothelial cell migration	0.03992797	4	301	NM_000700,XM_011518609,XM_017014657	ANXA1	protein_coding	2.116863	243.721788	6.995496147	2.64322E-12	6.53206E-11	7.725689	7.650034	7.671678	8.068359	8.017969	8.110896
GO:BP	GO:0072330	monocarboxylic acid biosynthetic process	0.03992797	8	301	NM_000700,XM_011518609,XM_017014657	ANXA1	protein_coding	2.116863	243.721788	6.995496147	2.64322E-12	6.53206E-11	7.725689	7.650034	7.671678	8.068359	8.017969	8.110896
GO:BP	GO:1901700	response to oxygen-containing compound	0.041431809	31	301	NM_000700,XM_011518609,XM_017014657	ANXA1	protein_coding	2.116863	243.721788	6.995496147	2.64322E-12	6.53206E-11	7.725689	7.650034	7.671678	8.068359	8.017969	8.110896
GO:BP	GO:1901701	cellular response to oxygen-containing compound	0.041431809	24	301	NM_000700,XM_011518609,XM_017014657	ANXA1	protein_coding	2.116863	243.721788	6.995496147	2.64322E-12	6.53206E-11	7.725689	7.650034	7.671678	8.068359	8.017969	8.110896
GO:BP	GO:0050863	regulation of T cell activation	0.041502265	11	301	NM_000700,XM_011518609,XM_017014657	ANXA1	protein_coding	2.116863	243.721788	6.995496147	2.64322E-12	6.53206E-11	7.725689	7.650034	7.671678	8.068359	8.017969	8.110896
GO:BP	GO:0043535	regulation of blood vessel endothelial cell migration	0.043681681	5	301	NM_000700,XM_011518609,XM_017014657	ANXA1	protein_coding	2.116863	243.721788	6.995496147	2.64322E-12	6.53206E-11	7.725689	7.650034	7.671678	8.068359	8.017969	8.110896
GO:BP	GO:0046394	carboxylic acid biosynthetic process	0.04400379	10	301	NM_000700,XM_011518609,XM_017014657	ANXA1	protein_coding	2.116863	243.721788	6.995496147	2.64322E-12	6.53206E-11	7.725689	7.650034	7.671678	8.068359	8.017969	8.110896
GO:BP	GO:0045621	positive regulation of lymphocyte differentiation	0.044901681	6	301	NM_000700,XM_011518609,XM_017014657	ANXA1	protein_coding	2.116863	243.721788	6.995496147	2.64322E-12	6.53206E-11	7.725689	7.650034	7.671678	8.068359	8.017969	8.110896
GO:BP	GO:0051384	response to glucocorticoid	0.044901681	6	301	NM_000700,XM_011518609,XM_017014657	ANXA1	protein_coding	2.116863	243.721788	6.995496147	2.64322E-12	6.53206E-11	7.725689	7.650034	7.671678	8.068359	8.017969	8.110896
GO:BP	GO:0016053	organic acid biosynthetic process	0.045843396	10	301	NM_000700,XM_011518609,XM_017014657	ANXA1	protein_coding	2.116863	243.721788	6.995496147	2.64322E-12	6.53206E-11	7.725689	7.650034	7.671678	8.068359	8.017969	8.110896
GO:CC	GO:0005737	cytoplasm	0.046427572	161	301	NM_000700,XM_011518609,XM_017014657	ANXA1	protein_coding	2.116863	243.721788	6.995496147	2.64322E-12	6.53206E-11	7.725689	7.650034	7.671678	8.068359	8.017969	8.110896
GO:CC	GO:0031410	cytoplasmic vesicle	0.047040313	43	301	NM_000700,XM_011518609,XM_017014657	ANXA1	protein_coding	2.116863	243.721788	6.995496147	2.64322E-12	6.53206E-11	7.725689	7.650034	7.671678	8.068359	8.017969	8.110896
GO:BP	GO:0051249	regulation of lymphocyte activation	0.047436544	13	301	NM_000700,XM_011518609,XM_017014657	ANXA1	protein_coding	2.116863	243.721788	6.995496147	2.64322E-12	6.53206E-11	7.725689	7.650034	7.671678	8.068359	8.017969	8.110896
GO:CC	GO:0097708	intracellular vesicle	0.047446449	43	301	NM_000700,XM_011518609,XM_017014657	ANXA1	protein_coding	2.116863	243.721788	6.995496147	2.64322E-12	6.53206E-11	7.725689	7.650034	7.671678	8.068359	8.017969	8.110896
GO:BP	GO:0001516	prostaglandin biosynthetic process	0.047464597	3	301	NM_000700,XM_011518609,XM_017014657	ANXA1	protein_coding	2.116863	243.721788	6.995496147	2.64322E-12	6.53206E-11	7.725689	7.650034	7.671678	8.068359	8.017969	8.110896
GO:BP	GO:0046457	prostanoid biosynthetic process	0.047464597	3	301	NM_000700,XM_011518609,XM_017014657	ANXA1	protein_coding	2.116863	243.721788	6.995496147	2.64322E-12	6.53206E-11	7.725689	7.650034	7.671678	8.068359	8.017969	8.110896
GO:BP	GO:0048871	multicellular organismal-level homeostasis	0.047992894	18	301	NM_000700,XM_011518609,XM_017014657	ANXA1	protein_coding	2.116863	243.721788	6.995496147	2.64322E-12	6.53206E-11	7.725689	7.650034	7.671678	8.068359	8.017969	8.110896
GO:BP	GO:0051179	localization	0.048286461	80	301	NM_000700,XM_011518609,XM_017014657	ANXA1	protein_coding	2.116863	243.721788	6.995496147	2.64322E-12	6.53206E-11	7.725689	7.650034	7.671678	8.068359	8.017969	8.110896
GO:BP	GO:2001280	positive regulation of unsaturated fatty acid biosynthetic process	0.048286461	2	301	NM_000700,XM_011518609,XM_017014657	ANXA1	protein_coding	2.116863	243.721788	6.995496147	2.64322E-12	6.53206E-11	7.725689	7.650034	7.671678	8.068359	8.017969	8.110896
GO:BP	GO:0012501	programmed cell death	0.04836223	35	301	NM_000700,XM_011518609,XM_017014657	ANXA1	protein_coding	2.116863	243.721788	6.995496147	2.64322E-12	6.53206E-11	7.725689	7.650034	7.671678	8.068359	8.017969	8.110896
GO:BP	GO:0002694	regulation of leukocyte activation	0.04836223	14	301	NM_000700,XM_011518609,XM_017014657	ANXA1	protein_coding	2.116863	243.721788	6.995496147	2.64322E-12	6.53206E-11	7.725689	7.650034	7.671678	8.068359	8.017969	8.110896
GO:BP	GO:0040007	growth	0.048537119	20	301	NM_000700,XM_011518609,XM_017014657	ANXA1	protein_coding	2.116863	243.721788	6.995496147	2.64322E-12	6.53206E-11	7.725689	7.650034	7.671678	8.068359	8.017969	8.110896
GO:BP	GO:0006915	apoptotic process	0.048697432	34	301	NM_000700,XM_011518609,XM_017014657	ANXA1	protein_coding	2.116863	243.721788	6.995496147	2.64322E-12	6.53206E-11	7.725689	7.650034	7.671678	8.068359	8.017969	8.110896
GO:BP	GO:0071702	organic substance transport	0.04914244	40	301	NM_000700,XM_011518609,XM_017014657	ANXA1	protein_coding	2.116863	243.721788	6.995496147	2.64322E-12	6.53206E-11	7.725689	7.650034	7.671678	8.068359	8.017969	8.110896
GO:BP	GO:0008219	cell death	0.04914244	35	301	NM_000700,XM_011518609,XM_017014657	ANXA1	protein_coding	2.116863	243.721788	6.995496147	2.64322E-12	6.53206E-11	7.725689	7.650034	7.671678	8.068359	8.017969	8.110896
GO:BP	GO:0010565	regulation of cellular ketone metabolic process	0.04914244	6	301	NM_000700,XM_011518609,XM_017014657	ANXA1	protein_coding	2.116863	243.721788	6.995496147	2.64322E-12	6.53206E-11	7.725689	7.650034	7.671678	8.068359	8.017969	8.110896
GO:BP	GO:0032787	monocarboxylic acid metabolic process	0.052041293	15	301	NM_000700,XM_011518609,XM_017014657	ANXA1	protein_coding	2.116863	243.721788	6.995496147	2.64322E-12	6.53206E-11	7.725689	7.650034	7.671678	8.068359	8.017969	8.110896
GO:BP	GO:0050777	negative regulation of immune response	0.055564041	7	301	NM_000700,XM_011518609,XM_017014657	ANXA1	protein_coding	2.116863	243.721788	6.995496147	2.64322E-12	6.53206E-11	7.725689	7.650034	7.671678	8.068359	8.017969	8.110896
GO:BP	GO:0031392	regulation of prostaglandin biosynthetic process	0.055564041	2	301	NM_000700,XM_011518609,XM_017014657	ANXA1	protein_coding	2.116863	243.721788	6.995496147	2.64322E-12	6.53206E-11	7.725689	7.650034	7.671678	8.068359	8.017969	8.110896
GO:BP	GO:0043067	regulation of programmed cell death	0.055653709	28	301	NM_000700,XM_011518609,XM_017014657	ANXA1	protein_coding	2.116863	243.721788	6.995496147	2.64322E-12	6.53206E-11	7.725689	7.650034	7.671678	8.068359	8.017969	8.110896
GO:BP	GO:1903963	arachidonate transport	0.055786945	3	301	NM_000700,XM_011518609,XM_017014657	ANXA1	protein_coding	2.116863	243.721788	6.995496147	2.64322E-12	6.53206E-11	7.725689	7.650034	7.671678	8.068359	8.017969	8.110896
GO:BP	GO:0050482	arachidonic acid secretion	0.055786945	3	301	NM_000700,XM_011518609,XM_017014657	ANXA1	protein_coding	2.116863	243.721788	6.995496147	2.64322E-12	6.53206E-11	7.725689	7.650034	7.671678	8.068359	8.017969	8.110896
GO:BP	GO:0140352	export from cell	0.056837515	19	301	NM_000700,XM_011518609,XM_017014657	ANXA1	protein_coding	2.116863	243.721788	6.995496147	2.64322E-12	6.53206E-11	7.725689	7.650034	7.671678	8.068359	8.017969	8.110896
GO:BP	GO:0035924	cellular response to vascular endothelial growth factor stimulus	0.058480222	4	301	NM_000700,XM_011518609,XM_017014657	ANXA1	protein_coding	2.116863	243.721788	6.995496147	2.64322E-12	6.53206E-11	7.725689	7.650034	7.671678	8.068359	8.017969	8.110896
GO:BP	GO:0007159	leukocyte cell-cell adhesion	0.058827857	11	301	NM_000700,XM_011518609,XM_017014657	ANXA1	protein_coding	2.116863	243.721788	6.995496147	2.64322E-12	6.53206E-11	7.725689	7.650034	7.671678	8.068359	8.017969	8.110896
GO:BP	GO:0019752	carboxylic acid metabolic process	0.059330081	19	301	NM_000700,XM_011518609,XM_017014657	ANXA1	protein_coding	2.116863	243.721788	6.995496147	2.64322E-12	6.53206E-11	7.725689	7.650034	7.671678	8.068359	8.017969	8.110896
GO:BP	GO:0034599	cellular response to oxidative stress	0.059847289	8	301	NM_000700,XM_011518609,XM_017014657	ANXA1	protein_coding	2.116863	243.721788	6.995496147	2.64322E-12	6.53206E-11	7.725689	7.650034	7.671678	8.068359	8.017969	8.110896
GO:CC	GO:0030659	cytoplasmic vesicle membrane	0.062440846	24	301	NM_000700,XM_011518609,XM_017014657	ANXA1	protein_coding	2.116863	243.721788	6.995496147	2.64322E-12	6.53206E-11	7.725689	7.650034	7.671678	8.068359	8.017969	8.110896
GO:BP	GO:0010595	positive regulation of endothelial cell migration	0.063512649	5	301	NM_000700,XM_011518609,XM_017014657	ANXA1	protein_coding	2.116863	243.721788	6.995496147	2.64322E-12	6.53206E-11	7.725689	7.650034	7.671678	8.068359	8.017969	8.110896
GO:BP	GO:0002696	positive regulation of leukocyte activation	0.064387401	10	301	NM_000700,XM_011518609,XM_017014657	ANXA1	protein_coding	2.116863	243.721788	6.995496147	2.64322E-12	6.53206E-11	7.725689	7.650034	7.671678	8.068359	8.017969	8.110896
GO:BP	GO:0010634	positive regulation of epithelial cell migration	0.065730423	6	301	NM_000700,XM_011518609,XM_017014657	ANXA1	protein_coding	2.116863	243.721788	6.995496147	2.64322E-12	6.53206E-11	7.725689	7.650034	7.671678	8.068359	8.017969	8.110896
GO:BP	GO:0042981	regulation of apoptotic process	0.065730423	27	301	NM_000700,XM_011518609,XM_017014657	ANXA1	protein_coding	2.116863	243.721788	6.995496147	2.64322E-12	6.53206E-11	7.725689	7.650034	7.671678	8.068359	8.017969	8.110896
GO:BP	GO:0010035	response to inorganic substance	0.065730423	13	301	NM_000700,XM_011518609,XM_017014657	ANXA1	protein_coding	2.116863	243.721788	6.995496147	2.64322E-12	6.53206E-11	7.725689	7.650034	7.671678	8.068359	8.017969	8.110896
GO:CC	GO:0045178	basal part of cell	0.066040634	9	301	NM_000700,XM_011518609,XM_017014657	ANXA1	protein_coding	2.116863	243.721788	6.995496147	2.64322E-12	6.53206E-11	7.725689	7.650034	7.671678	8.068359	8.017969	8.110896
GO:CC	GO:0012506	vesicle membrane	0.066040634	24	301	NM_000700,XM_011518609,XM_017014657	ANXA1	protein_coding	2.116863	243.721788	6.995496147	2.64322E-12	6.53206E-11	7.725689	7.650034	7.671678	8.068359	8.017969	8.110896
GO:BP	GO:0051234	establishment of localization	0.067333976	71	301	NM_000700,XM_011518609,XM_017014657	ANXA1	protein_coding	2.116863	243.721788	6.995496147	2.64322E-12	6.53206E-11	7.725689	7.650034	7.671678	8.068359	8.017969	8.110896
GO:BP	GO:0002684	positive regulation of immune system process	0.069585174	21	301	NM_000700,XM_011518609,XM_017014657	ANXA1	protein_coding	2.116863	243.721788	6.995496147	2.64322E-12	6.53206E-11	7.725689	7.650034	7.671678	8.068359	8.017969	8.110896
GO:BP	GO:0045785	positive regulation of cell adhesion	0.070519801	12	301	NM_000700,XM_011518609,XM_017014657	ANXA1	protein_coding	2.116863	243.721788	6.995496147	2.64322E-12	6.53206E-11	7.725689	7.650034	7.671678	8.068359	8.017969	8.110896
GO:BP	GO:0022407	regulation of cell-cell adhesion	0.070519801	12	301	NM_000700,XM_011518609,XM_017014657	ANXA1	protein_coding	2.116863	243.721788	6.995496147	2.64322E-12	6.53206E-11	7.725689	7.650034	7.671678	8.068359	8.017969	8.110896
GO:BP	GO:0043436	oxoacid metabolic process	0.070519801	19	301	NM_000700,XM_011518609,XM_017014657	ANXA1	protein_coding	2.116863	243.721788	6.995496147	2.64322E-12	6.53206E-11	7.725689	7.650034	7.671678	8.068359	8.017969	8.110896
GO:BP	GO:2001279	regulation of unsaturated fatty acid biosynthetic process	0.071796663	2	301	NM_000700,XM_011518609,XM_017014657	ANXA1	protein_coding	2.116863	243.721788	6.995496147	2.64322E-12	6.53206E-11	7.725689	7.650034	7.671678	8.068359	8.017969	8.110896
GO:BP	GO:0031960	response to corticosteroid	0.07218407	6	301	NM_000700,XM_011518609,XM_017014657	ANXA1	protein_coding	2.116863	243.721788	6.995496147	2.64322E-12	6.53206E-11	7.725689	7.650034	7.671678	8.068359	8.017969	8.110896
GO:BP	GO:0030335	positive regulation of cell migration	0.072752345	13	301	NM_000700,XM_011518609,XM_017014657	ANXA1	protein_coding	2.116863	243.721788	6.995496147	2.64322E-12	6.53206E-11	7.725689	7.650034	7.671678	8.068359	8.017969	8.110896
GO:BP	GO:0030217	T cell differentiation	0.073253572	9	301	NM_000700,XM_011518609,XM_017014657	ANXA1	protein_coding	2.116863	243.721788	6.995496147	2.64322E-12	6.53206E-11	7.725689	7.650034	7.671678	8.068359	8.017969	8.110896
GO:BP	GO:0006082	organic acid metabolic process	0.073679996	19	301	NM_000700,XM_011518609,XM_017014657	ANXA1	protein_coding	2.116863	243.721788	6.995496147	2.64322E-12	6.53206E-11	7.725689	7.650034	7.671678	8.068359	8.017969	8.110896
GO:BP	GO:0010557	positive regulation of macromolecule biosynthetic process	0.076310952	42	301	NM_000700,XM_011518609,XM_017014657	ANXA1	protein_coding	2.116863	243.721788	6.995496147	2.64322E-12	6.53206E-11	7.725689	7.650034	7.671678	8.068359	8.017969	8.110896
GO:BP	GO:0009314	response to radiation	0.079525354	11	301	NM_000700,XM_011518609,XM_017014657	ANXA1	protein_coding	2.116863	243.721788	6.995496147	2.64322E-12	6.53206E-11	7.725689	7.650034	7.671678	8.068359	8.017969	8.110896
GO:BP	GO:1903707	negative regulation of hemopoiesis	0.082217409	5	301	NM_000700,XM_011518609,XM_017014657	ANXA1	protein_coding	2.116863	243.721788	6.995496147	2.64322E-12	6.53206E-11	7.725689	7.650034	7.671678	8.068359	8.017969	8.110896
GO:BP	GO:0002376	immune system process	0.082217409	44	301	NM_000700,XM_011518609,XM_017014657	ANXA1	protein_coding	2.116863	243.721788	6.995496147	2.64322E-12	6.53206E-11	7.725689	7.650034	7.671678	8.068359	8.017969	8.110896
GO:BP	GO:0098609	cell-cell adhesion	0.08293518	19	301	NM_000700,XM_011518609,XM_017014657	ANXA1	protein_coding	2.116863	243.721788	6.995496147	2.64322E-12	6.53206E-11	7.725689	7.650034	7.671678	8.068359	8.017969	8.110896
GO:BP	GO:0050776	regulation of immune response	0.08293518	18	301	NM_000700,XM_011518609,XM_017014657	ANXA1	protein_coding	2.116863	243.721788	6.995496147	2.64322E-12	6.53206E-11	7.725689	7.650034	7.671678	8.068359	8.017969	8.110896
GO:BP	GO:1903039	positive regulation of leukocyte cell-cell adhesion	0.08293518	8	301	NM_000700,XM_011518609,XM_017014657	ANXA1	protein_coding	2.116863	243.721788	6.995496147	2.64322E-12	6.53206E-11	7.725689	7.650034	7.671678	8.068359	8.017969	8.110896
GO:BP	GO:0051251	positive regulation of lymphocyte activation	0.08293518	9	301	NM_000700,XM_011518609,XM_017014657	ANXA1	protein_coding	2.116863	243.721788	6.995496147	2.64322E-12	6.53206E-11	7.725689	7.650034	7.671678	8.068359	8.017969	8.110896
GO:BP	GO:0042110	T cell activation	0.08293518	13	301	NM_000700,XM_011518609,XM_017014657	ANXA1	protein_coding	2.116863	243.721788	6.995496147	2.64322E-12	6.53206E-11	7.725689	7.650034	7.671678	8.068359	8.017969	8.110896
GO:BP	GO:0009611	response to wounding	0.08293518	13	301	NM_000700,XM_011518609,XM_017014657	ANXA1	protein_coding	2.116863	243.721788	6.995496147	2.64322E-12	6.53206E-11	7.725689	7.650034	7.671678	8.068359	8.017969	8.110896
GO:BP	GO:0044281	small molecule metabolic process	0.08293518	31	301	NM_000700,XM_011518609,XM_017014657	ANXA1	protein_coding	2.116863	243.721788	6.995496147	2.64322E-12	6.53206E-11	7.725689	7.650034	7.671678	8.068359	8.017969	8.110896
GO:BP	GO:0045619	regulation of lymphocyte differentiation	0.08293518	7	301	NM_000700,XM_011518609,XM_017014657	ANXA1	protein_coding	2.116863	243.721788	6.995496147	2.64322E-12	6.53206E-11	7.725689	7.650034	7.671678	8.068359	8.017969	8.110896
GO:BP	GO:0045582	positive regulation of T cell differentiation	0.08293518	5	301	NM_000700,XM_011518609,XM_017014657	ANXA1	protein_coding	2.116863	243.721788	6.995496147	2.64322E-12	6.53206E-11	7.725689	7.650034	7.671678	8.068359	8.017969	8.110896
GO:BP	GO:0015908	fatty acid transport	0.08293518	5	301	NM_000700,XM_011518609,XM_017014657	ANXA1	protein_coding	2.116863	243.721788	6.995496147	2.64322E-12	6.53206E-11	7.725689	7.650034	7.671678	8.068359	8.017969	8.110896
GO:BP	GO:0002683	negative regulation of immune system process	0.08293518	12	301	NM_000700,XM_011518609,XM_017014657	ANXA1	protein_coding	2.116863	243.721788	6.995496147	2.64322E-12	6.53206E-11	7.725689	7.650034	7.671678	8.068359	8.017969	8.110896
GO:BP	GO:2000147	positive regulation of cell motility	0.084821092	13	301	NM_000700,XM_011518609,XM_017014657	ANXA1	protein_coding	2.116863	243.721788	6.995496147	2.64322E-12	6.53206E-11	7.725689	7.650034	7.671678	8.068359	8.017969	8.110896
GO:BP	GO:0071310	cellular response to organic substance	0.085729575	33	301	NM_000700,XM_011518609,XM_017014657	ANXA1	protein_coding	2.116863	243.721788	6.995496147	2.64322E-12	6.53206E-11	7.725689	7.650034	7.671678	8.068359	8.017969	8.110896
GO:BP	GO:0070365	hepatocyte differentiation	0.08644778	2	301	NM_000700,XM_011518609,XM_017014657	ANXA1	protein_coding	2.116863	243.721788	6.995496147	2.64322E-12	6.53206E-11	7.725689	7.650034	7.671678	8.068359	8.017969	8.110896
GO:BP	GO:0045834	positive regulation of lipid metabolic process	0.086798268	5	301	NM_000700,XM_011518609,XM_017014657	ANXA1	protein_coding	2.116863	243.721788	6.995496147	2.64322E-12	6.53206E-11	7.725689	7.650034	7.671678	8.068359	8.017969	8.110896
GO:BP	GO:0014070	response to organic cyclic compound	0.092387177	18	301	NM_000700,XM_011518609,XM_017014657	ANXA1	protein_coding	2.116863	243.721788	6.995496147	2.64322E-12	6.53206E-11	7.725689	7.650034	7.671678	8.068359	8.017969	8.110896
GO:BP	GO:0006979	response to oxidative stress	0.093684357	10	301	NM_000700,XM_011518609,XM_017014657	ANXA1	protein_coding	2.116863	243.721788	6.995496147	2.64322E-12	6.53206E-11	7.725689	7.650034	7.671678	8.068359	8.017969	8.110896
GO:BP	GO:0031328	positive regulation of cellular biosynthetic process	0.09814711	42	301	NM_000700,XM_011518609,XM_017014657	ANXA1	protein_coding	2.116863	243.721788	6.995496147	2.64322E-12	6.53206E-11	7.725689	7.650034	7.671678	8.068359	8.017969	8.110896
GO:BP	GO:0040017	positive regulation of locomotion	0.099282546	13	301	NM_000700,XM_011518609,XM_017014657	ANXA1	protein_coding	2.116863	243.721788	6.995496147	2.64322E-12	6.53206E-11	7.725689	7.650034	7.671678	8.068359	8.017969	8.110896
GO:BP	GO:0009891	positive regulation of biosynthetic process	0.107407136	42	301	NM_000700,XM_011518609,XM_017014657	ANXA1	protein_coding	2.116863	243.721788	6.995496147	2.64322E-12	6.53206E-11	7.725689	7.650034	7.671678	8.068359	8.017969	8.110896
GO:CC	GO:0098588	bounding membrane of organelle	0.108574376	36	301	NM_000700,XM_011518609,XM_017014657	ANXA1	protein_coding	2.116863	243.721788	6.995496147	2.64322E-12	6.53206E-11	7.725689	7.650034	7.671678	8.068359	8.017969	8.110896
GO:CC	GO:0009925	basal plasma membrane	0.108574376	8	301	NM_000700,XM_011518609,XM_017014657	ANXA1	protein_coding	2.116863	243.721788	6.995496147	2.64322E-12	6.53206E-11	7.725689	7.650034	7.671678	8.068359	8.017969	8.110896
GO:BP	GO:0006952	defense response	0.109137471	30	301	NM_000700,XM_011518609,XM_017014657	ANXA1	protein_coding	2.116863	243.721788	6.995496147	2.64322E-12	6.53206E-11	7.725689	7.650034	7.671678	8.068359	8.017969	8.110896
GO:BP	GO:0045580	regulation of T cell differentiation	0.109842492	6	301	NM_000700,XM_011518609,XM_017014657	ANXA1	protein_coding	2.116863	243.721788	6.995496147	2.64322E-12	6.53206E-11	7.725689	7.650034	7.671678	8.068359	8.017969	8.110896
GO:BP	GO:0006636	unsaturated fatty acid biosynthetic process	0.109842492	3	301	NM_000700,XM_011518609,XM_017014657	ANXA1	protein_coding	2.116863	243.721788	6.995496147	2.64322E-12	6.53206E-11	7.725689	7.650034	7.671678	8.068359	8.017969	8.110896
GO:BP	GO:0006693	prostaglandin metabolic process	0.109842492	3	301	NM_000700,XM_011518609,XM_017014657	ANXA1	protein_coding	2.116863	243.721788	6.995496147	2.64322E-12	6.53206E-11	7.725689	7.650034	7.671678	8.068359	8.017969	8.110896
GO:BP	GO:0050670	regulation of lymphocyte proliferation	0.113647538	7	301	NM_000700,XM_011518609,XM_017014657	ANXA1	protein_coding	2.116863	243.721788	6.995496147	2.64322E-12	6.53206E-11	7.725689	7.650034	7.671678	8.068359	8.017969	8.110896
GO:BP	GO:0006692	prostanoid metabolic process	0.113647538	3	301	NM_000700,XM_011518609,XM_017014657	ANXA1	protein_coding	2.116863	243.721788	6.995496147	2.64322E-12	6.53206E-11	7.725689	7.650034	7.671678	8.068359	8.017969	8.110896
GO:BP	GO:0009607	response to biotic stimulus	0.118184072	27	301	NM_000700,XM_011518609,XM_017014657	ANXA1	protein_coding	2.116863	243.721788	6.995496147	2.64322E-12	6.53206E-11	7.725689	7.650034	7.671678	8.068359	8.017969	8.110896
GO:BP	GO:0006950	response to stress	0.119955332	56	301	NM_000700,XM_011518609,XM_017014657	ANXA1	protein_coding	2.116863	243.721788	6.995496147	2.64322E-12	6.53206E-11	7.725689	7.650034	7.671678	8.068359	8.017969	8.110896
GO:BP	GO:0032944	regulation of mononuclear cell proliferation	0.120239437	7	301	NM_000700,XM_011518609,XM_017014657	ANXA1	protein_coding	2.116863	243.721788	6.995496147	2.64322E-12	6.53206E-11	7.725689	7.650034	7.671678	8.068359	8.017969	8.110896
GO:BP	GO:0051046	regulation of secretion	0.125299687	13	301	NM_000700,XM_011518609,XM_017014657	ANXA1	protein_coding	2.116863	243.721788	6.995496147	2.64322E-12	6.53206E-11	7.725689	7.650034	7.671678	8.068359	8.017969	8.110896
GO:BP	GO:0035270	endocrine system development	0.125299687	5	301	NM_000700,XM_011518609,XM_017014657	ANXA1	protein_coding	2.116863	243.721788	6.995496147	2.64322E-12	6.53206E-11	7.725689	7.650034	7.671678	8.068359	8.017969	8.110896
GO:BP	GO:0019217	regulation of fatty acid metabolic process	0.125299687	4	301	NM_000700,XM_011518609,XM_017014657	ANXA1	protein_coding	2.116863	243.721788	6.995496147	2.64322E-12	6.53206E-11	7.725689	7.650034	7.671678	8.068359	8.017969	8.110896
GO:BP	GO:0050870	positive regulation of T cell activation	0.125299687	7	301	NM_000700,XM_011518609,XM_017014657	ANXA1	protein_coding	2.116863	243.721788	6.995496147	2.64322E-12	6.53206E-11	7.725689	7.650034	7.671678	8.068359	8.017969	8.110896
GO:BP	GO:0023061	signal release	0.126154476	11	301	NM_000700,XM_011518609,XM_017014657	ANXA1	protein_coding	2.116863	243.721788	6.995496147	2.64322E-12	6.53206E-11	7.725689	7.650034	7.671678	8.068359	8.017969	8.110896
GO:BP	GO:0046651	lymphocyte proliferation	0.126154476	8	301	NM_000700,XM_011518609,XM_017014657	ANXA1	protein_coding	2.116863	243.721788	6.995496147	2.64322E-12	6.53206E-11	7.725689	7.650034	7.671678	8.068359	8.017969	8.110896
GO:CC	GO:0031901	early endosome membrane	0.127687564	6	301	NM_000700,XM_011518609,XM_017014657	ANXA1	protein_coding	2.116863	243.721788	6.995496147	2.64322E-12	6.53206E-11	7.725689	7.650034	7.671678	8.068359	8.017969	8.110896
GO:BP	GO:1901564	organonitrogen compound metabolic process	0.127892917	81	301	NM_000700,XM_011518609,XM_017014657	ANXA1	protein_coding	2.116863	243.721788	6.995496147	2.64322E-12	6.53206E-11	7.725689	7.650034	7.671678	8.068359	8.017969	8.110896
GO:BP	GO:0032940	secretion by cell	0.128312159	16	301	NM_000700,XM_011518609,XM_017014657	ANXA1	protein_coding	2.116863	243.721788	6.995496147	2.64322E-12	6.53206E-11	7.725689	7.650034	7.671678	8.068359	8.017969	8.110896
GO:CC	GO:0016323	basolateral plasma membrane	0.128673683	7	301	NM_000700,XM_011518609,XM_017014657	ANXA1	protein_coding	2.116863	243.721788	6.995496147	2.64322E-12	6.53206E-11	7.725689	7.650034	7.671678	8.068359	8.017969	8.110896
GO:BP	GO:0051707	response to other organism	0.129431545	26	301	NM_000700,XM_011518609,XM_017014657	ANXA1	protein_coding	2.116863	243.721788	6.995496147	2.64322E-12	6.53206E-11	7.725689	7.650034	7.671678	8.068359	8.017969	8.110896
GO:BP	GO:0006954	inflammatory response	0.129917168	16	301	NM_000700,XM_011518609,XM_017014657	ANXA1	protein_coding	2.116863	243.721788	6.995496147	2.64322E-12	6.53206E-11	7.725689	7.650034	7.671678	8.068359	8.017969	8.110896
GO:BP	GO:0001889	liver development	0.131433201	5	301	NM_000700,XM_011518609,XM_017014657	ANXA1	protein_coding	2.116863	243.721788	6.995496147	2.64322E-12	6.53206E-11	7.725689	7.650034	7.671678	8.068359	8.017969	8.110896
GO:BP	GO:0043207	response to external biotic stimulus	0.131433201	26	301	NM_000700,XM_011518609,XM_017014657	ANXA1	protein_coding	2.116863	243.721788	6.995496147	2.64322E-12	6.53206E-11	7.725689	7.650034	7.671678	8.068359	8.017969	8.110896
GO:BP	GO:0045723	positive regulation of fatty acid biosynthetic process	0.132371247	2	301	NM_000700,XM_011518609,XM_017014657	ANXA1	protein_coding	2.116863	243.721788	6.995496147	2.64322E-12	6.53206E-11	7.725689	7.650034	7.671678	8.068359	8.017969	8.110896
GO:BP	GO:0031099	regeneration	0.132371247	6	301	NM_000700,XM_011518609,XM_017014657	ANXA1	protein_coding	2.116863	243.721788	6.995496147	2.64322E-12	6.53206E-11	7.725689	7.650034	7.671678	8.068359	8.017969	8.110896
GO:BP	GO:1903530	regulation of secretion by cell	0.132371247	12	301	NM_000700,XM_011518609,XM_017014657	ANXA1	protein_coding	2.116863	243.721788	6.995496147	2.64322E-12	6.53206E-11	7.725689	7.650034	7.671678	8.068359	8.017969	8.110896
GO:BP	GO:0046456	icosanoid biosynthetic process	0.132371247	3	301	NM_000700,XM_011518609,XM_017014657	ANXA1	protein_coding	2.116863	243.721788	6.995496147	2.64322E-12	6.53206E-11	7.725689	7.650034	7.671678	8.068359	8.017969	8.110896
GO:BP	GO:1903531	negative regulation of secretion by cell	0.134327008	5	301	NM_000700,XM_011518609,XM_017014657	ANXA1	protein_coding	2.116863	243.721788	6.995496147	2.64322E-12	6.53206E-11	7.725689	7.650034	7.671678	8.068359	8.017969	8.110896
GO:BP	GO:0032943	mononuclear cell proliferation	0.134568993	8	301	NM_000700,XM_011518609,XM_017014657	ANXA1	protein_coding	2.116863	243.721788	6.995496147	2.64322E-12	6.53206E-11	7.725689	7.650034	7.671678	8.068359	8.017969	8.110896
GO:BP	GO:0061008	hepaticobiliary system development	0.136360132	5	301	NM_000700,XM_011518609,XM_017014657	ANXA1	protein_coding	2.116863	243.721788	6.995496147	2.64322E-12	6.53206E-11	7.725689	7.650034	7.671678	8.068359	8.017969	8.110896
GO:BP	GO:0022409	positive regulation of cell-cell adhesion	0.139347975	8	301	NM_000700,XM_011518609,XM_017014657	ANXA1	protein_coding	2.116863	243.721788	6.995496147	2.64322E-12	6.53206E-11	7.725689	7.650034	7.671678	8.068359	8.017969	8.110896
GO:MF	GO:0005102	signaling receptor binding	0.140780136	30	301	NM_000700,XM_011518609,XM_017014657	ANXA1	protein_coding	2.116863	243.721788	6.995496147	2.64322E-12	6.53206E-11	7.725689	7.650034	7.671678	8.068359	8.017969	8.110896
GO:MF	GO:0004859	phospholipase inhibitor activity	0.140780136	2	301	NM_000700,XM_011518609,XM_017014657	ANXA1	protein_coding	2.116863	243.721788	6.995496147	2.64322E-12	6.53206E-11	7.725689	7.650034	7.671678	8.068359	8.017969	8.110896
GO:BP	GO:0001816	cytokine production	0.146213966	15	301	NM_000700,XM_011518609,XM_017014657	ANXA1	protein_coding	2.116863	243.721788	6.995496147	2.64322E-12	6.53206E-11	7.725689	7.650034	7.671678	8.068359	8.017969	8.110896
GO:BP	GO:0050866	negative regulation of cell activation	0.14794243	6	301	NM_000700,XM_011518609,XM_017014657	ANXA1	protein_coding	2.116863	243.721788	6.995496147	2.64322E-12	6.53206E-11	7.725689	7.650034	7.671678	8.068359	8.017969	8.110896
GO:BP	GO:0070663	regulation of leukocyte proliferation	0.149528197	7	301	NM_000700,XM_011518609,XM_017014657	ANXA1	protein_coding	2.116863	243.721788	6.995496147	2.64322E-12	6.53206E-11	7.725689	7.650034	7.671678	8.068359	8.017969	8.110896
GO:BP	GO:0051250	negative regulation of lymphocyte activation	0.149661293	5	301	NM_000700,XM_011518609,XM_017014657	ANXA1	protein_coding	2.116863	243.721788	6.995496147	2.64322E-12	6.53206E-11	7.725689	7.650034	7.671678	8.068359	8.017969	8.110896
GO:MF	GO:0055102	lipase inhibitor activity	0.151315199	2	301	NM_000700,XM_011518609,XM_017014657	ANXA1	protein_coding	2.116863	243.721788	6.995496147	2.64322E-12	6.53206E-11	7.725689	7.650034	7.671678	8.068359	8.017969	8.110896
GO:MF	GO:0098772	molecular function regulator activity	0.151315199	36	301	NM_000700,XM_011518609,XM_017014657	ANXA1	protein_coding	2.116863	243.721788	6.995496147	2.64322E-12	6.53206E-11	7.725689	7.650034	7.671678	8.068359	8.017969	8.110896
GO:BP	GO:0010604	positive regulation of macromolecule metabolic process	0.15283119	49	301	NM_000700,XM_011518609,XM_017014657	ANXA1	protein_coding	2.116863	243.721788	6.995496147	2.64322E-12	6.53206E-11	7.725689	7.650034	7.671678	8.068359	8.017969	8.110896
GO:BP	GO:1902106	negative regulation of leukocyte differentiation	0.153240466	4	301	NM_000700,XM_011518609,XM_017014657	ANXA1	protein_coding	2.116863	243.721788	6.995496147	2.64322E-12	6.53206E-11	7.725689	7.650034	7.671678	8.068359	8.017969	8.110896
GO:BP	GO:0033559	unsaturated fatty acid metabolic process	0.156789632	4	301	NM_000700,XM_011518609,XM_017014657	ANXA1	protein_coding	2.116863	243.721788	6.995496147	2.64322E-12	6.53206E-11	7.725689	7.650034	7.671678	8.068359	8.017969	8.110896
GO:MF	GO:0005544	calcium-dependent phospholipid binding	0.16039511	3	301	NM_000700,XM_011518609,XM_017014657	ANXA1	protein_coding	2.116863	243.721788	6.995496147	2.64322E-12	6.53206E-11	7.725689	7.650034	7.671678	8.068359	8.017969	8.110896
GO:BP	GO:0043066	negative regulation of apoptotic process	0.164489705	16	301	NM_000700,XM_011518609,XM_017014657	ANXA1	protein_coding	2.116863	243.721788	6.995496147	2.64322E-12	6.53206E-11	7.725689	7.650034	7.671678	8.068359	8.017969	8.110896
GO:BP	GO:0018149	peptide cross-linking	0.164693842	2	301	NM_000700,XM_011518609,XM_017014657	ANXA1	protein_coding	2.116863	243.721788	6.995496147	2.64322E-12	6.53206E-11	7.725689	7.650034	7.671678	8.068359	8.017969	8.110896
GO:BP	GO:0042180	cellular ketone metabolic process	0.165668301	6	301	NM_000700,XM_011518609,XM_017014657	ANXA1	protein_coding	2.116863	243.721788	6.995496147	2.64322E-12	6.53206E-11	7.725689	7.650034	7.671678	8.068359	8.017969	8.110896
GO:BP	GO:0015909	long-chain fatty acid transport	0.168780318	3	301	NM_000700,XM_011518609,XM_017014657	ANXA1	protein_coding	2.116863	243.721788	6.995496147	2.64322E-12	6.53206E-11	7.725689	7.650034	7.671678	8.068359	8.017969	8.110896
GO:BP	GO:0007162	negative regulation of cell adhesion	0.168780318	7	301	NM_000700,XM_011518609,XM_017014657	ANXA1	protein_coding	2.116863	243.721788	6.995496147	2.64322E-12	6.53206E-11	7.725689	7.650034	7.671678	8.068359	8.017969	8.110896
GO:BP	GO:0051048	negative regulation of secretion	0.168780318	5	301	NM_000700,XM_011518609,XM_017014657	ANXA1	protein_coding	2.116863	243.721788	6.995496147	2.64322E-12	6.53206E-11	7.725689	7.650034	7.671678	8.068359	8.017969	8.110896
GO:BP	GO:0046903	secretion	0.168780318	17	301	NM_000700,XM_011518609,XM_017014657	ANXA1	protein_coding	2.116863	243.721788	6.995496147	2.64322E-12	6.53206E-11	7.725689	7.650034	7.671678	8.068359	8.017969	8.110896
GO:BP	GO:0010817	regulation of hormone levels	0.168780318	11	301	NM_000700,XM_011518609,XM_017014657	ANXA1	protein_coding	2.116863	243.721788	6.995496147	2.64322E-12	6.53206E-11	7.725689	7.650034	7.671678	8.068359	8.017969	8.110896
GO:BP	GO:0014839	myoblast migration involved in skeletal muscle regeneration	0.168780318	1	301	NM_000700,XM_011518609,XM_017014657	ANXA1	protein_coding	2.116863	243.721788	6.995496147	2.64322E-12	6.53206E-11	7.725689	7.650034	7.671678	8.068359	8.017969	8.110896
GO:BP	GO:0070661	leukocyte proliferation	0.168780318	8	301	NM_000700,XM_011518609,XM_017014657	ANXA1	protein_coding	2.116863	243.721788	6.995496147	2.64322E-12	6.53206E-11	7.725689	7.650034	7.671678	8.068359	8.017969	8.110896
GO:BP	GO:0009893	positive regulation of metabolic process	0.168780318	52	301	NM_000700,XM_011518609,XM_017014657	ANXA1	protein_coding	2.116863	243.721788	6.995496147	2.64322E-12	6.53206E-11	7.725689	7.650034	7.671678	8.068359	8.017969	8.110896
GO:BP	GO:0080134	regulation of response to stress	0.169013558	22	301	NM_000700,XM_011518609,XM_017014657	ANXA1	protein_coding	2.116863	243.721788	6.995496147	2.64322E-12	6.53206E-11	7.725689	7.650034	7.671678	8.068359	8.017969	8.110896
GO:BP	GO:0044419	biological process involved in interspecies interaction between organisms	0.171469476	27	301	NM_000700,XM_011518609,XM_017014657	ANXA1	protein_coding	2.116863	243.721788	6.995496147	2.64322E-12	6.53206E-11	7.725689	7.650034	7.671678	8.068359	8.017969	8.110896
GO:BP	GO:0006690	icosanoid metabolic process	0.172746623	4	301	NM_000700,XM_011518609,XM_017014657	ANXA1	protein_coding	2.116863	243.721788	6.995496147	2.64322E-12	6.53206E-11	7.725689	7.650034	7.671678	8.068359	8.017969	8.110896
GO:BP	GO:0043069	negative regulation of programmed cell death	0.177824161	16	301	NM_000700,XM_011518609,XM_017014657	ANXA1	protein_coding	2.116863	243.721788	6.995496147	2.64322E-12	6.53206E-11	7.725689	7.650034	7.671678	8.068359	8.017969	8.110896
GO:BP	GO:0001819	positive regulation of cytokine production	0.181141398	10	301	NM_000700,XM_011518609,XM_017014657	ANXA1	protein_coding	2.116863	243.721788	6.995496147	2.64322E-12	6.53206E-11	7.725689	7.650034	7.671678	8.068359	8.017969	8.110896
GO:BP	GO:0002825	regulation of T-helper 1 type immune response	0.183144129	2	301	NM_000700,XM_011518609,XM_017014657	ANXA1	protein_coding	2.116863	243.721788	6.995496147	2.64322E-12	6.53206E-11	7.725689	7.650034	7.671678	8.068359	8.017969	8.110896
GO:BP	GO:0042060	wound healing	0.183144129	9	301	NM_000700,XM_011518609,XM_017014657	ANXA1	protein_coding	2.116863	243.721788	6.995496147	2.64322E-12	6.53206E-11	7.725689	7.650034	7.671678	8.068359	8.017969	8.110896
GO:BP	GO:0015718	monocarboxylic acid transport	0.18616898	5	301	NM_000700,XM_011518609,XM_017014657	ANXA1	protein_coding	2.116863	243.721788	6.995496147	2.64322E-12	6.53206E-11	7.725689	7.650034	7.671678	8.068359	8.017969	8.110896
GO:MF	GO:0005515	protein binding	0.187466226	191	301	NM_000700,XM_011518609,XM_017014657	ANXA1	protein_coding	2.116863	243.721788	6.995496147	2.64322E-12	6.53206E-11	7.725689	7.650034	7.671678	8.068359	8.017969	8.110896
GO:BP	GO:0001817	regulation of cytokine production	0.18878922	14	301	NM_000700,XM_011518609,XM_017014657	ANXA1	protein_coding	2.116863	243.721788	6.995496147	2.64322E-12	6.53206E-11	7.725689	7.650034	7.671678	8.068359	8.017969	8.110896
GO:BP	GO:0031325	positive regulation of cellular metabolic process	0.18878922	47	301	NM_000700,XM_011518609,XM_017014657	ANXA1	protein_coding	2.116863	243.721788	6.995496147	2.64322E-12	6.53206E-11	7.725689	7.650034	7.671678	8.068359	8.017969	8.110896
GO:BP	GO:1903036	positive regulation of response to wounding	0.18878922	3	301	NM_000700,XM_011518609,XM_017014657	ANXA1	protein_coding	2.116863	243.721788	6.995496147	2.64322E-12	6.53206E-11	7.725689	7.650034	7.671678	8.068359	8.017969	8.110896
GO:BP	GO:0050868	negative regulation of T cell activation	0.18878922	4	301	NM_000700,XM_011518609,XM_017014657	ANXA1	protein_coding	2.116863	243.721788	6.995496147	2.64322E-12	6.53206E-11	7.725689	7.650034	7.671678	8.068359	8.017969	8.110896
GO:BP	GO:0045629	negative regulation of T-helper 2 cell differentiation	0.188955482	1	301	NM_000700,XM_011518609,XM_017014657	ANXA1	protein_coding	2.116863	243.721788	6.995496147	2.64322E-12	6.53206E-11	7.725689	7.650034	7.671678	8.068359	8.017969	8.110896
GO:BP	GO:0033031	positive regulation of neutrophil apoptotic process	0.188955482	1	301	NM_000700,XM_011518609,XM_017014657	ANXA1	protein_coding	2.116863	243.721788	6.995496147	2.64322E-12	6.53206E-11	7.725689	7.650034	7.671678	8.068359	8.017969	8.110896
GO:BP	GO:0042129	regulation of T cell proliferation	0.188955482	5	301	NM_000700,XM_011518609,XM_017014657	ANXA1	protein_coding	2.116863	243.721788	6.995496147	2.64322E-12	6.53206E-11	7.725689	7.650034	7.671678	8.068359	8.017969	8.110896
GO:BP	GO:0006955	immune response	0.188955482	30	301	NM_000700,XM_011518609,XM_017014657	ANXA1	protein_coding	2.116863	243.721788	6.995496147	2.64322E-12	6.53206E-11	7.725689	7.650034	7.671678	8.068359	8.017969	8.110896
GO:BP	GO:0006869	lipid transport	0.189995374	9	301	NM_000700,XM_011518609,XM_017014657	ANXA1	protein_coding	2.116863	243.721788	6.995496147	2.64322E-12	6.53206E-11	7.725689	7.650034	7.671678	8.068359	8.017969	8.110896
GO:BP	GO:0002695	negative regulation of leukocyte activation	0.195927434	5	301	NM_000700,XM_011518609,XM_017014657	ANXA1	protein_coding	2.116863	243.721788	6.995496147	2.64322E-12	6.53206E-11	7.725689	7.650034	7.671678	8.068359	8.017969	8.110896
GO:BP	GO:0031016	pancreas development	0.197574756	3	301	NM_000700,XM_011518609,XM_017014657	ANXA1	protein_coding	2.116863	243.721788	6.995496147	2.64322E-12	6.53206E-11	7.725689	7.650034	7.671678	8.068359	8.017969	8.110896
GO:BP	GO:0033554	cellular response to stress	0.1982243	27	301	NM_000700,XM_011518609,XM_017014657	ANXA1	protein_coding	2.116863	243.721788	6.995496147	2.64322E-12	6.53206E-11	7.725689	7.650034	7.671678	8.068359	8.017969	8.110896
GO:BP	GO:0050778	positive regulation of immune response	0.199793462	13	301	NM_000700,XM_011518609,XM_017014657	ANXA1	protein_coding	2.116863	243.721788	6.995496147	2.64322E-12	6.53206E-11	7.725689	7.650034	7.671678	8.068359	8.017969	8.110896
GO:BP	GO:0048608	reproductive structure development	0.202317538	7	301	NM_000700,XM_011518609,XM_017014657	ANXA1	protein_coding	2.116863	243.721788	6.995496147	2.64322E-12	6.53206E-11	7.725689	7.650034	7.671678	8.068359	8.017969	8.110896
GO:BP	GO:0070555	response to interleukin-1	0.202549852	4	301	NM_000700,XM_011518609,XM_017014657	ANXA1	protein_coding	2.116863	243.721788	6.995496147	2.64322E-12	6.53206E-11	7.725689	7.650034	7.671678	8.068359	8.017969	8.110896
GO:BP	GO:0022408	negative regulation of cell-cell adhesion	0.202599344	5	301	NM_000700,XM_011518609,XM_017014657	ANXA1	protein_coding	2.116863	243.721788	6.995496147	2.64322E-12	6.53206E-11	7.725689	7.650034	7.671678	8.068359	8.017969	8.110896
GO:BP	GO:0045627	positive regulation of T-helper 1 cell differentiation	0.205424463	1	301	NM_000700,XM_011518609,XM_017014657	ANXA1	protein_coding	2.116863	243.721788	6.995496147	2.64322E-12	6.53206E-11	7.725689	7.650034	7.671678	8.068359	8.017969	8.110896
GO:BP	GO:0097350	neutrophil clearance	0.205424463	1	301	NM_000700,XM_011518609,XM_017014657	ANXA1	protein_coding	2.116863	243.721788	6.995496147	2.64322E-12	6.53206E-11	7.725689	7.650034	7.671678	8.068359	8.017969	8.110896
GO:BP	GO:0070459	prolactin secretion	0.205424463	1	301	NM_000700,XM_011518609,XM_017014657	ANXA1	protein_coding	2.116863	243.721788	6.995496147	2.64322E-12	6.53206E-11	7.725689	7.650034	7.671678	8.068359	8.017969	8.110896
GO:BP	GO:0080090	regulation of primary metabolic process	0.205424463	73	301	NM_000700,XM_011518609,XM_017014657	ANXA1	protein_coding	2.116863	243.721788	6.995496147	2.64322E-12	6.53206E-11	7.725689	7.650034	7.671678	8.068359	8.017969	8.110896
GO:BP	GO:0061458	reproductive system development	0.205424463	7	301	NM_000700,XM_011518609,XM_017014657	ANXA1	protein_coding	2.116863	243.721788	6.995496147	2.64322E-12	6.53206E-11	7.725689	7.650034	7.671678	8.068359	8.017969	8.110896
GO:BP	GO:0019538	protein metabolic process	0.205590907	65	301	NM_000700,XM_011518609,XM_017014657	ANXA1	protein_coding	2.116863	243.721788	6.995496147	2.64322E-12	6.53206E-11	7.725689	7.650034	7.671678	8.068359	8.017969	8.110896
GO:MF	GO:0019834	phospholipase A2 inhibitor activity	0.206824492	1	301	NM_000700,XM_011518609,XM_017014657	ANXA1	protein_coding	2.116863	243.721788	6.995496147	2.64322E-12	6.53206E-11	7.725689	7.650034	7.671678	8.068359	8.017969	8.110896
GO:BP	GO:1903038	negative regulation of leukocyte cell-cell adhesion	0.206843821	4	301	NM_000700,XM_011518609,XM_017014657	ANXA1	protein_coding	2.116863	243.721788	6.995496147	2.64322E-12	6.53206E-11	7.725689	7.650034	7.671678	8.068359	8.017969	8.110896
GO:BP	GO:0019222	regulation of metabolic process	0.209384953	91	301	NM_000700,XM_011518609,XM_017014657	ANXA1	protein_coding	2.116863	243.721788	6.995496147	2.64322E-12	6.53206E-11	7.725689	7.650034	7.671678	8.068359	8.017969	8.110896
GO:BP	GO:0032677	regulation of interleukin-8 production	0.209789283	3	301	NM_000700,XM_011518609,XM_017014657	ANXA1	protein_coding	2.116863	243.721788	6.995496147	2.64322E-12	6.53206E-11	7.725689	7.650034	7.671678	8.068359	8.017969	8.110896
GO:BP	GO:0032637	interleukin-8 production	0.209789283	3	301	NM_000700,XM_011518609,XM_017014657	ANXA1	protein_coding	2.116863	243.721788	6.995496147	2.64322E-12	6.53206E-11	7.725689	7.650034	7.671678	8.068359	8.017969	8.110896
GO:BP	GO:0048732	gland development	0.212481084	9	301	NM_000700,XM_011518609,XM_017014657	ANXA1	protein_coding	2.116863	243.721788	6.995496147	2.64322E-12	6.53206E-11	7.725689	7.650034	7.671678	8.068359	8.017969	8.110896
GO:BP	GO:0000302	response to reactive oxygen species	0.215402404	5	301	NM_000700,XM_011518609,XM_017014657	ANXA1	protein_coding	2.116863	243.721788	6.995496147	2.64322E-12	6.53206E-11	7.725689	7.650034	7.671678	8.068359	8.017969	8.110896
GO:BP	GO:0045923	positive regulation of fatty acid metabolic process	0.215402404	2	301	NM_000700,XM_011518609,XM_017014657	ANXA1	protein_coding	2.116863	243.721788	6.995496147	2.64322E-12	6.53206E-11	7.725689	7.650034	7.671678	8.068359	8.017969	8.110896
GO:CC	GO:0016328	lateral plasma membrane	0.216464256	3	301	NM_000700,XM_011518609,XM_017014657	ANXA1	protein_coding	2.116863	243.721788	6.995496147	2.64322E-12	6.53206E-11	7.725689	7.650034	7.671678	8.068359	8.017969	8.110896
GO:CC	GO:0110165	cellular anatomical entity	0.216464256	248	301	NM_000700,XM_011518609,XM_017014657	ANXA1	protein_coding	2.116863	243.721788	6.995496147	2.64322E-12	6.53206E-11	7.725689	7.650034	7.671678	8.068359	8.017969	8.110896
GO:CC	GO:0005769	early endosome	0.217564929	9	301	NM_000700,XM_011518609,XM_017014657	ANXA1	protein_coding	2.116863	243.721788	6.995496147	2.64322E-12	6.53206E-11	7.725689	7.650034	7.671678	8.068359	8.017969	8.110896
GO:BP	GO:0014812	muscle cell migration	0.218816165	3	301	NM_000700,XM_011518609,XM_017014657	ANXA1	protein_coding	2.116863	243.721788	6.995496147	2.64322E-12	6.53206E-11	7.725689	7.650034	7.671678	8.068359	8.017969	8.110896
GO:BP	GO:0031323	regulation of cellular metabolic process	0.219325761	85	301	NM_000700,XM_011518609,XM_017014657	ANXA1	protein_coding	2.116863	243.721788	6.995496147	2.64322E-12	6.53206E-11	7.725689	7.650034	7.671678	8.068359	8.017969	8.110896
GO:BP	GO:0046889	positive regulation of lipid biosynthetic process	0.219325761	3	301	NM_000700,XM_011518609,XM_017014657	ANXA1	protein_coding	2.116863	243.721788	6.995496147	2.64322E-12	6.53206E-11	7.725689	7.650034	7.671678	8.068359	8.017969	8.110896
GO:BP	GO:0006935	chemotaxis	0.219325761	9	301	NM_000700,XM_011518609,XM_017014657	ANXA1	protein_coding	2.116863	243.721788	6.995496147	2.64322E-12	6.53206E-11	7.725689	7.650034	7.671678	8.068359	8.017969	8.110896
GO:BP	GO:0042330	taxis	0.222254403	9	301	NM_000700,XM_011518609,XM_017014657	ANXA1	protein_coding	2.116863	243.721788	6.995496147	2.64322E-12	6.53206E-11	7.725689	7.650034	7.671678	8.068359	8.017969	8.110896
GO:BP	GO:0050671	positive regulation of lymphocyte proliferation	0.223802497	4	301	NM_000700,XM_011518609,XM_017014657	ANXA1	protein_coding	2.116863	243.721788	6.995496147	2.64322E-12	6.53206E-11	7.725689	7.650034	7.671678	8.068359	8.017969	8.110896
GO:BP	GO:0043403	skeletal muscle tissue regeneration	0.227175649	2	301	NM_000700,XM_011518609,XM_017014657	ANXA1	protein_coding	2.116863	243.721788	6.995496147	2.64322E-12	6.53206E-11	7.725689	7.650034	7.671678	8.068359	8.017969	8.110896
GO:BP	GO:0034614	cellular response to reactive oxygen species	0.229830106	4	301	NM_000700,XM_011518609,XM_017014657	ANXA1	protein_coding	2.116863	243.721788	6.995496147	2.64322E-12	6.53206E-11	7.725689	7.650034	7.671678	8.068359	8.017969	8.110896
GO:BP	GO:0071705	nitrogen compound transport	0.230243356	28	301	NM_000700,XM_011518609,XM_017014657	ANXA1	protein_coding	2.116863	243.721788	6.995496147	2.64322E-12	6.53206E-11	7.725689	7.650034	7.671678	8.068359	8.017969	8.110896
GO:BP	GO:0032946	positive regulation of mononuclear cell proliferation	0.232228334	4	301	NM_000700,XM_011518609,XM_017014657	ANXA1	protein_coding	2.116863	243.721788	6.995496147	2.64322E-12	6.53206E-11	7.725689	7.650034	7.671678	8.068359	8.017969	8.110896
GO:BP	GO:0033029	regulation of neutrophil apoptotic process	0.232228334	1	301	NM_000700,XM_011518609,XM_017014657	ANXA1	protein_coding	2.116863	243.721788	6.995496147	2.64322E-12	6.53206E-11	7.725689	7.650034	7.671678	8.068359	8.017969	8.110896
GO:BP	GO:0002285	lymphocyte activation involved in immune response	0.235630928	5	301	NM_000700,XM_011518609,XM_017014657	ANXA1	protein_coding	2.116863	243.721788	6.995496147	2.64322E-12	6.53206E-11	7.725689	7.650034	7.671678	8.068359	8.017969	8.110896
GO:BP	GO:0031347	regulation of defense response	0.237962366	13	301	NM_000700,XM_011518609,XM_017014657	ANXA1	protein_coding	2.116863	243.721788	6.995496147	2.64322E-12	6.53206E-11	7.725689	7.650034	7.671678	8.068359	8.017969	8.110896
GO:BP	GO:0046636	negative regulation of alpha-beta T cell activation	0.239422642	2	301	NM_000700,XM_011518609,XM_017014657	ANXA1	protein_coding	2.116863	243.721788	6.995496147	2.64322E-12	6.53206E-11	7.725689	7.650034	7.671678	8.068359	8.017969	8.110896
GO:BP	GO:0042098	T cell proliferation	0.244204298	5	301	NM_000700,XM_011518609,XM_017014657	ANXA1	protein_coding	2.116863	243.721788	6.995496147	2.64322E-12	6.53206E-11	7.725689	7.650034	7.671678	8.068359	8.017969	8.110896
GO:BP	GO:0010876	lipid localization	0.24482104	9	301	NM_000700,XM_011518609,XM_017014657	ANXA1	protein_coding	2.116863	243.721788	6.995496147	2.64322E-12	6.53206E-11	7.725689	7.650034	7.671678	8.068359	8.017969	8.110896
GO:BP	GO:0001781	neutrophil apoptotic process	0.245318497	1	301	NM_000700,XM_011518609,XM_017014657	ANXA1	protein_coding	2.116863	243.721788	6.995496147	2.64322E-12	6.53206E-11	7.725689	7.650034	7.671678	8.068359	8.017969	8.110896
GO:BP	GO:0031018	endocrine pancreas development	0.245318497	2	301	NM_000700,XM_011518609,XM_017014657	ANXA1	protein_coding	2.116863	243.721788	6.995496147	2.64322E-12	6.53206E-11	7.725689	7.650034	7.671678	8.068359	8.017969	8.110896
GO:BP	GO:0032101	regulation of response to external stimulus	0.245318497	17	301	NM_000700,XM_011518609,XM_017014657	ANXA1	protein_coding	2.116863	243.721788	6.995496147	2.64322E-12	6.53206E-11	7.725689	7.650034	7.671678	8.068359	8.017969	8.110896
GO:BP	GO:0034097	response to cytokine	0.24938697	15	301	NM_000700,XM_011518609,XM_017014657	ANXA1	protein_coding	2.116863	243.721788	6.995496147	2.64322E-12	6.53206E-11	7.725689	7.650034	7.671678	8.068359	8.017969	8.110896
GO:BP	GO:0045581	negative regulation of T cell differentiation	0.25659499	2	301	NM_000700,XM_011518609,XM_017014657	ANXA1	protein_coding	2.116863	243.721788	6.995496147	2.64322E-12	6.53206E-11	7.725689	7.650034	7.671678	8.068359	8.017969	8.110896
GO:BP	GO:0010556	regulation of macromolecule biosynthetic process	0.25659499	72	301	NM_000700,XM_011518609,XM_017014657	ANXA1	protein_coding	2.116863	243.721788	6.995496147	2.64322E-12	6.53206E-11	7.725689	7.650034	7.671678	8.068359	8.017969	8.110896
GO:BP	GO:0033034	positive regulation of myeloid cell apoptotic process	0.25659499	1	301	NM_000700,XM_011518609,XM_017014657	ANXA1	protein_coding	2.116863	243.721788	6.995496147	2.64322E-12	6.53206E-11	7.725689	7.650034	7.671678	8.068359	8.017969	8.110896
GO:BP	GO:0031340	positive regulation of vesicle fusion	0.25659499	1	301	NM_000700,XM_011518609,XM_017014657	ANXA1	protein_coding	2.116863	243.721788	6.995496147	2.64322E-12	6.53206E-11	7.725689	7.650034	7.671678	8.068359	8.017969	8.110896
GO:BP	GO:0042088	T-helper 1 type immune response	0.25751387	2	301	NM_000700,XM_011518609,XM_017014657	ANXA1	protein_coding	2.116863	243.721788	6.995496147	2.64322E-12	6.53206E-11	7.725689	7.650034	7.671678	8.068359	8.017969	8.110896
GO:BP	GO:0042102	positive regulation of T cell proliferation	0.259014488	3	301	NM_000700,XM_011518609,XM_017014657	ANXA1	protein_coding	2.116863	243.721788	6.995496147	2.64322E-12	6.53206E-11	7.725689	7.650034	7.671678	8.068359	8.017969	8.110896
GO:BP	GO:0060255	regulation of macromolecule metabolic process	0.262887842	83	301	NM_000700,XM_011518609,XM_017014657	ANXA1	protein_coding	2.116863	243.721788	6.995496147	2.64322E-12	6.53206E-11	7.725689	7.650034	7.671678	8.068359	8.017969	8.110896
GO:CC	GO:0042383	sarcolemma	0.263348928	4	301	NM_000700,XM_011518609,XM_017014657	ANXA1	protein_coding	2.116863	243.721788	6.995496147	2.64322E-12	6.53206E-11	7.725689	7.650034	7.671678	8.068359	8.017969	8.110896
GO:BP	GO:0070665	positive regulation of leukocyte proliferation	0.264798568	4	301	NM_000700,XM_011518609,XM_017014657	ANXA1	protein_coding	2.116863	243.721788	6.995496147	2.64322E-12	6.53206E-11	7.725689	7.650034	7.671678	8.068359	8.017969	8.110896
GO:BP	GO:0045625	regulation of T-helper 1 cell differentiation	0.266286753	1	301	NM_000700,XM_011518609,XM_017014657	ANXA1	protein_coding	2.116863	243.721788	6.995496147	2.64322E-12	6.53206E-11	7.725689	7.650034	7.671678	8.068359	8.017969	8.110896
GO:BP	GO:0031326	regulation of cellular biosynthetic process	0.266286753	73	301	NM_000700,XM_011518609,XM_017014657	ANXA1	protein_coding	2.116863	243.721788	6.995496147	2.64322E-12	6.53206E-11	7.725689	7.650034	7.671678	8.068359	8.017969	8.110896
GO:BP	GO:0009306	protein secretion	0.266286753	7	301	NM_000700,XM_011518609,XM_017014657	ANXA1	protein_coding	2.116863	243.721788	6.995496147	2.64322E-12	6.53206E-11	7.725689	7.650034	7.671678	8.068359	8.017969	8.110896
GO:BP	GO:0035592	establishment of protein localization to extracellular region	0.267549818	7	301	NM_000700,XM_011518609,XM_017014657	ANXA1	protein_coding	2.116863	243.721788	6.995496147	2.64322E-12	6.53206E-11	7.725689	7.650034	7.671678	8.068359	8.017969	8.110896
GO:BP	GO:0051130	positive regulation of cellular component organization	0.269891947	17	301	NM_000700,XM_011518609,XM_017014657	ANXA1	protein_coding	2.116863	243.721788	6.995496147	2.64322E-12	6.53206E-11	7.725689	7.650034	7.671678	8.068359	8.017969	8.110896
GO:BP	GO:1903034	regulation of response to wounding	0.269891947	4	301	NM_000700,XM_011518609,XM_017014657	ANXA1	protein_coding	2.116863	243.721788	6.995496147	2.64322E-12	6.53206E-11	7.725689	7.650034	7.671678	8.068359	8.017969	8.110896
GO:BP	GO:0002366	leukocyte activation involved in immune response	0.271653735	6	301	NM_000700,XM_011518609,XM_017014657	ANXA1	protein_coding	2.116863	243.721788	6.995496147	2.64322E-12	6.53206E-11	7.725689	7.650034	7.671678	8.068359	8.017969	8.110896
GO:BP	GO:0071385	cellular response to glucocorticoid stimulus	0.274625344	2	301	NM_000700,XM_011518609,XM_017014657	ANXA1	protein_coding	2.116863	243.721788	6.995496147	2.64322E-12	6.53206E-11	7.725689	7.650034	7.671678	8.068359	8.017969	8.110896
GO:BP	GO:0071692	protein localization to extracellular region	0.275686922	7	301	NM_000700,XM_011518609,XM_017014657	ANXA1	protein_coding	2.116863	243.721788	6.995496147	2.64322E-12	6.53206E-11	7.725689	7.650034	7.671678	8.068359	8.017969	8.110896
GO:BP	GO:0002263	cell activation involved in immune response	0.275686922	6	301	NM_000700,XM_011518609,XM_017014657	ANXA1	protein_coding	2.116863	243.721788	6.995496147	2.64322E-12	6.53206E-11	7.725689	7.650034	7.671678	8.068359	8.017969	8.110896
GO:BP	GO:0009889	regulation of biosynthetic process	0.275686922	73	301	NM_000700,XM_011518609,XM_017014657	ANXA1	protein_coding	2.116863	243.721788	6.995496147	2.64322E-12	6.53206E-11	7.725689	7.650034	7.671678	8.068359	8.017969	8.110896
GO:BP	GO:0045628	regulation of T-helper 2 cell differentiation	0.275686922	1	301	NM_000700,XM_011518609,XM_017014657	ANXA1	protein_coding	2.116863	243.721788	6.995496147	2.64322E-12	6.53206E-11	7.725689	7.650034	7.671678	8.068359	8.017969	8.110896
GO:BP	GO:0050727	regulation of inflammatory response	0.276779052	7	301	NM_000700,XM_011518609,XM_017014657	ANXA1	protein_coding	2.116863	243.721788	6.995496147	2.64322E-12	6.53206E-11	7.725689	7.650034	7.671678	8.068359	8.017969	8.110896
GO:BP	GO:0002274	myeloid leukocyte activation	0.278086041	5	301	NM_000700,XM_011518609,XM_017014657	ANXA1	protein_coding	2.116863	243.721788	6.995496147	2.64322E-12	6.53206E-11	7.725689	7.650034	7.671678	8.068359	8.017969	8.110896
GO:CC	GO:0043230	extracellular organelle	0.278318032	31	301	NM_000700,XM_011518609,XM_017014657	ANXA1	protein_coding	2.116863	243.721788	6.995496147	2.64322E-12	6.53206E-11	7.725689	7.650034	7.671678	8.068359	8.017969	8.110896
GO:CC	GO:0065010	extracellular membrane-bounded organelle	0.278318032	31	301	NM_000700,XM_011518609,XM_017014657	ANXA1	protein_coding	2.116863	243.721788	6.995496147	2.64322E-12	6.53206E-11	7.725689	7.650034	7.671678	8.068359	8.017969	8.110896
GO:BP	GO:0007187	G protein-coupled receptor signaling pathway, coupled to cyclic nucleotide second messenger	0.279888671	2	301	NM_000700,XM_011518609,XM_017014657	ANXA1	protein_coding	2.116863	243.721788	6.995496147	2.64322E-12	6.53206E-11	7.725689	7.650034	7.671678	8.068359	8.017969	8.110896
GO:BP	GO:0002697	regulation of immune effector process	0.282536448	7	301	NM_000700,XM_011518609,XM_017014657	ANXA1	protein_coding	2.116863	243.721788	6.995496147	2.64322E-12	6.53206E-11	7.725689	7.650034	7.671678	8.068359	8.017969	8.110896
GO:BP	GO:0051451	myoblast migration	0.286817302	1	301	NM_000700,XM_011518609,XM_017014657	ANXA1	protein_coding	2.116863	243.721788	6.995496147	2.64322E-12	6.53206E-11	7.725689	7.650034	7.671678	8.068359	8.017969	8.110896
GO:BP	GO:0022414	reproductive process	0.289634968	22	301	NM_000700,XM_011518609,XM_017014657	ANXA1	protein_coding	2.116863	243.721788	6.995496147	2.64322E-12	6.53206E-11	7.725689	7.650034	7.671678	8.068359	8.017969	8.110896
GO:MF	GO:0043167	ion binding	0.289831609	83	301	NM_000700,XM_011518609,XM_017014657	ANXA1	protein_coding	2.116863	243.721788	6.995496147	2.64322E-12	6.53206E-11	7.725689	7.650034	7.671678	8.068359	8.017969	8.110896
GO:CC	GO:0005768	endosome	0.290353459	17	301	NM_000700,XM_011518609,XM_017014657	ANXA1	protein_coding	2.116863	243.721788	6.995496147	2.64322E-12	6.53206E-11	7.725689	7.650034	7.671678	8.068359	8.017969	8.110896
GO:BP	GO:0045620	negative regulation of lymphocyte differentiation	0.293804063	2	301	NM_000700,XM_011518609,XM_017014657	ANXA1	protein_coding	2.116863	243.721788	6.995496147	2.64322E-12	6.53206E-11	7.725689	7.650034	7.671678	8.068359	8.017969	8.110896
GO:BP	GO:0060429	epithelium development	0.293804063	18	301	NM_000700,XM_011518609,XM_017014657	ANXA1	protein_coding	2.116863	243.721788	6.995496147	2.64322E-12	6.53206E-11	7.725689	7.650034	7.671678	8.068359	8.017969	8.110896
GO:BP	GO:0071407	cellular response to organic cyclic compound	0.295806023	9	301	NM_000700,XM_011518609,XM_017014657	ANXA1	protein_coding	2.116863	243.721788	6.995496147	2.64322E-12	6.53206E-11	7.725689	7.650034	7.671678	8.068359	8.017969	8.110896
GO:BP	GO:0000003	reproduction	0.295806023	22	301	NM_000700,XM_011518609,XM_017014657	ANXA1	protein_coding	2.116863	243.721788	6.995496147	2.64322E-12	6.53206E-11	7.725689	7.650034	7.671678	8.068359	8.017969	8.110896
GO:BP	GO:0032870	cellular response to hormone stimulus	0.295806023	10	301	NM_000700,XM_011518609,XM_017014657	ANXA1	protein_coding	2.116863	243.721788	6.995496147	2.64322E-12	6.53206E-11	7.725689	7.650034	7.671678	8.068359	8.017969	8.110896
GO:BP	GO:0032355	response to estradiol	0.295806023	3	301	NM_000700,XM_011518609,XM_017014657	ANXA1	protein_coding	2.116863	243.721788	6.995496147	2.64322E-12	6.53206E-11	7.725689	7.650034	7.671678	8.068359	8.017969	8.110896
GO:BP	GO:0002699	positive regulation of immune effector process	0.299951378	5	301	NM_000700,XM_011518609,XM_017014657	ANXA1	protein_coding	2.116863	243.721788	6.995496147	2.64322E-12	6.53206E-11	7.725689	7.650034	7.671678	8.068359	8.017969	8.110896
GO:BP	GO:0048872	homeostasis of number of cells	0.303332795	6	301	NM_000700,XM_011518609,XM_017014657	ANXA1	protein_coding	2.116863	243.721788	6.995496147	2.64322E-12	6.53206E-11	7.725689	7.650034	7.671678	8.068359	8.017969	8.110896
GO:BP	GO:0098657	import into cell	0.303788512	14	301	NM_000700,XM_011518609,XM_017014657	ANXA1	protein_coding	2.116863	243.721788	6.995496147	2.64322E-12	6.53206E-11	7.725689	7.650034	7.671678	8.068359	8.017969	8.110896
GO:CC	GO:0010008	endosome membrane	0.304701852	10	301	NM_000700,XM_011518609,XM_017014657	ANXA1	protein_coding	2.116863	243.721788	6.995496147	2.64322E-12	6.53206E-11	7.725689	7.650034	7.671678	8.068359	8.017969	8.110896
GO:BP	GO:0002829	negative regulation of type 2 immune response	0.305252323	1	301	NM_000700,XM_011518609,XM_017014657	ANXA1	protein_coding	2.116863	243.721788	6.995496147	2.64322E-12	6.53206E-11	7.725689	7.650034	7.671678	8.068359	8.017969	8.110896
GO:BP	GO:0002286	T cell activation involved in immune response	0.305297764	3	301	NM_000700,XM_011518609,XM_017014657	ANXA1	protein_coding	2.116863	243.721788	6.995496147	2.64322E-12	6.53206E-11	7.725689	7.650034	7.671678	8.068359	8.017969	8.110896
GO:BP	GO:0032623	interleukin-2 production	0.305297764	2	301	NM_000700,XM_011518609,XM_017014657	ANXA1	protein_coding	2.116863	243.721788	6.995496147	2.64322E-12	6.53206E-11	7.725689	7.650034	7.671678	8.068359	8.017969	8.110896
GO:BP	GO:0090303	positive regulation of wound healing	0.305297764	2	301	NM_000700,XM_011518609,XM_017014657	ANXA1	protein_coding	2.116863	243.721788	6.995496147	2.64322E-12	6.53206E-11	7.725689	7.650034	7.671678	8.068359	8.017969	8.110896
GO:BP	GO:0032663	regulation of interleukin-2 production	0.305297764	2	301	NM_000700,XM_011518609,XM_017014657	ANXA1	protein_coding	2.116863	243.721788	6.995496147	2.64322E-12	6.53206E-11	7.725689	7.650034	7.671678	8.068359	8.017969	8.110896
GO:CC	GO:0070062	extracellular exosome	0.306030079	30	301	NM_000700,XM_011518609,XM_017014657	ANXA1	protein_coding	2.116863	243.721788	6.995496147	2.64322E-12	6.53206E-11	7.725689	7.650034	7.671678	8.068359	8.017969	8.110896
GO:BP	GO:0002822	regulation of adaptive immune response based on somatic recombination of immune receptors built from immunoglobulin superfamily domains	0.306201907	4	301	NM_000700,XM_011518609,XM_017014657	ANXA1	protein_coding	2.116863	243.721788	6.995496147	2.64322E-12	6.53206E-11	7.725689	7.650034	7.671678	8.068359	8.017969	8.110896
GO:BP	GO:0002252	immune effector process	0.307794858	11	301	NM_000700,XM_011518609,XM_017014657	ANXA1	protein_coding	2.116863	243.721788	6.995496147	2.64322E-12	6.53206E-11	7.725689	7.650034	7.671678	8.068359	8.017969	8.110896
GO:BP	GO:0071384	cellular response to corticosteroid stimulus	0.311327892	2	301	NM_000700,XM_011518609,XM_017014657	ANXA1	protein_coding	2.116863	243.721788	6.995496147	2.64322E-12	6.53206E-11	7.725689	7.650034	7.671678	8.068359	8.017969	8.110896
GO:MF	GO:0036094	small molecule binding	0.312802339	85	301	NM_000700,XM_011518609,XM_017014657	ANXA1	protein_coding	2.116863	243.721788	6.995496147	2.64322E-12	6.53206E-11	7.725689	7.650034	7.671678	8.068359	8.017969	8.110896
GO:MF	GO:0050839	cell adhesion molecule binding	0.312940609	10	301	NM_000700,XM_011518609,XM_017014657	ANXA1	protein_coding	2.116863	243.721788	6.995496147	2.64322E-12	6.53206E-11	7.725689	7.650034	7.671678	8.068359	8.017969	8.110896
GO:BP	GO:0003006	developmental process involved in reproduction	0.3142093	15	301	NM_000700,XM_011518609,XM_017014657	ANXA1	protein_coding	2.116863	243.721788	6.995496147	2.64322E-12	6.53206E-11	7.725689	7.650034	7.671678	8.068359	8.017969	8.110896
GO:MF	GO:0140678	molecular function inhibitor activity	0.317949389	9	301	NM_000700,XM_011518609,XM_017014657	ANXA1	protein_coding	2.116863	243.721788	6.995496147	2.64322E-12	6.53206E-11	7.725689	7.650034	7.671678	8.068359	8.017969	8.110896
GO:BP	GO:0015031	protein transport	0.320121161	20	301	NM_000700,XM_011518609,XM_017014657	ANXA1	protein_coding	2.116863	243.721788	6.995496147	2.64322E-12	6.53206E-11	7.725689	7.650034	7.671678	8.068359	8.017969	8.110896
GO:BP	GO:0032717	negative regulation of interleukin-8 production	0.323330283	1	301	NM_000700,XM_011518609,XM_017014657	ANXA1	protein_coding	2.116863	243.721788	6.995496147	2.64322E-12	6.53206E-11	7.725689	7.650034	7.671678	8.068359	8.017969	8.110896
GO:BP	GO:0048545	response to steroid hormone	0.325561192	6	301	NM_000700,XM_011518609,XM_017014657	ANXA1	protein_coding	2.116863	243.721788	6.995496147	2.64322E-12	6.53206E-11	7.725689	7.650034	7.671678	8.068359	8.017969	8.110896
GO:BP	GO:0051128	regulation of cellular component organization	0.326153544	32	301	NM_000700,XM_011518609,XM_017014657	ANXA1	protein_coding	2.116863	243.721788	6.995496147	2.64322E-12	6.53206E-11	7.725689	7.650034	7.671678	8.068359	8.017969	8.110896
GO:BP	GO:0061041	regulation of wound healing	0.328700532	3	301	NM_000700,XM_011518609,XM_017014657	ANXA1	protein_coding	2.116863	243.721788	6.995496147	2.64322E-12	6.53206E-11	7.725689	7.650034	7.671678	8.068359	8.017969	8.110896
GO:CC	GO:0031090	organelle membrane	0.328729426	50	301	NM_000700,XM_011518609,XM_017014657	ANXA1	protein_coding	2.116863	243.721788	6.995496147	2.64322E-12	6.53206E-11	7.725689	7.650034	7.671678	8.068359	8.017969	8.110896
GO:CC	GO:1903561	extracellular vesicle	0.328903421	30	301	NM_000700,XM_011518609,XM_017014657	ANXA1	protein_coding	2.116863	243.721788	6.995496147	2.64322E-12	6.53206E-11	7.725689	7.650034	7.671678	8.068359	8.017969	8.110896
GO:BP	GO:0045623	negative regulation of T-helper cell differentiation	0.332824565	1	301	NM_000700,XM_011518609,XM_017014657	ANXA1	protein_coding	2.116863	243.721788	6.995496147	2.64322E-12	6.53206E-11	7.725689	7.650034	7.671678	8.068359	8.017969	8.110896
GO:CC	GO:0015629	actin cytoskeleton	0.333448265	9	301	NM_000700,XM_011518609,XM_017014657	ANXA1	protein_coding	2.116863	243.721788	6.995496147	2.64322E-12	6.53206E-11	7.725689	7.650034	7.671678	8.068359	8.017969	8.110896
GO:CC	GO:0005911	cell-cell junction	0.33390185	9	301	NM_000700,XM_011518609,XM_017014657	ANXA1	protein_coding	2.116863	243.721788	6.995496147	2.64322E-12	6.53206E-11	7.725689	7.650034	7.671678	8.068359	8.017969	8.110896
GO:BP	GO:0010468	regulation of gene expression	0.334890796	68	301	NM_000700,XM_011518609,XM_017014657	ANXA1	protein_coding	2.116863	243.721788	6.995496147	2.64322E-12	6.53206E-11	7.725689	7.650034	7.671678	8.068359	8.017969	8.110896
GO:BP	GO:0002819	regulation of adaptive immune response	0.340979996	4	301	NM_000700,XM_011518609,XM_017014657	ANXA1	protein_coding	2.116863	243.721788	6.995496147	2.64322E-12	6.53206E-11	7.725689	7.650034	7.671678	8.068359	8.017969	8.110896
GO:BP	GO:0045064	T-helper 2 cell differentiation	0.340979996	1	301	NM_000700,XM_011518609,XM_017014657	ANXA1	protein_coding	2.116863	243.721788	6.995496147	2.64322E-12	6.53206E-11	7.725689	7.650034	7.671678	8.068359	8.017969	8.110896
GO:BP	GO:0009987	cellular process	0.344112075	223	301	NM_000700,XM_011518609,XM_017014657	ANXA1	protein_coding	2.116863	243.721788	6.995496147	2.64322E-12	6.53206E-11	7.725689	7.650034	7.671678	8.068359	8.017969	8.110896
GO:BP	GO:0031324	negative regulation of cellular metabolic process	0.349311238	41	301	NM_000700,XM_011518609,XM_017014657	ANXA1	protein_coding	2.116863	243.721788	6.995496147	2.64322E-12	6.53206E-11	7.725689	7.650034	7.671678	8.068359	8.017969	8.110896
GO:BP	GO:0062013	positive regulation of small molecule metabolic process	0.351423272	3	301	NM_000700,XM_011518609,XM_017014657	ANXA1	protein_coding	2.116863	243.721788	6.995496147	2.64322E-12	6.53206E-11	7.725689	7.650034	7.671678	8.068359	8.017969	8.110896
GO:BP	GO:0030855	epithelial cell differentiation	0.353255989	11	301	NM_000700,XM_011518609,XM_017014657	ANXA1	protein_coding	2.116863	243.721788	6.995496147	2.64322E-12	6.53206E-11	7.725689	7.650034	7.671678	8.068359	8.017969	8.110896
GO:BP	GO:0045624	positive regulation of T-helper cell differentiation	0.356531049	1	301	NM_000700,XM_011518609,XM_017014657	ANXA1	protein_coding	2.116863	243.721788	6.995496147	2.64322E-12	6.53206E-11	7.725689	7.650034	7.671678	8.068359	8.017969	8.110896
GO:MF	GO:0098641	cadherin binding involved in cell-cell adhesion	0.360789692	1	301	NM_000700,XM_011518609,XM_017014657	ANXA1	protein_coding	2.116863	243.721788	6.995496147	2.64322E-12	6.53206E-11	7.725689	7.650034	7.671678	8.068359	8.017969	8.110896
GO:MF	GO:0004857	enzyme inhibitor activity	0.360789692	7	301	NM_000700,XM_011518609,XM_017014657	ANXA1	protein_coding	2.116863	243.721788	6.995496147	2.64322E-12	6.53206E-11	7.725689	7.650034	7.671678	8.068359	8.017969	8.110896
GO:CC	GO:0120025	plasma membrane bounded cell projection	0.363404519	31	301	NM_000700,XM_011518609,XM_017014657	ANXA1	protein_coding	2.116863	243.721788	6.995496147	2.64322E-12	6.53206E-11	7.725689	7.650034	7.671678	8.068359	8.017969	8.110896
GO:CC	GO:0005912	adherens junction	0.363404519	4	301	NM_000700,XM_011518609,XM_017014657	ANXA1	protein_coding	2.116863	243.721788	6.995496147	2.64322E-12	6.53206E-11	7.725689	7.650034	7.671678	8.068359	8.017969	8.110896
GO:BP	GO:0043371	negative regulation of CD4-positive, alpha-beta T cell differentiation	0.366059795	1	301	NM_000700,XM_011518609,XM_017014657	ANXA1	protein_coding	2.116863	243.721788	6.995496147	2.64322E-12	6.53206E-11	7.725689	7.650034	7.671678	8.068359	8.017969	8.110896
GO:BP	GO:0001780	neutrophil homeostasis	0.375330422	1	301	NM_000700,XM_011518609,XM_017014657	ANXA1	protein_coding	2.116863	243.721788	6.995496147	2.64322E-12	6.53206E-11	7.725689	7.650034	7.671678	8.068359	8.017969	8.110896
GO:BP	GO:0031338	regulation of vesicle fusion	0.375330422	1	301	NM_000700,XM_011518609,XM_017014657	ANXA1	protein_coding	2.116863	243.721788	6.995496147	2.64322E-12	6.53206E-11	7.725689	7.650034	7.671678	8.068359	8.017969	8.110896
GO:BP	GO:0033993	response to lipid	0.375330422	13	301	NM_000700,XM_011518609,XM_017014657	ANXA1	protein_coding	2.116863	243.721788	6.995496147	2.64322E-12	6.53206E-11	7.725689	7.650034	7.671678	8.068359	8.017969	8.110896
GO:BP	GO:0009892	negative regulation of metabolic process	0.383533964	43	301	NM_000700,XM_011518609,XM_017014657	ANXA1	protein_coding	2.116863	243.721788	6.995496147	2.64322E-12	6.53206E-11	7.725689	7.650034	7.671678	8.068359	8.017969	8.110896
GO:BP	GO:0045063	T-helper 1 cell differentiation	0.383717788	1	301	NM_000700,XM_011518609,XM_017014657	ANXA1	protein_coding	2.116863	243.721788	6.995496147	2.64322E-12	6.53206E-11	7.725689	7.650034	7.671678	8.068359	8.017969	8.110896
GO:BP	GO:0006925	inflammatory cell apoptotic process	0.383717788	1	301	NM_000700,XM_011518609,XM_017014657	ANXA1	protein_coding	2.116863	243.721788	6.995496147	2.64322E-12	6.53206E-11	7.725689	7.650034	7.671678	8.068359	8.017969	8.110896
GO:MF	GO:0045296	cadherin binding	0.386329198	6	301	NM_000700,XM_011518609,XM_017014657	ANXA1	protein_coding	2.116863	243.721788	6.995496147	2.64322E-12	6.53206E-11	7.725689	7.650034	7.671678	8.068359	8.017969	8.110896
GO:MF	GO:0030234	enzyme regulator activity	0.387664889	19	301	NM_000700,XM_011518609,XM_017014657	ANXA1	protein_coding	2.116863	243.721788	6.995496147	2.64322E-12	6.53206E-11	7.725689	7.650034	7.671678	8.068359	8.017969	8.110896
GO:BP	GO:0002292	T cell differentiation involved in immune response	0.389192026	2	301	NM_000700,XM_011518609,XM_017014657	ANXA1	protein_coding	2.116863	243.721788	6.995496147	2.64322E-12	6.53206E-11	7.725689	7.650034	7.671678	8.068359	8.017969	8.110896
GO:MF	GO:0043169	cation binding	0.390191764	59	301	NM_000700,XM_011518609,XM_017014657	ANXA1	protein_coding	2.116863	243.721788	6.995496147	2.64322E-12	6.53206E-11	7.725689	7.650034	7.671678	8.068359	8.017969	8.110896
GO:BP	GO:0002685	regulation of leukocyte migration	0.401367557	4	301	NM_000700,XM_011518609,XM_017014657	ANXA1	protein_coding	2.116863	243.721788	6.995496147	2.64322E-12	6.53206E-11	7.725689	7.650034	7.671678	8.068359	8.017969	8.110896
GO:BP	GO:0010605	negative regulation of macromolecule metabolic process	0.406393841	40	301	NM_000700,XM_011518609,XM_017014657	ANXA1	protein_coding	2.116863	243.721788	6.995496147	2.64322E-12	6.53206E-11	7.725689	7.650034	7.671678	8.068359	8.017969	8.110896
GO:BP	GO:0140546	defense response to symbiont	0.406393841	15	301	NM_000700,XM_011518609,XM_017014657	ANXA1	protein_coding	2.116863	243.721788	6.995496147	2.64322E-12	6.53206E-11	7.725689	7.650034	7.671678	8.068359	8.017969	8.110896
GO:BP	GO:0046639	negative regulation of alpha-beta T cell differentiation	0.406393841	1	301	NM_000700,XM_011518609,XM_017014657	ANXA1	protein_coding	2.116863	243.721788	6.995496147	2.64322E-12	6.53206E-11	7.725689	7.650034	7.671678	8.068359	8.017969	8.110896
GO:CC	GO:0031514	motile cilium	0.409017053	5	301	NM_000700,XM_011518609,XM_017014657	ANXA1	protein_coding	2.116863	243.721788	6.995496147	2.64322E-12	6.53206E-11	7.725689	7.650034	7.671678	8.068359	8.017969	8.110896
GO:MF	GO:0048306	calcium-dependent protein binding	0.412484016	2	301	NM_000700,XM_011518609,XM_017014657	ANXA1	protein_coding	2.116863	243.721788	6.995496147	2.64322E-12	6.53206E-11	7.725689	7.650034	7.671678	8.068359	8.017969	8.110896
GO:BP	GO:0008104	protein localization	0.413300443	34	301	NM_000700,XM_011518609,XM_017014657	ANXA1	protein_coding	2.116863	243.721788	6.995496147	2.64322E-12	6.53206E-11	7.725689	7.650034	7.671678	8.068359	8.017969	8.110896
GO:BP	GO:2000108	positive regulation of leukocyte apoptotic process	0.413748743	1	301	NM_000700,XM_011518609,XM_017014657	ANXA1	protein_coding	2.116863	243.721788	6.995496147	2.64322E-12	6.53206E-11	7.725689	7.650034	7.671678	8.068359	8.017969	8.110896
GO:BP	GO:0030595	leukocyte chemotaxis	0.416415641	4	301	NM_000700,XM_011518609,XM_017014657	ANXA1	protein_coding	2.116863	243.721788	6.995496147	2.64322E-12	6.53206E-11	7.725689	7.650034	7.671678	8.068359	8.017969	8.110896
GO:BP	GO:0010165	response to X-ray	0.420465825	1	301	NM_000700,XM_011518609,XM_017014657	ANXA1	protein_coding	2.116863	243.721788	6.995496147	2.64322E-12	6.53206E-11	7.725689	7.650034	7.671678	8.068359	8.017969	8.110896
GO:BP	GO:0070727	cellular macromolecule localization	0.420465825	34	301	NM_000700,XM_011518609,XM_017014657	ANXA1	protein_coding	2.116863	243.721788	6.995496147	2.64322E-12	6.53206E-11	7.725689	7.650034	7.671678	8.068359	8.017969	8.110896
GO:BP	GO:0098542	defense response to other organism	0.427876734	16	301	NM_000700,XM_011518609,XM_017014657	ANXA1	protein_coding	2.116863	243.721788	6.995496147	2.64322E-12	6.53206E-11	7.725689	7.650034	7.671678	8.068359	8.017969	8.110896
GO:BP	GO:0060326	cell chemotaxis	0.427876734	5	301	NM_000700,XM_011518609,XM_017014657	ANXA1	protein_coding	2.116863	243.721788	6.995496147	2.64322E-12	6.53206E-11	7.725689	7.650034	7.671678	8.068359	8.017969	8.110896
GO:BP	GO:0022604	regulation of cell morphogenesis	0.434648117	4	301	NM_000700,XM_011518609,XM_017014657	ANXA1	protein_coding	2.116863	243.721788	6.995496147	2.64322E-12	6.53206E-11	7.725689	7.650034	7.671678	8.068359	8.017969	8.110896
GO:BP	GO:0033036	macromolecule localization	0.443006928	39	301	NM_000700,XM_011518609,XM_017014657	ANXA1	protein_coding	2.116863	243.721788	6.995496147	2.64322E-12	6.53206E-11	7.725689	7.650034	7.671678	8.068359	8.017969	8.110896
GO:BP	GO:0009914	hormone transport	0.443957154	5	301	NM_000700,XM_011518609,XM_017014657	ANXA1	protein_coding	2.116863	243.721788	6.995496147	2.64322E-12	6.53206E-11	7.725689	7.650034	7.671678	8.068359	8.017969	8.110896
GO:BP	GO:0043372	positive regulation of CD4-positive, alpha-beta T cell differentiation	0.449350147	1	301	NM_000700,XM_011518609,XM_017014657	ANXA1	protein_coding	2.116863	243.721788	6.995496147	2.64322E-12	6.53206E-11	7.725689	7.650034	7.671678	8.068359	8.017969	8.110896
GO:BP	GO:0002250	adaptive immune response	0.449350147	10	301	NM_000700,XM_011518609,XM_017014657	ANXA1	protein_coding	2.116863	243.721788	6.995496147	2.64322E-12	6.53206E-11	7.725689	7.650034	7.671678	8.068359	8.017969	8.110896
GO:BP	GO:0033032	regulation of myeloid cell apoptotic process	0.449350147	1	301	NM_000700,XM_011518609,XM_017014657	ANXA1	protein_coding	2.116863	243.721788	6.995496147	2.64322E-12	6.53206E-11	7.725689	7.650034	7.671678	8.068359	8.017969	8.110896
GO:CC	GO:0042995	cell projection	0.45303636	31	301	NM_000700,XM_011518609,XM_017014657	ANXA1	protein_coding	2.116863	243.721788	6.995496147	2.64322E-12	6.53206E-11	7.725689	7.650034	7.671678	8.068359	8.017969	8.110896
GO:BP	GO:0002828	regulation of type 2 immune response	0.45618686	1	301	NM_000700,XM_011518609,XM_017014657	ANXA1	protein_coding	2.116863	243.721788	6.995496147	2.64322E-12	6.53206E-11	7.725689	7.650034	7.671678	8.068359	8.017969	8.110896
GO:BP	GO:2000515	negative regulation of CD4-positive, alpha-beta T cell activation	0.45618686	1	301	NM_000700,XM_011518609,XM_017014657	ANXA1	protein_coding	2.116863	243.721788	6.995496147	2.64322E-12	6.53206E-11	7.725689	7.650034	7.671678	8.068359	8.017969	8.110896
GO:BP	GO:0002262	myeloid cell homeostasis	0.45618686	3	301	NM_000700,XM_011518609,XM_017014657	ANXA1	protein_coding	2.116863	243.721788	6.995496147	2.64322E-12	6.53206E-11	7.725689	7.650034	7.671678	8.068359	8.017969	8.110896
GO:BP	GO:0032743	positive regulation of interleukin-2 production	0.463112558	1	301	NM_000700,XM_011518609,XM_017014657	ANXA1	protein_coding	2.116863	243.721788	6.995496147	2.64322E-12	6.53206E-11	7.725689	7.650034	7.671678	8.068359	8.017969	8.110896
GO:MF	GO:0046872	metal ion binding	0.463818006	56	301	NM_000700,XM_011518609,XM_017014657	ANXA1	protein_coding	2.116863	243.721788	6.995496147	2.64322E-12	6.53206E-11	7.725689	7.650034	7.671678	8.068359	8.017969	8.110896
GO:BP	GO:0046883	regulation of hormone secretion	0.467551011	4	301	NM_000700,XM_011518609,XM_017014657	ANXA1	protein_coding	2.116863	243.721788	6.995496147	2.64322E-12	6.53206E-11	7.725689	7.650034	7.671678	8.068359	8.017969	8.110896
GO:BP	GO:0045920	negative regulation of exocytosis	0.467551011	1	301	NM_000700,XM_011518609,XM_017014657	ANXA1	protein_coding	2.116863	243.721788	6.995496147	2.64322E-12	6.53206E-11	7.725689	7.650034	7.671678	8.068359	8.017969	8.110896
GO:BP	GO:0031327	negative regulation of cellular biosynthetic process	0.473353436	34	301	NM_000700,XM_011518609,XM_017014657	ANXA1	protein_coding	2.116863	243.721788	6.995496147	2.64322E-12	6.53206E-11	7.725689	7.650034	7.671678	8.068359	8.017969	8.110896
GO:BP	GO:0006887	exocytosis	0.476069159	5	301	NM_000700,XM_011518609,XM_017014657	ANXA1	protein_coding	2.116863	243.721788	6.995496147	2.64322E-12	6.53206E-11	7.725689	7.650034	7.671678	8.068359	8.017969	8.110896
GO:BP	GO:0032652	regulation of interleukin-1 production	0.478365281	2	301	NM_000700,XM_011518609,XM_017014657	ANXA1	protein_coding	2.116863	243.721788	6.995496147	2.64322E-12	6.53206E-11	7.725689	7.650034	7.671678	8.068359	8.017969	8.110896
GO:BP	GO:0032612	interleukin-1 production	0.478365281	2	301	NM_000700,XM_011518609,XM_017014657	ANXA1	protein_coding	2.116863	243.721788	6.995496147	2.64322E-12	6.53206E-11	7.725689	7.650034	7.671678	8.068359	8.017969	8.110896
GO:BP	GO:0009890	negative regulation of biosynthetic process	0.480512312	34	301	NM_000700,XM_011518609,XM_017014657	ANXA1	protein_coding	2.116863	243.721788	6.995496147	2.64322E-12	6.53206E-11	7.725689	7.650034	7.671678	8.068359	8.017969	8.110896
GO:BP	GO:0001776	leukocyte homeostasis	0.482962175	2	301	NM_000700,XM_011518609,XM_017014657	ANXA1	protein_coding	2.116863	243.721788	6.995496147	2.64322E-12	6.53206E-11	7.725689	7.650034	7.671678	8.068359	8.017969	8.110896
GO:BP	GO:0046634	regulation of alpha-beta T cell activation	0.489912711	2	301	NM_000700,XM_011518609,XM_017014657	ANXA1	protein_coding	2.116863	243.721788	6.995496147	2.64322E-12	6.53206E-11	7.725689	7.650034	7.671678	8.068359	8.017969	8.110896
GO:BP	GO:0033028	myeloid cell apoptotic process	0.489912711	1	301	NM_000700,XM_011518609,XM_017014657	ANXA1	protein_coding	2.116863	243.721788	6.995496147	2.64322E-12	6.53206E-11	7.725689	7.650034	7.671678	8.068359	8.017969	8.110896
GO:BP	GO:0036211	protein modification process	0.491796601	36	301	NM_000700,XM_011518609,XM_017014657	ANXA1	protein_coding	2.116863	243.721788	6.995496147	2.64322E-12	6.53206E-11	7.725689	7.650034	7.671678	8.068359	8.017969	8.110896
GO:CC	GO:0001891	phagocytic cup	0.495712344	1	301	NM_000700,XM_011518609,XM_017014657	ANXA1	protein_coding	2.116863	243.721788	6.995496147	2.64322E-12	6.53206E-11	7.725689	7.650034	7.671678	8.068359	8.017969	8.110896
GO:BP	GO:0045622	regulation of T-helper cell differentiation	0.496471616	1	301	NM_000700,XM_011518609,XM_017014657	ANXA1	protein_coding	2.116863	243.721788	6.995496147	2.64322E-12	6.53206E-11	7.725689	7.650034	7.671678	8.068359	8.017969	8.110896
GO:BP	GO:0010558	negative regulation of macromolecule biosynthetic process	0.496471616	33	301	NM_000700,XM_011518609,XM_017014657	ANXA1	protein_coding	2.116863	243.721788	6.995496147	2.64322E-12	6.53206E-11	7.725689	7.650034	7.671678	8.068359	8.017969	8.110896
GO:BP	GO:1900087	positive regulation of G1/S transition of mitotic cell cycle	0.496471616	1	301	NM_000700,XM_011518609,XM_017014657	ANXA1	protein_coding	2.116863	243.721788	6.995496147	2.64322E-12	6.53206E-11	7.725689	7.650034	7.671678	8.068359	8.017969	8.110896
GO:MF	GO:0005488	binding	0.502121548	224	301	NM_000700,XM_011518609,XM_017014657	ANXA1	protein_coding	2.116863	243.721788	6.995496147	2.64322E-12	6.53206E-11	7.725689	7.650034	7.671678	8.068359	8.017969	8.110896
GO:BP	GO:2000516	positive regulation of CD4-positive, alpha-beta T cell activation	0.503498289	1	301	NM_000700,XM_011518609,XM_017014657	ANXA1	protein_coding	2.116863	243.721788	6.995496147	2.64322E-12	6.53206E-11	7.725689	7.650034	7.671678	8.068359	8.017969	8.110896
GO:BP	GO:0042092	type 2 immune response	0.503498289	1	301	NM_000700,XM_011518609,XM_017014657	ANXA1	protein_coding	2.116863	243.721788	6.995496147	2.64322E-12	6.53206E-11	7.725689	7.650034	7.671678	8.068359	8.017969	8.110896
GO:BP	GO:0042119	neutrophil activation	0.503498289	1	301	NM_000700,XM_011518609,XM_017014657	ANXA1	protein_coding	2.116863	243.721788	6.995496147	2.64322E-12	6.53206E-11	7.725689	7.650034	7.671678	8.068359	8.017969	8.110896
GO:MF	GO:0005543	phospholipid binding	0.507830064	7	301	NM_000700,XM_011518609,XM_017014657	ANXA1	protein_coding	2.116863	243.721788	6.995496147	2.64322E-12	6.53206E-11	7.725689	7.650034	7.671678	8.068359	8.017969	8.110896
GO:BP	GO:0016050	vesicle organization	0.510187002	5	301	NM_000700,XM_011518609,XM_017014657	ANXA1	protein_coding	2.116863	243.721788	6.995496147	2.64322E-12	6.53206E-11	7.725689	7.650034	7.671678	8.068359	8.017969	8.110896
GO:BP	GO:0002698	negative regulation of immune effector process	0.514845225	2	301	NM_000700,XM_011518609,XM_017014657	ANXA1	protein_coding	2.116863	243.721788	6.995496147	2.64322E-12	6.53206E-11	7.725689	7.650034	7.671678	8.068359	8.017969	8.110896
GO:BP	GO:0045087	innate immune response	0.514879437	12	301	NM_000700,XM_011518609,XM_017014657	ANXA1	protein_coding	2.116863	243.721788	6.995496147	2.64322E-12	6.53206E-11	7.725689	7.650034	7.671678	8.068359	8.017969	8.110896
GO:BP	GO:0030073	insulin secretion	0.524654049	3	301	NM_000700,XM_011518609,XM_017014657	ANXA1	protein_coding	2.116863	243.721788	6.995496147	2.64322E-12	6.53206E-11	7.725689	7.650034	7.671678	8.068359	8.017969	8.110896
GO:BP	GO:0001818	negative regulation of cytokine production	0.526521337	4	301	NM_000700,XM_011518609,XM_017014657	ANXA1	protein_coding	2.116863	243.721788	6.995496147	2.64322E-12	6.53206E-11	7.725689	7.650034	7.671678	8.068359	8.017969	8.110896
GO:CC	GO:0099512	supramolecular fiber	0.526785802	14	301	NM_000700,XM_011518609,XM_017014657	ANXA1	protein_coding	2.116863	243.721788	6.995496147	2.64322E-12	6.53206E-11	7.725689	7.650034	7.671678	8.068359	8.017969	8.110896
GO:BP	GO:0002460	adaptive immune response based on somatic recombination of immune receptors built from immunoglobulin superfamily domains	0.527814722	5	301	NM_000700,XM_011518609,XM_017014657	ANXA1	protein_coding	2.116863	243.721788	6.995496147	2.64322E-12	6.53206E-11	7.725689	7.650034	7.671678	8.068359	8.017969	8.110896
GO:BP	GO:0043412	macromolecule modification	0.528207983	38	301	NM_000700,XM_011518609,XM_017014657	ANXA1	protein_coding	2.116863	243.721788	6.995496147	2.64322E-12	6.53206E-11	7.725689	7.650034	7.671678	8.068359	8.017969	8.110896
GO:BP	GO:0051641	cellular localization	0.53058548	42	301	NM_000700,XM_011518609,XM_017014657	ANXA1	protein_coding	2.116863	243.721788	6.995496147	2.64322E-12	6.53206E-11	7.725689	7.650034	7.671678	8.068359	8.017969	8.110896
GO:BP	GO:0043277	apoptotic cell clearance	0.535718727	1	301	NM_000700,XM_011518609,XM_017014657	ANXA1	protein_coding	2.116863	243.721788	6.995496147	2.64322E-12	6.53206E-11	7.725689	7.650034	7.671678	8.068359	8.017969	8.110896
GO:CC	GO:0099081	supramolecular polymer	0.536697559	14	301	NM_000700,XM_011518609,XM_017014657	ANXA1	protein_coding	2.116863	243.721788	6.995496147	2.64322E-12	6.53206E-11	7.725689	7.650034	7.671678	8.068359	8.017969	8.110896
GO:BP	GO:0036230	granulocyte activation	0.540897894	1	301	NM_000700,XM_011518609,XM_017014657	ANXA1	protein_coding	2.116863	243.721788	6.995496147	2.64322E-12	6.53206E-11	7.725689	7.650034	7.671678	8.068359	8.017969	8.110896
GO:BP	GO:0030850	prostate gland development	0.552157558	1	301	NM_000700,XM_011518609,XM_017014657	ANXA1	protein_coding	2.116863	243.721788	6.995496147	2.64322E-12	6.53206E-11	7.725689	7.650034	7.671678	8.068359	8.017969	8.110896
GO:BP	GO:0046638	positive regulation of alpha-beta T cell differentiation	0.552157558	1	301	NM_000700,XM_011518609,XM_017014657	ANXA1	protein_coding	2.116863	243.721788	6.995496147	2.64322E-12	6.53206E-11	7.725689	7.650034	7.671678	8.068359	8.017969	8.110896
GO:CC	GO:0005856	cytoskeleton	0.555055587	30	301	NM_000700,XM_011518609,XM_017014657	ANXA1	protein_coding	2.116863	243.721788	6.995496147	2.64322E-12	6.53206E-11	7.725689	7.650034	7.671678	8.068359	8.017969	8.110896
GO:BP	GO:0008544	epidermis development	0.560136164	5	301	NM_000700,XM_011518609,XM_017014657	ANXA1	protein_coding	2.116863	243.721788	6.995496147	2.64322E-12	6.53206E-11	7.725689	7.650034	7.671678	8.068359	8.017969	8.110896
GO:BP	GO:0050900	leukocyte migration	0.566082304	5	301	NM_000700,XM_011518609,XM_017014657	ANXA1	protein_coding	2.116863	243.721788	6.995496147	2.64322E-12	6.53206E-11	7.725689	7.650034	7.671678	8.068359	8.017969	8.110896
GO:BP	GO:0043370	regulation of CD4-positive, alpha-beta T cell differentiation	0.567312063	1	301	NM_000700,XM_011518609,XM_017014657	ANXA1	protein_coding	2.116863	243.721788	6.995496147	2.64322E-12	6.53206E-11	7.725689	7.650034	7.671678	8.068359	8.017969	8.110896
GO:BP	GO:0007186	G protein-coupled receptor signaling pathway	0.570851176	15	301	NM_000700,XM_011518609,XM_017014657	ANXA1	protein_coding	2.116863	243.721788	6.995496147	2.64322E-12	6.53206E-11	7.725689	7.650034	7.671678	8.068359	8.017969	8.110896
GO:BP	GO:0010212	response to ionizing radiation	0.570944086	2	301	NM_000700,XM_011518609,XM_017014657	ANXA1	protein_coding	2.116863	243.721788	6.995496147	2.64322E-12	6.53206E-11	7.725689	7.650034	7.671678	8.068359	8.017969	8.110896
GO:MF	GO:0008289	lipid binding	0.571017575	11	301	NM_000700,XM_011518609,XM_017014657	ANXA1	protein_coding	2.116863	243.721788	6.995496147	2.64322E-12	6.53206E-11	7.725689	7.650034	7.671678	8.068359	8.017969	8.110896
GO:BP	GO:1902808	positive regulation of cell cycle G1/S phase transition	0.576511559	1	301	NM_000700,XM_011518609,XM_017014657	ANXA1	protein_coding	2.116863	243.721788	6.995496147	2.64322E-12	6.53206E-11	7.725689	7.650034	7.671678	8.068359	8.017969	8.110896
GO:BP	GO:0046879	hormone secretion	0.580224242	4	301	NM_000700,XM_011518609,XM_017014657	ANXA1	protein_coding	2.116863	243.721788	6.995496147	2.64322E-12	6.53206E-11	7.725689	7.650034	7.671678	8.068359	8.017969	8.110896
GO:BP	GO:0043588	skin development	0.588048985	4	301	NM_000700,XM_011518609,XM_017014657	ANXA1	protein_coding	2.116863	243.721788	6.995496147	2.64322E-12	6.53206E-11	7.725689	7.650034	7.671678	8.068359	8.017969	8.110896
GO:BP	GO:0006909	phagocytosis	0.590263176	3	301	NM_000700,XM_011518609,XM_017014657	ANXA1	protein_coding	2.116863	243.721788	6.995496147	2.64322E-12	6.53206E-11	7.725689	7.650034	7.671678	8.068359	8.017969	8.110896
GO:BP	GO:0097529	myeloid leukocyte migration	0.596484752	3	301	NM_000700,XM_011518609,XM_017014657	ANXA1	protein_coding	2.116863	243.721788	6.995496147	2.64322E-12	6.53206E-11	7.725689	7.650034	7.671678	8.068359	8.017969	8.110896
GO:MF	GO:0098632	cell-cell adhesion mediator activity	0.598713199	1	301	NM_000700,XM_011518609,XM_017014657	ANXA1	protein_coding	2.116863	243.721788	6.995496147	2.64322E-12	6.53206E-11	7.725689	7.650034	7.671678	8.068359	8.017969	8.110896
GO:CC	GO:0005884	actin filament	0.617439526	2	301	NM_000700,XM_011518609,XM_017014657	ANXA1	protein_coding	2.116863	243.721788	6.995496147	2.64322E-12	6.53206E-11	7.725689	7.650034	7.671678	8.068359	8.017969	8.110896
GO:BP	GO:0048284	organelle fusion	0.618248542	2	301	NM_000700,XM_011518609,XM_017014657	ANXA1	protein_coding	2.116863	243.721788	6.995496147	2.64322E-12	6.53206E-11	7.725689	7.650034	7.671678	8.068359	8.017969	8.110896
GO:BP	GO:0070301	cellular response to hydrogen peroxide	0.619816267	1	301	NM_000700,XM_011518609,XM_017014657	ANXA1	protein_coding	2.116863	243.721788	6.995496147	2.64322E-12	6.53206E-11	7.725689	7.650034	7.671678	8.068359	8.017969	8.110896
GO:BP	GO:0030072	peptide hormone secretion	0.622218796	3	301	NM_000700,XM_011518609,XM_017014657	ANXA1	protein_coding	2.116863	243.721788	6.995496147	2.64322E-12	6.53206E-11	7.725689	7.650034	7.671678	8.068359	8.017969	8.110896
GO:BP	GO:0006897	endocytosis	0.622697183	8	301	NM_000700,XM_011518609,XM_017014657	ANXA1	protein_coding	2.116863	243.721788	6.995496147	2.64322E-12	6.53206E-11	7.725689	7.650034	7.671678	8.068359	8.017969	8.110896
GO:BP	GO:0009913	epidermal cell differentiation	0.623444412	3	301	NM_000700,XM_011518609,XM_017014657	ANXA1	protein_coding	2.116863	243.721788	6.995496147	2.64322E-12	6.53206E-11	7.725689	7.650034	7.671678	8.068359	8.017969	8.110896
GO:BP	GO:0001655	urogenital system development	0.628069939	1	301	NM_000700,XM_011518609,XM_017014657	ANXA1	protein_coding	2.116863	243.721788	6.995496147	2.64322E-12	6.53206E-11	7.725689	7.650034	7.671678	8.068359	8.017969	8.110896
GO:BP	GO:0002548	monocyte chemotaxis	0.628069939	1	301	NM_000700,XM_011518609,XM_017014657	ANXA1	protein_coding	2.116863	243.721788	6.995496147	2.64322E-12	6.53206E-11	7.725689	7.650034	7.671678	8.068359	8.017969	8.110896
GO:BP	GO:2000045	regulation of G1/S transition of mitotic cell cycle	0.63184722	2	301	NM_000700,XM_011518609,XM_017014657	ANXA1	protein_coding	2.116863	243.721788	6.995496147	2.64322E-12	6.53206E-11	7.725689	7.650034	7.671678	8.068359	8.017969	8.110896
GO:BP	GO:0002790	peptide secretion	0.632462661	3	301	NM_000700,XM_011518609,XM_017014657	ANXA1	protein_coding	2.116863	243.721788	6.995496147	2.64322E-12	6.53206E-11	7.725689	7.650034	7.671678	8.068359	8.017969	8.110896
GO:BP	GO:0030029	actin filament-based process	0.635371144	9	301	NM_000700,XM_011518609,XM_017014657	ANXA1	protein_coding	2.116863	243.721788	6.995496147	2.64322E-12	6.53206E-11	7.725689	7.650034	7.671678	8.068359	8.017969	8.110896
GO:BP	GO:0046635	positive regulation of alpha-beta T cell activation	0.638969845	1	301	NM_000700,XM_011518609,XM_017014657	ANXA1	protein_coding	2.116863	243.721788	6.995496147	2.64322E-12	6.53206E-11	7.725689	7.650034	7.671678	8.068359	8.017969	8.110896
GO:BP	GO:0046637	regulation of alpha-beta T cell differentiation	0.643019448	1	301	NM_000700,XM_011518609,XM_017014657	ANXA1	protein_coding	2.116863	243.721788	6.995496147	2.64322E-12	6.53206E-11	7.725689	7.650034	7.671678	8.068359	8.017969	8.110896
GO:BP	GO:0061024	membrane organization	0.645621622	9	301	NM_000700,XM_011518609,XM_017014657	ANXA1	protein_coding	2.116863	243.721788	6.995496147	2.64322E-12	6.53206E-11	7.725689	7.650034	7.671678	8.068359	8.017969	8.110896
GO:BP	GO:0042093	T-helper cell differentiation	0.646255324	1	301	NM_000700,XM_011518609,XM_017014657	ANXA1	protein_coding	2.116863	243.721788	6.995496147	2.64322E-12	6.53206E-11	7.725689	7.650034	7.671678	8.068359	8.017969	8.110896
GO:BP	GO:0002294	CD4-positive, alpha-beta T cell differentiation involved in immune response	0.653917826	1	301	NM_000700,XM_011518609,XM_017014657	ANXA1	protein_coding	2.116863	243.721788	6.995496147	2.64322E-12	6.53206E-11	7.725689	7.650034	7.671678	8.068359	8.017969	8.110896
GO:BP	GO:2000514	regulation of CD4-positive, alpha-beta T cell activation	0.653917826	1	301	NM_000700,XM_011518609,XM_017014657	ANXA1	protein_coding	2.116863	243.721788	6.995496147	2.64322E-12	6.53206E-11	7.725689	7.650034	7.671678	8.068359	8.017969	8.110896
GO:BP	GO:0045184	establishment of protein localization	0.65564953	21	301	NM_000700,XM_011518609,XM_017014657	ANXA1	protein_coding	2.116863	243.721788	6.995496147	2.64322E-12	6.53206E-11	7.725689	7.650034	7.671678	8.068359	8.017969	8.110896
GO:BP	GO:0002287	alpha-beta T cell activation involved in immune response	0.657806593	1	301	NM_000700,XM_011518609,XM_017014657	ANXA1	protein_coding	2.116863	243.721788	6.995496147	2.64322E-12	6.53206E-11	7.725689	7.650034	7.671678	8.068359	8.017969	8.110896
GO:BP	GO:0002293	alpha-beta T cell differentiation involved in immune response	0.657806593	1	301	NM_000700,XM_011518609,XM_017014657	ANXA1	protein_coding	2.116863	243.721788	6.995496147	2.64322E-12	6.53206E-11	7.725689	7.650034	7.671678	8.068359	8.017969	8.110896
GO:MF	GO:0098631	cell adhesion mediator activity	0.673247501	1	301	NM_000700,XM_011518609,XM_017014657	ANXA1	protein_coding	2.116863	243.721788	6.995496147	2.64322E-12	6.53206E-11	7.725689	7.650034	7.671678	8.068359	8.017969	8.110896
GO:BP	GO:0032508	DNA duplex unwinding	0.674239179	1	301	NM_000700,XM_011518609,XM_017014657	ANXA1	protein_coding	2.116863	243.721788	6.995496147	2.64322E-12	6.53206E-11	7.725689	7.650034	7.671678	8.068359	8.017969	8.110896
GO:BP	GO:0046631	alpha-beta T cell activation	0.674239179	2	301	NM_000700,XM_011518609,XM_017014657	ANXA1	protein_coding	2.116863	243.721788	6.995496147	2.64322E-12	6.53206E-11	7.725689	7.650034	7.671678	8.068359	8.017969	8.110896
GO:CC	GO:0070161	anchoring junction	0.675089734	11	301	NM_000700,XM_011518609,XM_017014657	ANXA1	protein_coding	2.116863	243.721788	6.995496147	2.64322E-12	6.53206E-11	7.725689	7.650034	7.671678	8.068359	8.017969	8.110896
GO:BP	GO:0015833	peptide transport	0.683992963	3	301	NM_000700,XM_011518609,XM_017014657	ANXA1	protein_coding	2.116863	243.721788	6.995496147	2.64322E-12	6.53206E-11	7.725689	7.650034	7.671678	8.068359	8.017969	8.110896
GO:CC	GO:0005829	cytosol	0.695753814	63	301	NM_000700,XM_011518609,XM_017014657	ANXA1	protein_coding	2.116863	243.721788	6.995496147	2.64322E-12	6.53206E-11	7.725689	7.650034	7.671678	8.068359	8.017969	8.110896
GO:BP	GO:1902806	regulation of cell cycle G1/S phase transition	0.698336753	2	301	NM_000700,XM_011518609,XM_017014657	ANXA1	protein_coding	2.116863	243.721788	6.995496147	2.64322E-12	6.53206E-11	7.725689	7.650034	7.671678	8.068359	8.017969	8.110896
GO:BP	GO:0032392	DNA geometric change	0.698336753	1	301	NM_000700,XM_011518609,XM_017014657	ANXA1	protein_coding	2.116863	243.721788	6.995496147	2.64322E-12	6.53206E-11	7.725689	7.650034	7.671678	8.068359	8.017969	8.110896
GO:BP	GO:0017157	regulation of exocytosis	0.705580878	2	301	NM_000700,XM_011518609,XM_017014657	ANXA1	protein_coding	2.116863	243.721788	6.995496147	2.64322E-12	6.53206E-11	7.725689	7.650034	7.671678	8.068359	8.017969	8.110896
GO:BP	GO:1901992	positive regulation of mitotic cell cycle phase transition	0.708912761	1	301	NM_000700,XM_011518609,XM_017014657	ANXA1	protein_coding	2.116863	243.721788	6.995496147	2.64322E-12	6.53206E-11	7.725689	7.650034	7.671678	8.068359	8.017969	8.110896
GO:BP	GO:2000106	regulation of leukocyte apoptotic process	0.708912761	1	301	NM_000700,XM_011518609,XM_017014657	ANXA1	protein_coding	2.116863	243.721788	6.995496147	2.64322E-12	6.53206E-11	7.725689	7.650034	7.671678	8.068359	8.017969	8.110896
GO:CC	GO:0001533	cornified envelope	0.709634479	1	301	NM_000700,XM_011518609,XM_017014657	ANXA1	protein_coding	2.116863	243.721788	6.995496147	2.64322E-12	6.53206E-11	7.725689	7.650034	7.671678	8.068359	8.017969	8.110896
GO:BP	GO:0043367	CD4-positive, alpha-beta T cell differentiation	0.723255377	1	301	NM_000700,XM_011518609,XM_017014657	ANXA1	protein_coding	2.116863	243.721788	6.995496147	2.64322E-12	6.53206E-11	7.725689	7.650034	7.671678	8.068359	8.017969	8.110896
GO:BP	GO:0071103	DNA conformation change	0.723255377	1	301	NM_000700,XM_011518609,XM_017014657	ANXA1	protein_coding	2.116863	243.721788	6.995496147	2.64322E-12	6.53206E-11	7.725689	7.650034	7.671678	8.068359	8.017969	8.110896
GO:BP	GO:0016192	vesicle-mediated transport	0.726306385	16	301	NM_000700,XM_011518609,XM_017014657	ANXA1	protein_coding	2.116863	243.721788	6.995496147	2.64322E-12	6.53206E-11	7.725689	7.650034	7.671678	8.068359	8.017969	8.110896
GO:BP	GO:0071674	mononuclear cell migration	0.735274506	2	301	NM_000700,XM_011518609,XM_017014657	ANXA1	protein_coding	2.116863	243.721788	6.995496147	2.64322E-12	6.53206E-11	7.725689	7.650034	7.671678	8.068359	8.017969	8.110896
GO:BP	GO:0042542	response to hydrogen peroxide	0.740708701	1	301	NM_000700,XM_011518609,XM_017014657	ANXA1	protein_coding	2.116863	243.721788	6.995496147	2.64322E-12	6.53206E-11	7.725689	7.650034	7.671678	8.068359	8.017969	8.110896
GO:BP	GO:0071396	cellular response to lipid	0.74080159	6	301	NM_000700,XM_011518609,XM_017014657	ANXA1	protein_coding	2.116863	243.721788	6.995496147	2.64322E-12	6.53206E-11	7.725689	7.650034	7.671678	8.068359	8.017969	8.110896
GO:BP	GO:0000082	G1/S transition of mitotic cell cycle	0.751640419	2	301	NM_000700,XM_011518609,XM_017014657	ANXA1	protein_coding	2.116863	243.721788	6.995496147	2.64322E-12	6.53206E-11	7.725689	7.650034	7.671678	8.068359	8.017969	8.110896
GO:BP	GO:0030036	actin cytoskeleton organization	0.752239006	7	301	NM_000700,XM_011518609,XM_017014657	ANXA1	protein_coding	2.116863	243.721788	6.995496147	2.64322E-12	6.53206E-11	7.725689	7.650034	7.671678	8.068359	8.017969	8.110896
GO:BP	GO:0042886	amide transport	0.753645809	3	301	NM_000700,XM_011518609,XM_017014657	ANXA1	protein_coding	2.116863	243.721788	6.995496147	2.64322E-12	6.53206E-11	7.725689	7.650034	7.671678	8.068359	8.017969	8.110896
GO:BP	GO:0071383	cellular response to steroid hormone stimulus	0.75462587	2	301	NM_000700,XM_011518609,XM_017014657	ANXA1	protein_coding	2.116863	243.721788	6.995496147	2.64322E-12	6.53206E-11	7.725689	7.650034	7.671678	8.068359	8.017969	8.110896
GO:BP	GO:1901989	positive regulation of cell cycle phase transition	0.771697982	1	301	NM_000700,XM_011518609,XM_017014657	ANXA1	protein_coding	2.116863	243.721788	6.995496147	2.64322E-12	6.53206E-11	7.725689	7.650034	7.671678	8.068359	8.017969	8.110896
GO:BP	GO:0071887	leukocyte apoptotic process	0.785206461	1	301	NM_000700,XM_011518609,XM_017014657	ANXA1	protein_coding	2.116863	243.721788	6.995496147	2.64322E-12	6.53206E-11	7.725689	7.650034	7.671678	8.068359	8.017969	8.110896
GO:BP	GO:0006906	vesicle fusion	0.785206461	1	301	NM_000700,XM_011518609,XM_017014657	ANXA1	protein_coding	2.116863	243.721788	6.995496147	2.64322E-12	6.53206E-11	7.725689	7.650034	7.671678	8.068359	8.017969	8.110896
GO:BP	GO:0035710	CD4-positive, alpha-beta T cell activation	0.790608812	1	301	NM_000700,XM_011518609,XM_017014657	ANXA1	protein_coding	2.116863	243.721788	6.995496147	2.64322E-12	6.53206E-11	7.725689	7.650034	7.671678	8.068359	8.017969	8.110896
GO:BP	GO:0090174	organelle membrane fusion	0.790608812	1	301	NM_000700,XM_011518609,XM_017014657	ANXA1	protein_coding	2.116863	243.721788	6.995496147	2.64322E-12	6.53206E-11	7.725689	7.650034	7.671678	8.068359	8.017969	8.110896
GO:BP	GO:0045931	positive regulation of mitotic cell cycle	0.792735671	1	301	NM_000700,XM_011518609,XM_017014657	ANXA1	protein_coding	2.116863	243.721788	6.995496147	2.64322E-12	6.53206E-11	7.725689	7.650034	7.671678	8.068359	8.017969	8.110896
GO:BP	GO:0045787	positive regulation of cell cycle	0.800117745	3	301	NM_000700,XM_011518609,XM_017014657	ANXA1	protein_coding	2.116863	243.721788	6.995496147	2.64322E-12	6.53206E-11	7.725689	7.650034	7.671678	8.068359	8.017969	8.110896
GO:BP	GO:0044843	cell cycle G1/S phase transition	0.802250692	2	301	NM_000700,XM_011518609,XM_017014657	ANXA1	protein_coding	2.116863	243.721788	6.995496147	2.64322E-12	6.53206E-11	7.725689	7.650034	7.671678	8.068359	8.017969	8.110896
GO:BP	GO:0046632	alpha-beta T cell differentiation	0.804225357	1	301	NM_000700,XM_011518609,XM_017014657	ANXA1	protein_coding	2.116863	243.721788	6.995496147	2.64322E-12	6.53206E-11	7.725689	7.650034	7.671678	8.068359	8.017969	8.110896
GO:BP	GO:0071621	granulocyte chemotaxis	0.812618988	1	301	NM_000700,XM_011518609,XM_017014657	ANXA1	protein_coding	2.116863	243.721788	6.995496147	2.64322E-12	6.53206E-11	7.725689	7.650034	7.671678	8.068359	8.017969	8.110896
GO:BP	GO:0090068	positive regulation of cell cycle process	0.827174599	2	301	NM_000700,XM_011518609,XM_017014657	ANXA1	protein_coding	2.116863	243.721788	6.995496147	2.64322E-12	6.53206E-11	7.725689	7.650034	7.671678	8.068359	8.017969	8.110896
GO:BP	GO:0008360	regulation of cell shape	0.834617977	1	301	NM_000700,XM_011518609,XM_017014657	ANXA1	protein_coding	2.116863	243.721788	6.995496147	2.64322E-12	6.53206E-11	7.725689	7.650034	7.671678	8.068359	8.017969	8.110896
GO:CC	GO:0099080	supramolecular complex	0.835976487	15	301	NM_000700,XM_011518609,XM_017014657	ANXA1	protein_coding	2.116863	243.721788	6.995496147	2.64322E-12	6.53206E-11	7.725689	7.650034	7.671678	8.068359	8.017969	8.110896
GO:BP	GO:0097530	granulocyte migration	0.864088478	1	301	NM_000700,XM_011518609,XM_017014657	ANXA1	protein_coding	2.116863	243.721788	6.995496147	2.64322E-12	6.53206E-11	7.725689	7.650034	7.671678	8.068359	8.017969	8.110896
GO:BP	GO:0060627	regulation of vesicle-mediated transport	0.872477176	4	301	NM_000700,XM_011518609,XM_017014657	ANXA1	protein_coding	2.116863	243.721788	6.995496147	2.64322E-12	6.53206E-11	7.725689	7.650034	7.671678	8.068359	8.017969	8.110896
GO:CC	GO:0030055	cell-substrate junction	0.873145147	4	301	NM_000700,XM_011518609,XM_017014657	ANXA1	protein_coding	2.116863	243.721788	6.995496147	2.64322E-12	6.53206E-11	7.725689	7.650034	7.671678	8.068359	8.017969	8.110896
GO:BP	GO:0033043	regulation of organelle organization	0.88047064	10	301	NM_000700,XM_011518609,XM_017014657	ANXA1	protein_coding	2.116863	243.721788	6.995496147	2.64322E-12	6.53206E-11	7.725689	7.650034	7.671678	8.068359	8.017969	8.110896
GO:BP	GO:0030216	keratinocyte differentiation	0.892775652	1	301	NM_000700,XM_011518609,XM_017014657	ANXA1	protein_coding	2.116863	243.721788	6.995496147	2.64322E-12	6.53206E-11	7.725689	7.650034	7.671678	8.068359	8.017969	8.110896
GO:BP	GO:0051726	regulation of cell cycle	0.901508574	9	301	NM_000700,XM_011518609,XM_017014657	ANXA1	protein_coding	2.116863	243.721788	6.995496147	2.64322E-12	6.53206E-11	7.725689	7.650034	7.671678	8.068359	8.017969	8.110896
GO:BP	GO:0061025	membrane fusion	0.901856116	1	301	NM_000700,XM_011518609,XM_017014657	ANXA1	protein_coding	2.116863	243.721788	6.995496147	2.64322E-12	6.53206E-11	7.725689	7.650034	7.671678	8.068359	8.017969	8.110896
GO:BP	GO:1901990	regulation of mitotic cell cycle phase transition	0.914073053	2	301	NM_000700,XM_011518609,XM_017014657	ANXA1	protein_coding	2.116863	243.721788	6.995496147	2.64322E-12	6.53206E-11	7.725689	7.650034	7.671678	8.068359	8.017969	8.110896
GO:BP	GO:0016043	cellular component organization	0.919564841	82	301	NM_000700,XM_011518609,XM_017014657	ANXA1	protein_coding	2.116863	243.721788	6.995496147	2.64322E-12	6.53206E-11	7.725689	7.650034	7.671678	8.068359	8.017969	8.110896
GO:CC	GO:0099513	polymeric cytoskeletal fiber	0.933959678	7	301	NM_000700,XM_011518609,XM_017014657	ANXA1	protein_coding	2.116863	243.721788	6.995496147	2.64322E-12	6.53206E-11	7.725689	7.650034	7.671678	8.068359	8.017969	8.110896
GO:BP	GO:0010638	positive regulation of organelle organization	0.945731868	3	301	NM_000700,XM_011518609,XM_017014657	ANXA1	protein_coding	2.116863	243.721788	6.995496147	2.64322E-12	6.53206E-11	7.725689	7.650034	7.671678	8.068359	8.017969	8.110896
GO:CC	GO:0005925	focal adhesion	0.945791802	3	301	NM_000700,XM_011518609,XM_017014657	ANXA1	protein_coding	2.116863	243.721788	6.995496147	2.64322E-12	6.53206E-11	7.725689	7.650034	7.671678	8.068359	8.017969	8.110896
GO:CC	GO:0043226	organelle	0.947751105	183	301	NM_000700,XM_011518609,XM_017014657	ANXA1	protein_coding	2.116863	243.721788	6.995496147	2.64322E-12	6.53206E-11	7.725689	7.650034	7.671678	8.068359	8.017969	8.110896
GO:CC	GO:0005929	cilium	0.947751105	6	301	NM_000700,XM_011518609,XM_017014657	ANXA1	protein_coding	2.116863	243.721788	6.995496147	2.64322E-12	6.53206E-11	7.725689	7.650034	7.671678	8.068359	8.017969	8.110896
GO:BP	GO:0051276	chromosome organization	0.94832702	4	301	NM_000700,XM_011518609,XM_017014657	ANXA1	protein_coding	2.116863	243.721788	6.995496147	2.64322E-12	6.53206E-11	7.725689	7.650034	7.671678	8.068359	8.017969	8.110896
GO:BP	GO:0010629	negative regulation of gene expression	0.948992098	13	301	NM_000700,XM_011518609,XM_017014657	ANXA1	protein_coding	2.116863	243.721788	6.995496147	2.64322E-12	6.53206E-11	7.725689	7.650034	7.671678	8.068359	8.017969	8.110896
GO:CC	GO:0005622	intracellular anatomical structure	0.951688305	195	301	NM_000700,XM_011518609,XM_017014657	ANXA1	protein_coding	2.116863	243.721788	6.995496147	2.64322E-12	6.53206E-11	7.725689	7.650034	7.671678	8.068359	8.017969	8.110896
GO:BP	GO:0071840	cellular component organization or biogenesis	0.960387539	82	301	NM_000700,XM_011518609,XM_017014657	ANXA1	protein_coding	2.116863	243.721788	6.995496147	2.64322E-12	6.53206E-11	7.725689	7.650034	7.671678	8.068359	8.017969	8.110896
GO:BP	GO:0007049	cell cycle	0.968110657	14	301	NM_000700,XM_011518609,XM_017014657	ANXA1	protein_coding	2.116863	243.721788	6.995496147	2.64322E-12	6.53206E-11	7.725689	7.650034	7.671678	8.068359	8.017969	8.110896
GO:BP	GO:0007010	cytoskeleton organization	0.971723622	11	301	NM_000700,XM_011518609,XM_017014657	ANXA1	protein_coding	2.116863	243.721788	6.995496147	2.64322E-12	6.53206E-11	7.725689	7.650034	7.671678	8.068359	8.017969	8.110896
GO:CC	GO:0045177	apical part of cell	0.972086307	3	301	NM_000700,XM_011518609,XM_017014657	ANXA1	protein_coding	2.116863	243.721788	6.995496147	2.64322E-12	6.53206E-11	7.725689	7.650034	7.671678	8.068359	8.017969	8.110896
GO:BP	GO:0044772	mitotic cell cycle phase transition	0.972334113	2	301	NM_000700,XM_011518609,XM_017014657	ANXA1	protein_coding	2.116863	243.721788	6.995496147	2.64322E-12	6.53206E-11	7.725689	7.650034	7.671678	8.068359	8.017969	8.110896
GO:BP	GO:1901987	regulation of cell cycle phase transition	0.972526428	2	301	NM_000700,XM_011518609,XM_017014657	ANXA1	protein_coding	2.116863	243.721788	6.995496147	2.64322E-12	6.53206E-11	7.725689	7.650034	7.671678	8.068359	8.017969	8.110896
GO:BP	GO:0006996	organelle organization	0.974308147	31	301	NM_000700,XM_011518609,XM_017014657	ANXA1	protein_coding	2.116863	243.721788	6.995496147	2.64322E-12	6.53206E-11	7.725689	7.650034	7.671678	8.068359	8.017969	8.110896
GO:BP	GO:0010564	regulation of cell cycle process	0.977506224	4	301	NM_000700,XM_011518609,XM_017014657	ANXA1	protein_coding	2.116863	243.721788	6.995496147	2.64322E-12	6.53206E-11	7.725689	7.650034	7.671678	8.068359	8.017969	8.110896
GO:BP	GO:0044238	primary metabolic process	0.979714546	126	301	NM_000700,XM_011518609,XM_017014657	ANXA1	protein_coding	2.116863	243.721788	6.995496147	2.64322E-12	6.53206E-11	7.725689	7.650034	7.671678	8.068359	8.017969	8.110896
GO:BP	GO:0007346	regulation of mitotic cell cycle	0.988029546	2	301	NM_000700,XM_011518609,XM_017014657	ANXA1	protein_coding	2.116863	243.721788	6.995496147	2.64322E-12	6.53206E-11	7.725689	7.650034	7.671678	8.068359	8.017969	8.110896
GO:BP	GO:0006807	nitrogen compound metabolic process	0.988254224	119	301	NM_000700,XM_011518609,XM_017014657	ANXA1	protein_coding	2.116863	243.721788	6.995496147	2.64322E-12	6.53206E-11	7.725689	7.650034	7.671678	8.068359	8.017969	8.110896
GO:BP	GO:0044237	cellular metabolic process	0.988301367	129	301	NM_000700,XM_011518609,XM_017014657	ANXA1	protein_coding	2.116863	243.721788	6.995496147	2.64322E-12	6.53206E-11	7.725689	7.650034	7.671678	8.068359	8.017969	8.110896
GO:BP	GO:1901576	organic substance biosynthetic process	0.992447978	103	301	NM_000700,XM_011518609,XM_017014657	ANXA1	protein_coding	2.116863	243.721788	6.995496147	2.64322E-12	6.53206E-11	7.725689	7.650034	7.671678	8.068359	8.017969	8.110896
GO:BP	GO:0044770	cell cycle phase transition	0.993756624	2	301	NM_000700,XM_011518609,XM_017014657	ANXA1	protein_coding	2.116863	243.721788	6.995496147	2.64322E-12	6.53206E-11	7.725689	7.650034	7.671678	8.068359	8.017969	8.110896
GO:BP	GO:0009058	biosynthetic process	0.995418005	103	301	NM_000700,XM_011518609,XM_017014657	ANXA1	protein_coding	2.116863	243.721788	6.995496147	2.64322E-12	6.53206E-11	7.725689	7.650034	7.671678	8.068359	8.017969	8.110896
GO:BP	GO:0044249	cellular biosynthetic process	0.997279782	101	301	NM_000700,XM_011518609,XM_017014657	ANXA1	protein_coding	2.116863	243.721788	6.995496147	2.64322E-12	6.53206E-11	7.725689	7.650034	7.671678	8.068359	8.017969	8.110896
GO:BP	GO:0022402	cell cycle process	0.998544793	7	301	NM_000700,XM_011518609,XM_017014657	ANXA1	protein_coding	2.116863	243.721788	6.995496147	2.64322E-12	6.53206E-11	7.725689	7.650034	7.671678	8.068359	8.017969	8.110896
GO:BP	GO:0008152	metabolic process	0.999896172	142	301	NM_000700,XM_011518609,XM_017014657	ANXA1	protein_coding	2.116863	243.721788	6.995496147	2.64322E-12	6.53206E-11	7.725689	7.650034	7.671678	8.068359	8.017969	8.110896
GO:BP	GO:0010467	gene expression	1	83	301	NM_000700,XM_011518609,XM_017014657	ANXA1	protein_coding	2.116863	243.721788	6.995496147	2.64322E-12	6.53206E-11	7.725689	7.650034	7.671678	8.068359	8.017969	8.110896
GO:BP	GO:0000278	mitotic cell cycle	1	3	301	NM_000700,XM_011518609,XM_017014657	ANXA1	protein_coding	2.116863	243.721788	6.995496147	2.64322E-12	6.53206E-11	7.725689	7.650034	7.671678	8.068359	8.017969	8.110896
GO:BP	GO:0009059	macromolecule biosynthetic process	1	90	301	NM_000700,XM_011518609,XM_017014657	ANXA1	protein_coding	2.116863	243.721788	6.995496147	2.64322E-12	6.53206E-11	7.725689	7.650034	7.671678	8.068359	8.017969	8.110896
GO:BP	GO:1903047	mitotic cell cycle process	1	2	301	NM_000700,XM_011518609,XM_017014657	ANXA1	protein_coding	2.116863	243.721788	6.995496147	2.64322E-12	6.53206E-11	7.725689	7.650034	7.671678	8.068359	8.017969	8.110896
GO:CC	GO:0005654	nucleoplasm	1	35	301	NM_000700,XM_011518609,XM_017014657	ANXA1	protein_coding	2.116863	243.721788	6.995496147	2.64322E-12	6.53206E-11	7.725689	7.650034	7.671678	8.068359	8.017969	8.110896
GO:CC	GO:0005634	nucleus	1	76	301	NM_000700,XM_011518609,XM_017014657	ANXA1	protein_coding	2.116863	243.721788	6.995496147	2.64322E-12	6.53206E-11	7.725689	7.650034	7.671678	8.068359	8.017969	8.110896
GO:CC	GO:0005575	cellular_component	1	250	301	NM_000700,XM_011518609,XM_017014657	ANXA1	protein_coding	2.116863	243.721788	6.995496147	2.64322E-12	6.53206E-11	7.725689	7.650034	7.671678	8.068359	8.017969	8.110896
GO:BP	GO:0008150	biological_process	1	234	301	NM_000700,XM_011518609,XM_017014657	ANXA1	protein_coding	2.116863	243.721788	6.995496147	2.64322E-12	6.53206E-11	7.725689	7.650034	7.671678	8.068359	8.017969	8.110896
GO:BP	GO:0071704	organic substance metabolic process	1	136	301	NM_000700,XM_011518609,XM_017014657	ANXA1	protein_coding	2.116863	243.721788	6.995496147	2.64322E-12	6.53206E-11	7.725689	7.650034	7.671678	8.068359	8.017969	8.110896
GO:CC	GO:0070013	intracellular organelle lumen	1	59	301	NM_000700,XM_011518609,XM_017014657	ANXA1	protein_coding	2.116863	243.721788	6.995496147	2.64322E-12	6.53206E-11	7.725689	7.650034	7.671678	8.068359	8.017969	8.110896
GO:CC	GO:0016324	apical plasma membrane	1	2	301	NM_000700,XM_011518609,XM_017014657	ANXA1	protein_coding	2.116863	243.721788	6.995496147	2.64322E-12	6.53206E-11	7.725689	7.650034	7.671678	8.068359	8.017969	8.110896
GO:CC	GO:0043233	organelle lumen	1	59	301	NM_000700,XM_011518609,XM_017014657	ANXA1	protein_coding	2.116863	243.721788	6.995496147	2.64322E-12	6.53206E-11	7.725689	7.650034	7.671678	8.068359	8.017969	8.110896
GO:CC	GO:0043232	intracellular non-membrane-bounded organelle	1	58	301	NM_000700,XM_011518609,XM_017014657	ANXA1	protein_coding	2.116863	243.721788	6.995496147	2.64322E-12	6.53206E-11	7.725689	7.650034	7.671678	8.068359	8.017969	8.110896
GO:CC	GO:0043231	intracellular membrane-bounded organelle	1	147	301	NM_000700,XM_011518609,XM_017014657	ANXA1	protein_coding	2.116863	243.721788	6.995496147	2.64322E-12	6.53206E-11	7.725689	7.650034	7.671678	8.068359	8.017969	8.110896
GO:CC	GO:0043229	intracellular organelle	1	166	301	NM_000700,XM_011518609,XM_017014657	ANXA1	protein_coding	2.116863	243.721788	6.995496147	2.64322E-12	6.53206E-11	7.725689	7.650034	7.671678	8.068359	8.017969	8.110896
GO:CC	GO:0043228	non-membrane-bounded organelle	1	58	301	NM_000700,XM_011518609,XM_017014657	ANXA1	protein_coding	2.116863	243.721788	6.995496147	2.64322E-12	6.53206E-11	7.725689	7.650034	7.671678	8.068359	8.017969	8.110896
GO:CC	GO:0043227	membrane-bounded organelle	1	166	301	NM_000700,XM_011518609,XM_017014657	ANXA1	protein_coding	2.116863	243.721788	6.995496147	2.64322E-12	6.53206E-11	7.725689	7.650034	7.671678	8.068359	8.017969	8.110896
GO:MF	GO:0003674	molecular_function	1	244	301	NM_000700,XM_011518609,XM_017014657	ANXA1	protein_coding	2.116863	243.721788	6.995496147	2.64322E-12	6.53206E-11	7.725689	7.650034	7.671678	8.068359	8.017969	8.110896
GO:CC	GO:0031981	nuclear lumen	1	40	301	NM_000700,XM_011518609,XM_017014657	ANXA1	protein_coding	2.116863	243.721788	6.995496147	2.64322E-12	6.53206E-11	7.725689	7.650034	7.671678	8.068359	8.017969	8.110896
GO:BP	GO:0043170	macromolecule metabolic process	1	114	301	NM_000700,XM_011518609,XM_017014657	ANXA1	protein_coding	2.116863	243.721788	6.995496147	2.64322E-12	6.53206E-11	7.725689	7.650034	7.671678	8.068359	8.017969	8.110896
GO:CC	GO:0031974	membrane-enclosed lumen	1	59	301	NM_000700,XM_011518609,XM_017014657	ANXA1	protein_coding	2.116863	243.721788	6.995496147	2.64322E-12	6.53206E-11	7.725689	7.650034	7.671678	8.068359	8.017969	8.110896
GO:BP	GO:0048856	anatomical structure development	9.41995E-08	112	467	NM_001030287,NM_001040619,NM_001206484,NM_001206486,NM_001206488,NM_001674,XM_005273146,XM_011509579,XR_001737203	ATF3	protein_coding	-2.025844	6363.299564	-19.46700836	2.09134E-84	2.11252E-81	12.866399	12.877205	12.852622	12.261299	12.204844	12.311084
GO:BP	GO:0032502	developmental process	1.58384E-06	115	467	NM_001030287,NM_001040619,NM_001206484,NM_001206486,NM_001206488,NM_001674,XM_005273146,XM_011509579,XR_001737203	ATF3	protein_coding	-2.025844	6363.299564	-19.46700836	2.09134E-84	2.11252E-81	12.866399	12.877205	12.852622	12.261299	12.204844	12.311084
GO:BP	GO:0010646	regulation of cell communication	2.82033E-05	71	467	NM_001030287,NM_001040619,NM_001206484,NM_001206486,NM_001206488,NM_001674,XM_005273146,XM_011509579,XR_001737203	ATF3	protein_coding	-2.025844	6363.299564	-19.46700836	2.09134E-84	2.11252E-81	12.866399	12.877205	12.852622	12.261299	12.204844	12.311084
GO:BP	GO:0008283	cell population proliferation	3.93705E-05	49	467	NM_001030287,NM_001040619,NM_001206484,NM_001206486,NM_001206488,NM_001674,XM_005273146,XM_011509579,XR_001737203	ATF3	protein_coding	-2.025844	6363.299564	-19.46700836	2.09134E-84	2.11252E-81	12.866399	12.877205	12.852622	12.261299	12.204844	12.311084
GO:BP	GO:0023051	regulation of signaling	4.59967E-05	70	467	NM_001030287,NM_001040619,NM_001206484,NM_001206486,NM_001206488,NM_001674,XM_005273146,XM_011509579,XR_001737203	ATF3	protein_coding	-2.025844	6363.299564	-19.46700836	2.09134E-84	2.11252E-81	12.866399	12.877205	12.852622	12.261299	12.204844	12.311084
GO:BP	GO:0030154	cell differentiation	6.13787E-05	82	467	NM_001030287,NM_001040619,NM_001206484,NM_001206486,NM_001206488,NM_001674,XM_005273146,XM_011509579,XR_001737203	ATF3	protein_coding	-2.025844	6363.299564	-19.46700836	2.09134E-84	2.11252E-81	12.866399	12.877205	12.852622	12.261299	12.204844	12.311084
GO:BP	GO:0048869	cellular developmental process	6.13787E-05	82	467	NM_001030287,NM_001040619,NM_001206484,NM_001206486,NM_001206488,NM_001674,XM_005273146,XM_011509579,XR_001737203	ATF3	protein_coding	-2.025844	6363.299564	-19.46700836	2.09134E-84	2.11252E-81	12.866399	12.877205	12.852622	12.261299	12.204844	12.311084
GO:BP	GO:0023052	signaling	8.32444E-05	108	467	NM_001030287,NM_001040619,NM_001206484,NM_001206486,NM_001206488,NM_001674,XM_005273146,XM_011509579,XR_001737203	ATF3	protein_coding	-2.025844	6363.299564	-19.46700836	2.09134E-84	2.11252E-81	12.866399	12.877205	12.852622	12.261299	12.204844	12.311084
GO:BP	GO:0007154	cell communication	8.50284E-05	109	467	NM_001030287,NM_001040619,NM_001206484,NM_001206486,NM_001206488,NM_001674,XM_005273146,XM_011509579,XR_001737203	ATF3	protein_coding	-2.025844	6363.299564	-19.46700836	2.09134E-84	2.11252E-81	12.866399	12.877205	12.852622	12.261299	12.204844	12.311084
GO:BP	GO:0048583	regulation of response to stimulus	0.00010538	75	467	NM_001030287,NM_001040619,NM_001206484,NM_001206486,NM_001206488,NM_001674,XM_005273146,XM_011509579,XR_001737203	ATF3	protein_coding	-2.025844	6363.299564	-19.46700836	2.09134E-84	2.11252E-81	12.866399	12.877205	12.852622	12.261299	12.204844	12.311084
GO:BP	GO:0050789	regulation of biological process	0.000144136	172	467	NM_001030287,NM_001040619,NM_001206484,NM_001206486,NM_001206488,NM_001674,XM_005273146,XM_011509579,XR_001737203	ATF3	protein_coding	-2.025844	6363.299564	-19.46700836	2.09134E-84	2.11252E-81	12.866399	12.877205	12.852622	12.261299	12.204844	12.311084
GO:BP	GO:0009966	regulation of signal transduction	0.00021378	61	467	NM_001030287,NM_001040619,NM_001206484,NM_001206486,NM_001206488,NM_001674,XM_005273146,XM_011509579,XR_001737203	ATF3	protein_coding	-2.025844	6363.299564	-19.46700836	2.09134E-84	2.11252E-81	12.866399	12.877205	12.852622	12.261299	12.204844	12.311084
GO:BP	GO:0042127	regulation of cell population proliferation	0.000467581	40	467	NM_001030287,NM_001040619,NM_001206484,NM_001206486,NM_001206488,NM_001674,XM_005273146,XM_011509579,XR_001737203	ATF3	protein_coding	-2.025844	6363.299564	-19.46700836	2.09134E-84	2.11252E-81	12.866399	12.877205	12.852622	12.261299	12.204844	12.311084
GO:BP	GO:0065007	biological regulation	0.000467581	174	467	NM_001030287,NM_001040619,NM_001206484,NM_001206486,NM_001206488,NM_001674,XM_005273146,XM_011509579,XR_001737203	ATF3	protein_coding	-2.025844	6363.299564	-19.46700836	2.09134E-84	2.11252E-81	12.866399	12.877205	12.852622	12.261299	12.204844	12.311084
GO:BP	GO:0007165	signal transduction	0.000587734	98	467	NM_001030287,NM_001040619,NM_001206484,NM_001206486,NM_001206488,NM_001674,XM_005273146,XM_011509579,XR_001737203	ATF3	protein_coding	-2.025844	6363.299564	-19.46700836	2.09134E-84	2.11252E-81	12.866399	12.877205	12.852622	12.261299	12.204844	12.311084
GO:BP	GO:0050896	response to stimulus	0.000829693	133	467	NM_001030287,NM_001040619,NM_001206484,NM_001206486,NM_001206488,NM_001674,XM_005273146,XM_011509579,XR_001737203	ATF3	protein_coding	-2.025844	6363.299564	-19.46700836	2.09134E-84	2.11252E-81	12.866399	12.877205	12.852622	12.261299	12.204844	12.311084
GO:BP	GO:0044283	small molecule biosynthetic process	0.000989813	20	467	NM_001030287,NM_001040619,NM_001206484,NM_001206486,NM_001206488,NM_001674,XM_005273146,XM_011509579,XR_001737203	ATF3	protein_coding	-2.025844	6363.299564	-19.46700836	2.09134E-84	2.11252E-81	12.866399	12.877205	12.852622	12.261299	12.204844	12.311084
GO:BP	GO:0007166	cell surface receptor signaling pathway	0.001127765	55	467	NM_001030287,NM_001040619,NM_001206484,NM_001206486,NM_001206488,NM_001674,XM_005273146,XM_011509579,XR_001737203	ATF3	protein_coding	-2.025844	6363.299564	-19.46700836	2.09134E-84	2.11252E-81	12.866399	12.877205	12.852622	12.261299	12.204844	12.311084
GO:BP	GO:0048513	animal organ development	0.001368113	58	467	NM_001030287,NM_001040619,NM_001206484,NM_001206486,NM_001206488,NM_001674,XM_005273146,XM_011509579,XR_001737203	ATF3	protein_coding	-2.025844	6363.299564	-19.46700836	2.09134E-84	2.11252E-81	12.866399	12.877205	12.852622	12.261299	12.204844	12.311084
GO:BP	GO:0006986	response to unfolded protein	0.001553274	9	467	NM_001030287,NM_001040619,NM_001206484,NM_001206486,NM_001206488,NM_001674,XM_005273146,XM_011509579,XR_001737203	ATF3	protein_coding	-2.025844	6363.299564	-19.46700836	2.09134E-84	2.11252E-81	12.866399	12.877205	12.852622	12.261299	12.204844	12.311084
GO:BP	GO:0061061	muscle structure development	0.001596905	21	467	NM_001030287,NM_001040619,NM_001206484,NM_001206486,NM_001206488,NM_001674,XM_005273146,XM_011509579,XR_001737203	ATF3	protein_coding	-2.025844	6363.299564	-19.46700836	2.09134E-84	2.11252E-81	12.866399	12.877205	12.852622	12.261299	12.204844	12.311084
GO:BP	GO:0034976	response to endoplasmic reticulum stress	0.002231288	11	467	NM_001030287,NM_001040619,NM_001206484,NM_001206486,NM_001206488,NM_001674,XM_005273146,XM_011509579,XR_001737203	ATF3	protein_coding	-2.025844	6363.299564	-19.46700836	2.09134E-84	2.11252E-81	12.866399	12.877205	12.852622	12.261299	12.204844	12.311084
GO:BP	GO:0035966	response to topologically incorrect protein	0.002624563	9	467	NM_001030287,NM_001040619,NM_001206484,NM_001206486,NM_001206488,NM_001674,XM_005273146,XM_011509579,XR_001737203	ATF3	protein_coding	-2.025844	6363.299564	-19.46700836	2.09134E-84	2.11252E-81	12.866399	12.877205	12.852622	12.261299	12.204844	12.311084
GO:BP	GO:0007517	muscle organ development	0.002699203	14	467	NM_001030287,NM_001040619,NM_001206484,NM_001206486,NM_001206488,NM_001674,XM_005273146,XM_011509579,XR_001737203	ATF3	protein_coding	-2.025844	6363.299564	-19.46700836	2.09134E-84	2.11252E-81	12.866399	12.877205	12.852622	12.261299	12.204844	12.311084
GO:BP	GO:0009605	response to external stimulus	0.002993416	52	467	NM_001030287,NM_001040619,NM_001206484,NM_001206486,NM_001206488,NM_001674,XM_005273146,XM_011509579,XR_001737203	ATF3	protein_coding	-2.025844	6363.299564	-19.46700836	2.09134E-84	2.11252E-81	12.866399	12.877205	12.852622	12.261299	12.204844	12.311084
GO:BP	GO:0051716	cellular response to stimulus	0.003322236	111	467	NM_001030287,NM_001040619,NM_001206484,NM_001206486,NM_001206488,NM_001674,XM_005273146,XM_011509579,XR_001737203	ATF3	protein_coding	-2.025844	6363.299564	-19.46700836	2.09134E-84	2.11252E-81	12.866399	12.877205	12.852622	12.261299	12.204844	12.311084
GO:BP	GO:0008284	positive regulation of cell population proliferation	0.003418908	25	467	NM_001030287,NM_001040619,NM_001206484,NM_001206486,NM_001206488,NM_001674,XM_005273146,XM_011509579,XR_001737203	ATF3	protein_coding	-2.025844	6363.299564	-19.46700836	2.09134E-84	2.11252E-81	12.866399	12.877205	12.852622	12.261299	12.204844	12.311084
GO:BP	GO:0023057	negative regulation of signaling	0.00361415	32	467	NM_001030287,NM_001040619,NM_001206484,NM_001206486,NM_001206488,NM_001674,XM_005273146,XM_011509579,XR_001737203	ATF3	protein_coding	-2.025844	6363.299564	-19.46700836	2.09134E-84	2.11252E-81	12.866399	12.877205	12.852622	12.261299	12.204844	12.311084
GO:BP	GO:0010648	negative regulation of cell communication	0.00361415	32	467	NM_001030287,NM_001040619,NM_001206484,NM_001206486,NM_001206488,NM_001674,XM_005273146,XM_011509579,XR_001737203	ATF3	protein_coding	-2.025844	6363.299564	-19.46700836	2.09134E-84	2.11252E-81	12.866399	12.877205	12.852622	12.261299	12.204844	12.311084
GO:BP	GO:0048584	positive regulation of response to stimulus	0.003767517	45	467	NM_001030287,NM_001040619,NM_001206484,NM_001206486,NM_001206488,NM_001674,XM_005273146,XM_011509579,XR_001737203	ATF3	protein_coding	-2.025844	6363.299564	-19.46700836	2.09134E-84	2.11252E-81	12.866399	12.877205	12.852622	12.261299	12.204844	12.311084
GO:BP	GO:0042221	response to chemical	0.003767517	68	467	NM_001030287,NM_001040619,NM_001206484,NM_001206486,NM_001206488,NM_001674,XM_005273146,XM_011509579,XR_001737203	ATF3	protein_coding	-2.025844	6363.299564	-19.46700836	2.09134E-84	2.11252E-81	12.866399	12.877205	12.852622	12.261299	12.204844	12.311084
GO:BP	GO:0048519	negative regulation of biological process	0.00403157	92	467	NM_001030287,NM_001040619,NM_001206484,NM_001206486,NM_001206488,NM_001674,XM_005273146,XM_011509579,XR_001737203	ATF3	protein_coding	-2.025844	6363.299564	-19.46700836	2.09134E-84	2.11252E-81	12.866399	12.877205	12.852622	12.261299	12.204844	12.311084
GO:BP	GO:0070373	negative regulation of ERK1 and ERK2 cascade	0.00403157	6	467	NM_001030287,NM_001040619,NM_001206484,NM_001206486,NM_001206488,NM_001674,XM_005273146,XM_011509579,XR_001737203	ATF3	protein_coding	-2.025844	6363.299564	-19.46700836	2.09134E-84	2.11252E-81	12.866399	12.877205	12.852622	12.261299	12.204844	12.311084
GO:BP	GO:0010628	positive regulation of gene expression	0.005010468	28	467	NM_001030287,NM_001040619,NM_001206484,NM_001206486,NM_001206488,NM_001674,XM_005273146,XM_011509579,XR_001737203	ATF3	protein_coding	-2.025844	6363.299564	-19.46700836	2.09134E-84	2.11252E-81	12.866399	12.877205	12.852622	12.261299	12.204844	12.311084
GO:BP	GO:0010647	positive regulation of cell communication	0.005010468	37	467	NM_001030287,NM_001040619,NM_001206484,NM_001206486,NM_001206488,NM_001674,XM_005273146,XM_011509579,XR_001737203	ATF3	protein_coding	-2.025844	6363.299564	-19.46700836	2.09134E-84	2.11252E-81	12.866399	12.877205	12.852622	12.261299	12.204844	12.311084
GO:BP	GO:0050794	regulation of cellular process	0.005010468	158	467	NM_001030287,NM_001040619,NM_001206484,NM_001206486,NM_001206488,NM_001674,XM_005273146,XM_011509579,XR_001737203	ATF3	protein_coding	-2.025844	6363.299564	-19.46700836	2.09134E-84	2.11252E-81	12.866399	12.877205	12.852622	12.261299	12.204844	12.311084
GO:BP	GO:0048585	negative regulation of response to stimulus	0.005145047	35	467	NM_001030287,NM_001040619,NM_001206484,NM_001206486,NM_001206488,NM_001674,XM_005273146,XM_011509579,XR_001737203	ATF3	protein_coding	-2.025844	6363.299564	-19.46700836	2.09134E-84	2.11252E-81	12.866399	12.877205	12.852622	12.261299	12.204844	12.311084
GO:BP	GO:0048523	negative regulation of cellular process	0.005181757	87	467	NM_001030287,NM_001040619,NM_001206484,NM_001206486,NM_001206488,NM_001674,XM_005273146,XM_011509579,XR_001737203	ATF3	protein_coding	-2.025844	6363.299564	-19.46700836	2.09134E-84	2.11252E-81	12.866399	12.877205	12.852622	12.261299	12.204844	12.311084
GO:CC	GO:1990622	CHOP-ATF3 complex	0.005262057	2	467	NM_001030287,NM_001040619,NM_001206484,NM_001206486,NM_001206488,NM_001674,XM_005273146,XM_011509579,XR_001737203	ATF3	protein_coding	-2.025844	6363.299564	-19.46700836	2.09134E-84	2.11252E-81	12.866399	12.877205	12.852622	12.261299	12.204844	12.311084
GO:BP	GO:0030968	endoplasmic reticulum unfolded protein response	0.006381037	6	467	NM_001030287,NM_001040619,NM_001206484,NM_001206486,NM_001206488,NM_001674,XM_005273146,XM_011509579,XR_001737203	ATF3	protein_coding	-2.025844	6363.299564	-19.46700836	2.09134E-84	2.11252E-81	12.866399	12.877205	12.852622	12.261299	12.204844	12.311084
GO:BP	GO:0009968	negative regulation of signal transduction	0.007021405	29	467	NM_001030287,NM_001040619,NM_001206484,NM_001206486,NM_001206488,NM_001674,XM_005273146,XM_011509579,XR_001737203	ATF3	protein_coding	-2.025844	6363.299564	-19.46700836	2.09134E-84	2.11252E-81	12.866399	12.877205	12.852622	12.261299	12.204844	12.311084
GO:BP	GO:0009967	positive regulation of signal transduction	0.007694818	33	467	NM_001030287,NM_001040619,NM_001206484,NM_001206486,NM_001206488,NM_001674,XM_005273146,XM_011509579,XR_001737203	ATF3	protein_coding	-2.025844	6363.299564	-19.46700836	2.09134E-84	2.11252E-81	12.866399	12.877205	12.852622	12.261299	12.204844	12.311084
GO:BP	GO:0043068	positive regulation of programmed cell death	0.00847113	16	467	NM_001030287,NM_001040619,NM_001206484,NM_001206486,NM_001206488,NM_001674,XM_005273146,XM_011509579,XR_001737203	ATF3	protein_coding	-2.025844	6363.299564	-19.46700836	2.09134E-84	2.11252E-81	12.866399	12.877205	12.852622	12.261299	12.204844	12.311084
GO:BP	GO:0023056	positive regulation of signaling	0.008514069	36	467	NM_001030287,NM_001040619,NM_001206484,NM_001206486,NM_001206488,NM_001674,XM_005273146,XM_011509579,XR_001737203	ATF3	protein_coding	-2.025844	6363.299564	-19.46700836	2.09134E-84	2.11252E-81	12.866399	12.877205	12.852622	12.261299	12.204844	12.311084
GO:BP	GO:0048518	positive regulation of biological process	0.009663198	94	467	NM_001030287,NM_001040619,NM_001206484,NM_001206486,NM_001206488,NM_001674,XM_005273146,XM_011509579,XR_001737203	ATF3	protein_coding	-2.025844	6363.299564	-19.46700836	2.09134E-84	2.11252E-81	12.866399	12.877205	12.852622	12.261299	12.204844	12.311084
GO:BP	GO:0009888	tissue development	0.010144876	39	467	NM_001030287,NM_001040619,NM_001206484,NM_001206486,NM_001206488,NM_001674,XM_005273146,XM_011509579,XR_001737203	ATF3	protein_coding	-2.025844	6363.299564	-19.46700836	2.09134E-84	2.11252E-81	12.866399	12.877205	12.852622	12.261299	12.204844	12.311084
GO:BP	GO:0097190	apoptotic signaling pathway	0.011303622	17	467	NM_001030287,NM_001040619,NM_001206484,NM_001206486,NM_001206488,NM_001674,XM_005273146,XM_011509579,XR_001737203	ATF3	protein_coding	-2.025844	6363.299564	-19.46700836	2.09134E-84	2.11252E-81	12.866399	12.877205	12.852622	12.261299	12.204844	12.311084
GO:BP	GO:0048522	positive regulation of cellular process	0.011763156	87	467	NM_001030287,NM_001040619,NM_001206484,NM_001206486,NM_001206488,NM_001674,XM_005273146,XM_011509579,XR_001737203	ATF3	protein_coding	-2.025844	6363.299564	-19.46700836	2.09134E-84	2.11252E-81	12.866399	12.877205	12.852622	12.261299	12.204844	12.311084
GO:BP	GO:0034620	cellular response to unfolded protein	0.012283491	6	467	NM_001030287,NM_001040619,NM_001206484,NM_001206486,NM_001206488,NM_001674,XM_005273146,XM_011509579,XR_001737203	ATF3	protein_coding	-2.025844	6363.299564	-19.46700836	2.09134E-84	2.11252E-81	12.866399	12.877205	12.852622	12.261299	12.204844	12.311084
GO:BP	GO:0043065	positive regulation of apoptotic process	0.013910356	15	467	NM_001030287,NM_001040619,NM_001206484,NM_001206486,NM_001206488,NM_001674,XM_005273146,XM_011509579,XR_001737203	ATF3	protein_coding	-2.025844	6363.299564	-19.46700836	2.09134E-84	2.11252E-81	12.866399	12.877205	12.852622	12.261299	12.204844	12.311084
GO:BP	GO:0010033	response to organic substance	0.014100858	47	467	NM_001030287,NM_001040619,NM_001206484,NM_001206486,NM_001206488,NM_001674,XM_005273146,XM_011509579,XR_001737203	ATF3	protein_coding	-2.025844	6363.299564	-19.46700836	2.09134E-84	2.11252E-81	12.866399	12.877205	12.852622	12.261299	12.204844	12.311084
GO:BP	GO:0009991	response to extracellular stimulus	0.016253035	15	467	NM_001030287,NM_001040619,NM_001206484,NM_001206486,NM_001206488,NM_001674,XM_005273146,XM_011509579,XR_001737203	ATF3	protein_coding	-2.025844	6363.299564	-19.46700836	2.09134E-84	2.11252E-81	12.866399	12.877205	12.852622	12.261299	12.204844	12.311084
GO:BP	GO:2001235	positive regulation of apoptotic signaling pathway	0.01673095	7	467	NM_001030287,NM_001040619,NM_001206484,NM_001206486,NM_001206488,NM_001674,XM_005273146,XM_011509579,XR_001737203	ATF3	protein_coding	-2.025844	6363.299564	-19.46700836	2.09134E-84	2.11252E-81	12.866399	12.877205	12.852622	12.261299	12.204844	12.311084
GO:BP	GO:0070887	cellular response to chemical stimulus	0.018449784	47	467	NM_001030287,NM_001040619,NM_001206484,NM_001206486,NM_001206488,NM_001674,XM_005273146,XM_011509579,XR_001737203	ATF3	protein_coding	-2.025844	6363.299564	-19.46700836	2.09134E-84	2.11252E-81	12.866399	12.877205	12.852622	12.261299	12.204844	12.311084
GO:BP	GO:0035967	cellular response to topologically incorrect protein	0.018449784	6	467	NM_001030287,NM_001040619,NM_001206484,NM_001206486,NM_001206488,NM_001674,XM_005273146,XM_011509579,XR_001737203	ATF3	protein_coding	-2.025844	6363.299564	-19.46700836	2.09134E-84	2.11252E-81	12.866399	12.877205	12.852622	12.261299	12.204844	12.311084
GO:BP	GO:0031667	response to nutrient levels	0.023716719	14	467	NM_001030287,NM_001040619,NM_001206484,NM_001206486,NM_001206488,NM_001674,XM_005273146,XM_011509579,XR_001737203	ATF3	protein_coding	-2.025844	6363.299564	-19.46700836	2.09134E-84	2.11252E-81	12.866399	12.877205	12.852622	12.261299	12.204844	12.311084
GO:BP	GO:0141124	intracellular signaling cassette	0.024650655	35	467	NM_001030287,NM_001040619,NM_001206484,NM_001206486,NM_001206488,NM_001674,XM_005273146,XM_011509579,XR_001737203	ATF3	protein_coding	-2.025844	6363.299564	-19.46700836	2.09134E-84	2.11252E-81	12.866399	12.877205	12.852622	12.261299	12.204844	12.311084
GO:BP	GO:0035914	skeletal muscle cell differentiation	0.024791611	5	467	NM_001030287,NM_001040619,NM_001206484,NM_001206486,NM_001206488,NM_001674,XM_005273146,XM_011509579,XR_001737203	ATF3	protein_coding	-2.025844	6363.299564	-19.46700836	2.09134E-84	2.11252E-81	12.866399	12.877205	12.852622	12.261299	12.204844	12.311084
GO:BP	GO:0035556	intracellular signal transduction	0.025162208	46	467	NM_001030287,NM_001040619,NM_001206484,NM_001206486,NM_001206488,NM_001674,XM_005273146,XM_011509579,XR_001737203	ATF3	protein_coding	-2.025844	6363.299564	-19.46700836	2.09134E-84	2.11252E-81	12.866399	12.877205	12.852622	12.261299	12.204844	12.311084
GO:BP	GO:0070372	regulation of ERK1 and ERK2 cascade	0.026012681	10	467	NM_001030287,NM_001040619,NM_001206484,NM_001206486,NM_001206488,NM_001674,XM_005273146,XM_011509579,XR_001737203	ATF3	protein_coding	-2.025844	6363.299564	-19.46700836	2.09134E-84	2.11252E-81	12.866399	12.877205	12.852622	12.261299	12.204844	12.311084
GO:BP	GO:0043409	negative regulation of MAPK cascade	0.029363074	7	467	NM_001030287,NM_001040619,NM_001206484,NM_001206486,NM_001206488,NM_001674,XM_005273146,XM_011509579,XR_001737203	ATF3	protein_coding	-2.025844	6363.299564	-19.46700836	2.09134E-84	2.11252E-81	12.866399	12.877205	12.852622	12.261299	12.204844	12.311084
GO:BP	GO:0043408	regulation of MAPK cascade	0.033708253	16	467	NM_001030287,NM_001040619,NM_001206484,NM_001206486,NM_001206488,NM_001674,XM_005273146,XM_011509579,XR_001737203	ATF3	protein_coding	-2.025844	6363.299564	-19.46700836	2.09134E-84	2.11252E-81	12.866399	12.877205	12.852622	12.261299	12.204844	12.311084
GO:BP	GO:0070371	ERK1 and ERK2 cascade	0.038599148	10	467	NM_001030287,NM_001040619,NM_001206484,NM_001206486,NM_001206488,NM_001674,XM_005273146,XM_011509579,XR_001737203	ATF3	protein_coding	-2.025844	6363.299564	-19.46700836	2.09134E-84	2.11252E-81	12.866399	12.877205	12.852622	12.261299	12.204844	12.311084
GO:BP	GO:1902532	negative regulation of intracellular signal transduction	0.041502265	14	467	NM_001030287,NM_001040619,NM_001206484,NM_001206486,NM_001206488,NM_001674,XM_005273146,XM_011509579,XR_001737203	ATF3	protein_coding	-2.025844	6363.299564	-19.46700836	2.09134E-84	2.11252E-81	12.866399	12.877205	12.852622	12.261299	12.204844	12.311084
GO:BP	GO:2001233	regulation of apoptotic signaling pathway	0.046394195	11	467	NM_001030287,NM_001040619,NM_001206484,NM_001206486,NM_001206488,NM_001674,XM_005273146,XM_011509579,XR_001737203	ATF3	protein_coding	-2.025844	6363.299564	-19.46700836	2.09134E-84	2.11252E-81	12.866399	12.877205	12.852622	12.261299	12.204844	12.311084
GO:BP	GO:1902531	regulation of intracellular signal transduction	0.048286461	32	467	NM_001030287,NM_001040619,NM_001206484,NM_001206486,NM_001206488,NM_001674,XM_005273146,XM_011509579,XR_001737203	ATF3	protein_coding	-2.025844	6363.299564	-19.46700836	2.09134E-84	2.11252E-81	12.866399	12.877205	12.852622	12.261299	12.204844	12.311084
GO:BP	GO:0012501	programmed cell death	0.04836223	35	467	NM_001030287,NM_001040619,NM_001206484,NM_001206486,NM_001206488,NM_001674,XM_005273146,XM_011509579,XR_001737203	ATF3	protein_coding	-2.025844	6363.299564	-19.46700836	2.09134E-84	2.11252E-81	12.866399	12.877205	12.852622	12.261299	12.204844	12.311084
GO:BP	GO:0006915	apoptotic process	0.048697432	34	467	NM_001030287,NM_001040619,NM_001206484,NM_001206486,NM_001206488,NM_001674,XM_005273146,XM_011509579,XR_001737203	ATF3	protein_coding	-2.025844	6363.299564	-19.46700836	2.09134E-84	2.11252E-81	12.866399	12.877205	12.852622	12.261299	12.204844	12.311084
GO:BP	GO:0008219	cell death	0.04914244	35	467	NM_001030287,NM_001040619,NM_001206484,NM_001206486,NM_001206488,NM_001674,XM_005273146,XM_011509579,XR_001737203	ATF3	protein_coding	-2.025844	6363.299564	-19.46700836	2.09134E-84	2.11252E-81	12.866399	12.877205	12.852622	12.261299	12.204844	12.311084
GO:BP	GO:0043067	regulation of programmed cell death	0.055653709	28	467	NM_001030287,NM_001040619,NM_001206484,NM_001206486,NM_001206488,NM_001674,XM_005273146,XM_011509579,XR_001737203	ATF3	protein_coding	-2.025844	6363.299564	-19.46700836	2.09134E-84	2.11252E-81	12.866399	12.877205	12.852622	12.261299	12.204844	12.311084
GO:BP	GO:0042981	regulation of apoptotic process	0.065730423	27	467	NM_001030287,NM_001040619,NM_001206484,NM_001206486,NM_001206488,NM_001674,XM_005273146,XM_011509579,XR_001737203	ATF3	protein_coding	-2.025844	6363.299564	-19.46700836	2.09134E-84	2.11252E-81	12.866399	12.877205	12.852622	12.261299	12.204844	12.311084
GO:BP	GO:0010557	positive regulation of macromolecule biosynthetic process	0.076310952	42	467	NM_001030287,NM_001040619,NM_001206484,NM_001206486,NM_001206488,NM_001674,XM_005273146,XM_011509579,XR_001737203	ATF3	protein_coding	-2.025844	6363.299564	-19.46700836	2.09134E-84	2.11252E-81	12.866399	12.877205	12.852622	12.261299	12.204844	12.311084
GO:BP	GO:0000165	MAPK cascade	0.082775926	16	467	NM_001030287,NM_001040619,NM_001206484,NM_001206486,NM_001206488,NM_001674,XM_005273146,XM_011509579,XR_001737203	ATF3	protein_coding	-2.025844	6363.299564	-19.46700836	2.09134E-84	2.11252E-81	12.866399	12.877205	12.852622	12.261299	12.204844	12.311084
GO:BP	GO:1903984	positive regulation of TRAIL-activated apoptotic signaling pathway	0.08293518	1	467	NM_001030287,NM_001040619,NM_001206484,NM_001206486,NM_001206488,NM_001674,XM_005273146,XM_011509579,XR_001737203	ATF3	protein_coding	-2.025844	6363.299564	-19.46700836	2.09134E-84	2.11252E-81	12.866399	12.877205	12.852622	12.261299	12.204844	12.311084
GO:BP	GO:0044281	small molecule metabolic process	0.08293518	31	467	NM_001030287,NM_001040619,NM_001206484,NM_001206486,NM_001206488,NM_001674,XM_005273146,XM_011509579,XR_001737203	ATF3	protein_coding	-2.025844	6363.299564	-19.46700836	2.09134E-84	2.11252E-81	12.866399	12.877205	12.852622	12.261299	12.204844	12.311084
GO:BP	GO:0071310	cellular response to organic substance	0.085729575	33	467	NM_001030287,NM_001040619,NM_001206484,NM_001206486,NM_001206488,NM_001674,XM_005273146,XM_011509579,XR_001737203	ATF3	protein_coding	-2.025844	6363.299564	-19.46700836	2.09134E-84	2.11252E-81	12.866399	12.877205	12.852622	12.261299	12.204844	12.311084
GO:BP	GO:0007519	skeletal muscle tissue development	0.089998881	6	467	NM_001030287,NM_001040619,NM_001206484,NM_001206486,NM_001206488,NM_001674,XM_005273146,XM_011509579,XR_001737203	ATF3	protein_coding	-2.025844	6363.299564	-19.46700836	2.09134E-84	2.11252E-81	12.866399	12.877205	12.852622	12.261299	12.204844	12.311084
GO:BP	GO:0031328	positive regulation of cellular biosynthetic process	0.09814711	42	467	NM_001030287,NM_001040619,NM_001206484,NM_001206486,NM_001206488,NM_001674,XM_005273146,XM_011509579,XR_001737203	ATF3	protein_coding	-2.025844	6363.299564	-19.46700836	2.09134E-84	2.11252E-81	12.866399	12.877205	12.852622	12.261299	12.204844	12.311084
GO:BP	GO:0009891	positive regulation of biosynthetic process	0.107407136	42	467	NM_001030287,NM_001040619,NM_001206484,NM_001206486,NM_001206488,NM_001674,XM_005273146,XM_011509579,XR_001737203	ATF3	protein_coding	-2.025844	6363.299564	-19.46700836	2.09134E-84	2.11252E-81	12.866399	12.877205	12.852622	12.261299	12.204844	12.311084
GO:BP	GO:0060538	skeletal muscle organ development	0.111853937	6	467	NM_001030287,NM_001040619,NM_001206484,NM_001206486,NM_001206488,NM_001674,XM_005273146,XM_011509579,XR_001737203	ATF3	protein_coding	-2.025844	6363.299564	-19.46700836	2.09134E-84	2.11252E-81	12.866399	12.877205	12.852622	12.261299	12.204844	12.311084
GO:BP	GO:0006950	response to stress	0.119955332	56	467	NM_001030287,NM_001040619,NM_001206484,NM_001206486,NM_001206488,NM_001674,XM_005273146,XM_011509579,XR_001737203	ATF3	protein_coding	-2.025844	6363.299564	-19.46700836	2.09134E-84	2.11252E-81	12.866399	12.877205	12.852622	12.261299	12.204844	12.311084
GO:BP	GO:1903121	regulation of TRAIL-activated apoptotic signaling pathway	0.125299687	1	467	NM_001030287,NM_001040619,NM_001206484,NM_001206486,NM_001206488,NM_001674,XM_005273146,XM_011509579,XR_001737203	ATF3	protein_coding	-2.025844	6363.299564	-19.46700836	2.09134E-84	2.11252E-81	12.866399	12.877205	12.852622	12.261299	12.204844	12.311084
GO:BP	GO:0060537	muscle tissue development	0.125299687	10	467	NM_001030287,NM_001040619,NM_001206484,NM_001206486,NM_001206488,NM_001674,XM_005273146,XM_011509579,XR_001737203	ATF3	protein_coding	-2.025844	6363.299564	-19.46700836	2.09134E-84	2.11252E-81	12.866399	12.877205	12.852622	12.261299	12.204844	12.311084
GO:BP	GO:0000122	negative regulation of transcription by RNA polymerase II	0.143308596	18	467	NM_001030287,NM_001040619,NM_001206484,NM_001206486,NM_001206488,NM_001674,XM_005273146,XM_011509579,XR_001737203	ATF3	protein_coding	-2.025844	6363.299564	-19.46700836	2.09134E-84	2.11252E-81	12.866399	12.877205	12.852622	12.261299	12.204844	12.311084
GO:BP	GO:0010604	positive regulation of macromolecule metabolic process	0.15283119	49	467	NM_001030287,NM_001040619,NM_001206484,NM_001206486,NM_001206488,NM_001674,XM_005273146,XM_011509579,XR_001737203	ATF3	protein_coding	-2.025844	6363.299564	-19.46700836	2.09134E-84	2.11252E-81	12.866399	12.877205	12.852622	12.261299	12.204844	12.311084
GO:BP	GO:0042594	response to starvation	0.154003034	6	467	NM_001030287,NM_001040619,NM_001206484,NM_001206486,NM_001206488,NM_001674,XM_005273146,XM_011509579,XR_001737203	ATF3	protein_coding	-2.025844	6363.299564	-19.46700836	2.09134E-84	2.11252E-81	12.866399	12.877205	12.852622	12.261299	12.204844	12.311084
GO:MF	GO:0042802	identical protein binding	0.156103124	37	467	NM_001030287,NM_001040619,NM_001206484,NM_001206486,NM_001206488,NM_001674,XM_005273146,XM_011509579,XR_001737203	ATF3	protein_coding	-2.025844	6363.299564	-19.46700836	2.09134E-84	2.11252E-81	12.866399	12.877205	12.852622	12.261299	12.204844	12.311084
GO:BP	GO:0009893	positive regulation of metabolic process	0.168780318	52	467	NM_001030287,NM_001040619,NM_001206484,NM_001206486,NM_001206488,NM_001674,XM_005273146,XM_011509579,XR_001737203	ATF3	protein_coding	-2.025844	6363.299564	-19.46700836	2.09134E-84	2.11252E-81	12.866399	12.877205	12.852622	12.261299	12.204844	12.311084
GO:BP	GO:0051172	negative regulation of nitrogen compound metabolic process	0.178115355	33	467	NM_001030287,NM_001040619,NM_001206484,NM_001206486,NM_001206488,NM_001674,XM_005273146,XM_011509579,XR_001737203	ATF3	protein_coding	-2.025844	6363.299564	-19.46700836	2.09134E-84	2.11252E-81	12.866399	12.877205	12.852622	12.261299	12.204844	12.311084
GO:BP	GO:0009267	cellular response to starvation	0.181089669	5	467	NM_001030287,NM_001040619,NM_001206484,NM_001206486,NM_001206488,NM_001674,XM_005273146,XM_011509579,XR_001737203	ATF3	protein_coding	-2.025844	6363.299564	-19.46700836	2.09134E-84	2.11252E-81	12.866399	12.877205	12.852622	12.261299	12.204844	12.311084
GO:MF	GO:0005515	protein binding	0.187466226	191	467	NM_001030287,NM_001040619,NM_001206484,NM_001206486,NM_001206488,NM_001674,XM_005273146,XM_011509579,XR_001737203	ATF3	protein_coding	-2.025844	6363.299564	-19.46700836	2.09134E-84	2.11252E-81	12.866399	12.877205	12.852622	12.261299	12.204844	12.311084
GO:BP	GO:0031325	positive regulation of cellular metabolic process	0.18878922	47	467	NM_001030287,NM_001040619,NM_001206484,NM_001206486,NM_001206488,NM_001674,XM_005273146,XM_011509579,XR_001737203	ATF3	protein_coding	-2.025844	6363.299564	-19.46700836	2.09134E-84	2.11252E-81	12.866399	12.877205	12.852622	12.261299	12.204844	12.311084
GO:BP	GO:0033554	cellular response to stress	0.1982243	27	467	NM_001030287,NM_001040619,NM_001206484,NM_001206486,NM_001206488,NM_001674,XM_005273146,XM_011509579,XR_001737203	ATF3	protein_coding	-2.025844	6363.299564	-19.46700836	2.09134E-84	2.11252E-81	12.866399	12.877205	12.852622	12.261299	12.204844	12.311084
GO:BP	GO:0080090	regulation of primary metabolic process	0.205424463	73	467	NM_001030287,NM_001040619,NM_001206484,NM_001206486,NM_001206488,NM_001674,XM_005273146,XM_011509579,XR_001737203	ATF3	protein_coding	-2.025844	6363.299564	-19.46700836	2.09134E-84	2.11252E-81	12.866399	12.877205	12.852622	12.261299	12.204844	12.311084
GO:MF	GO:0042803	protein homodimerization activity	0.206824492	14	467	NM_001030287,NM_001040619,NM_001206484,NM_001206486,NM_001206488,NM_001674,XM_005273146,XM_011509579,XR_001737203	ATF3	protein_coding	-2.025844	6363.299564	-19.46700836	2.09134E-84	2.11252E-81	12.866399	12.877205	12.852622	12.261299	12.204844	12.311084
GO:BP	GO:0019222	regulation of metabolic process	0.209384953	91	467	NM_001030287,NM_001040619,NM_001206484,NM_001206486,NM_001206488,NM_001674,XM_005273146,XM_011509579,XR_001737203	ATF3	protein_coding	-2.025844	6363.299564	-19.46700836	2.09134E-84	2.11252E-81	12.866399	12.877205	12.852622	12.261299	12.204844	12.311084
GO:BP	GO:0045892	negative regulation of DNA-templated transcription	0.212781807	21	467	NM_001030287,NM_001040619,NM_001206484,NM_001206486,NM_001206488,NM_001674,XM_005273146,XM_011509579,XR_001737203	ATF3	protein_coding	-2.025844	6363.299564	-19.46700836	2.09134E-84	2.11252E-81	12.866399	12.877205	12.852622	12.261299	12.204844	12.311084
GO:CC	GO:0110165	cellular anatomical entity	0.216464256	248	467	NM_001030287,NM_001040619,NM_001206484,NM_001206486,NM_001206488,NM_001674,XM_005273146,XM_011509579,XR_001737203	ATF3	protein_coding	-2.025844	6363.299564	-19.46700836	2.09134E-84	2.11252E-81	12.866399	12.877205	12.852622	12.261299	12.204844	12.311084
GO:BP	GO:0031323	regulation of cellular metabolic process	0.219325761	85	467	NM_001030287,NM_001040619,NM_001206484,NM_001206486,NM_001206488,NM_001674,XM_005273146,XM_011509579,XR_001737203	ATF3	protein_coding	-2.025844	6363.299564	-19.46700836	2.09134E-84	2.11252E-81	12.866399	12.877205	12.852622	12.261299	12.204844	12.311084
GO:BP	GO:1902679	negative regulation of RNA biosynthetic process	0.219325761	21	467	NM_001030287,NM_001040619,NM_001206484,NM_001206486,NM_001206488,NM_001674,XM_005273146,XM_011509579,XR_001737203	ATF3	protein_coding	-2.025844	6363.299564	-19.46700836	2.09134E-84	2.11252E-81	12.866399	12.877205	12.852622	12.261299	12.204844	12.311084
GO:BP	GO:0045934	negative regulation of nucleobase-containing compound metabolic process	0.225031416	24	467	NM_001030287,NM_001040619,NM_001206484,NM_001206486,NM_001206488,NM_001674,XM_005273146,XM_011509579,XR_001737203	ATF3	protein_coding	-2.025844	6363.299564	-19.46700836	2.09134E-84	2.11252E-81	12.866399	12.877205	12.852622	12.261299	12.204844	12.311084
GO:BP	GO:0031668	cellular response to extracellular stimulus	0.234066194	6	467	NM_001030287,NM_001040619,NM_001206484,NM_001206486,NM_001206488,NM_001674,XM_005273146,XM_011509579,XR_001737203	ATF3	protein_coding	-2.025844	6363.299564	-19.46700836	2.09134E-84	2.11252E-81	12.866399	12.877205	12.852622	12.261299	12.204844	12.311084
GO:BP	GO:0071496	cellular response to external stimulus	0.235909489	7	467	NM_001030287,NM_001040619,NM_001206484,NM_001206486,NM_001206488,NM_001674,XM_005273146,XM_011509579,XR_001737203	ATF3	protein_coding	-2.025844	6363.299564	-19.46700836	2.09134E-84	2.11252E-81	12.866399	12.877205	12.852622	12.261299	12.204844	12.311084
GO:BP	GO:0036462	TRAIL-activated apoptotic signaling pathway	0.245318497	1	467	NM_001030287,NM_001040619,NM_001206484,NM_001206486,NM_001206488,NM_001674,XM_005273146,XM_011509579,XR_001737203	ATF3	protein_coding	-2.025844	6363.299564	-19.46700836	2.09134E-84	2.11252E-81	12.866399	12.877205	12.852622	12.261299	12.204844	12.311084
GO:BP	GO:2001236	regulation of extrinsic apoptotic signaling pathway	0.245318497	4	467	NM_001030287,NM_001040619,NM_001206484,NM_001206486,NM_001206488,NM_001674,XM_005273146,XM_011509579,XR_001737203	ATF3	protein_coding	-2.025844	6363.299564	-19.46700836	2.09134E-84	2.11252E-81	12.866399	12.877205	12.852622	12.261299	12.204844	12.311084
GO:BP	GO:1902041	regulation of extrinsic apoptotic signaling pathway via death domain receptors	0.245318497	2	467	NM_001030287,NM_001040619,NM_001206484,NM_001206486,NM_001206488,NM_001674,XM_005273146,XM_011509579,XR_001737203	ATF3	protein_coding	-2.025844	6363.299564	-19.46700836	2.09134E-84	2.11252E-81	12.866399	12.877205	12.852622	12.261299	12.204844	12.311084
GO:BP	GO:0010556	regulation of macromolecule biosynthetic process	0.25659499	72	467	NM_001030287,NM_001040619,NM_001206484,NM_001206486,NM_001206488,NM_001674,XM_005273146,XM_011509579,XR_001737203	ATF3	protein_coding	-2.025844	6363.299564	-19.46700836	2.09134E-84	2.11252E-81	12.866399	12.877205	12.852622	12.261299	12.204844	12.311084
GO:BP	GO:0060255	regulation of macromolecule metabolic process	0.262887842	83	467	NM_001030287,NM_001040619,NM_001206484,NM_001206486,NM_001206488,NM_001674,XM_005273146,XM_011509579,XR_001737203	ATF3	protein_coding	-2.025844	6363.299564	-19.46700836	2.09134E-84	2.11252E-81	12.866399	12.877205	12.852622	12.261299	12.204844	12.311084
GO:BP	GO:2001238	positive regulation of extrinsic apoptotic signaling pathway	0.263978356	2	467	NM_001030287,NM_001040619,NM_001206484,NM_001206486,NM_001206488,NM_001674,XM_005273146,XM_011509579,XR_001737203	ATF3	protein_coding	-2.025844	6363.299564	-19.46700836	2.09134E-84	2.11252E-81	12.866399	12.877205	12.852622	12.261299	12.204844	12.311084
GO:BP	GO:0034198	cellular response to amino acid starvation	0.263978356	2	467	NM_001030287,NM_001040619,NM_001206484,NM_001206486,NM_001206488,NM_001674,XM_005273146,XM_011509579,XR_001737203	ATF3	protein_coding	-2.025844	6363.299564	-19.46700836	2.09134E-84	2.11252E-81	12.866399	12.877205	12.852622	12.261299	12.204844	12.311084
GO:BP	GO:0097191	extrinsic apoptotic signaling pathway	0.266159667	5	467	NM_001030287,NM_001040619,NM_001206484,NM_001206486,NM_001206488,NM_001674,XM_005273146,XM_011509579,XR_001737203	ATF3	protein_coding	-2.025844	6363.299564	-19.46700836	2.09134E-84	2.11252E-81	12.866399	12.877205	12.852622	12.261299	12.204844	12.311084
GO:BP	GO:0031326	regulation of cellular biosynthetic process	0.266286753	73	467	NM_001030287,NM_001040619,NM_001206484,NM_001206486,NM_001206488,NM_001674,XM_005273146,XM_011509579,XR_001737203	ATF3	protein_coding	-2.025844	6363.299564	-19.46700836	2.09134E-84	2.11252E-81	12.866399	12.877205	12.852622	12.261299	12.204844	12.311084
GO:BP	GO:0051171	regulation of nitrogen compound metabolic process	0.267549818	69	467	NM_001030287,NM_001040619,NM_001206484,NM_001206486,NM_001206488,NM_001674,XM_005273146,XM_011509579,XR_001737203	ATF3	protein_coding	-2.025844	6363.299564	-19.46700836	2.09134E-84	2.11252E-81	12.866399	12.877205	12.852622	12.261299	12.204844	12.311084
GO:BP	GO:1990928	response to amino acid starvation	0.274625344	2	467	NM_001030287,NM_001040619,NM_001206484,NM_001206486,NM_001206488,NM_001674,XM_005273146,XM_011509579,XR_001737203	ATF3	protein_coding	-2.025844	6363.299564	-19.46700836	2.09134E-84	2.11252E-81	12.866399	12.877205	12.852622	12.261299	12.204844	12.311084
GO:BP	GO:1902043	positive regulation of extrinsic apoptotic signaling pathway via death domain receptors	0.275686922	1	467	NM_001030287,NM_001040619,NM_001206484,NM_001206486,NM_001206488,NM_001674,XM_005273146,XM_011509579,XR_001737203	ATF3	protein_coding	-2.025844	6363.299564	-19.46700836	2.09134E-84	2.11252E-81	12.866399	12.877205	12.852622	12.261299	12.204844	12.311084
GO:BP	GO:0009889	regulation of biosynthetic process	0.275686922	73	467	NM_001030287,NM_001040619,NM_001206484,NM_001206486,NM_001206488,NM_001674,XM_005273146,XM_011509579,XR_001737203	ATF3	protein_coding	-2.025844	6363.299564	-19.46700836	2.09134E-84	2.11252E-81	12.866399	12.877205	12.852622	12.261299	12.204844	12.311084
GO:MF	GO:0001217	DNA-binding transcription repressor activity	0.276706437	7	467	NM_001030287,NM_001040619,NM_001206484,NM_001206486,NM_001206488,NM_001674,XM_005273146,XM_011509579,XR_001737203	ATF3	protein_coding	-2.025844	6363.299564	-19.46700836	2.09134E-84	2.11252E-81	12.866399	12.877205	12.852622	12.261299	12.204844	12.311084
GO:MF	GO:0001228	DNA-binding transcription activator activity, RNA polymerase II-specific	0.289831609	9	467	NM_001030287,NM_001040619,NM_001206484,NM_001206486,NM_001206488,NM_001674,XM_005273146,XM_011509579,XR_001737203	ATF3	protein_coding	-2.025844	6363.299564	-19.46700836	2.09134E-84	2.11252E-81	12.866399	12.877205	12.852622	12.261299	12.204844	12.311084
GO:BP	GO:0051253	negative regulation of RNA metabolic process	0.292613887	21	467	NM_001030287,NM_001040619,NM_001206484,NM_001206486,NM_001206488,NM_001674,XM_005273146,XM_011509579,XR_001737203	ATF3	protein_coding	-2.025844	6363.299564	-19.46700836	2.09134E-84	2.11252E-81	12.866399	12.877205	12.852622	12.261299	12.204844	12.311084
GO:BP	GO:0031669	cellular response to nutrient levels	0.292729057	5	467	NM_001030287,NM_001040619,NM_001206484,NM_001206486,NM_001206488,NM_001674,XM_005273146,XM_011509579,XR_001737203	ATF3	protein_coding	-2.025844	6363.299564	-19.46700836	2.09134E-84	2.11252E-81	12.866399	12.877205	12.852622	12.261299	12.204844	12.311084
GO:MF	GO:0001216	DNA-binding transcription activator activity	0.29301055	9	467	NM_001030287,NM_001040619,NM_001206484,NM_001206486,NM_001206488,NM_001674,XM_005273146,XM_011509579,XR_001737203	ATF3	protein_coding	-2.025844	6363.299564	-19.46700836	2.09134E-84	2.11252E-81	12.866399	12.877205	12.852622	12.261299	12.204844	12.311084
GO:BP	GO:0010468	regulation of gene expression	0.334890796	68	467	NM_001030287,NM_001040619,NM_001206484,NM_001206486,NM_001206488,NM_001674,XM_005273146,XM_011509579,XR_001737203	ATF3	protein_coding	-2.025844	6363.299564	-19.46700836	2.09134E-84	2.11252E-81	12.866399	12.877205	12.852622	12.261299	12.204844	12.311084
GO:BP	GO:0016051	carbohydrate biosynthetic process	0.343167371	4	467	NM_001030287,NM_001040619,NM_001206484,NM_001206486,NM_001206488,NM_001674,XM_005273146,XM_011509579,XR_001737203	ATF3	protein_coding	-2.025844	6363.299564	-19.46700836	2.09134E-84	2.11252E-81	12.866399	12.877205	12.852622	12.261299	12.204844	12.311084
GO:BP	GO:0009987	cellular process	0.344112075	223	467	NM_001030287,NM_001040619,NM_001206484,NM_001206486,NM_001206488,NM_001674,XM_005273146,XM_011509579,XR_001737203	ATF3	protein_coding	-2.025844	6363.299564	-19.46700836	2.09134E-84	2.11252E-81	12.866399	12.877205	12.852622	12.261299	12.204844	12.311084
GO:BP	GO:0031324	negative regulation of cellular metabolic process	0.349311238	41	467	NM_001030287,NM_001040619,NM_001206484,NM_001206486,NM_001206488,NM_001674,XM_005273146,XM_011509579,XR_001737203	ATF3	protein_coding	-2.025844	6363.299564	-19.46700836	2.09134E-84	2.11252E-81	12.866399	12.877205	12.852622	12.261299	12.204844	12.311084
GO:MF	GO:0000978	RNA polymerase II cis-regulatory region sequence-specific DNA binding	0.355679824	18	467	NM_001030287,NM_001040619,NM_001206484,NM_001206486,NM_001206488,NM_001674,XM_005273146,XM_011509579,XR_001737203	ATF3	protein_coding	-2.025844	6363.299564	-19.46700836	2.09134E-84	2.11252E-81	12.866399	12.877205	12.852622	12.261299	12.204844	12.311084
GO:BP	GO:0006357	regulation of transcription by RNA polymerase II	0.359314221	33	467	NM_001030287,NM_001040619,NM_001206484,NM_001206486,NM_001206488,NM_001674,XM_005273146,XM_011509579,XR_001737203	ATF3	protein_coding	-2.025844	6363.299564	-19.46700836	2.09134E-84	2.11252E-81	12.866399	12.877205	12.852622	12.261299	12.204844	12.311084
GO:MF	GO:0046983	protein dimerization activity	0.360789692	17	467	NM_001030287,NM_001040619,NM_001206484,NM_001206486,NM_001206488,NM_001674,XM_005273146,XM_011509579,XR_001737203	ATF3	protein_coding	-2.025844	6363.299564	-19.46700836	2.09134E-84	2.11252E-81	12.866399	12.877205	12.852622	12.261299	12.204844	12.311084
GO:MF	GO:0001227	DNA-binding transcription repressor activity, RNA polymerase II-specific	0.360789692	6	467	NM_001030287,NM_001040619,NM_001206484,NM_001206486,NM_001206488,NM_001674,XM_005273146,XM_011509579,XR_001737203	ATF3	protein_coding	-2.025844	6363.299564	-19.46700836	2.09134E-84	2.11252E-81	12.866399	12.877205	12.852622	12.261299	12.204844	12.311084
GO:BP	GO:0051173	positive regulation of nitrogen compound metabolic process	0.366059795	38	467	NM_001030287,NM_001040619,NM_001206484,NM_001206486,NM_001206488,NM_001674,XM_005273146,XM_011509579,XR_001737203	ATF3	protein_coding	-2.025844	6363.299564	-19.46700836	2.09134E-84	2.11252E-81	12.866399	12.877205	12.852622	12.261299	12.204844	12.311084
GO:CC	GO:0090575	RNA polymerase II transcription regulator complex	0.367640039	5	467	NM_001030287,NM_001040619,NM_001206484,NM_001206486,NM_001206488,NM_001674,XM_005273146,XM_011509579,XR_001737203	ATF3	protein_coding	-2.025844	6363.299564	-19.46700836	2.09134E-84	2.11252E-81	12.866399	12.877205	12.852622	12.261299	12.204844	12.311084
GO:MF	GO:0000981	DNA-binding transcription factor activity, RNA polymerase II-specific	0.368670702	20	467	NM_001030287,NM_001040619,NM_001206484,NM_001206486,NM_001206488,NM_001674,XM_005273146,XM_011509579,XR_001737203	ATF3	protein_coding	-2.025844	6363.299564	-19.46700836	2.09134E-84	2.11252E-81	12.866399	12.877205	12.852622	12.261299	12.204844	12.311084
GO:MF	GO:0000987	cis-regulatory region sequence-specific DNA binding	0.369101887	18	467	NM_001030287,NM_001040619,NM_001206484,NM_001206486,NM_001206488,NM_001674,XM_005273146,XM_011509579,XR_001737203	ATF3	protein_coding	-2.025844	6363.299564	-19.46700836	2.09134E-84	2.11252E-81	12.866399	12.877205	12.852622	12.261299	12.204844	12.311084
GO:BP	GO:0008625	extrinsic apoptotic signaling pathway via death domain receptors	0.382022702	2	467	NM_001030287,NM_001040619,NM_001206484,NM_001206486,NM_001206488,NM_001674,XM_005273146,XM_011509579,XR_001737203	ATF3	protein_coding	-2.025844	6363.299564	-19.46700836	2.09134E-84	2.11252E-81	12.866399	12.877205	12.852622	12.261299	12.204844	12.311084
GO:BP	GO:0045944	positive regulation of transcription by RNA polymerase II	0.383001729	17	467	NM_001030287,NM_001040619,NM_001206484,NM_001206486,NM_001206488,NM_001674,XM_005273146,XM_011509579,XR_001737203	ATF3	protein_coding	-2.025844	6363.299564	-19.46700836	2.09134E-84	2.11252E-81	12.866399	12.877205	12.852622	12.261299	12.204844	12.311084
GO:BP	GO:0009892	negative regulation of metabolic process	0.383533964	43	467	NM_001030287,NM_001040619,NM_001206484,NM_001206486,NM_001206488,NM_001674,XM_005273146,XM_011509579,XR_001737203	ATF3	protein_coding	-2.025844	6363.299564	-19.46700836	2.09134E-84	2.11252E-81	12.866399	12.877205	12.852622	12.261299	12.204844	12.311084
GO:BP	GO:0006366	transcription by RNA polymerase II	0.386631965	34	467	NM_001030287,NM_001040619,NM_001206484,NM_001206486,NM_001206488,NM_001674,XM_005273146,XM_011509579,XR_001737203	ATF3	protein_coding	-2.025844	6363.299564	-19.46700836	2.09134E-84	2.11252E-81	12.866399	12.877205	12.852622	12.261299	12.204844	12.311084
GO:BP	GO:0006094	gluconeogenesis	0.399154554	2	467	NM_001030287,NM_001040619,NM_001206484,NM_001206486,NM_001206488,NM_001674,XM_005273146,XM_011509579,XR_001737203	ATF3	protein_coding	-2.025844	6363.299564	-19.46700836	2.09134E-84	2.11252E-81	12.866399	12.877205	12.852622	12.261299	12.204844	12.311084
GO:BP	GO:1901362	organic cyclic compound biosynthetic process	0.399154554	52	467	NM_001030287,NM_001040619,NM_001206484,NM_001206486,NM_001206488,NM_001674,XM_005273146,XM_011509579,XR_001737203	ATF3	protein_coding	-2.025844	6363.299564	-19.46700836	2.09134E-84	2.11252E-81	12.866399	12.877205	12.852622	12.261299	12.204844	12.311084
GO:MF	GO:0000977	RNA polymerase II transcription regulatory region sequence-specific DNA binding	0.400694817	20	467	NM_001030287,NM_001040619,NM_001206484,NM_001206486,NM_001206488,NM_001674,XM_005273146,XM_011509579,XR_001737203	ATF3	protein_coding	-2.025844	6363.299564	-19.46700836	2.09134E-84	2.11252E-81	12.866399	12.877205	12.852622	12.261299	12.204844	12.311084
GO:BP	GO:0010605	negative regulation of macromolecule metabolic process	0.406393841	40	467	NM_001030287,NM_001040619,NM_001206484,NM_001206486,NM_001206488,NM_001674,XM_005273146,XM_011509579,XR_001737203	ATF3	protein_coding	-2.025844	6363.299564	-19.46700836	2.09134E-84	2.11252E-81	12.866399	12.877205	12.852622	12.261299	12.204844	12.311084
GO:BP	GO:0045893	positive regulation of DNA-templated transcription	0.408764429	22	467	NM_001030287,NM_001040619,NM_001206484,NM_001206486,NM_001206488,NM_001674,XM_005273146,XM_011509579,XR_001737203	ATF3	protein_coding	-2.025844	6363.299564	-19.46700836	2.09134E-84	2.11252E-81	12.866399	12.877205	12.852622	12.261299	12.204844	12.311084
GO:BP	GO:0019319	hexose biosynthetic process	0.411173557	2	467	NM_001030287,NM_001040619,NM_001206484,NM_001206486,NM_001206488,NM_001674,XM_005273146,XM_011509579,XR_001737203	ATF3	protein_coding	-2.025844	6363.299564	-19.46700836	2.09134E-84	2.11252E-81	12.866399	12.877205	12.852622	12.261299	12.204844	12.311084
GO:BP	GO:1902680	positive regulation of RNA biosynthetic process	0.411861747	22	467	NM_001030287,NM_001040619,NM_001206484,NM_001206486,NM_001206488,NM_001674,XM_005273146,XM_011509579,XR_001737203	ATF3	protein_coding	-2.025844	6363.299564	-19.46700836	2.09134E-84	2.11252E-81	12.866399	12.877205	12.852622	12.261299	12.204844	12.311084
GO:MF	GO:0000976	transcription cis-regulatory region binding	0.412484016	21	467	NM_001030287,NM_001040619,NM_001206484,NM_001206486,NM_001206488,NM_001674,XM_005273146,XM_011509579,XR_001737203	ATF3	protein_coding	-2.025844	6363.299564	-19.46700836	2.09134E-84	2.11252E-81	12.866399	12.877205	12.852622	12.261299	12.204844	12.311084
GO:MF	GO:0001067	transcription regulatory region nucleic acid binding	0.412484016	21	467	NM_001030287,NM_001040619,NM_001206484,NM_001206486,NM_001206488,NM_001674,XM_005273146,XM_011509579,XR_001737203	ATF3	protein_coding	-2.025844	6363.299564	-19.46700836	2.09134E-84	2.11252E-81	12.866399	12.877205	12.852622	12.261299	12.204844	12.311084
GO:BP	GO:0046364	monosaccharide biosynthetic process	0.425724807	2	467	NM_001030287,NM_001040619,NM_001206484,NM_001206486,NM_001206488,NM_001674,XM_005273146,XM_011509579,XR_001737203	ATF3	protein_coding	-2.025844	6363.299564	-19.46700836	2.09134E-84	2.11252E-81	12.866399	12.877205	12.852622	12.261299	12.204844	12.311084
GO:MF	GO:0003700	DNA-binding transcription factor activity	0.436101106	20	467	NM_001030287,NM_001040619,NM_001206484,NM_001206486,NM_001206488,NM_001674,XM_005273146,XM_011509579,XR_001737203	ATF3	protein_coding	-2.025844	6363.299564	-19.46700836	2.09134E-84	2.11252E-81	12.866399	12.877205	12.852622	12.261299	12.204844	12.311084
GO:MF	GO:1990837	sequence-specific double-stranded DNA binding	0.457960619	21	467	NM_001030287,NM_001040619,NM_001206484,NM_001206486,NM_001206488,NM_001674,XM_005273146,XM_011509579,XR_001737203	ATF3	protein_coding	-2.025844	6363.299564	-19.46700836	2.09134E-84	2.11252E-81	12.866399	12.877205	12.852622	12.261299	12.204844	12.311084
GO:BP	GO:0051254	positive regulation of RNA metabolic process	0.46166869	23	467	NM_001030287,NM_001040619,NM_001206484,NM_001206486,NM_001206488,NM_001674,XM_005273146,XM_011509579,XR_001737203	ATF3	protein_coding	-2.025844	6363.299564	-19.46700836	2.09134E-84	2.11252E-81	12.866399	12.877205	12.852622	12.261299	12.204844	12.311084
GO:BP	GO:0031327	negative regulation of cellular biosynthetic process	0.473353436	34	467	NM_001030287,NM_001040619,NM_001206484,NM_001206486,NM_001206488,NM_001674,XM_005273146,XM_011509579,XR_001737203	ATF3	protein_coding	-2.025844	6363.299564	-19.46700836	2.09134E-84	2.11252E-81	12.866399	12.877205	12.852622	12.261299	12.204844	12.311084
GO:BP	GO:0045935	positive regulation of nucleobase-containing compound metabolic process	0.478365281	25	467	NM_001030287,NM_001040619,NM_001206484,NM_001206486,NM_001206488,NM_001674,XM_005273146,XM_011509579,XR_001737203	ATF3	protein_coding	-2.025844	6363.299564	-19.46700836	2.09134E-84	2.11252E-81	12.866399	12.877205	12.852622	12.261299	12.204844	12.311084
GO:BP	GO:0006355	regulation of DNA-templated transcription	0.478365281	41	467	NM_001030287,NM_001040619,NM_001206484,NM_001206486,NM_001206488,NM_001674,XM_005273146,XM_011509579,XR_001737203	ATF3	protein_coding	-2.025844	6363.299564	-19.46700836	2.09134E-84	2.11252E-81	12.866399	12.877205	12.852622	12.261299	12.204844	12.311084
GO:BP	GO:0009890	negative regulation of biosynthetic process	0.480512312	34	467	NM_001030287,NM_001040619,NM_001206484,NM_001206486,NM_001206488,NM_001674,XM_005273146,XM_011509579,XR_001737203	ATF3	protein_coding	-2.025844	6363.299564	-19.46700836	2.09134E-84	2.11252E-81	12.866399	12.877205	12.852622	12.261299	12.204844	12.311084
GO:BP	GO:2001141	regulation of RNA biosynthetic process	0.489912711	41	467	NM_001030287,NM_001040619,NM_001206484,NM_001206486,NM_001206488,NM_001674,XM_005273146,XM_011509579,XR_001737203	ATF3	protein_coding	-2.025844	6363.299564	-19.46700836	2.09134E-84	2.11252E-81	12.866399	12.877205	12.852622	12.261299	12.204844	12.311084
GO:BP	GO:0010558	negative regulation of macromolecule biosynthetic process	0.496471616	33	467	NM_001030287,NM_001040619,NM_001206484,NM_001206486,NM_001206488,NM_001674,XM_005273146,XM_011509579,XR_001737203	ATF3	protein_coding	-2.025844	6363.299564	-19.46700836	2.09134E-84	2.11252E-81	12.866399	12.877205	12.852622	12.261299	12.204844	12.311084
GO:MF	GO:0005488	binding	0.502121548	224	467	NM_001030287,NM_001040619,NM_001206484,NM_001206486,NM_001206488,NM_001674,XM_005273146,XM_011509579,XR_001737203	ATF3	protein_coding	-2.025844	6363.299564	-19.46700836	2.09134E-84	2.11252E-81	12.866399	12.877205	12.852622	12.261299	12.204844	12.311084
GO:BP	GO:0051252	regulation of RNA metabolic process	0.511295897	44	467	NM_001030287,NM_001040619,NM_001206484,NM_001206486,NM_001206488,NM_001674,XM_005273146,XM_011509579,XR_001737203	ATF3	protein_coding	-2.025844	6363.299564	-19.46700836	2.09134E-84	2.11252E-81	12.866399	12.877205	12.852622	12.261299	12.204844	12.311084
GO:BP	GO:0019219	regulation of nucleobase-containing compound metabolic process	0.530382909	47	467	NM_001030287,NM_001040619,NM_001206484,NM_001206486,NM_001206488,NM_001674,XM_005273146,XM_011509579,XR_001737203	ATF3	protein_coding	-2.025844	6363.299564	-19.46700836	2.09134E-84	2.11252E-81	12.866399	12.877205	12.852622	12.261299	12.204844	12.311084
GO:MF	GO:0140110	transcription regulator activity	0.546509991	25	467	NM_001030287,NM_001040619,NM_001206484,NM_001206486,NM_001206488,NM_001674,XM_005273146,XM_011509579,XR_001737203	ATF3	protein_coding	-2.025844	6363.299564	-19.46700836	2.09134E-84	2.11252E-81	12.866399	12.877205	12.852622	12.261299	12.204844	12.311084
GO:BP	GO:0006351	DNA-templated transcription	0.554982769	41	467	NM_001030287,NM_001040619,NM_001206484,NM_001206486,NM_001206488,NM_001674,XM_005273146,XM_011509579,XR_001737203	ATF3	protein_coding	-2.025844	6363.299564	-19.46700836	2.09134E-84	2.11252E-81	12.866399	12.877205	12.852622	12.261299	12.204844	12.311084
GO:MF	GO:0003690	double-stranded DNA binding	0.556636285	21	467	NM_001030287,NM_001040619,NM_001206484,NM_001206486,NM_001206488,NM_001674,XM_005273146,XM_011509579,XR_001737203	ATF3	protein_coding	-2.025844	6363.299564	-19.46700836	2.09134E-84	2.11252E-81	12.866399	12.877205	12.852622	12.261299	12.204844	12.311084
GO:BP	GO:0005975	carbohydrate metabolic process	0.557233819	7	467	NM_001030287,NM_001040619,NM_001206484,NM_001206486,NM_001206488,NM_001674,XM_005273146,XM_011509579,XR_001737203	ATF3	protein_coding	-2.025844	6363.299564	-19.46700836	2.09134E-84	2.11252E-81	12.866399	12.877205	12.852622	12.261299	12.204844	12.311084
GO:MF	GO:0043565	sequence-specific DNA binding	0.571563681	21	467	NM_001030287,NM_001040619,NM_001206484,NM_001206486,NM_001206488,NM_001674,XM_005273146,XM_011509579,XR_001737203	ATF3	protein_coding	-2.025844	6363.299564	-19.46700836	2.09134E-84	2.11252E-81	12.866399	12.877205	12.852622	12.261299	12.204844	12.311084
GO:BP	GO:0032774	RNA biosynthetic process	0.573630105	41	467	NM_001030287,NM_001040619,NM_001206484,NM_001206486,NM_001206488,NM_001674,XM_005273146,XM_011509579,XR_001737203	ATF3	protein_coding	-2.025844	6363.299564	-19.46700836	2.09134E-84	2.11252E-81	12.866399	12.877205	12.852622	12.261299	12.204844	12.311084
GO:BP	GO:0019318	hexose metabolic process	0.580224242	3	467	NM_001030287,NM_001040619,NM_001206484,NM_001206486,NM_001206488,NM_001674,XM_005273146,XM_011509579,XR_001737203	ATF3	protein_coding	-2.025844	6363.299564	-19.46700836	2.09134E-84	2.11252E-81	12.866399	12.877205	12.852622	12.261299	12.204844	12.311084
GO:BP	GO:0005996	monosaccharide metabolic process	0.623444412	3	467	NM_001030287,NM_001040619,NM_001206484,NM_001206486,NM_001206488,NM_001674,XM_005273146,XM_011509579,XR_001737203	ATF3	protein_coding	-2.025844	6363.299564	-19.46700836	2.09134E-84	2.11252E-81	12.866399	12.877205	12.852622	12.261299	12.204844	12.311084
GO:BP	GO:0006006	glucose metabolic process	0.698336753	2	467	NM_001030287,NM_001040619,NM_001206484,NM_001206486,NM_001206488,NM_001674,XM_005273146,XM_011509579,XR_001737203	ATF3	protein_coding	-2.025844	6363.299564	-19.46700836	2.09134E-84	2.11252E-81	12.866399	12.877205	12.852622	12.261299	12.204844	12.311084
GO:BP	GO:0044271	cellular nitrogen compound biosynthetic process	0.712416337	52	467	NM_001030287,NM_001040619,NM_001206484,NM_001206486,NM_001206488,NM_001674,XM_005273146,XM_011509579,XR_001737203	ATF3	protein_coding	-2.025844	6363.299564	-19.46700836	2.09134E-84	2.11252E-81	12.866399	12.877205	12.852622	12.261299	12.204844	12.311084
GO:BP	GO:0019438	aromatic compound biosynthetic process	0.717552663	44	467	NM_001030287,NM_001040619,NM_001206484,NM_001206486,NM_001206488,NM_001674,XM_005273146,XM_011509579,XR_001737203	ATF3	protein_coding	-2.025844	6363.299564	-19.46700836	2.09134E-84	2.11252E-81	12.866399	12.877205	12.852622	12.261299	12.204844	12.311084
GO:CC	GO:0005667	transcription regulator complex	0.74139661	6	467	NM_001030287,NM_001040619,NM_001206484,NM_001206486,NM_001206488,NM_001674,XM_005273146,XM_011509579,XR_001737203	ATF3	protein_coding	-2.025844	6363.299564	-19.46700836	2.09134E-84	2.11252E-81	12.866399	12.877205	12.852622	12.261299	12.204844	12.311084
GO:BP	GO:0018130	heterocycle biosynthetic process	0.756689902	43	467	NM_001030287,NM_001040619,NM_001206484,NM_001206486,NM_001206488,NM_001674,XM_005273146,XM_011509579,XR_001737203	ATF3	protein_coding	-2.025844	6363.299564	-19.46700836	2.09134E-84	2.11252E-81	12.866399	12.877205	12.852622	12.261299	12.204844	12.311084
GO:BP	GO:0034654	nucleobase-containing compound biosynthetic process	0.763356772	42	467	NM_001030287,NM_001040619,NM_001206484,NM_001206486,NM_001206488,NM_001674,XM_005273146,XM_011509579,XR_001737203	ATF3	protein_coding	-2.025844	6363.299564	-19.46700836	2.09134E-84	2.11252E-81	12.866399	12.877205	12.852622	12.261299	12.204844	12.311084
GO:CC	GO:0032993	protein-DNA complex	0.765445728	16	467	NM_001030287,NM_001040619,NM_001206484,NM_001206486,NM_001206488,NM_001674,XM_005273146,XM_011509579,XR_001737203	ATF3	protein_coding	-2.025844	6363.299564	-19.46700836	2.09134E-84	2.11252E-81	12.866399	12.877205	12.852622	12.261299	12.204844	12.311084
GO:CC	GO:0000785	chromatin	0.778089921	15	467	NM_001030287,NM_001040619,NM_001206484,NM_001206486,NM_001206488,NM_001674,XM_005273146,XM_011509579,XR_001737203	ATF3	protein_coding	-2.025844	6363.299564	-19.46700836	2.09134E-84	2.11252E-81	12.866399	12.877205	12.852622	12.261299	12.204844	12.311084
GO:MF	GO:0046982	protein heterodimerization activity	0.879023049	3	467	NM_001030287,NM_001040619,NM_001206484,NM_001206486,NM_001206488,NM_001674,XM_005273146,XM_011509579,XR_001737203	ATF3	protein_coding	-2.025844	6363.299564	-19.46700836	2.09134E-84	2.11252E-81	12.866399	12.877205	12.852622	12.261299	12.204844	12.311084
GO:MF	GO:0003677	DNA binding	0.89367432	26	467	NM_001030287,NM_001040619,NM_001206484,NM_001206486,NM_001206488,NM_001674,XM_005273146,XM_011509579,XR_001737203	ATF3	protein_coding	-2.025844	6363.299564	-19.46700836	2.09134E-84	2.11252E-81	12.866399	12.877205	12.852622	12.261299	12.204844	12.311084
GO:CC	GO:0043226	organelle	0.947751105	183	467	NM_001030287,NM_001040619,NM_001206484,NM_001206486,NM_001206488,NM_001674,XM_005273146,XM_011509579,XR_001737203	ATF3	protein_coding	-2.025844	6363.299564	-19.46700836	2.09134E-84	2.11252E-81	12.866399	12.877205	12.852622	12.261299	12.204844	12.311084
GO:CC	GO:0005622	intracellular anatomical structure	0.951688305	195	467	NM_001030287,NM_001040619,NM_001206484,NM_001206486,NM_001206488,NM_001674,XM_005273146,XM_011509579,XR_001737203	ATF3	protein_coding	-2.025844	6363.299564	-19.46700836	2.09134E-84	2.11252E-81	12.866399	12.877205	12.852622	12.261299	12.204844	12.311084
GO:CC	GO:0005694	chromosome	0.969752437	17	467	NM_001030287,NM_001040619,NM_001206484,NM_001206486,NM_001206488,NM_001674,XM_005273146,XM_011509579,XR_001737203	ATF3	protein_coding	-2.025844	6363.299564	-19.46700836	2.09134E-84	2.11252E-81	12.866399	12.877205	12.852622	12.261299	12.204844	12.311084
GO:BP	GO:0044238	primary metabolic process	0.979714546	126	467	NM_001030287,NM_001040619,NM_001206484,NM_001206486,NM_001206488,NM_001674,XM_005273146,XM_011509579,XR_001737203	ATF3	protein_coding	-2.025844	6363.299564	-19.46700836	2.09134E-84	2.11252E-81	12.866399	12.877205	12.852622	12.261299	12.204844	12.311084
GO:BP	GO:0006807	nitrogen compound metabolic process	0.988254224	119	467	NM_001030287,NM_001040619,NM_001206484,NM_001206486,NM_001206488,NM_001674,XM_005273146,XM_011509579,XR_001737203	ATF3	protein_coding	-2.025844	6363.299564	-19.46700836	2.09134E-84	2.11252E-81	12.866399	12.877205	12.852622	12.261299	12.204844	12.311084
GO:BP	GO:0044237	cellular metabolic process	0.988301367	129	467	NM_001030287,NM_001040619,NM_001206484,NM_001206486,NM_001206488,NM_001674,XM_005273146,XM_011509579,XR_001737203	ATF3	protein_coding	-2.025844	6363.299564	-19.46700836	2.09134E-84	2.11252E-81	12.866399	12.877205	12.852622	12.261299	12.204844	12.311084
GO:BP	GO:1901576	organic substance biosynthetic process	0.992447978	103	467	NM_001030287,NM_001040619,NM_001206484,NM_001206486,NM_001206488,NM_001674,XM_005273146,XM_011509579,XR_001737203	ATF3	protein_coding	-2.025844	6363.299564	-19.46700836	2.09134E-84	2.11252E-81	12.866399	12.877205	12.852622	12.261299	12.204844	12.311084
GO:BP	GO:0009058	biosynthetic process	0.995418005	103	467	NM_001030287,NM_001040619,NM_001206484,NM_001206486,NM_001206488,NM_001674,XM_005273146,XM_011509579,XR_001737203	ATF3	protein_coding	-2.025844	6363.299564	-19.46700836	2.09134E-84	2.11252E-81	12.866399	12.877205	12.852622	12.261299	12.204844	12.311084
GO:BP	GO:0044249	cellular biosynthetic process	0.997279782	101	467	NM_001030287,NM_001040619,NM_001206484,NM_001206486,NM_001206488,NM_001674,XM_005273146,XM_011509579,XR_001737203	ATF3	protein_coding	-2.025844	6363.299564	-19.46700836	2.09134E-84	2.11252E-81	12.866399	12.877205	12.852622	12.261299	12.204844	12.311084
GO:BP	GO:0008152	metabolic process	0.999896172	142	467	NM_001030287,NM_001040619,NM_001206484,NM_001206486,NM_001206488,NM_001674,XM_005273146,XM_011509579,XR_001737203	ATF3	protein_coding	-2.025844	6363.299564	-19.46700836	2.09134E-84	2.11252E-81	12.866399	12.877205	12.852622	12.261299	12.204844	12.311084
GO:CC	GO:0140513	nuclear protein-containing complex	1	7	467	NM_001030287,NM_001040619,NM_001206484,NM_001206486,NM_001206488,NM_001674,XM_005273146,XM_011509579,XR_001737203	ATF3	protein_coding	-2.025844	6363.299564	-19.46700836	2.09134E-84	2.11252E-81	12.866399	12.877205	12.852622	12.261299	12.204844	12.311084
GO:BP	GO:0010467	gene expression	1	83	467	NM_001030287,NM_001040619,NM_001206484,NM_001206486,NM_001206488,NM_001674,XM_005273146,XM_011509579,XR_001737203	ATF3	protein_coding	-2.025844	6363.299564	-19.46700836	2.09134E-84	2.11252E-81	12.866399	12.877205	12.852622	12.261299	12.204844	12.311084
GO:BP	GO:0016070	RNA metabolic process	1	50	467	NM_001030287,NM_001040619,NM_001206484,NM_001206486,NM_001206488,NM_001674,XM_005273146,XM_011509579,XR_001737203	ATF3	protein_coding	-2.025844	6363.299564	-19.46700836	2.09134E-84	2.11252E-81	12.866399	12.877205	12.852622	12.261299	12.204844	12.311084
GO:BP	GO:0009059	macromolecule biosynthetic process	1	90	467	NM_001030287,NM_001040619,NM_001206484,NM_001206486,NM_001206488,NM_001674,XM_005273146,XM_011509579,XR_001737203	ATF3	protein_coding	-2.025844	6363.299564	-19.46700836	2.09134E-84	2.11252E-81	12.866399	12.877205	12.852622	12.261299	12.204844	12.311084
GO:CC	GO:0005730	nucleolus	1	9	467	NM_001030287,NM_001040619,NM_001206484,NM_001206486,NM_001206488,NM_001674,XM_005273146,XM_011509579,XR_001737203	ATF3	protein_coding	-2.025844	6363.299564	-19.46700836	2.09134E-84	2.11252E-81	12.866399	12.877205	12.852622	12.261299	12.204844	12.311084
GO:CC	GO:0005654	nucleoplasm	1	35	467	NM_001030287,NM_001040619,NM_001206484,NM_001206486,NM_001206488,NM_001674,XM_005273146,XM_011509579,XR_001737203	ATF3	protein_coding	-2.025844	6363.299564	-19.46700836	2.09134E-84	2.11252E-81	12.866399	12.877205	12.852622	12.261299	12.204844	12.311084
GO:CC	GO:0005634	nucleus	1	76	467	NM_001030287,NM_001040619,NM_001206484,NM_001206486,NM_001206488,NM_001674,XM_005273146,XM_011509579,XR_001737203	ATF3	protein_coding	-2.025844	6363.299564	-19.46700836	2.09134E-84	2.11252E-81	12.866399	12.877205	12.852622	12.261299	12.204844	12.311084
GO:CC	GO:0005575	cellular_component	1	250	467	NM_001030287,NM_001040619,NM_001206484,NM_001206486,NM_001206488,NM_001674,XM_005273146,XM_011509579,XR_001737203	ATF3	protein_coding	-2.025844	6363.299564	-19.46700836	2.09134E-84	2.11252E-81	12.866399	12.877205	12.852622	12.261299	12.204844	12.311084
GO:MF	GO:0097159	organic cyclic compound binding	1	66	467	NM_001030287,NM_001040619,NM_001206484,NM_001206486,NM_001206488,NM_001674,XM_005273146,XM_011509579,XR_001737203	ATF3	protein_coding	-2.025844	6363.299564	-19.46700836	2.09134E-84	2.11252E-81	12.866399	12.877205	12.852622	12.261299	12.204844	12.311084
GO:BP	GO:0008150	biological_process	1	234	467	NM_001030287,NM_001040619,NM_001206484,NM_001206486,NM_001206488,NM_001674,XM_005273146,XM_011509579,XR_001737203	ATF3	protein_coding	-2.025844	6363.299564	-19.46700836	2.09134E-84	2.11252E-81	12.866399	12.877205	12.852622	12.261299	12.204844	12.311084
GO:BP	GO:0071704	organic substance metabolic process	1	136	467	NM_001030287,NM_001040619,NM_001206484,NM_001206486,NM_001206488,NM_001674,XM_005273146,XM_011509579,XR_001737203	ATF3	protein_coding	-2.025844	6363.299564	-19.46700836	2.09134E-84	2.11252E-81	12.866399	12.877205	12.852622	12.261299	12.204844	12.311084
GO:BP	GO:0090304	nucleic acid metabolic process	1	52	467	NM_001030287,NM_001040619,NM_001206484,NM_001206486,NM_001206488,NM_001674,XM_005273146,XM_011509579,XR_001737203	ATF3	protein_coding	-2.025844	6363.299564	-19.46700836	2.09134E-84	2.11252E-81	12.866399	12.877205	12.852622	12.261299	12.204844	12.311084
GO:BP	GO:1901360	organic cyclic compound metabolic process	1	73	467	NM_001030287,NM_001040619,NM_001206484,NM_001206486,NM_001206488,NM_001674,XM_005273146,XM_011509579,XR_001737203	ATF3	protein_coding	-2.025844	6363.299564	-19.46700836	2.09134E-84	2.11252E-81	12.866399	12.877205	12.852622	12.261299	12.204844	12.311084
GO:BP	GO:0006725	cellular aromatic compound metabolic process	1	65	467	NM_001030287,NM_001040619,NM_001206484,NM_001206486,NM_001206488,NM_001674,XM_005273146,XM_011509579,XR_001737203	ATF3	protein_coding	-2.025844	6363.299564	-19.46700836	2.09134E-84	2.11252E-81	12.866399	12.877205	12.852622	12.261299	12.204844	12.311084
GO:CC	GO:0070013	intracellular organelle lumen	1	59	467	NM_001030287,NM_001040619,NM_001206484,NM_001206486,NM_001206488,NM_001674,XM_005273146,XM_011509579,XR_001737203	ATF3	protein_coding	-2.025844	6363.299564	-19.46700836	2.09134E-84	2.11252E-81	12.866399	12.877205	12.852622	12.261299	12.204844	12.311084
GO:BP	GO:0046483	heterocycle metabolic process	1	61	467	NM_001030287,NM_001040619,NM_001206484,NM_001206486,NM_001206488,NM_001674,XM_005273146,XM_011509579,XR_001737203	ATF3	protein_coding	-2.025844	6363.299564	-19.46700836	2.09134E-84	2.11252E-81	12.866399	12.877205	12.852622	12.261299	12.204844	12.311084
GO:BP	GO:0034641	cellular nitrogen compound metabolic process	1	68	467	NM_001030287,NM_001040619,NM_001206484,NM_001206486,NM_001206488,NM_001674,XM_005273146,XM_011509579,XR_001737203	ATF3	protein_coding	-2.025844	6363.299564	-19.46700836	2.09134E-84	2.11252E-81	12.866399	12.877205	12.852622	12.261299	12.204844	12.311084
GO:CC	GO:0043233	organelle lumen	1	59	467	NM_001030287,NM_001040619,NM_001206484,NM_001206486,NM_001206488,NM_001674,XM_005273146,XM_011509579,XR_001737203	ATF3	protein_coding	-2.025844	6363.299564	-19.46700836	2.09134E-84	2.11252E-81	12.866399	12.877205	12.852622	12.261299	12.204844	12.311084
GO:CC	GO:0043232	intracellular non-membrane-bounded organelle	1	58	467	NM_001030287,NM_001040619,NM_001206484,NM_001206486,NM_001206488,NM_001674,XM_005273146,XM_011509579,XR_001737203	ATF3	protein_coding	-2.025844	6363.299564	-19.46700836	2.09134E-84	2.11252E-81	12.866399	12.877205	12.852622	12.261299	12.204844	12.311084
GO:CC	GO:0043231	intracellular membrane-bounded organelle	1	147	467	NM_001030287,NM_001040619,NM_001206484,NM_001206486,NM_001206488,NM_001674,XM_005273146,XM_011509579,XR_001737203	ATF3	protein_coding	-2.025844	6363.299564	-19.46700836	2.09134E-84	2.11252E-81	12.866399	12.877205	12.852622	12.261299	12.204844	12.311084
GO:CC	GO:0043229	intracellular organelle	1	166	467	NM_001030287,NM_001040619,NM_001206484,NM_001206486,NM_001206488,NM_001674,XM_005273146,XM_011509579,XR_001737203	ATF3	protein_coding	-2.025844	6363.299564	-19.46700836	2.09134E-84	2.11252E-81	12.866399	12.877205	12.852622	12.261299	12.204844	12.311084
GO:CC	GO:0043228	non-membrane-bounded organelle	1	58	467	NM_001030287,NM_001040619,NM_001206484,NM_001206486,NM_001206488,NM_001674,XM_005273146,XM_011509579,XR_001737203	ATF3	protein_coding	-2.025844	6363.299564	-19.46700836	2.09134E-84	2.11252E-81	12.866399	12.877205	12.852622	12.261299	12.204844	12.311084
GO:CC	GO:0043227	membrane-bounded organelle	1	166	467	NM_001030287,NM_001040619,NM_001206484,NM_001206486,NM_001206488,NM_001674,XM_005273146,XM_011509579,XR_001737203	ATF3	protein_coding	-2.025844	6363.299564	-19.46700836	2.09134E-84	2.11252E-81	12.866399	12.877205	12.852622	12.261299	12.204844	12.311084
GO:CC	GO:0032991	protein-containing complex	1	71	467	NM_001030287,NM_001040619,NM_001206484,NM_001206486,NM_001206488,NM_001674,XM_005273146,XM_011509579,XR_001737203	ATF3	protein_coding	-2.025844	6363.299564	-19.46700836	2.09134E-84	2.11252E-81	12.866399	12.877205	12.852622	12.261299	12.204844	12.311084
GO:MF	GO:0003674	molecular_function	1	244	467	NM_001030287,NM_001040619,NM_001206484,NM_001206486,NM_001206488,NM_001674,XM_005273146,XM_011509579,XR_001737203	ATF3	protein_coding	-2.025844	6363.299564	-19.46700836	2.09134E-84	2.11252E-81	12.866399	12.877205	12.852622	12.261299	12.204844	12.311084
GO:BP	GO:0006139	nucleobase-containing compound metabolic process	1	58	467	NM_001030287,NM_001040619,NM_001206484,NM_001206486,NM_001206488,NM_001674,XM_005273146,XM_011509579,XR_001737203	ATF3	protein_coding	-2.025844	6363.299564	-19.46700836	2.09134E-84	2.11252E-81	12.866399	12.877205	12.852622	12.261299	12.204844	12.311084
GO:CC	GO:0031981	nuclear lumen	1	40	467	NM_001030287,NM_001040619,NM_001206484,NM_001206486,NM_001206488,NM_001674,XM_005273146,XM_011509579,XR_001737203	ATF3	protein_coding	-2.025844	6363.299564	-19.46700836	2.09134E-84	2.11252E-81	12.866399	12.877205	12.852622	12.261299	12.204844	12.311084
GO:MF	GO:0003676	nucleic acid binding	1	35	467	NM_001030287,NM_001040619,NM_001206484,NM_001206486,NM_001206488,NM_001674,XM_005273146,XM_011509579,XR_001737203	ATF3	protein_coding	-2.025844	6363.299564	-19.46700836	2.09134E-84	2.11252E-81	12.866399	12.877205	12.852622	12.261299	12.204844	12.311084
GO:BP	GO:0043170	macromolecule metabolic process	1	114	467	NM_001030287,NM_001040619,NM_001206484,NM_001206486,NM_001206488,NM_001674,XM_005273146,XM_011509579,XR_001737203	ATF3	protein_coding	-2.025844	6363.299564	-19.46700836	2.09134E-84	2.11252E-81	12.866399	12.877205	12.852622	12.261299	12.204844	12.311084
GO:CC	GO:0031974	membrane-enclosed lumen	1	59	467	NM_001030287,NM_001040619,NM_001206484,NM_001206486,NM_001206488,NM_001674,XM_005273146,XM_011509579,XR_001737203	ATF3	protein_coding	-2.025844	6363.299564	-19.46700836	2.09134E-84	2.11252E-81	12.866399	12.877205	12.852622	12.261299	12.204844	12.311084
GO:BP	GO:0032501	multicellular organismal process	2.76812E-09	139	590	NM_000055,NR_137635,NR_137636	BCHE	protein_coding	2.047248	218.505154	6.179859177	6.41588E-10	1.09613E-08	7.496479	7.566031	7.579523	7.834185	7.887959	7.963862
GO:BP	GO:0048731	system development	9.41995E-08	86	590	NM_000055,NR_137635,NR_137636	BCHE	protein_coding	2.047248	218.505154	6.179859177	6.41588E-10	1.09613E-08	7.496479	7.566031	7.579523	7.834185	7.887959	7.963862
GO:BP	GO:0048856	anatomical structure development	9.41995E-08	112	590	NM_000055,NR_137635,NR_137636	BCHE	protein_coding	2.047248	218.505154	6.179859177	6.41588E-10	1.09613E-08	7.496479	7.566031	7.579523	7.834185	7.887959	7.963862
GO:BP	GO:0007275	multicellular organism development	1.00506E-07	95	590	NM_000055,NR_137635,NR_137636	BCHE	protein_coding	2.047248	218.505154	6.179859177	6.41588E-10	1.09613E-08	7.496479	7.566031	7.579523	7.834185	7.887959	7.963862
GO:BP	GO:0032502	developmental process	1.58384E-06	115	590	NM_000055,NR_137635,NR_137636	BCHE	protein_coding	2.047248	218.505154	6.179859177	6.41588E-10	1.09613E-08	7.496479	7.566031	7.579523	7.834185	7.887959	7.963862
GO:CC	GO:0071944	cell periphery	1.27702E-05	111	590	NM_000055,NR_137635,NR_137636	BCHE	protein_coding	2.047248	218.505154	6.179859177	6.41588E-10	1.09613E-08	7.496479	7.566031	7.579523	7.834185	7.887959	7.963862
GO:BP	GO:0007399	nervous system development	2.23226E-05	58	590	NM_000055,NR_137635,NR_137636	BCHE	protein_coding	2.047248	218.505154	6.179859177	6.41588E-10	1.09613E-08	7.496479	7.566031	7.579523	7.834185	7.887959	7.963862
GO:BP	GO:0010646	regulation of cell communication	2.82033E-05	71	590	NM_000055,NR_137635,NR_137636	BCHE	protein_coding	2.047248	218.505154	6.179859177	6.41588E-10	1.09613E-08	7.496479	7.566031	7.579523	7.834185	7.887959	7.963862
GO:BP	GO:0008283	cell population proliferation	3.93705E-05	49	590	NM_000055,NR_137635,NR_137636	BCHE	protein_coding	2.047248	218.505154	6.179859177	6.41588E-10	1.09613E-08	7.496479	7.566031	7.579523	7.834185	7.887959	7.963862
GO:BP	GO:0023051	regulation of signaling	4.59967E-05	70	590	NM_000055,NR_137635,NR_137636	BCHE	protein_coding	2.047248	218.505154	6.179859177	6.41588E-10	1.09613E-08	7.496479	7.566031	7.579523	7.834185	7.887959	7.963862
GO:BP	GO:0048699	generation of neurons	6.13787E-05	40	590	NM_000055,NR_137635,NR_137636	BCHE	protein_coding	2.047248	218.505154	6.179859177	6.41588E-10	1.09613E-08	7.496479	7.566031	7.579523	7.834185	7.887959	7.963862
GO:BP	GO:0030154	cell differentiation	6.13787E-05	82	590	NM_000055,NR_137635,NR_137636	BCHE	protein_coding	2.047248	218.505154	6.179859177	6.41588E-10	1.09613E-08	7.496479	7.566031	7.579523	7.834185	7.887959	7.963862
GO:BP	GO:0048869	cellular developmental process	6.13787E-05	82	590	NM_000055,NR_137635,NR_137636	BCHE	protein_coding	2.047248	218.505154	6.179859177	6.41588E-10	1.09613E-08	7.496479	7.566031	7.579523	7.834185	7.887959	7.963862
GO:BP	GO:0022008	neurogenesis	6.13787E-05	44	590	NM_000055,NR_137635,NR_137636	BCHE	protein_coding	2.047248	218.505154	6.179859177	6.41588E-10	1.09613E-08	7.496479	7.566031	7.579523	7.834185	7.887959	7.963862
GO:BP	GO:0023052	signaling	8.32444E-05	108	590	NM_000055,NR_137635,NR_137636	BCHE	protein_coding	2.047248	218.505154	6.179859177	6.41588E-10	1.09613E-08	7.496479	7.566031	7.579523	7.834185	7.887959	7.963862
GO:BP	GO:0007154	cell communication	8.50284E-05	109	590	NM_000055,NR_137635,NR_137636	BCHE	protein_coding	2.047248	218.505154	6.179859177	6.41588E-10	1.09613E-08	7.496479	7.566031	7.579523	7.834185	7.887959	7.963862
GO:BP	GO:0003008	system process	0.000104812	51	590	NM_000055,NR_137635,NR_137636	BCHE	protein_coding	2.047248	218.505154	6.179859177	6.41588E-10	1.09613E-08	7.496479	7.566031	7.579523	7.834185	7.887959	7.963862
GO:BP	GO:0050789	regulation of biological process	0.000144136	172	590	NM_000055,NR_137635,NR_137636	BCHE	protein_coding	2.047248	218.505154	6.179859177	6.41588E-10	1.09613E-08	7.496479	7.566031	7.579523	7.834185	7.887959	7.963862
GO:BP	GO:0042127	regulation of cell population proliferation	0.000467581	40	590	NM_000055,NR_137635,NR_137636	BCHE	protein_coding	2.047248	218.505154	6.179859177	6.41588E-10	1.09613E-08	7.496479	7.566031	7.579523	7.834185	7.887959	7.963862
GO:BP	GO:0065007	biological regulation	0.000467581	174	590	NM_000055,NR_137635,NR_137636	BCHE	protein_coding	2.047248	218.505154	6.179859177	6.41588E-10	1.09613E-08	7.496479	7.566031	7.579523	7.834185	7.887959	7.963862
GO:BP	GO:0007267	cell-cell signaling	0.000559992	40	590	NM_000055,NR_137635,NR_137636	BCHE	protein_coding	2.047248	218.505154	6.179859177	6.41588E-10	1.09613E-08	7.496479	7.566031	7.579523	7.834185	7.887959	7.963862
GO:CC	GO:0005576	extracellular region	0.000610662	78	590	NM_000055,NR_137635,NR_137636	BCHE	protein_coding	2.047248	218.505154	6.179859177	6.41588E-10	1.09613E-08	7.496479	7.566031	7.579523	7.834185	7.887959	7.963862
GO:BP	GO:0050896	response to stimulus	0.000829693	133	590	NM_000055,NR_137635,NR_137636	BCHE	protein_coding	2.047248	218.505154	6.179859177	6.41588E-10	1.09613E-08	7.496479	7.566031	7.579523	7.834185	7.887959	7.963862
GO:BP	GO:0007612	learning	0.000933377	10	590	NM_000055,NR_137635,NR_137636	BCHE	protein_coding	2.047248	218.505154	6.179859177	6.41588E-10	1.09613E-08	7.496479	7.566031	7.579523	7.834185	7.887959	7.963862
GO:BP	GO:0007268	chemical synaptic transmission	0.000989813	23	590	NM_000055,NR_137635,NR_137636	BCHE	protein_coding	2.047248	218.505154	6.179859177	6.41588E-10	1.09613E-08	7.496479	7.566031	7.579523	7.834185	7.887959	7.963862
GO:BP	GO:0098916	anterograde trans-synaptic signaling	0.000989813	23	590	NM_000055,NR_137635,NR_137636	BCHE	protein_coding	2.047248	218.505154	6.179859177	6.41588E-10	1.09613E-08	7.496479	7.566031	7.579523	7.834185	7.887959	7.963862
GO:BP	GO:0099537	trans-synaptic signaling	0.001059044	23	590	NM_000055,NR_137635,NR_137636	BCHE	protein_coding	2.047248	218.505154	6.179859177	6.41588E-10	1.09613E-08	7.496479	7.566031	7.579523	7.834185	7.887959	7.963862
GO:BP	GO:0007610	behavior	0.001283776	21	590	NM_000055,NR_137635,NR_137636	BCHE	protein_coding	2.047248	218.505154	6.179859177	6.41588E-10	1.09613E-08	7.496479	7.566031	7.579523	7.834185	7.887959	7.963862
GO:BP	GO:1901698	response to nitrogen compound	0.001422645	28	590	NM_000055,NR_137635,NR_137636	BCHE	protein_coding	2.047248	218.505154	6.179859177	6.41588E-10	1.09613E-08	7.496479	7.566031	7.579523	7.834185	7.887959	7.963862
GO:BP	GO:0099536	synaptic signaling	0.00147864	23	590	NM_000055,NR_137635,NR_137636	BCHE	protein_coding	2.047248	218.505154	6.179859177	6.41588E-10	1.09613E-08	7.496479	7.566031	7.579523	7.834185	7.887959	7.963862
GO:CC	GO:0005886	plasma membrane	0.001532699	96	590	NM_000055,NR_137635,NR_137636	BCHE	protein_coding	2.047248	218.505154	6.179859177	6.41588E-10	1.09613E-08	7.496479	7.566031	7.579523	7.834185	7.887959	7.963862
GO:BP	GO:0010243	response to organonitrogen compound	0.001808172	26	590	NM_000055,NR_137635,NR_137636	BCHE	protein_coding	2.047248	218.505154	6.179859177	6.41588E-10	1.09613E-08	7.496479	7.566031	7.579523	7.834185	7.887959	7.963862
GO:BP	GO:0009719	response to endogenous stimulus	0.002624563	37	590	NM_000055,NR_137635,NR_137636	BCHE	protein_coding	2.047248	218.505154	6.179859177	6.41588E-10	1.09613E-08	7.496479	7.566031	7.579523	7.834185	7.887959	7.963862
GO:BP	GO:0009605	response to external stimulus	0.002993416	52	590	NM_000055,NR_137635,NR_137636	BCHE	protein_coding	2.047248	218.505154	6.179859177	6.41588E-10	1.09613E-08	7.496479	7.566031	7.579523	7.834185	7.887959	7.963862
GO:BP	GO:0051716	cellular response to stimulus	0.003322236	111	590	NM_000055,NR_137635,NR_137636	BCHE	protein_coding	2.047248	218.505154	6.179859177	6.41588E-10	1.09613E-08	7.496479	7.566031	7.579523	7.834185	7.887959	7.963862
GO:BP	GO:0050890	cognition	0.00334835	13	590	NM_000055,NR_137635,NR_137636	BCHE	protein_coding	2.047248	218.505154	6.179859177	6.41588E-10	1.09613E-08	7.496479	7.566031	7.579523	7.834185	7.887959	7.963862
GO:BP	GO:0007611	learning or memory	0.00335385	12	590	NM_000055,NR_137635,NR_137636	BCHE	protein_coding	2.047248	218.505154	6.179859177	6.41588E-10	1.09613E-08	7.496479	7.566031	7.579523	7.834185	7.887959	7.963862
GO:BP	GO:0023057	negative regulation of signaling	0.00361415	32	590	NM_000055,NR_137635,NR_137636	BCHE	protein_coding	2.047248	218.505154	6.179859177	6.41588E-10	1.09613E-08	7.496479	7.566031	7.579523	7.834185	7.887959	7.963862
GO:BP	GO:0010648	negative regulation of cell communication	0.00361415	32	590	NM_000055,NR_137635,NR_137636	BCHE	protein_coding	2.047248	218.505154	6.179859177	6.41588E-10	1.09613E-08	7.496479	7.566031	7.579523	7.834185	7.887959	7.963862
GO:BP	GO:0042221	response to chemical	0.003767517	68	590	NM_000055,NR_137635,NR_137636	BCHE	protein_coding	2.047248	218.505154	6.179859177	6.41588E-10	1.09613E-08	7.496479	7.566031	7.579523	7.834185	7.887959	7.963862
GO:BP	GO:0048519	negative regulation of biological process	0.00403157	92	590	NM_000055,NR_137635,NR_137636	BCHE	protein_coding	2.047248	218.505154	6.179859177	6.41588E-10	1.09613E-08	7.496479	7.566031	7.579523	7.834185	7.887959	7.963862
GO:BP	GO:0050877	nervous system process	0.004245195	33	590	NM_000055,NR_137635,NR_137636	BCHE	protein_coding	2.047248	218.505154	6.179859177	6.41588E-10	1.09613E-08	7.496479	7.566031	7.579523	7.834185	7.887959	7.963862
GO:BP	GO:0050804	modulation of chemical synaptic transmission	0.00459126	16	590	NM_000055,NR_137635,NR_137636	BCHE	protein_coding	2.047248	218.505154	6.179859177	6.41588E-10	1.09613E-08	7.496479	7.566031	7.579523	7.834185	7.887959	7.963862
GO:BP	GO:0099177	regulation of trans-synaptic signaling	0.004618185	16	590	NM_000055,NR_137635,NR_137636	BCHE	protein_coding	2.047248	218.505154	6.179859177	6.41588E-10	1.09613E-08	7.496479	7.566031	7.579523	7.834185	7.887959	7.963862
GO:BP	GO:0050794	regulation of cellular process	0.005010468	158	590	NM_000055,NR_137635,NR_137636	BCHE	protein_coding	2.047248	218.505154	6.179859177	6.41588E-10	1.09613E-08	7.496479	7.566031	7.579523	7.834185	7.887959	7.963862
GO:BP	GO:0048523	negative regulation of cellular process	0.005181757	87	590	NM_000055,NR_137635,NR_137636	BCHE	protein_coding	2.047248	218.505154	6.179859177	6.41588E-10	1.09613E-08	7.496479	7.566031	7.579523	7.834185	7.887959	7.963862
GO:CC	GO:0005615	extracellular space	0.005262057	60	590	NM_000055,NR_137635,NR_137636	BCHE	protein_coding	2.047248	218.505154	6.179859177	6.41588E-10	1.09613E-08	7.496479	7.566031	7.579523	7.834185	7.887959	7.963862
GO:CC	GO:0012505	endomembrane system	0.005262057	80	590	NM_000055,NR_137635,NR_137636	BCHE	protein_coding	2.047248	218.505154	6.179859177	6.41588E-10	1.09613E-08	7.496479	7.566031	7.579523	7.834185	7.887959	7.963862
GO:BP	GO:0010033	response to organic substance	0.014100858	47	590	NM_000055,NR_137635,NR_137636	BCHE	protein_coding	2.047248	218.505154	6.179859177	6.41588E-10	1.09613E-08	7.496479	7.566031	7.579523	7.834185	7.887959	7.963862
GO:BP	GO:0009725	response to hormone	0.01586324	21	590	NM_000055,NR_137635,NR_137636	BCHE	protein_coding	2.047248	218.505154	6.179859177	6.41588E-10	1.09613E-08	7.496479	7.566031	7.579523	7.834185	7.887959	7.963862
GO:BP	GO:0009991	response to extracellular stimulus	0.016253035	15	590	NM_000055,NR_137635,NR_137636	BCHE	protein_coding	2.047248	218.505154	6.179859177	6.41588E-10	1.09613E-08	7.496479	7.566031	7.579523	7.834185	7.887959	7.963862
GO:BP	GO:0008285	negative regulation of cell population proliferation	0.017112714	18	590	NM_000055,NR_137635,NR_137636	BCHE	protein_coding	2.047248	218.505154	6.179859177	6.41588E-10	1.09613E-08	7.496479	7.566031	7.579523	7.834185	7.887959	7.963862
GO:BP	GO:0070887	cellular response to chemical stimulus	0.018449784	47	590	NM_000055,NR_137635,NR_137636	BCHE	protein_coding	2.047248	218.505154	6.179859177	6.41588E-10	1.09613E-08	7.496479	7.566031	7.579523	7.834185	7.887959	7.963862
GO:BP	GO:0065008	regulation of biological quality	0.020135472	49	590	NM_000055,NR_137635,NR_137636	BCHE	protein_coding	2.047248	218.505154	6.179859177	6.41588E-10	1.09613E-08	7.496479	7.566031	7.579523	7.834185	7.887959	7.963862
GO:CC	GO:0016020	membrane	0.021972957	136	590	NM_000055,NR_137635,NR_137636	BCHE	protein_coding	2.047248	218.505154	6.179859177	6.41588E-10	1.09613E-08	7.496479	7.566031	7.579523	7.834185	7.887959	7.963862
GO:BP	GO:0031667	response to nutrient levels	0.023716719	14	590	NM_000055,NR_137635,NR_137636	BCHE	protein_coding	2.047248	218.505154	6.179859177	6.41588E-10	1.09613E-08	7.496479	7.566031	7.579523	7.834185	7.887959	7.963862
GO:BP	GO:0019695	choline metabolic process	0.027308367	2	590	NM_000055,NR_137635,NR_137636	BCHE	protein_coding	2.047248	218.505154	6.179859177	6.41588E-10	1.09613E-08	7.496479	7.566031	7.579523	7.834185	7.887959	7.963862
GO:BP	GO:1901700	response to oxygen-containing compound	0.041431809	31	590	NM_000055,NR_137635,NR_137636	BCHE	protein_coding	2.047248	218.505154	6.179859177	6.41588E-10	1.09613E-08	7.496479	7.566031	7.579523	7.834185	7.887959	7.963862
GO:BP	GO:0050805	negative regulation of synaptic transmission	0.041502265	4	590	NM_000055,NR_137635,NR_137636	BCHE	protein_coding	2.047248	218.505154	6.179859177	6.41588E-10	1.09613E-08	7.496479	7.566031	7.579523	7.834185	7.887959	7.963862
GO:BP	GO:0051384	response to glucocorticoid	0.044901681	6	590	NM_000055,NR_137635,NR_137636	BCHE	protein_coding	2.047248	218.505154	6.179859177	6.41588E-10	1.09613E-08	7.496479	7.566031	7.579523	7.834185	7.887959	7.963862
GO:CC	GO:0005737	cytoplasm	0.046427572	161	590	NM_000055,NR_137635,NR_137636	BCHE	protein_coding	2.047248	218.505154	6.179859177	6.41588E-10	1.09613E-08	7.496479	7.566031	7.579523	7.834185	7.887959	7.963862
GO:BP	GO:0031960	response to corticosteroid	0.07218407	6	590	NM_000055,NR_137635,NR_137636	BCHE	protein_coding	2.047248	218.505154	6.179859177	6.41588E-10	1.09613E-08	7.496479	7.566031	7.579523	7.834185	7.887959	7.963862
GO:CC	GO:0005788	endoplasmic reticulum lumen	0.076472977	9	590	NM_000055,NR_137635,NR_137636	BCHE	protein_coding	2.047248	218.505154	6.179859177	6.41588E-10	1.09613E-08	7.496479	7.566031	7.579523	7.834185	7.887959	7.963862
GO:BP	GO:0006508	proteolysis	0.082217409	28	590	NM_000055,NR_137635,NR_137636	BCHE	protein_coding	2.047248	218.505154	6.179859177	6.41588E-10	1.09613E-08	7.496479	7.566031	7.579523	7.834185	7.887959	7.963862
GO:BP	GO:0050783	cocaine metabolic process	0.08293518	1	590	NM_000055,NR_137635,NR_137636	BCHE	protein_coding	2.047248	218.505154	6.179859177	6.41588E-10	1.09613E-08	7.496479	7.566031	7.579523	7.834185	7.887959	7.963862
GO:BP	GO:0007584	response to nutrient	0.08293518	6	590	NM_000055,NR_137635,NR_137636	BCHE	protein_coding	2.047248	218.505154	6.179859177	6.41588E-10	1.09613E-08	7.496479	7.566031	7.579523	7.834185	7.887959	7.963862
GO:BP	GO:0046448	tropane alkaloid metabolic process	0.08293518	1	590	NM_000055,NR_137635,NR_137636	BCHE	protein_coding	2.047248	218.505154	6.179859177	6.41588E-10	1.09613E-08	7.496479	7.566031	7.579523	7.834185	7.887959	7.963862
GO:BP	GO:0014070	response to organic cyclic compound	0.092387177	18	590	NM_000055,NR_137635,NR_137636	BCHE	protein_coding	2.047248	218.505154	6.179859177	6.41588E-10	1.09613E-08	7.496479	7.566031	7.579523	7.834185	7.887959	7.963862
GO:BP	GO:0042445	hormone metabolic process	0.121842115	7	590	NM_000055,NR_137635,NR_137636	BCHE	protein_coding	2.047248	218.505154	6.179859177	6.41588E-10	1.09613E-08	7.496479	7.566031	7.579523	7.834185	7.887959	7.963862
GO:BP	GO:0016485	protein processing	0.12411842	7	590	NM_000055,NR_137635,NR_137636	BCHE	protein_coding	2.047248	218.505154	6.179859177	6.41588E-10	1.09613E-08	7.496479	7.566031	7.579523	7.834185	7.887959	7.963862
GO:BP	GO:0043279	response to alkaloid	0.125299687	4	590	NM_000055,NR_137635,NR_137636	BCHE	protein_coding	2.047248	218.505154	6.179859177	6.41588E-10	1.09613E-08	7.496479	7.566031	7.579523	7.834185	7.887959	7.963862
GO:BP	GO:1901564	organonitrogen compound metabolic process	0.127892917	81	590	NM_000055,NR_137635,NR_137636	BCHE	protein_coding	2.047248	218.505154	6.179859177	6.41588E-10	1.09613E-08	7.496479	7.566031	7.579523	7.834185	7.887959	7.963862
GO:BP	GO:0097164	ammonium ion metabolic process	0.140268659	2	590	NM_000055,NR_137635,NR_137636	BCHE	protein_coding	2.047248	218.505154	6.179859177	6.41588E-10	1.09613E-08	7.496479	7.566031	7.579523	7.834185	7.887959	7.963862
GO:BP	GO:0006581	acetylcholine catabolic process	0.149528197	1	590	NM_000055,NR_137635,NR_137636	BCHE	protein_coding	2.047248	218.505154	6.179859177	6.41588E-10	1.09613E-08	7.496479	7.566031	7.579523	7.834185	7.887959	7.963862
GO:MF	GO:0033218	amide binding	0.156103124	10	590	NM_000055,NR_137635,NR_137636	BCHE	protein_coding	2.047248	218.505154	6.179859177	6.41588E-10	1.09613E-08	7.496479	7.566031	7.579523	7.834185	7.887959	7.963862
GO:MF	GO:0042802	identical protein binding	0.156103124	37	590	NM_000055,NR_137635,NR_137636	BCHE	protein_coding	2.047248	218.505154	6.179859177	6.41588E-10	1.09613E-08	7.496479	7.566031	7.579523	7.834185	7.887959	7.963862
[truncated: 29,900 more rows]
