# Supplementary material for: CRISPR-Cas9 screening reveals TM9SF2 knockout as a solution to HEK293 cell aggregation for improved AAV production
Source: Mol Ther Adv. 2026 Jun 11;34(3):201777. doi: 10.1016/j.omta.2026.201777 (PMC13316624; doi:10.1016/j.omta.2026.201777)
Supplement: Table S8. KEGG stat [file mmc5.zip › omta_201777_mmc3.csv]

MapID	MapName	Number_of_SigGenes	Genes	InID	Sig.NotIn.KEGG	Genome.In.KEGG	Genome.NotIn.KEGG	PValue	Bonferroni	FDR	Number_of_SigGenes_UP	Number_of_SigGenes_DOWN
04921	Oxytocin signaling pathway	8	100137049, 146850, 163688, 2353, 23533, 4846, 5321, 5743	100137049, 146850, 163688, 2353, 23533, 4846, 5321, 5743	124	154	24536	1.87276E-05	0.004157517	0.002698466	2	6
04151	PI3K-Akt signaling pathway	11	146850, 23533, 256076, 26291, 3676, 3696, 3908, 4804, 4846, 4915, 54541	146850, 23533, 256076, 26291, 3676, 3696, 3908, 4804, 4846, 4915, 54541	121	362	24328	2.43105E-05	0.005396932	0.002698466	5	6
04611	Platelet activation	7	100137049, 1281, 146850, 23533, 4846, 5023, 5321	100137049, 1281, 146850, 23533, 4846, 5023, 5321	125	125	24565	5.56578E-05	0.012356032	0.003031268	3	4
05140	Leishmaniasis	6	2209, 2353, 3109, 3676, 5743, 9103	2209, 2353, 3109, 3676, 5743, 9103	126	77	24613	5.66585E-05	0.012578196	0.003031268	4	2
05202	Transcriptional misregulation in cancer	8	1051, 1649, 2119, 2209, 26471, 4804, 5079, 51513	1051, 1649, 2119, 2209, 26471, 4804, 5079, 51513	124	193	24497	7.88664E-05	0.017508335	0.003031268	1	7
04270	Vascular smooth muscle contraction	7	100137049, 135, 163688, 4629, 5321, 59, 79924	100137049, 135, 163688, 4629, 5321, 59, 79924	125	134	24556	8.19262E-05	0.018187607	0.003031268	2	5
04371	Apelin signaling pathway	7	100271849, 146850, 163688, 1958, 23533, 4846, 59	100271849, 146850, 163688, 1958, 23533, 4846, 59	125	140	24550	0.000104342	0.023163904	0.003309129	1	6
04010	MAPK signaling pathway	9	100137049, 1649, 2353, 26291, 3310, 4804, 4915, 5321, 5801	100137049, 1649, 2353, 26291, 3310, 4804, 4915, 5321, 5801	123	300	24390	0.000205781	0.045683443	0.00571043	4	5
04820	Cytoskeleton in muscle cells	8	1281, 256076, 3676, 3696, 3908, 4629, 56203, 6442	1281, 256076, 3676, 3696, 3908, 4629, 56203, 6442	124	232	24458	0.000245771	0.054561178	0.006062353	5	3
04726	Serotonergic synapse	6	100137049, 10411, 260293, 5321, 5743, 9177	100137049, 10411, 260293, 5321, 5743, 9177	126	115	24575	0.000374812	0.083208356	0.008320836	3	3
04020	Calcium signaling pathway	8	10345, 135, 163688, 26291, 4485, 4846, 4915, 5023	10345, 135, 163688, 26291, 4485, 4846, 4915, 5023	124	254	24436	0.000424371	0.094210351	0.008564577	3	5
04145	Phagosome	6	1520, 2209, 3109, 7037, 7277, 9103	1520, 2209, 3109, 7037, 7277, 9103	126	157	24533	0.001525391	0.338636774	0.028219731	6	0
00565	Ether lipid metabolism	4	100137049, 387522, 5168, 5321	100137049, 387522, 5168, 5321	128	50	24640	0.002384761	0.529417034	0.037941703	2	2
04974	Protein digestion and absorption	5	10008, 1281, 1308, 256076, 3783	10008, 1281, 1308, 256076, 3783	127	105	24585	0.00239272	0.531183849	0.037941703	1	4
05152	Tuberculosis	6	1051, 1520, 163688, 2209, 3109, 9103	1051, 1520, 163688, 2209, 3109, 9103	126	180	24510	0.002766602	0.614185561	0.040592795	4	2
05145	Toxoplasmosis	5	146850, 23533, 3109, 3310, 3908	146850, 23533, 3109, 3310, 3908	127	111	24579	0.002925607	0.649484718	0.040592795	4	1
05012	Parkinson disease	7	135, 163688, 1649, 1813, 283375, 7277, 7494	135, 163688, 1649, 1813, 283375, 7277, 7494	125	271	24419	0.003297486	0.732041989	0.040980836	2	5
04725	Cholinergic synapse	5	1132, 1141, 146850, 2353, 23533	1132, 1141, 146850, 2353, 23533	127	115	24575	0.00332277	0.737655041	0.040980836	1	4
04080	Neuroactive ligand-receptor interaction	8	1132, 1141, 135, 1813, 2899, 4922, 5023, 79924	1132, 1141, 135, 1813, 2899, 4922, 5023, 79924	124	368	24322	0.003556326	0.789504443	0.041552865	2	6
04370	VEGF signaling pathway	4	100137049, 4846, 5321, 5743	100137049, 4846, 5321, 5743	128	60	24630	0.004006383	0.889417043	0.044470852	1	3
00100	Steroid biosynthesis	3	1718, 2222, 6307	1718, 2222, 6307	129	20	24670	0.004986085	1	0.052710039	3	0
04015	Rap1 signaling pathway	6	10411, 135, 163688, 1813, 26291, 4804	10411, 135, 163688, 1813, 26291, 4804	126	212	24478	0.005531602	1	0.055818898	1	5
05417	Lipid and atherosclerosis	6	163688, 1649, 2353, 3310, 4846, 7494	163688, 1649, 2353, 3310, 4846, 7494	126	216	24474	0.005978283	1	0.057703426	1	5
00900	Terpenoid backbone biosynthesis	3	3156, 3157, 3422	3156, 3157, 3422	129	23	24667	0.006570759	1	0.060779525	3	0
04072	Phospholipase D signaling pathway	5	100137049, 10411, 146850, 23533, 5321	100137049, 10411, 146850, 23533, 5321	127	149	24541	0.008260201	1	0.073350589	2	3
04014	Ras signaling pathway	6	100137049, 163688, 26291, 4804, 4915, 5321	100137049, 163688, 26291, 4804, 4915, 5321	126	238	24452	0.008897542	1	0.075971317	2	4
04514	Cell adhesion molecules	5	1002, 3109, 3676, 3696, 84189	1002, 3109, 3676, 3696, 84189	127	157	24533	0.009879723	1	0.081233275	4	1
05412	Arrhythmogenic right ventricular cardiomyopathy	4	3676, 3696, 3908, 6442	3676, 3696, 3908, 6442	128	86	24604	0.010845488	1	0.085989223	3	1
04512	ECM-receptor interaction	4	256076, 3676, 3696, 3908	256076, 3676, 3696, 3908	128	89	24601	0.011897893	1	0.088306226	3	1
04022	cGMP-PKG signaling pathway	5	100271849, 146850, 163688, 23533, 4846	100271849, 146850, 163688, 23533, 4846	127	166	24524	0.011933274	1	0.088306226	1	4
04912	GnRH signaling pathway	4	100137049, 163688, 1958, 5321	100137049, 163688, 1958, 5321	128	93	24597	0.013389485	1	0.095885992	1	3
04657	IL-17 signaling pathway	4	1051, 2353, 53342, 5743	1051, 2353, 53342, 5743	128	95	24595	0.014173447	1	0.098328286	0	4
04666	Fc gamma R-mediated phagocytosis	4	100137049, 2209, 3635, 5321	100137049, 2209, 3635, 5321	128	98	24592	0.015397398	1	0.100180611	2	2
04640	Hematopoietic cell lineage	4	2209, 3109, 3676, 7037	2209, 3109, 3676, 7037	128	99	24591	0.015818231	1	0.100180611	4	0
05410	Hypertrophic cardiomyopathy	4	3676, 3696, 3908, 6442	3676, 3696, 3908, 6442	128	99	24591	0.015818231	1	0.100180611	3	1
00564	Glycerophospholipid metabolism	4	100137049, 162466, 5321, 64850	100137049, 162466, 5321, 64850	128	100	24590	0.016245504	1	0.100180611	3	1
04625	C-type lectin receptor signaling pathway	4	163688, 1960, 53342, 5743	163688, 1960, 53342, 5743	128	105	24585	0.018478785	1	0.107955006	0	4
05414	Dilated cardiomyopathy	4	3676, 3696, 3908, 6442	3676, 3696, 3908, 6442	128	105	24585	0.018478785	1	0.107955006	3	1
05167	Kaposi sarcoma-associated herpesvirus infection	5	146850, 163688, 2353, 23533, 5743	146850, 163688, 2353, 23533, 5743	127	196	24494	0.020678778	1	0.116611747	1	4
04814	Motor proteins	5	283446, 4629, 55567, 59, 7277	283446, 4629, 55567, 59, 7277	127	197	24493	0.021023091	1	0.116611747	1	4
04060	Cytokine-cytokine receptor interaction	6	3604, 3976, 4804, 53342, 83729, 9518	3604, 3976, 4804, 53342, 83729, 9518	126	298	24392	0.021536404	1	0.116611747	0	6
04724	Glutamatergic synapse	4	100137049, 2899, 5321, 9229	100137049, 2899, 5321, 9229	128	115	24575	0.023432056	1	0.123855151	1	3
04668	TNF signaling pathway	4	1051, 2353, 3976, 5743	1051, 2353, 3976, 5743	128	119	24571	0.025595439	1	0.132143892	0	4
04913	Ovarian steroidogenesis	3	100137049, 5321, 5743	100137049, 5321, 5743	129	51	24639	0.030073023	1	0.151732069	1	2
04926	Relaxin signaling pathway	4	1281, 2353, 4846, 59	1281, 2353, 4846, 59	128	130	24560	0.032079523	1	0.153992884	1	3
04024	cAMP signaling pathway	5	10411, 135, 163688, 1813, 2353	10411, 135, 163688, 1813, 2353	127	226	24464	0.032564224	1	0.153992884	1	4
05165	Human papillomavirus infection	6	256076, 3676, 3696, 388585, 3908, 5743	256076, 3676, 3696, 388585, 3908, 5743	126	333	24357	0.032602097	1	0.153992884	3	3
04810	Regulation of actin cytoskeleton	5	1132, 26291, 3676, 3696, 4629	1132, 26291, 3676, 3696, 4629	127	230	24460	0.03439635	1	0.15908312	2	3
04210	Apoptosis	4	1520, 1649, 2353, 7277	1520, 1649, 2353, 7277	128	136	24554	0.035944502	1	0.1628506	2	2
04915	Estrogen signaling pathway	4	163688, 2353, 3310, 4846	163688, 2353, 3310, 4846	128	139	24551	0.037963	1	0.168555721	1	3
00590	Arachidonic acid metabolism	3	100137049, 5321, 5743	100137049, 5321, 5743	129	61	24629	0.041715839	1	0.181586594	1	2
04330	Notch signaling pathway	3	23220, 388585, 54567	23220, 388585, 54567	129	62	24628	0.042959902	1	0.182362135	0	3
05022	Pathways of neurodegeneration - multiple diseases	7	116442, 163688, 1649, 55567, 5743, 7277, 7494	116442, 163688, 1649, 55567, 5743, 7277, 7494	125	483	24207	0.044182329	1	0.182362135	1	6
05224	Breast cancer	4	2353, 26291, 388585, 54567	2353, 26291, 388585, 54567	128	148	24542	0.044358357	1	0.182362135	0	4
04261	Adrenergic signaling in cardiomyocytes	4	10411, 146850, 163688, 23533	10411, 146850, 163688, 23533	128	154	24536	0.04890102	1	0.197382299	1	3
05416	Viral myocarditis	3	3109, 3908, 6442	3109, 3908, 6442	129	69	24621	0.052044036	1	0.202697825	2	1
04664	Fc epsilon RI signaling pathway	3	100137049, 3635, 5321	100137049, 3635, 5321	129	69	24621	0.052044036	1	0.202697825	1	2
05010	Alzheimer disease	6	163688, 1649, 283375, 5743, 7277, 7494	163688, 1649, 283375, 5743, 7277, 7494	126	391	24299	0.057646624	1	0.220647424	1	5
04141	Protein processing in endoplasmic reticulum	4	1649, 23645, 3310, 7494	1649, 23645, 3310, 7494	128	170	24520	0.062073143	1	0.233563352	1	3
05200	Pathways in cancer	7	163688, 2353, 26291, 388585, 3908, 54567, 5743	163688, 2353, 26291, 388585, 3908, 54567, 5743	125	533	24157	0.064952464	1	0.240324116	1	6
04612	Antigen processing and presentation	3	1520, 3109, 3310	1520, 3109, 3310	129	80	24610	0.067540422	1	0.245802847	3	0
05034	Alcoholism	4	135, 163688, 1813, 4915	135, 163688, 1813, 4915	128	188	24502	0.078642791	1	0.281591931	2	2
00603	Glycosphingolipid biosynthesis - globo and isoglobo series	2	10317, 2523	10317, 2523	130	16	24674	0.081620538	1	0.287615229	0	2
04662	B cell receptor signaling pathway	3	2353, 3635, 973	2353, 3635, 973	129	91	24599	0.084342014	1	0.292561359	0	3
04658	Th1 and Th2 cell differentiation	3	2353, 3109, 54567	2353, 3109, 54567	129	92	24598	0.085927235	1	0.293474555	1	2
05130	Pathogenic Escherichia coli infection	4	2353, 283446, 4629, 7277	2353, 283446, 4629, 7277	128	203	24487	0.093766127	1	0.310687765	1	3
04510	Focal adhesion	4	256076, 3676, 3696, 3908	256076, 3676, 3696, 3908	128	203	24487	0.093766127	1	0.310687765	3	1
05231	Choline metabolism in cancer	3	100137049, 2353, 5321	100137049, 2353, 5321	129	99	24591	0.097268535	1	0.31295094	1	2
04750	Inflammatory mediator regulation of TRP channels	3	100137049, 163688, 5321	100137049, 163688, 5321	129	99	24591	0.097268535	1	0.31295094	1	2
05150	Staphylococcus aureus infection	3	2209, 3109, 9103	2209, 3109, 9103	129	100	24590	0.098922067	1	0.313724269	3	0
04933	AGE-RAGE signaling pathway in diabetic complications	3	1281, 1958, 4846	1281, 1958, 4846	129	101	24589	0.100583538	1	0.31450064	1	2
05146	Amoebiasis	3	1281, 3908, 5052	1281, 3908, 5052	129	103	24587	0.103929786	1	0.320450174	3	0
00592	alpha-Linolenic acid metabolism	2	100137049, 5321	100137049, 5321	130	26	24664	0.129239332	1	0.3930292	1	1
04722	Neurotrophin signaling pathway	3	163688, 4804, 4915	163688, 4804, 4915	129	120	24570	0.133494927	1	0.39533103	1	2
00650	Butanoate metabolism	2	2572, 3157	2572, 3157	130	27	24663	0.133864277	1	0.39533103	1	1
05014	Amyotrophic lateral sclerosis	5	116442, 1649, 55567, 7277, 7494	116442, 1649, 55567, 7277, 7494	127	371	24319	0.135338551	1	0.39533103	1	4
00601	Glycosphingolipid biosynthesis - lacto and neolacto series	2	10317, 2523	10317, 2523	130	28	24662	0.138464844	1	0.399210328	0	2
04744	Phototransduction	2	163688, 2780	163688, 2780	130	29	24661	0.14304116	1	0.407117147	0	2
00591	Linoleic acid metabolism	2	100137049, 5321	100137049, 5321	130	30	24660	0.147593352	1	0.414756001	1	1
04728	Dopaminergic synapse	3	163688, 1813, 2353	163688, 1813, 2353	129	132	24558	0.155367012	1	0.431143458	0	3
05418	Fluid shear stress and atherosclerosis	3	163688, 2353, 4846	163688, 2353, 4846	129	141	24549	0.172190047	1	0.471284146	0	3
04380	Osteoclast differentiation	3	2209, 2353, 9103	2209, 2353, 9103	129	142	24548	0.174077928	1	0.471284146	2	1
04550	Signaling pathways regulating pluripotency of stem cells	3	3976, 5462, 83729	3976, 5462, 83729	129	144	24546	0.177863795	1	0.472526322	0	3
00250	Alanine, aspartate and glutamate metabolism	2	2346, 2572	2346, 2572	130	37	24653	0.178793743	1	0.472526322	1	1
05020	Prion disease	4	1649, 1958, 3310, 7277	1649, 1958, 3310, 7277	128	278	24412	0.183804411	1	0.480053874	2	2
00260	Glycine, serine and threonine metabolism	2	113675, 29958	113675, 29958	130	41	24649	0.196110911	1	0.506239792	0	2
04216	Ferroptosis	2	30061, 7037	30061, 7037	130	42	24648	0.200383273	1	0.510433132	2	0
04932	Non-alcoholic fatty liver disease	3	1649, 2353, 7494	1649, 2353, 7494	129	157	24533	0.202755959	1	0.510433132	0	3
04940	Type I diabetes mellitus	2	2572, 3109	2572, 3109	130	43	24647	0.204633103	1	0.510433132	1	1
04530	Tight junction	3	4629, 7277, 91862	4629, 7277, 91862	129	170	24520	0.22801464	1	0.56028271	2	1
04672	Intestinal immune network for IgA production	2	3109, 3676	3109, 3676	130	49	24641	0.229665435	1	0.56028271	2	0
04310	Wnt signaling pathway	3	1501, 2487, 59352	1501, 2487, 59352	129	174	24516	0.235835184	1	0.569080552	1	2
04340	Hedgehog signaling pathway	2	50846, 57467	50846, 57467	130	56	24634	0.257883164	1	0.615592069	0	2
04730	Long-term depression	2	100137049, 5321	100137049, 5321	130	60	24630	0.27354451	1	0.646030651	1	1
04720	Long-term potentiation	2	10411, 163688	10411, 163688	130	67	24623	0.300166624	1	0.701442004	0	2
05031	Amphetamine addiction	2	163688, 2353	163688, 2353	130	69	24621	0.307593513	1	0.711309999	0	2
05207	Chemical carcinogenesis - receptor activation	3	1141, 2353, 54567	1141, 2353, 54567	129	215	24475	0.316209875	1	0.723696826	0	3
04115	p53 signaling pathway	2	83667, 9540	83667, 9540	130	75	24615	0.329408114	1	0.743940501	0	2
05166	Human T-cell leukemia virus 1 infection	3	1958, 2353, 3109	1958, 2353, 3109	129	223	24467	0.33175725	1	0.743940501	1	2
05133	Pertussis	2	163688, 2353	163688, 2353	130	78	24612	0.340058251	1	0.754929317	0	2
04721	Synaptic vesicle cycle	2	23025, 6536	23025, 6536	130	79	24611	0.343570862	1	0.755175557	0	2
04146	Peroxisome	2	5052, 51555	5052, 51555	130	83	24607	0.357436731	1	0.777950532	1	1
04742	Taste transduction	2	342372, 9177	342372, 9177	130	86	24604	0.367645026	1	0.79239996	2	0
04540	Gap junction	2	1813, 7277	1813, 7277	130	92	24598	0.387581259	1	0.825352145	1	1
05222	Small cell lung cancer	2	3908, 5743	3908, 5743	130	93	24597	0.390842778	1	0.825352145	1	1
05323	Rheumatoid arthritis	2	2353, 3109	2353, 3109	130	94	24596	0.39408706	1	0.825352145	1	1
04713	Circadian entrainment	2	163688, 2353	163688, 2353	130	97	24593	0.40371738	1	0.827561609	0	2
04970	Salivary secretion	2	163688, 3783	163688, 3783	130	97	24593	0.40371738	1	0.827561609	0	2
04070	Phosphatidylinositol signaling system	2	163688, 3635	163688, 3635	130	98	24592	0.40689361	1	0.827561609	0	2
01522	Endocrine resistance	2	2353, 54567	2353, 54567	130	99	24591	0.41005305	1	0.827561609	0	2
04659	Th17 cell differentiation	2	2353, 3109	2353, 3109	130	108	24582	0.43774682	1	0.858289242	1	1
04350	TGF-beta signaling pathway	2	7037, 83729	7037, 83729	130	108	24582	0.43774682	1	0.858289242	1	1
04066	HIF-1 signaling pathway	2	4846, 7037	4846, 7037	130	109	24581	0.440743124	1	0.858289242	1	1
04931	Insulin resistance	2	4846, 57761	4846, 57761	130	109	24581	0.440743124	1	0.858289242	0	2
04928	Parathyroid hormone synthesis, secretion and action	2	1958, 2353	1958, 2353	130	115	24575	0.458391076	1	0.882791014	0	2
04670	Leukocyte transendothelial migration	2	10411, 3676	10411, 3676	130	116	24574	0.461278187	1	0.882791014	1	1
04071	Sphingolipid signaling pathway	2	123099, 4846	123099, 4846	130	122	24568	0.478282911	1	0.907511164	0	2
04142	Lysosome	2	1520, 8120	1520, 8120	130	132	24558	0.505448355	1	0.950928261	1	1
05135	Yersinia infection	2	2353, 3676	2353, 3676	130	138	24552	0.521068886	1	0.952824505	1	1
05322	Systemic lupus erythematosus	2	2209, 3109	2209, 3109	130	139	24551	0.523624277	1	0.952824505	2	0
05162	Measles	2	2353, 3310	2353, 3310	130	139	24551	0.523624277	1	0.952824505	1	1
04114	Oocyte meiosis	2	163688, 27127	163688, 27127	130	139	24551	0.523624277	1	0.952824505	0	2
04148	Efferocytosis	2	1051, 5743	1051, 5743	130	156	24534	0.565052584	1	1	0	2
04150	mTOR signaling pathway	2	54541, 83667	54541, 83667	130	158	24532	0.569685106	1	1	0	2
04217	Necroptosis	2	100137049, 5321	100137049, 5321	130	159	24531	0.571982972	1	1	1	1
05161	Hepatitis B	2	1960, 2353	1960, 2353	130	163	24527	0.581053302	1	1	0	2
04140	Autophagy - animal	2	116442, 54541	116442, 54541	130	169	24521	0.594302336	1	1	0	2
04360	Axon guidance	2	219699, 223117	219699, 223117	130	184	24506	0.625633603	1	1	1	1
05206	MicroRNAs in cancer	3	406980, 54541, 5743	406980, 54541, 5743	129	312	24378	0.682816225	1	1	1	2
05168	Herpes simplex virus 1 infection	4	110116772, 147686, 199777, 3109	110116772, 147686, 199777, 3109	128	522	24168	0.757951675	1	1	3	1
05415	Diabetic cardiomyopathy	2	1281, 4846	1281, 4846	130	205	24485	1	1	1	1	1
05340	Primary immunodeficiency	1	973	973	131	38	24652	1	1	1	0	1
05033	Nicotine addiction	1	1141	1141	131	41	24649	1	1	1	0	1
05030	Cocaine addiction	1	1813	1813	131	49	24641	1	1	1	0	1
05203	Viral carcinogenesis	1	1960	1960	131	205	24485	1	1	1	0	1
05215	Prostate cancer	1	2119	2119	131	98	24592	1	1	1	0	1
04613	Neutrophil extracellular trap formation	1	2209	2209	131	192	24498	1	1	1	1	0
05221	Acute myeloid leukemia	1	2209	2209	131	68	24622	1	1	1	1	0
04977	Vitamin digestion and absorption	1	2346	2346	131	26	24664	1	1	1	1	0
04620	Toll-like receptor signaling pathway	1	2353	2353	131	109	24581	1	1	1	0	1
04660	T cell receptor signaling pathway	1	2353	2353	131	122	24568	1	1	1	0	1
04917	Prolactin signaling pathway	1	2353	2353	131	71	24619	1	1	1	0	1
04935	Growth hormone synthesis, secretion and action	1	2353	2353	131	122	24568	1	1	1	0	1
05132	Salmonella infection	2	2353, 7277	2353, 7277	130	251	24439	1	1	1	1	1
05142	Chagas disease	1	2353	2353	131	103	24587	1	1	1	0	1
05170	Human immunodeficiency virus 1 infection	2	163688, 2353	163688, 2353	130	213	24477	1	1	1	0	2
05171	Coronavirus disease - COVID-19	2	100529097, 2353	100529097, 2353	130	238	24452	1	1	1	0	2
05208	Chemical carcinogenesis - reactive oxygen species	1	2353	2353	131	226	24464	1	1	1	0	1
05210	Colorectal cancer	1	2353	2353	131	87	24603	1	1	1	0	1
05235	PD-L1 expression and PD-1 checkpoint pathway in cancer	1	2353	2353	131	90	24600	1	1	1	0	1
00410	beta-Alanine metabolism	1	2572	2572	131	31	24659	1	1	1	0	1
00430	Taurine and hypotaurine metabolism	1	2572	2572	131	16	24674	1	1	1	0	1
04727	GABAergic synapse	1	2572	2572	131	89	24601	1	1	1	0	1
04621	NOD-like receptor signaling pathway	1	2633	2633	131	189	24501	1	1	1	1	0
05144	Malaria	1	2995	2995	131	50	24640	1	1	1	0	1
04610	Complement and coagulation cascades	1	3078	3078	131	88	24602	1	1	1	1	0
05164	Influenza A	1	3109	3109	131	172	24518	1	1	1	1	0
05169	Epstein-Barr virus infection	1	3109	3109	131	203	24487	1	1	1	1	0
05310	Asthma	1	3109	3109	131	31	24659	1	1	1	1	0
05320	Autoimmune thyroid disease	1	3109	3109	131	53	24637	1	1	1	1	0
05321	Inflammatory bowel disease	1	3109	3109	131	65	24625	1	1	1	1	0
05330	Allograft rejection	1	3109	3109	131	38	24652	1	1	1	1	0
05332	Graft-versus-host disease	1	3109	3109	131	44	24646	1	1	1	1	0
04152	AMPK signaling pathway	1	3156	3156	131	122	24568	1	1	1	1	0
04976	Bile secretion	1	3156	3156	131	90	24600	1	1	1	1	0
00280	Valine, leucine and isoleucine degradation	1	3157	3157	131	48	24642	1	1	1	1	0
03320	PPAR signaling pathway	1	3157	3157	131	76	24614	1	1	1	1	0
03040	Spliceosome	1	3310	3310	131	218	24472	1	1	1	1	0
04144	Endocytosis	2	3310, 7037	3310, 7037	130	252	24438	1	1	1	2	0
04213	Longevity regulating pathway - multiple species	1	3310	3310	131	62	24628	1	1	1	1	0
05134	Legionellosis	1	3310	3310	131	56	24634	1	1	1	1	0
05160	Hepatitis C	1	3434	3434	131	159	24531	1	1	1	1	0
00562	Inositol phosphate metabolism	1	3635	3635	131	73	24617	1	1	1	0	1
04911	Insulin secretion	1	3783	3783	131	86	24604	1	1	1	0	1
04929	GnRH secretion	1	3783	3783	131	65	24625	1	1	1	0	1
04630	JAK-STAT signaling pathway	1	3976	3976	131	168	24522	1	1	1	0	1
05205	Proteoglycans in cancer	1	4060	4060	131	204	24486	1	1	1	1	0
00970	Aminoacyl-tRNA biosynthesis	1	4555	4555	131	66	24624	1	1	1	0	1
03265	Virion - Ebolavirus, Lyssavirus and Morbillivirus	1	4804	4804	131	12	24678	1	1	1	0	1
04215	Apoptosis - multiple species	1	4804	4804	131	32	24658	1	1	1	0	1
00220	Arginine biosynthesis	1	4846	4846	131	23	24667	1	1	1	0	1
00330	Arginine and proline metabolism	1	4846	4846	131	50	24640	1	1	1	0	1
04980	Cobalamin transport and metabolism	1	5052	5052	131	18	24672	1	1	1	1	0
00350	Tyrosine metabolism	1	5409	5409	131	36	24654	1	1	1	0	1
04064	NF-kappa B signaling pathway	1	5743	5743	131	105	24585	1	1	1	0	1
04723	Retrograde endocannabinoid signaling	1	5743	5743	131	149	24541	1	1	1	0	1
04923	Regulation of lipolysis in adipocytes	1	5743	5743	131	59	24631	1	1	1	0	1
05163	Human cytomegalovirus infection	2	163688, 5743	163688, 5743	130	226	24464	1	1	1	0	2
05204	Chemical carcinogenesis - DNA adducts	1	5743	5743	131	71	24619	1	1	1	0	1
05016	Huntington disease	2	55567, 7277	55567, 7277	130	311	24379	1	1	1	1	1
05017	Spinocerebellar ataxia	1	7494	7494	131	144	24546	1	1	1	0	1
00561	Glycerolipid metabolism	1	9388	9388	131	65	24625	1	1	1	1	0
04979	Cholesterol metabolism	1	9388	9388	131	51	24639	1	1	1	1	0
04260	Cardiac muscle contraction	1	10345	10345	131	87	24603	1	1	1	1	0
04062	Chemokine signaling pathway	2	146850, 23533	146850, 23533	130	193	24497	1	1	1	1	1
04714	Thermogenesis	2	26291, 51412	26291, 51412	130	235	24455	1	1	1	0	2
05218	Melanoma	1	26291	26291	131	73	24617	1	1	1	0	1
05226	Gastric cancer	1	26291	26291	131	150	24540	1	1	1	0	1
04110	Cell cycle	1	27127	27127	131	158	24532	1	1	1	0	1
04978	Mineral absorption	1	30061	30061	131	61	24629	1	1	1	1	0
03082	ATP-dependent chromatin remodeling	1	51412	51412	131	117	24573	1	1	1	0	1
05225	Hepatocellular carcinoma	1	51412	51412	131	170	24520	1	1	1	0	1
00920	Sulfur metabolism	1	58472	58472	131	10	24680	1	1	1	1	0
00480	Glutathione metabolism	1	79094	79094	131	58	24632	1	1	1	0	1
00512	Mucin type O-glycan biosynthesis	1	79623	79623	131	36	24654	1	1	1	0	1
00514	Other types of O-glycan biosynthesis	1	79623	79623	131	47	24643	1	1	1	0	1
04211	Longevity regulating pathway	1	83667	83667	131	90	24600	1	1	1	0	1
04740	Olfactory transduction	3	163688, 282763, 83988	163688, 282763, 83988	129	453	24237	1	1	1	2	1
00270	Cysteine and methionine metabolism	1	113675	113675	131	52	24638	1	1	1	0	1
00290	Valine, leucine and isoleucine biosynthesis	1	113675	113675	131	4	24686	1	1	1	0	1
00600	Sphingolipid metabolism	1	123099	123099	131	54	24636	1	1	1	0	1
04120	Ubiquitin mediated proteolysis	1	134111	134111	131	142	24548	1	1	1	0	1
04218	Cellular senescence	1	163688	163688	131	157	24533	1	1	1	0	1
04910	Insulin signaling pathway	1	163688	163688	131	138	24552	1	1	1	0	1
04916	Melanogenesis	1	163688	163688	131	101	24589	1	1	1	0	1
04922	Glucagon signaling pathway	1	163688	163688	131	107	24583	1	1	1	0	1
04924	Renin secretion	1	163688	163688	131	69	24621	1	1	1	0	1
04925	Aldosterone synthesis and secretion	1	163688	163688	131	98	24592	1	1	1	0	1
04971	Gastric acid secretion	1	163688	163688	131	76	24614	1	1	1	0	1
05214	Glioma	1	163688	163688	131	76	24614	1	1	1	0	1
03008	Ribosome biogenesis in eukaryotes	1	345630	345630	131	168	24522	1	1	1	0	1
03010	Ribosome	1	100529097	100529097	131	172	24518	1	1	1	0	1
