# Supplementary material for: CRISPR-Cas9 screening reveals TM9SF2 knockout as a solution to HEK293 cell aggregation for improved AAV production
Source: Mol Ther Adv. 2026 Jun 11;34(3):201777. doi: 10.1016/j.omta.2026.201777 (PMC13316624; doi:10.1016/j.omta.2026.201777)
Supplement: Table S9. KEGG genes [file mmc6.zip › omta_201777_mmc4.csv]

InID	MapID	MapName	PValue	Bonferroni	FDR	Gene_ID	Transcript_ID	Gene_Symbol	Description	gene_biotype	Protein_ID	HGNC	MIM	Ensembl	IMGT/GENE-DB	TM9SF2_KO/Non-target.fc	TM9SF2_KO/Non-target.baseMean	TM9SF2_KO/Non-target.lfcSE	TM9SF2_KO/Non-target.stat	TM9SF2_KO/Non-target.raw.pval	TM9SF2_KO/Non-target.bh.pval	Non-target.mean	TM9SF2_KO.mean	N_Non-target_1	N_Non-target_2	N_Non-target_3	N_TM9SF2_KO_1	N_TM9SF2_KO_2	N_TM9SF2_KO_3	Non-target_1_Read_Count	Non-target_2_Read_Count	Non-target_3_Read_Count	TM9SF2_KO_1_Read_Count	TM9SF2_KO_2_Read_Count	TM9SF2_KO_3_Read_Count	Non-target_1_FPKM	Non-target_2_FPKM	Non-target_3_FPKM	TM9SF2_KO_1_FPKM	TM9SF2_KO_2_FPKM	TM9SF2_KO_3_FPKM	Non-target_1_TPM	Non-target_2_TPM	Non-target_3_TPM	TM9SF2_KO_1_TPM	TM9SF2_KO_2_TPM	TM9SF2_KO_3_TPM
59	4270	Vascular smooth muscle contraction	8.19E-05	0.018187607	0.003031268	59	NM_001141945,NM_001320855,NM_001613	ACTA2	actin alpha 2, smooth muscle	protein_coding	NP_001135417.1;NP_001307784.1;NP_001604.1	130	102620	.	.	-2.235366	941.147204	0.095344411	-12.1717771	4.39E-34	9.10E-32	10.345333	9.183286	10.109575	10.136939	10.034194	9.425674	9.50854	9.55796	1597	1391	1204	457	547	650	20.851625	21.685206	18.684729	8.048174	9.139365	10.129774	56.175792	59.619006	50.921051	22.124395	25.420458	27.740729
59	4371	Apelin signaling pathway	0.000104342	0.023163904	0.003309129	59	NM_001141945,NM_001320855,NM_001613	ACTA2	actin alpha 2, smooth muscle	protein_coding	NP_001135417.1;NP_001307784.1;NP_001604.1	130	102620	.	.	-2.235366	941.147204	0.095344411	-12.1717771	4.39E-34	9.10E-32	10.345333	9.183286	10.109575	10.136939	10.034194	9.425674	9.50854	9.55796	1597	1391	1204	457	547	650	20.851625	21.685206	18.684729	8.048174	9.139365	10.129774	56.175792	59.619006	50.921051	22.124395	25.420458	27.740729
59	4814	Motor proteins	0.021023091	1	0.116611747	59	NM_001141945,NM_001320855,NM_001613	ACTA2	actin alpha 2, smooth muscle	protein_coding	NP_001135417.1;NP_001307784.1;NP_001604.1	130	102620	.	.	-2.235366	941.147204	0.095344411	-12.1717771	4.39E-34	9.10E-32	10.345333	9.183286	10.109575	10.136939	10.034194	9.425674	9.50854	9.55796	1597	1391	1204	457	547	650	20.851625	21.685206	18.684729	8.048174	9.139365	10.129774	56.175792	59.619006	50.921051	22.124395	25.420458	27.740729
59	4926	Relaxin signaling pathway	0.032079523	1	0.153992884	59	NM_001141945,NM_001320855,NM_001613	ACTA2	actin alpha 2, smooth muscle	protein_coding	NP_001135417.1;NP_001307784.1;NP_001604.1	130	102620	.	.	-2.235366	941.147204	0.095344411	-12.1717771	4.39E-34	9.10E-32	10.345333	9.183286	10.109575	10.136939	10.034194	9.425674	9.50854	9.55796	1597	1391	1204	457	547	650	20.851625	21.685206	18.684729	8.048174	9.139365	10.129774	56.175792	59.619006	50.921051	22.124395	25.420458	27.740729
135	4015	Rap1 signaling pathway	0.005531602	1	0.055818898	135	NM_000675,NM_001278497,NM_001278498,NM_001278499,NM_001278500,NR_103543,NR_103544	ADORA2A	adenosine A2a receptor	protein_coding	NP_000666.2;NP_001265426.1;NP_001265427.1;NP_001265428.1;NP_001265429.1	263	102776	.	.	6.896894	23.174573	0.705623935	3.948203485	7.87E-05	0.000451595	2.549389	5.339682	4.353738	4.352726	4.348375	4.601873	4.357237	4.576583	8	6	5	54	6	55	0.057517	0.045714	0.044091	0.599718	0.054081	0.521859	0.154956	0.125683	0.12016	1.648624	0.150424	1.42913
135	4020	Calcium signaling pathway	0.000424371	0.094210351	0.008564577	135	NM_000675,NM_001278497,NM_001278498,NM_001278499,NM_001278500,NR_103543,NR_103544	ADORA2A	adenosine A2a receptor	protein_coding	NP_000666.2;NP_001265426.1;NP_001265427.1;NP_001265428.1;NP_001265429.1	263	102776	.	.	6.896894	23.174573	0.705623935	3.948203485	7.87E-05	0.000451595	2.549389	5.339682	4.353738	4.352726	4.348375	4.601873	4.357237	4.576583	8	6	5	54	6	55	0.057517	0.045714	0.044091	0.599718	0.054081	0.521859	0.154956	0.125683	0.12016	1.648624	0.150424	1.42913
135	4024	cAMP signaling pathway	0.032564224	1	0.153992884	135	NM_000675,NM_001278497,NM_001278498,NM_001278499,NM_001278500,NR_103543,NR_103544	ADORA2A	adenosine A2a receptor	protein_coding	NP_000666.2;NP_001265426.1;NP_001265427.1;NP_001265428.1;NP_001265429.1	263	102776	.	.	6.896894	23.174573	0.705623935	3.948203485	7.87E-05	0.000451595	2.549389	5.339682	4.353738	4.352726	4.348375	4.601873	4.357237	4.576583	8	6	5	54	6	55	0.057517	0.045714	0.044091	0.599718	0.054081	0.521859	0.154956	0.125683	0.12016	1.648624	0.150424	1.42913
135	4080	Neuroactive ligand-receptor interaction	0.003556326	0.789504443	0.041552865	135	NM_000675,NM_001278497,NM_001278498,NM_001278499,NM_001278500,NR_103543,NR_103544	ADORA2A	adenosine A2a receptor	protein_coding	NP_000666.2;NP_001265426.1;NP_001265427.1;NP_001265428.1;NP_001265429.1	263	102776	.	.	6.896894	23.174573	0.705623935	3.948203485	7.87E-05	0.000451595	2.549389	5.339682	4.353738	4.352726	4.348375	4.601873	4.357237	4.576583	8	6	5	54	6	55	0.057517	0.045714	0.044091	0.599718	0.054081	0.521859	0.154956	0.125683	0.12016	1.648624	0.150424	1.42913
135	4270	Vascular smooth muscle contraction	8.19E-05	0.018187607	0.003031268	135	NM_000675,NM_001278497,NM_001278498,NM_001278499,NM_001278500,NR_103543,NR_103544	ADORA2A	adenosine A2a receptor	protein_coding	NP_000666.2;NP_001265426.1;NP_001265427.1;NP_001265428.1;NP_001265429.1	263	102776	.	.	6.896894	23.174573	0.705623935	3.948203485	7.87E-05	0.000451595	2.549389	5.339682	4.353738	4.352726	4.348375	4.601873	4.357237	4.576583	8	6	5	54	6	55	0.057517	0.045714	0.044091	0.599718	0.054081	0.521859	0.154956	0.125683	0.12016	1.648624	0.150424	1.42913
135	5012	Parkinson disease	0.003297486	0.732041989	0.040980836	135	NM_000675,NM_001278497,NM_001278498,NM_001278499,NM_001278500,NR_103543,NR_103544	ADORA2A	adenosine A2a receptor	protein_coding	NP_000666.2;NP_001265426.1;NP_001265427.1;NP_001265428.1;NP_001265429.1	263	102776	.	.	6.896894	23.174573	0.705623935	3.948203485	7.87E-05	0.000451595	2.549389	5.339682	4.353738	4.352726	4.348375	4.601873	4.357237	4.576583	8	6	5	54	6	55	0.057517	0.045714	0.044091	0.599718	0.054081	0.521859	0.154956	0.125683	0.12016	1.648624	0.150424	1.42913
135	5034	Alcoholism	0.078642791	1	0.281591931	135	NM_000675,NM_001278497,NM_001278498,NM_001278499,NM_001278500,NR_103543,NR_103544	ADORA2A	adenosine A2a receptor	protein_coding	NP_000666.2;NP_001265426.1;NP_001265427.1;NP_001265428.1;NP_001265429.1	263	102776	.	.	6.896894	23.174573	0.705623935	3.948203485	7.87E-05	0.000451595	2.549389	5.339682	4.353738	4.352726	4.348375	4.601873	4.357237	4.576583	8	6	5	54	6	55	0.057517	0.045714	0.044091	0.599718	0.054081	0.521859	0.154956	0.125683	0.12016	1.648624	0.150424	1.42913
973	4662	B cell receptor signaling pathway	0.084342014	1	0.292561359	973	NM_001783,NM_021601	CD79A	CD79a molecule	protein_coding	NP_001774.1;NP_067612.1	1698	112205	.	.	-11.120218	4.384947	1.427991588	-2.433566935	0.014950871	NA	3.0027	-0.405628	2.160314	2.148588	2.154115	2.125693	2.114237	2.113755	11	7	8	2	0	0	0.214155	0.17112	0.157992	0.046256	0	0	0.576949	0.470461	0.430573	0.127157	0	0
973	5340	Primary immunodeficiency	1	1	1	973	NM_001783,NM_021601	CD79A	CD79a molecule	protein_coding	NP_001774.1;NP_067612.1	1698	112205	.	.	-11.120218	4.384947	1.427991588	-2.433566935	0.014950871	NA	3.0027	-0.405628	2.160314	2.148588	2.154115	2.125693	2.114237	2.113755	11	7	8	2	0	0	0.214155	0.17112	0.157992	0.046256	0	0	0.576949	0.470461	0.430573	0.127157	0	0
1002	4514	Cell adhesion molecules	0.009879723	1	0.081233275	1002	NM_001252338,NM_001252339,NM_001794	CDH4	cadherin 4	protein_coding	NP_001239267.1;NP_001239268.1;NP_001785.2	1763	603006	.	.	-2.187949	60.2826	0.315681464	-3.57822353	0.000345938	0.001692204	6.369716	5.243017	5.922168	5.978853	6.022157	5.842524	5.797347	5.763879	82	85	96	42	34	30	0.278112	0.339531	0.387112	0.192164	0.146547	0.11885	0.749255	0.933471	1.054988	0.528259	0.40761	0.325474
1051	4148	Efferocytosis	0.565052584	1	1	1051	NM_001285878,NM_001285879,NM_005194	CEBPB	CCAAT enhancer binding protein beta	protein_coding	NP_001272807.1;NP_001272808.1;NP_005185.2	1834	189965	.	.	-2.533783	511.284103	0.158313383	-8.472393269	2.40E-17	1.24E-15	9.517317	8.178651	9.400553	9.038216	9.126008	8.635235	8.587604	8.565109	1141	597	662	274	264	280	13.883083	8.726956	9.303077	4.558315	4.152648	3.944326	37.402033	23.992967	25.353457	12.530787	11.55028	10.801671
1051	4657	IL-17 signaling pathway	0.014173447	1	0.098328286	1051	NM_001285878,NM_001285879,NM_005194	CEBPB	CCAAT enhancer binding protein beta	protein_coding	NP_001272807.1;NP_001272808.1;NP_005185.2	1834	189965	.	.	-2.533783	511.284103	0.158313383	-8.472393269	2.40E-17	1.24E-15	9.517317	8.178651	9.400553	9.038216	9.126008	8.635235	8.587604	8.565109	1141	597	662	274	264	280	13.883083	8.726956	9.303077	4.558315	4.152648	3.944326	37.402033	23.992967	25.353457	12.530787	11.55028	10.801671
1051	4668	TNF signaling pathway	0.025595439	1	0.132143892	1051	NM_001285878,NM_001285879,NM_005194	CEBPB	CCAAT enhancer binding protein beta	protein_coding	NP_001272807.1;NP_001272808.1;NP_005185.2	1834	189965	.	.	-2.533783	511.284103	0.158313383	-8.472393269	2.40E-17	1.24E-15	9.517317	8.178651	9.400553	9.038216	9.126008	8.635235	8.587604	8.565109	1141	597	662	274	264	280	13.883083	8.726956	9.303077	4.558315	4.152648	3.944326	37.402033	23.992967	25.353457	12.530787	11.55028	10.801671
1051	5152	Tuberculosis	0.002766602	0.614185561	0.040592795	1051	NM_001285878,NM_001285879,NM_005194	CEBPB	CCAAT enhancer binding protein beta	protein_coding	NP_001272807.1;NP_001272808.1;NP_005185.2	1834	189965	.	.	-2.533783	511.284103	0.158313383	-8.472393269	2.40E-17	1.24E-15	9.517317	8.178651	9.400553	9.038216	9.126008	8.635235	8.587604	8.565109	1141	597	662	274	264	280	13.883083	8.726956	9.303077	4.558315	4.152648	3.944326	37.402033	23.992967	25.353457	12.530787	11.55028	10.801671
1051	5202	Transcriptional misregulation in cancer	7.89E-05	0.017508335	0.003031268	1051	NM_001285878,NM_001285879,NM_005194	CEBPB	CCAAT enhancer binding protein beta	protein_coding	NP_001272807.1;NP_001272808.1;NP_005185.2	1834	189965	.	.	-2.533783	511.284103	0.158313383	-8.472393269	2.40E-17	1.24E-15	9.517317	8.178651	9.400553	9.038216	9.126008	8.635235	8.587604	8.565109	1141	597	662	274	264	280	13.883083	8.726956	9.303077	4.558315	4.152648	3.944326	37.402033	23.992967	25.353457	12.530787	11.55028	10.801671
1132	4080	Neuroactive ligand-receptor interaction	0.003556326	0.789504443	0.041552865	1132	NM_000741,NM_001366692	CHRM4	cholinergic receptor muscarinic 4	protein_coding	NP_000732.2;NP_001353621.1	1953	118495	.	.	-2.063991	30.687614	0.455799128	-2.293635197	0.021811462	0.060601143	5.372128	4.31896	4.925988	4.971862	5.015625	4.891014	4.836156	4.907186	37	42	52	20	10	27	0.288362	0.368611	0.47516	0.200796	0.088336	0.234154	0.776867	1.013419	1.29494	0.551986	0.2457	0.641239
1132	4725	Cholinergic synapse	0.00332277	0.737655041	0.040980836	1132	NM_000741,NM_001366692	CHRM4	cholinergic receptor muscarinic 4	protein_coding	NP_000732.2;NP_001353621.1	1953	118495	.	.	-2.063991	30.687614	0.455799128	-2.293635197	0.021811462	0.060601143	5.372128	4.31896	4.925988	4.971862	5.015625	4.891014	4.836156	4.907186	37	42	52	20	10	27	0.288362	0.368611	0.47516	0.200796	0.088336	0.234154	0.776867	1.013419	1.29494	0.551986	0.2457	0.641239
1132	4810	Regulation of actin cytoskeleton	0.03439635	1	0.15908312	1132	NM_000741,NM_001366692	CHRM4	cholinergic receptor muscarinic 4	protein_coding	NP_000732.2;NP_001353621.1	1953	118495	.	.	-2.063991	30.687614	0.455799128	-2.293635197	0.021811462	0.060601143	5.372128	4.31896	4.925988	4.971862	5.015625	4.891014	4.836156	4.907186	37	42	52	20	10	27	0.288362	0.368611	0.47516	0.200796	0.088336	0.234154	0.776867	1.013419	1.29494	0.551986	0.2457	0.641239
1141	4080	Neuroactive ligand-receptor interaction	0.003556326	0.789504443	0.041552865	1141	NM_000748,XM_017000180,XR_001736952	CHRNB2	cholinergic receptor nicotinic beta 2 subunit	protein_coding	NP_000739.1;XP_016855669.1	1962	118507	.	.	-3.072863	14.902286	0.681041152	-2.378098955	0.017402155	NA	4.49501	2.859033	3.87684	3.970742	3.900667	3.819878	3.855975	3.855896	17	35	19	2	9	10	0.036188	0.095777	0.05162	0.005884	0.022794	0.024091	0.097494	0.263318	0.140678	0.016176	0.063399	0.065973
1141	4725	Cholinergic synapse	0.00332277	0.737655041	0.040980836	1141	NM_000748,XM_017000180,XR_001736952	CHRNB2	cholinergic receptor nicotinic beta 2 subunit	protein_coding	NP_000739.1;XP_016855669.1	1962	118507	.	.	-3.072863	14.902286	0.681041152	-2.378098955	0.017402155	NA	4.49501	2.859033	3.87684	3.970742	3.900667	3.819878	3.855975	3.855896	17	35	19	2	9	10	0.036188	0.095777	0.05162	0.005884	0.022794	0.024091	0.097494	0.263318	0.140678	0.016176	0.063399	0.065973
1141	5033	Nicotine addiction	1	1	1	1141	NM_000748,XM_017000180,XR_001736952	CHRNB2	cholinergic receptor nicotinic beta 2 subunit	protein_coding	NP_000739.1;XP_016855669.1	1962	118507	.	.	-3.072863	14.902286	0.681041152	-2.378098955	0.017402155	NA	4.49501	2.859033	3.87684	3.970742	3.900667	3.819878	3.855975	3.855896	17	35	19	2	9	10	0.036188	0.095777	0.05162	0.005884	0.022794	0.024091	0.097494	0.263318	0.140678	0.016176	0.063399	0.065973
1141	5207	Chemical carcinogenesis - receptor activation	0.316209875	1	0.723696826	1141	NM_000748,XM_017000180,XR_001736952	CHRNB2	cholinergic receptor nicotinic beta 2 subunit	protein_coding	NP_000739.1;XP_016855669.1	1962	118507	.	.	-3.072863	14.902286	0.681041152	-2.378098955	0.017402155	NA	4.49501	2.859033	3.87684	3.970742	3.900667	3.819878	3.855975	3.855896	17	35	19	2	9	10	0.036188	0.095777	0.05162	0.005884	0.022794	0.024091	0.097494	0.263318	0.140678	0.016176	0.063399	0.065973
1281	4611	Platelet activation	5.57E-05	0.012356032	0.003031268	1281	NM_000090	COL3A1	collagen type III alpha 1 chain	protein_coding	NP_000081.2	2201	120180	.	.	2.541052	211.199867	0.164427184	8.182503736	2.78E-16	1.27E-14	6.897011	8.244215	7.447275	7.38317	7.442331	7.833466	7.903722	7.86406	154	107	124	253	299	307	0.634301	0.521876	0.604886	1.409968	1.576298	1.488728	1.708854	1.434791	1.648481	3.875996	4.384356	4.076932
1281	4820	Cytoskeleton in muscle cells	0.000245771	0.054561178	0.006062353	1281	NM_000090	COL3A1	collagen type III alpha 1 chain	protein_coding	NP_000081.2	2201	120180	.	.	2.541052	211.199867	0.164427184	8.182503736	2.78E-16	1.27E-14	6.897011	8.244215	7.447275	7.38317	7.442331	7.833466	7.903722	7.86406	154	107	124	253	299	307	0.634301	0.521876	0.604886	1.409968	1.576298	1.488728	1.708854	1.434791	1.648481	3.875996	4.384356	4.076932
1281	4926	Relaxin signaling pathway	0.032079523	1	0.153992884	1281	NM_000090	COL3A1	collagen type III alpha 1 chain	protein_coding	NP_000081.2	2201	120180	.	.	2.541052	211.199867	0.164427184	8.182503736	2.78E-16	1.27E-14	6.897011	8.244215	7.447275	7.38317	7.442331	7.833466	7.903722	7.86406	154	107	124	253	299	307	0.634301	0.521876	0.604886	1.409968	1.576298	1.488728	1.708854	1.434791	1.648481	3.875996	4.384356	4.076932
1281	4933	AGE-RAGE signaling pathway in diabetic complications	0.100583538	1	0.31450064	1281	NM_000090	COL3A1	collagen type III alpha 1 chain	protein_coding	NP_000081.2	2201	120180	.	.	2.541052	211.199867	0.164427184	8.182503736	2.78E-16	1.27E-14	6.897011	8.244215	7.447275	7.38317	7.442331	7.833466	7.903722	7.86406	154	107	124	253	299	307	0.634301	0.521876	0.604886	1.409968	1.576298	1.488728	1.708854	1.434791	1.648481	3.875996	4.384356	4.076932
1281	4974	Protein digestion and absorption	0.00239272	0.531183849	0.037941703	1281	NM_000090	COL3A1	collagen type III alpha 1 chain	protein_coding	NP_000081.2	2201	120180	.	.	2.541052	211.199867	0.164427184	8.182503736	2.78E-16	1.27E-14	6.897011	8.244215	7.447275	7.38317	7.442331	7.833466	7.903722	7.86406	154	107	124	253	299	307	0.634301	0.521876	0.604886	1.409968	1.576298	1.488728	1.708854	1.434791	1.648481	3.875996	4.384356	4.076932
1281	5146	Amoebiasis	0.103929786	1	0.320450174	1281	NM_000090	COL3A1	collagen type III alpha 1 chain	protein_coding	NP_000081.2	2201	120180	.	.	2.541052	211.199867	0.164427184	8.182503736	2.78E-16	1.27E-14	6.897011	8.244215	7.447275	7.38317	7.442331	7.833466	7.903722	7.86406	154	107	124	253	299	307	0.634301	0.521876	0.604886	1.409968	1.576298	1.488728	1.708854	1.434791	1.648481	3.875996	4.384356	4.076932
1281	5415	Diabetic cardiomyopathy	1	1	1	1281	NM_000090	COL3A1	collagen type III alpha 1 chain	protein_coding	NP_000081.2	2201	120180	.	.	2.541052	211.199867	0.164427184	8.182503736	2.78E-16	1.27E-14	6.897011	8.244215	7.447275	7.38317	7.442331	7.833466	7.903722	7.86406	154	107	124	253	299	307	0.634301	0.521876	0.604886	1.409968	1.576298	1.488728	1.708854	1.434791	1.648481	3.875996	4.384356	4.076932
1308	4974	Protein digestion and absorption	0.00239272	0.531183849	0.037941703	1308	NM_000494	COL17A1	collagen type XVII alpha 1 chain	protein_coding	NP_000485.3	2194	113811	.	.	-4.806124	6.158967	1.009466733	-2.243633967	0.024855962	NA	3.34923	1.088744	2.644887	2.66334	2.615765	2.602457	2.601703	2.600263	13	15	5	2	2	2	0.050994	0.068349	0.022477	0.010942	0.006985	0.006481	0.137383	0.187912	0.061257	0.03008	0.019428	0.017749
1501	4310	Wnt signaling pathway	0.235835184	1	0.569080552	1501	NM_001288715,NM_001288716,NM_001288717,NM_001332,NM_001364128,NR_109988,XM_005248251,XM_005248252,XM_005248253,XM_011513967,XM_017009072,XM_017009073,XM_017009074,XM_017009075,XM_024454368	CTNND2	catenin delta 2	protein_coding	NP_001275644.1;NP_001275645.1;NP_001275646.1;NP_001323.1;NP_001351057.1;XP_005248308.1;XP_005248309.1;XP_005248310.1;XP_011512269.1;XP_016864561.1;XP_016864562.1;XP_016864563.1;XP_016864564.1;XP_024310136.1	2516	604275	.	.	-6.261407	11.450468	0.887040227	-2.983502731	0.002849695	NA	4.304423	1.65175	3.540962	3.588876	3.472968	3.46127	3.437957	3.462043	25	32	7	4	0	5	0.094991	0.145132	0.031559	0.019408	0	0.019162	0.255913	0.39901	0.086007	0.053353	0	0.052477
1520	4142	Lysosome	0.505448355	1	0.950928261	1520	NM_001199739,NM_004079	CTSS	cathepsin S	protein_coding	NP_001186668.1;NP_004070.3	2545	116845	.	.	3.310604	7.29899	0.858428131	2.011926454	0.04422769	NA	1.755624	3.488162	2.834189	2.823619	2.834149	2.869952	2.857139	2.882217	5	2	4	10	8	14	0.023137	0.009532	0.027055	0.070311	0.055362	0.091516	0.062334	0.026207	0.073733	0.193285	0.153984	0.250621
1520	4145	Phagosome	0.001525391	0.338636774	0.028219731	1520	NM_001199739,NM_004079	CTSS	cathepsin S	protein_coding	NP_001186668.1;NP_004070.3	2545	116845	.	.	3.310604	7.29899	0.858428131	2.011926454	0.04422769	NA	1.755624	3.488162	2.834189	2.823619	2.834149	2.869952	2.857139	2.882217	5	2	4	10	8	14	0.023137	0.009532	0.027055	0.070311	0.055362	0.091516	0.062334	0.026207	0.073733	0.193285	0.153984	0.250621
1520	4210	Apoptosis	0.035944502	1	0.1628506	1520	NM_001199739,NM_004079	CTSS	cathepsin S	protein_coding	NP_001186668.1;NP_004070.3	2545	116845	.	.	3.310604	7.29899	0.858428131	2.011926454	0.04422769	NA	1.755624	3.488162	2.834189	2.823619	2.834149	2.869952	2.857139	2.882217	5	2	4	10	8	14	0.023137	0.009532	0.027055	0.070311	0.055362	0.091516	0.062334	0.026207	0.073733	0.193285	0.153984	0.250621
1520	4612	Antigen processing and presentation	0.067540422	1	0.245802847	1520	NM_001199739,NM_004079	CTSS	cathepsin S	protein_coding	NP_001186668.1;NP_004070.3	2545	116845	.	.	3.310604	7.29899	0.858428131	2.011926454	0.04422769	NA	1.755624	3.488162	2.834189	2.823619	2.834149	2.869952	2.857139	2.882217	5	2	4	10	8	14	0.023137	0.009532	0.027055	0.070311	0.055362	0.091516	0.062334	0.026207	0.073733	0.193285	0.153984	0.250621
1520	5152	Tuberculosis	0.002766602	0.614185561	0.040592795	1520	NM_001199739,NM_004079	CTSS	cathepsin S	protein_coding	NP_001186668.1;NP_004070.3	2545	116845	.	.	3.310604	7.29899	0.858428131	2.011926454	0.04422769	NA	1.755624	3.488162	2.834189	2.823619	2.834149	2.869952	2.857139	2.882217	5	2	4	10	8	14	0.023137	0.009532	0.027055	0.070311	0.055362	0.091516	0.062334	0.026207	0.073733	0.193285	0.153984	0.250621
1649	4010	MAPK signaling pathway	0.000205781	0.045683443	0.00571043	1649	NM_001195053,NM_001195054,NM_001195055,NM_001195056,NM_001195057,NM_004083	DDIT3	DNA damage inducible transcript 3	protein_coding	NP_001181982.1;NP_001181983.1;NP_001181984.1;NP_001181985.1;NP_001181986.1;NP_004074.2	2726	126337	.	.	-3.161876	850.911188	0.086286219	-19.24734675	1.49E-82	1.41E-79	10.336108	8.676589	9.991503	9.985579	9.994536	9.191348	9.165951	9.135424	1559	1305	1295	377	380	399	36.908566	37.145752	36.280007	11.738915	10.971388	10.447449	99.434362	102.124585	98.873051	32.270225	30.516091	28.610698
1649	4141	Protein processing in endoplasmic reticulum	0.062073143	1	0.233563352	1649	NM_001195053,NM_001195054,NM_001195055,NM_001195056,NM_001195057,NM_004083	DDIT3	DNA damage inducible transcript 3	protein_coding	NP_001181982.1;NP_001181983.1;NP_001181984.1;NP_001181985.1;NP_001181986.1;NP_004074.2	2726	126337	.	.	-3.161876	850.911188	0.086286219	-19.24734675	1.49E-82	1.41E-79	10.336108	8.676589	9.991503	9.985579	9.994536	9.191348	9.165951	9.135424	1559	1305	1295	377	380	399	36.908566	37.145752	36.280007	11.738915	10.971388	10.447449	99.434362	102.124585	98.873051	32.270225	30.516091	28.610698
1649	4210	Apoptosis	0.035944502	1	0.1628506	1649	NM_001195053,NM_001195054,NM_001195055,NM_001195056,NM_001195057,NM_004083	DDIT3	DNA damage inducible transcript 3	protein_coding	NP_001181982.1;NP_001181983.1;NP_001181984.1;NP_001181985.1;NP_001181986.1;NP_004074.2	2726	126337	.	.	-3.161876	850.911188	0.086286219	-19.24734675	1.49E-82	1.41E-79	10.336108	8.676589	9.991503	9.985579	9.994536	9.191348	9.165951	9.135424	1559	1305	1295	377	380	399	36.908566	37.145752	36.280007	11.738915	10.971388	10.447449	99.434362	102.124585	98.873051	32.270225	30.516091	28.610698
1649	4932	Non-alcoholic fatty liver disease	0.202755959	1	0.510433132	1649	NM_001195053,NM_001195054,NM_001195055,NM_001195056,NM_001195057,NM_004083	DDIT3	DNA damage inducible transcript 3	protein_coding	NP_001181982.1;NP_001181983.1;NP_001181984.1;NP_001181985.1;NP_001181986.1;NP_004074.2	2726	126337	.	.	-3.161876	850.911188	0.086286219	-19.24734675	1.49E-82	1.41E-79	10.336108	8.676589	9.991503	9.985579	9.994536	9.191348	9.165951	9.135424	1559	1305	1295	377	380	399	36.908566	37.145752	36.280007	11.738915	10.971388	10.447449	99.434362	102.124585	98.873051	32.270225	30.516091	28.610698
1649	5010	Alzheimer disease	0.057646624	1	0.220647424	1649	NM_001195053,NM_001195054,NM_001195055,NM_001195056,NM_001195057,NM_004083	DDIT3	DNA damage inducible transcript 3	protein_coding	NP_001181982.1;NP_001181983.1;NP_001181984.1;NP_001181985.1;NP_001181986.1;NP_004074.2	2726	126337	.	.	-3.161876	850.911188	0.086286219	-19.24734675	1.49E-82	1.41E-79	10.336108	8.676589	9.991503	9.985579	9.994536	9.191348	9.165951	9.135424	1559	1305	1295	377	380	399	36.908566	37.145752	36.280007	11.738915	10.971388	10.447449	99.434362	102.124585	98.873051	32.270225	30.516091	28.610698
1649	5012	Parkinson disease	0.003297486	0.732041989	0.040980836	1649	NM_001195053,NM_001195054,NM_001195055,NM_001195056,NM_001195057,NM_004083	DDIT3	DNA damage inducible transcript 3	protein_coding	NP_001181982.1;NP_001181983.1;NP_001181984.1;NP_001181985.1;NP_001181986.1;NP_004074.2	2726	126337	.	.	-3.161876	850.911188	0.086286219	-19.24734675	1.49E-82	1.41E-79	10.336108	8.676589	9.991503	9.985579	9.994536	9.191348	9.165951	9.135424	1559	1305	1295	377	380	399	36.908566	37.145752	36.280007	11.738915	10.971388	10.447449	99.434362	102.124585	98.873051	32.270225	30.516091	28.610698
1649	5014	Amyotrophic lateral sclerosis	0.135338551	1	0.39533103	1649	NM_001195053,NM_001195054,NM_001195055,NM_001195056,NM_001195057,NM_004083	DDIT3	DNA damage inducible transcript 3	protein_coding	NP_001181982.1;NP_001181983.1;NP_001181984.1;NP_001181985.1;NP_001181986.1;NP_004074.2	2726	126337	.	.	-3.161876	850.911188	0.086286219	-19.24734675	1.49E-82	1.41E-79	10.336108	8.676589	9.991503	9.985579	9.994536	9.191348	9.165951	9.135424	1559	1305	1295	377	380	399	36.908566	37.145752	36.280007	11.738915	10.971388	10.447449	99.434362	102.124585	98.873051	32.270225	30.516091	28.610698
1649	5020	Prion disease	0.183804411	1	0.480053874	1649	NM_001195053,NM_001195054,NM_001195055,NM_001195056,NM_001195057,NM_004083	DDIT3	DNA damage inducible transcript 3	protein_coding	NP_001181982.1;NP_001181983.1;NP_001181984.1;NP_001181985.1;NP_001181986.1;NP_004074.2	2726	126337	.	.	-3.161876	850.911188	0.086286219	-19.24734675	1.49E-82	1.41E-79	10.336108	8.676589	9.991503	9.985579	9.994536	9.191348	9.165951	9.135424	1559	1305	1295	377	380	399	36.908566	37.145752	36.280007	11.738915	10.971388	10.447449	99.434362	102.124585	98.873051	32.270225	30.516091	28.610698
1649	5022	Pathways of neurodegeneration - multiple diseases	0.044182329	1	0.182362135	1649	NM_001195053,NM_001195054,NM_001195055,NM_001195056,NM_001195057,NM_004083	DDIT3	DNA damage inducible transcript 3	protein_coding	NP_001181982.1;NP_001181983.1;NP_001181984.1;NP_001181985.1;NP_001181986.1;NP_004074.2	2726	126337	.	.	-3.161876	850.911188	0.086286219	-19.24734675	1.49E-82	1.41E-79	10.336108	8.676589	9.991503	9.985579	9.994536	9.191348	9.165951	9.135424	1559	1305	1295	377	380	399	36.908566	37.145752	36.280007	11.738915	10.971388	10.447449	99.434362	102.124585	98.873051	32.270225	30.516091	28.610698
1649	5202	Transcriptional misregulation in cancer	7.89E-05	0.017508335	0.003031268	1649	NM_001195053,NM_001195054,NM_001195055,NM_001195056,NM_001195057,NM_004083	DDIT3	DNA damage inducible transcript 3	protein_coding	NP_001181982.1;NP_001181983.1;NP_001181984.1;NP_001181985.1;NP_001181986.1;NP_004074.2	2726	126337	.	.	-3.161876	850.911188	0.086286219	-19.24734675	1.49E-82	1.41E-79	10.336108	8.676589	9.991503	9.985579	9.994536	9.191348	9.165951	9.135424	1559	1305	1295	377	380	399	36.908566	37.145752	36.280007	11.738915	10.971388	10.447449	99.434362	102.124585	98.873051	32.270225	30.516091	28.610698
1649	5417	Lipid and atherosclerosis	0.005978283	1	0.057703426	1649	NM_001195053,NM_001195054,NM_001195055,NM_001195056,NM_001195057,NM_004083	DDIT3	DNA damage inducible transcript 3	protein_coding	NP_001181982.1;NP_001181983.1;NP_001181984.1;NP_001181985.1;NP_001181986.1;NP_004074.2	2726	126337	.	.	-3.161876	850.911188	0.086286219	-19.24734675	1.49E-82	1.41E-79	10.336108	8.676589	9.991503	9.985579	9.994536	9.191348	9.165951	9.135424	1559	1305	1295	377	380	399	36.908566	37.145752	36.280007	11.738915	10.971388	10.447449	99.434362	102.124585	98.873051	32.270225	30.516091	28.610698
1718	100	Steroid biosynthesis	0.004986085	1	0.052710039	1718	NM_014762	DHCR24	24-dehydrocholesterol reductase	protein_coding	NP_055577.1	2859	606418	.	.	2.081511	4166.840482	0.048957608	21.60300145	1.68E-103	2.27E-100	11.401438	12.458569	11.60747	11.64123	11.662904	12.268625	12.261875	12.239834	3143	2758	2782	5037	5248	5638	16.892675	17.572884	17.728745	36.531231	35.969719	35.506084	45.510101	48.313026	48.315731	100.424179	100.047081	97.234627
1813	4015	Rap1 signaling pathway	0.005531602	1	0.055818898	1813	NM_000795,NM_016574,XM_017017296	DRD2	dopamine receptor D2	protein_coding	NP_000786.1;NP_057658.2;XP_016872785.1	3023	126450	.	.	-4.631967	8.755219	0.889915693	-2.485207215	0.012947604	NA	3.852	1.618439	3.172321	3.134932	3.164536	3.087067	3.108	3.110458	21	10	16	0	4	5	0.164225	0.089776	0.153667	0	0.039827	0.042822	0.442434	0.246821	0.418784	0	0.110776	0.117269
1813	4024	cAMP signaling pathway	0.032564224	1	0.153992884	1813	NM_000795,NM_016574,XM_017017296	DRD2	dopamine receptor D2	protein_coding	NP_000786.1;NP_057658.2;XP_016872785.1	3023	126450	.	.	-4.631967	8.755219	0.889915693	-2.485207215	0.012947604	NA	3.852	1.618439	3.172321	3.134932	3.164536	3.087067	3.108	3.110458	21	10	16	0	4	5	0.164225	0.089776	0.153667	0	0.039827	0.042822	0.442434	0.246821	0.418784	0	0.110776	0.117269
1813	4080	Neuroactive ligand-receptor interaction	0.003556326	0.789504443	0.041552865	1813	NM_000795,NM_016574,XM_017017296	DRD2	dopamine receptor D2	protein_coding	NP_000786.1;NP_057658.2;XP_016872785.1	3023	126450	.	.	-4.631967	8.755219	0.889915693	-2.485207215	0.012947604	NA	3.852	1.618439	3.172321	3.134932	3.164536	3.087067	3.108	3.110458	21	10	16	0	4	5	0.164225	0.089776	0.153667	0	0.039827	0.042822	0.442434	0.246821	0.418784	0	0.110776	0.117269
1813	4540	Gap junction	0.387581259	1	0.825352145	1813	NM_000795,NM_016574,XM_017017296	DRD2	dopamine receptor D2	protein_coding	NP_000786.1;NP_057658.2;XP_016872785.1	3023	126450	.	.	-4.631967	8.755219	0.889915693	-2.485207215	0.012947604	NA	3.852	1.618439	3.172321	3.134932	3.164536	3.087067	3.108	3.110458	21	10	16	0	4	5	0.164225	0.089776	0.153667	0	0.039827	0.042822	0.442434	0.246821	0.418784	0	0.110776	0.117269
1813	4728	Dopaminergic synapse	0.155367012	1	0.431143458	1813	NM_000795,NM_016574,XM_017017296	DRD2	dopamine receptor D2	protein_coding	NP_000786.1;NP_057658.2;XP_016872785.1	3023	126450	.	.	-4.631967	8.755219	0.889915693	-2.485207215	0.012947604	NA	3.852	1.618439	3.172321	3.134932	3.164536	3.087067	3.108	3.110458	21	10	16	0	4	5	0.164225	0.089776	0.153667	0	0.039827	0.042822	0.442434	0.246821	0.418784	0	0.110776	0.117269
1813	5012	Parkinson disease	0.003297486	0.732041989	0.040980836	1813	NM_000795,NM_016574,XM_017017296	DRD2	dopamine receptor D2	protein_coding	NP_000786.1;NP_057658.2;XP_016872785.1	3023	126450	.	.	-4.631967	8.755219	0.889915693	-2.485207215	0.012947604	NA	3.852	1.618439	3.172321	3.134932	3.164536	3.087067	3.108	3.110458	21	10	16	0	4	5	0.164225	0.089776	0.153667	0	0.039827	0.042822	0.442434	0.246821	0.418784	0	0.110776	0.117269
1813	5030	Cocaine addiction	1	1	1	1813	NM_000795,NM_016574,XM_017017296	DRD2	dopamine receptor D2	protein_coding	NP_000786.1;NP_057658.2;XP_016872785.1	3023	126450	.	.	-4.631967	8.755219	0.889915693	-2.485207215	0.012947604	NA	3.852	1.618439	3.172321	3.134932	3.164536	3.087067	3.108	3.110458	21	10	16	0	4	5	0.164225	0.089776	0.153667	0	0.039827	0.042822	0.442434	0.246821	0.418784	0	0.110776	0.117269
1813	5034	Alcoholism	0.078642791	1	0.281591931	1813	NM_000795,NM_016574,XM_017017296	DRD2	dopamine receptor D2	protein_coding	NP_000786.1;NP_057658.2;XP_016872785.1	3023	126450	.	.	-4.631967	8.755219	0.889915693	-2.485207215	0.012947604	NA	3.852	1.618439	3.172321	3.134932	3.164536	3.087067	3.108	3.110458	21	10	16	0	4	5	0.164225	0.089776	0.153667	0	0.039827	0.042822	0.442434	0.246821	0.418784	0	0.110776	0.117269
1958	4371	Apelin signaling pathway	0.000104342	0.023163904	0.003309129	1958	NM_001964	EGR1	early growth response 1	protein_coding	NP_001955.1	3238	128990	.	.	-3.896238	1120.531449	0.255245742	-7.68702987	1.51E-14	5.25E-13	10.800416	8.838136	10.30141	10.199897	10.665099	9.427459	9.323791	9.422713	1899	1419	2369	427	377	493	13.775249	12.199306	20.37167	4.172509	3.482735	4.181991	37.111523	33.539478	55.518436	11.470208	9.686965	11.452524
1958	4912	GnRH signaling pathway	0.013389485	1	0.095885992	1958	NM_001964	EGR1	early growth response 1	protein_coding	NP_001955.1	3238	128990	.	.	-3.896238	1120.531449	0.255245742	-7.68702987	1.51E-14	5.25E-13	10.800416	8.838136	10.30141	10.199897	10.665099	9.427459	9.323791	9.422713	1899	1419	2369	427	377	493	13.775249	12.199306	20.37167	4.172509	3.482735	4.181991	37.111523	33.539478	55.518436	11.470208	9.686965	11.452524
1958	4928	Parathyroid hormone synthesis, secretion and action	0.458391076	1	0.882791014	1958	NM_001964	EGR1	early growth response 1	protein_coding	NP_001955.1	3238	128990	.	.	-3.896238	1120.531449	0.255245742	-7.68702987	1.51E-14	5.25E-13	10.800416	8.838136	10.30141	10.199897	10.665099	9.427459	9.323791	9.422713	1899	1419	2369	427	377	493	13.775249	12.199306	20.37167	4.172509	3.482735	4.181991	37.111523	33.539478	55.518436	11.470208	9.686965	11.452524
1958	4933	AGE-RAGE signaling pathway in diabetic complications	0.100583538	1	0.31450064	1958	NM_001964	EGR1	early growth response 1	protein_coding	NP_001955.1	3238	128990	.	.	-3.896238	1120.531449	0.255245742	-7.68702987	1.51E-14	5.25E-13	10.800416	8.838136	10.30141	10.199897	10.665099	9.427459	9.323791	9.422713	1899	1419	2369	427	377	493	13.775249	12.199306	20.37167	4.172509	3.482735	4.181991	37.111523	33.539478	55.518436	11.470208	9.686965	11.452524
1958	5020	Prion disease	0.183804411	1	0.480053874	1958	NM_001964	EGR1	early growth response 1	protein_coding	NP_001955.1	3238	128990	.	.	-3.896238	1120.531449	0.255245742	-7.68702987	1.51E-14	5.25E-13	10.800416	8.838136	10.30141	10.199897	10.665099	9.427459	9.323791	9.422713	1899	1419	2369	427	377	493	13.775249	12.199306	20.37167	4.172509	3.482735	4.181991	37.111523	33.539478	55.518436	11.470208	9.686965	11.452524
1958	5166	Human T-cell leukemia virus 1 infection	0.33175725	1	0.743940501	1958	NM_001964	EGR1	early growth response 1	protein_coding	NP_001955.1	3238	128990	.	.	-3.896238	1120.531449	0.255245742	-7.68702987	1.51E-14	5.25E-13	10.800416	8.838136	10.30141	10.199897	10.665099	9.427459	9.323791	9.422713	1899	1419	2369	427	377	493	13.775249	12.199306	20.37167	4.172509	3.482735	4.181991	37.111523	33.539478	55.518436	11.470208	9.686965	11.452524
1960	4625	C-type lectin receptor signaling pathway	0.018478785	1	0.107955006	1960	NM_001199880,NM_001199881,NM_004430,XM_005273425,XM_005273426,XM_011544429	EGR3	early growth response 3	protein_coding	NP_001186809.1;NP_001186810.1;NP_004421.2;XP_005273482.1;XP_005273483.1;XP_011542731.1	3240	602419	.	.	-2.394309	81.651022	0.28975977	-4.3470816	1.38E-05	9.67E-05	6.845913	5.593004	6.553187	6.367938	6.367098	6.219347	6.18694	6.175244	186	97	95	48	43	45	0.977253	0.572043	0.561393	0.332538	0.270817	0.261607	2.632794	1.572715	1.529951	0.914149	0.753257	0.71642
1960	5161	Hepatitis B	0.581053302	1	1	1960	NM_001199880,NM_001199881,NM_004430,XM_005273425,XM_005273426,XM_011544429	EGR3	early growth response 3	protein_coding	NP_001186809.1;NP_001186810.1;NP_004421.2;XP_005273482.1;XP_005273483.1;XP_011542731.1	3240	602419	.	.	-2.394309	81.651022	0.28975977	-4.3470816	1.38E-05	9.67E-05	6.845913	5.593004	6.553187	6.367938	6.367098	6.219347	6.18694	6.175244	186	97	95	48	43	45	0.977253	0.572043	0.561393	0.332538	0.270817	0.261607	2.632794	1.572715	1.529951	0.914149	0.753257	0.71642
1960	5203	Viral carcinogenesis	1	1	1	1960	NM_001199880,NM_001199881,NM_004430,XM_005273425,XM_005273426,XM_011544429	EGR3	early growth response 3	protein_coding	NP_001186809.1;NP_001186810.1;NP_004421.2;XP_005273482.1;XP_005273483.1;XP_011542731.1	3240	602419	.	.	-2.394309	81.651022	0.28975977	-4.3470816	1.38E-05	9.67E-05	6.845913	5.593004	6.553187	6.367938	6.367098	6.219347	6.18694	6.175244	186	97	95	48	43	45	0.977253	0.572043	0.561393	0.332538	0.270817	0.261607	2.632794	1.572715	1.529951	0.914149	0.753257	0.71642
2119	5202	Transcriptional misregulation in cancer	7.89E-05	0.017508335	0.003031268	2119	NM_004454	ETV5	ETS variant transcription factor 5	protein_coding	NP_004445.1	3494	601600	.	.	-2.050685	27.059019	0.430613096	-2.4061185	0.016123034	0.046917622	5.183805	4.151373	4.795053	4.797958	4.787978	4.723205	4.708649	4.700308	44	38	35	18	16	16	0.244159	0.248559	0.230498	0.134298	0.111941	0.104289	0.657783	0.683361	0.628172	0.369184	0.311356	0.285599
2119	5215	Prostate cancer	1	1	1	2119	NM_004454	ETV5	ETS variant transcription factor 5	protein_coding	NP_004445.1	3494	601600	.	.	-2.050685	27.059019	0.430613096	-2.4061185	0.016123034	0.046917622	5.183805	4.151373	4.795053	4.797958	4.787978	4.723205	4.708649	4.700308	44	38	35	18	16	16	0.244159	0.248559	0.230498	0.134298	0.111941	0.104289	0.657783	0.683361	0.628172	0.369184	0.311356	0.285599
2209	4145	Phagosome	0.001525391	0.338636774	0.028219731	2209	NM_000566,NM_001378804,NM_001378805,NM_001378806,NM_001378807,NM_001378808,NM_001378809,NM_001378810,NM_001378811,NR_166121,NR_166122,NR_166123	FCGR1A	Fc fragment of IgG receptor Ia	protein_coding	NP_000557.1;NP_001365733.1;NP_001365734.1;NP_001365735.1;NP_001365736.1;NP_001365737.1;NP_001365738.1;NP_001365739.1;NP_001365740.1	3613	146760	.	.	21.403028	1.851411	2.207394998	2.002243832	0.045258514	NA	#NAME?	1.888625	0.827565	0.827913	0.827953	0.862371	0.850195	0.827901	0	0	0	6	4	0	0	0	0	0.066366	0.039333	0	0	0	0	0.182439	0.109402	0
2209	4380	Osteoclast differentiation	0.174077928	1	0.471284146	2209	NM_000566,NM_001378804,NM_001378805,NM_001378806,NM_001378807,NM_001378808,NM_001378809,NM_001378810,NM_001378811,NR_166121,NR_166122,NR_166123	FCGR1A	Fc fragment of IgG receptor Ia	protein_coding	NP_000557.1;NP_001365733.1;NP_001365734.1;NP_001365735.1;NP_001365736.1;NP_001365737.1;NP_001365738.1;NP_001365739.1;NP_001365740.1	3613	146760	.	.	21.403028	1.851411	2.207394998	2.002243832	0.045258514	NA	#NAME?	1.888625	0.827565	0.827913	0.827953	0.862371	0.850195	0.827901	0	0	0	6	4	0	0	0	0	0.066366	0.039333	0	0	0	0	0.182439	0.109402	0
2209	4613	Neutrophil extracellular trap formation	1	1	1	2209	NM_000566,NM_001378804,NM_001378805,NM_001378806,NM_001378807,NM_001378808,NM_001378809,NM_001378810,NM_001378811,NR_166121,NR_166122,NR_166123	FCGR1A	Fc fragment of IgG receptor Ia	protein_coding	NP_000557.1;NP_001365733.1;NP_001365734.1;NP_001365735.1;NP_001365736.1;NP_001365737.1;NP_001365738.1;NP_001365739.1;NP_001365740.1	3613	146760	.	.	21.403028	1.851411	2.207394998	2.002243832	0.045258514	NA	#NAME?	1.888625	0.827565	0.827913	0.827953	0.862371	0.850195	0.827901	0	0	0	6	4	0	0	0	0	0.066366	0.039333	0	0	0	0	0.182439	0.109402	0
2209	4640	Hematopoietic cell lineage	0.015818231	1	0.100180611	2209	NM_000566,NM_001378804,NM_001378805,NM_001378806,NM_001378807,NM_001378808,NM_001378809,NM_001378810,NM_001378811,NR_166121,NR_166122,NR_166123	FCGR1A	Fc fragment of IgG receptor Ia	protein_coding	NP_000557.1;NP_001365733.1;NP_001365734.1;NP_001365735.1;NP_001365736.1;NP_001365737.1;NP_001365738.1;NP_001365739.1;NP_001365740.1	3613	146760	.	.	21.403028	1.851411	2.207394998	2.002243832	0.045258514	NA	#NAME?	1.888625	0.827565	0.827913	0.827953	0.862371	0.850195	0.827901	0	0	0	6	4	0	0	0	0	0.066366	0.039333	0	0	0	0	0.182439	0.109402	0
2209	4666	Fc gamma R-mediated phagocytosis	0.015397398	1	0.100180611	2209	NM_000566,NM_001378804,NM_001378805,NM_001378806,NM_001378807,NM_001378808,NM_001378809,NM_001378810,NM_001378811,NR_166121,NR_166122,NR_166123	FCGR1A	Fc fragment of IgG receptor Ia	protein_coding	NP_000557.1;NP_001365733.1;NP_001365734.1;NP_001365735.1;NP_001365736.1;NP_001365737.1;NP_001365738.1;NP_001365739.1;NP_001365740.1	3613	146760	.	.	21.403028	1.851411	2.207394998	2.002243832	0.045258514	NA	#NAME?	1.888625	0.827565	0.827913	0.827953	0.862371	0.850195	0.827901	0	0	0	6	4	0	0	0	0	0.066366	0.039333	0	0	0	0	0.182439	0.109402	0
2209	5140	Leishmaniasis	5.67E-05	0.012578196	0.003031268	2209	NM_000566,NM_001378804,NM_001378805,NM_001378806,NM_001378807,NM_001378808,NM_001378809,NM_001378810,NM_001378811,NR_166121,NR_166122,NR_166123	FCGR1A	Fc fragment of IgG receptor Ia	protein_coding	NP_000557.1;NP_001365733.1;NP_001365734.1;NP_001365735.1;NP_001365736.1;NP_001365737.1;NP_001365738.1;NP_001365739.1;NP_001365740.1	3613	146760	.	.	21.403028	1.851411	2.207394998	2.002243832	0.045258514	NA	#NAME?	1.888625	0.827565	0.827913	0.827953	0.862371	0.850195	0.827901	0	0	0	6	4	0	0	0	0	0.066366	0.039333	0	0	0	0	0.182439	0.109402	0
2209	5150	Staphylococcus aureus infection	0.098922067	1	0.313724269	2209	NM_000566,NM_001378804,NM_001378805,NM_001378806,NM_001378807,NM_001378808,NM_001378809,NM_001378810,NM_001378811,NR_166121,NR_166122,NR_166123	FCGR1A	Fc fragment of IgG receptor Ia	protein_coding	NP_000557.1;NP_001365733.1;NP_001365734.1;NP_001365735.1;NP_001365736.1;NP_001365737.1;NP_001365738.1;NP_001365739.1;NP_001365740.1	3613	146760	.	.	21.403028	1.851411	2.207394998	2.002243832	0.045258514	NA	#NAME?	1.888625	0.827565	0.827913	0.827953	0.862371	0.850195	0.827901	0	0	0	6	4	0	0	0	0	0.066366	0.039333	0	0	0	0	0.182439	0.109402	0
2209	5152	Tuberculosis	0.002766602	0.614185561	0.040592795	2209	NM_000566,NM_001378804,NM_001378805,NM_001378806,NM_001378807,NM_001378808,NM_001378809,NM_001378810,NM_001378811,NR_166121,NR_166122,NR_166123	FCGR1A	Fc fragment of IgG receptor Ia	protein_coding	NP_000557.1;NP_001365733.1;NP_001365734.1;NP_001365735.1;NP_001365736.1;NP_001365737.1;NP_001365738.1;NP_001365739.1;NP_001365740.1	3613	146760	.	.	21.403028	1.851411	2.207394998	2.002243832	0.045258514	NA	#NAME?	1.888625	0.827565	0.827913	0.827953	0.862371	0.850195	0.827901	0	0	0	6	4	0	0	0	0	0.066366	0.039333	0	0	0	0	0.182439	0.109402	0
2209	5202	Transcriptional misregulation in cancer	7.89E-05	0.017508335	0.003031268	2209	NM_000566,NM_001378804,NM_001378805,NM_001378806,NM_001378807,NM_001378808,NM_001378809,NM_001378810,NM_001378811,NR_166121,NR_166122,NR_166123	FCGR1A	Fc fragment of IgG receptor Ia	protein_coding	NP_000557.1;NP_001365733.1;NP_001365734.1;NP_001365735.1;NP_001365736.1;NP_001365737.1;NP_001365738.1;NP_001365739.1;NP_001365740.1	3613	146760	.	.	21.403028	1.851411	2.207394998	2.002243832	0.045258514	NA	#NAME?	1.888625	0.827565	0.827913	0.827953	0.862371	0.850195	0.827901	0	0	0	6	4	0	0	0	0	0.066366	0.039333	0	0	0	0	0.182439	0.109402	0
2209	5221	Acute myeloid leukemia	1	1	1	2209	NM_000566,NM_001378804,NM_001378805,NM_001378806,NM_001378807,NM_001378808,NM_001378809,NM_001378810,NM_001378811,NR_166121,NR_166122,NR_166123	FCGR1A	Fc fragment of IgG receptor Ia	protein_coding	NP_000557.1;NP_001365733.1;NP_001365734.1;NP_001365735.1;NP_001365736.1;NP_001365737.1;NP_001365738.1;NP_001365739.1;NP_001365740.1	3613	146760	.	.	21.403028	1.851411	2.207394998	2.002243832	0.045258514	NA	#NAME?	1.888625	0.827565	0.827913	0.827953	0.862371	0.850195	0.827901	0	0	0	6	4	0	0	0	0	0.066366	0.039333	0	0	0	0	0.182439	0.109402	0
2209	5322	Systemic lupus erythematosus	0.523624277	1	0.952824505	2209	NM_000566,NM_001378804,NM_001378805,NM_001378806,NM_001378807,NM_001378808,NM_001378809,NM_001378810,NM_001378811,NR_166121,NR_166122,NR_166123	FCGR1A	Fc fragment of IgG receptor Ia	protein_coding	NP_000557.1;NP_001365733.1;NP_001365734.1;NP_001365735.1;NP_001365736.1;NP_001365737.1;NP_001365738.1;NP_001365739.1;NP_001365740.1	3613	146760	.	.	21.403028	1.851411	2.207394998	2.002243832	0.045258514	NA	#NAME?	1.888625	0.827565	0.827913	0.827953	0.862371	0.850195	0.827901	0	0	0	6	4	0	0	0	0	0.066366	0.039333	0	0	0	0	0.182439	0.109402	0
2222	100	Steroid biosynthesis	0.004986085	1	0.052710039	2222	NM_001287742,NM_001287743,NM_001287744,NM_001287745,NM_001287747,NM_001287748,NM_001287749,NM_001287750,NM_001287751,NM_001287756,NM_004462	FDFT1	farnesyl-diphosphate farnesyltransferase 1	protein_coding	NP_001274671.1;NP_001274672.1;NP_001274673.1;NP_001274674.1;NP_001274676.1;NP_001274677.1;NP_001274678.1;NP_001274679.1;NP_001274680.1;NP_001274685.1;NP_004453.3	3629	184420	.	.	2.054317	3761.109297	0.061813313	16.80315251	2.31E-63	1.44E-60	11.266788	12.304413	11.447559	11.511264	11.536576	12.042218	12.126028	12.143065	2784	2539	2573	4165	4803	5389	28.110858	31.384048	31.42607	54.718661	64.02973	67.443377	75.732693	86.283964	85.644739	150.421356	178.093885	184.695995
2346	250	Alanine, aspartate and glutamate metabolism	0.178793743	1	0.472526322	2346	NM_001014986,NM_001193471,NM_001193472,NM_001193473,NM_001351236,NM_004476,XM_011519958,XM_017017432,XM_017017433,XM_017017434,XM_017017435,XM_017017444,XM_017017445,XM_017017446,XM_017017447,XM_017017448,XM_017017449,XM_017017450,XM_017017451,XM_024448411,XR_001747818,XR_001747819	FOLH1	folate hydrolase 1	protein_coding	NP_001014986.1;NP_001180400.1;NP_001180401.1;NP_001180402.1;NP_001338165.1;NP_004467.1;XP_011518260.2;XP_016872921.1;XP_016872922.1;XP_016872923.1;XP_016872924.1;XP_016872933.1;XP_016872934.1;XP_016872935.1;XP_016872936.1;XP_016872937.1;XP_016872938.1;XP_016872939.1;XP_016872940.1;XP_024304179.1	3788	600934	.	.	3.013609	10.768479	0.705638529	2.255393196	0.024108659	NA	2.436106	4.011242	3.370007	3.389419	3.385124	3.421926	3.434294	3.446366	4	7	6	12	15	19	0.016272	0.039647	0.025043	0.063697	0.086956	0.087629	0.043839	0.109002	0.06825	0.175102	0.241862	0.239975
2346	4977	Vitamin digestion and absorption	1	1	1	2346	NM_001014986,NM_001193471,NM_001193472,NM_001193473,NM_001351236,NM_004476,XM_011519958,XM_017017432,XM_017017433,XM_017017434,XM_017017435,XM_017017444,XM_017017445,XM_017017446,XM_017017447,XM_017017448,XM_017017449,XM_017017450,XM_017017451,XM_024448411,XR_001747818,XR_001747819	FOLH1	folate hydrolase 1	protein_coding	NP_001014986.1;NP_001180400.1;NP_001180401.1;NP_001180402.1;NP_001338165.1;NP_004467.1;XP_011518260.2;XP_016872921.1;XP_016872922.1;XP_016872923.1;XP_016872924.1;XP_016872933.1;XP_016872934.1;XP_016872935.1;XP_016872936.1;XP_016872937.1;XP_016872938.1;XP_016872939.1;XP_016872940.1;XP_024304179.1	3788	600934	.	.	3.013609	10.768479	0.705638529	2.255393196	0.024108659	NA	2.436106	4.011242	3.370007	3.389419	3.385124	3.421926	3.434294	3.446366	4	7	6	12	15	19	0.016272	0.039647	0.025043	0.063697	0.086956	0.087629	0.043839	0.109002	0.06825	0.175102	0.241862	0.239975
2353	1522	Endocrine resistance	0.41005305	1	0.827561609	2353	NM_005252	FOS	Fos proto-oncogene, AP-1 transcription factor subunit	protein_coding	NP_005243.1	3796	164810	.	.	-2.037623	312.919196	0.174166403	-5.896011492	3.72E-09	5.46E-08	8.714358	7.685138	8.361425	8.400776	8.5408	8.078254	7.910452	8.108259	449	403	489	198	143	244	4.856156	5.157143	6.269279	2.874972	1.959083	3.08677	13.082837	14.178501	17.085518	7.903284	5.449041	8.453224
2353	4010	MAPK signaling pathway	0.000205781	0.045683443	0.00571043	2353	NM_005252	FOS	Fos proto-oncogene, AP-1 transcription factor subunit	protein_coding	NP_005243.1	3796	164810	.	.	-2.037623	312.919196	0.174166403	-5.896011492	3.72E-09	5.46E-08	8.714358	7.685138	8.361425	8.400776	8.5408	8.078254	7.910452	8.108259	449	403	489	198	143	244	4.856156	5.157143	6.269279	2.874972	1.959083	3.08677	13.082837	14.178501	17.085518	7.903284	5.449041	8.453224
2353	4024	cAMP signaling pathway	0.032564224	1	0.153992884	2353	NM_005252	FOS	Fos proto-oncogene, AP-1 transcription factor subunit	protein_coding	NP_005243.1	3796	164810	.	.	-2.037623	312.919196	0.174166403	-5.896011492	3.72E-09	5.46E-08	8.714358	7.685138	8.361425	8.400776	8.5408	8.078254	7.910452	8.108259	449	403	489	198	143	244	4.856156	5.157143	6.269279	2.874972	1.959083	3.08677	13.082837	14.178501	17.085518	7.903284	5.449041	8.453224
2353	4210	Apoptosis	0.035944502	1	0.1628506	2353	NM_005252	FOS	Fos proto-oncogene, AP-1 transcription factor subunit	protein_coding	NP_005243.1	3796	164810	.	.	-2.037623	312.919196	0.174166403	-5.896011492	3.72E-09	5.46E-08	8.714358	7.685138	8.361425	8.400776	8.5408	8.078254	7.910452	8.108259	449	403	489	198	143	244	4.856156	5.157143	6.269279	2.874972	1.959083	3.08677	13.082837	14.178501	17.085518	7.903284	5.449041	8.453224
2353	4380	Osteoclast differentiation	0.174077928	1	0.471284146	2353	NM_005252	FOS	Fos proto-oncogene, AP-1 transcription factor subunit	protein_coding	NP_005243.1	3796	164810	.	.	-2.037623	312.919196	0.174166403	-5.896011492	3.72E-09	5.46E-08	8.714358	7.685138	8.361425	8.400776	8.5408	8.078254	7.910452	8.108259	449	403	489	198	143	244	4.856156	5.157143	6.269279	2.874972	1.959083	3.08677	13.082837	14.178501	17.085518	7.903284	5.449041	8.453224
2353	4620	Toll-like receptor signaling pathway	1	1	1	2353	NM_005252	FOS	Fos proto-oncogene, AP-1 transcription factor subunit	protein_coding	NP_005243.1	3796	164810	.	.	-2.037623	312.919196	0.174166403	-5.896011492	3.72E-09	5.46E-08	8.714358	7.685138	8.361425	8.400776	8.5408	8.078254	7.910452	8.108259	449	403	489	198	143	244	4.856156	5.157143	6.269279	2.874972	1.959083	3.08677	13.082837	14.178501	17.085518	7.903284	5.449041	8.453224
2353	4657	IL-17 signaling pathway	0.014173447	1	0.098328286	2353	NM_005252	FOS	Fos proto-oncogene, AP-1 transcription factor subunit	protein_coding	NP_005243.1	3796	164810	.	.	-2.037623	312.919196	0.174166403	-5.896011492	3.72E-09	5.46E-08	8.714358	7.685138	8.361425	8.400776	8.5408	8.078254	7.910452	8.108259	449	403	489	198	143	244	4.856156	5.157143	6.269279	2.874972	1.959083	3.08677	13.082837	14.178501	17.085518	7.903284	5.449041	8.453224
2353	4658	Th1 and Th2 cell differentiation	0.085927235	1	0.293474555	2353	NM_005252	FOS	Fos proto-oncogene, AP-1 transcription factor subunit	protein_coding	NP_005243.1	3796	164810	.	.	-2.037623	312.919196	0.174166403	-5.896011492	3.72E-09	5.46E-08	8.714358	7.685138	8.361425	8.400776	8.5408	8.078254	7.910452	8.108259	449	403	489	198	143	244	4.856156	5.157143	6.269279	2.874972	1.959083	3.08677	13.082837	14.178501	17.085518	7.903284	5.449041	8.453224
2353	4659	Th17 cell differentiation	0.43774682	1	0.858289242	2353	NM_005252	FOS	Fos proto-oncogene, AP-1 transcription factor subunit	protein_coding	NP_005243.1	3796	164810	.	.	-2.037623	312.919196	0.174166403	-5.896011492	3.72E-09	5.46E-08	8.714358	7.685138	8.361425	8.400776	8.5408	8.078254	7.910452	8.108259	449	403	489	198	143	244	4.856156	5.157143	6.269279	2.874972	1.959083	3.08677	13.082837	14.178501	17.085518	7.903284	5.449041	8.453224
2353	4660	T cell receptor signaling pathway	1	1	1	2353	NM_005252	FOS	Fos proto-oncogene, AP-1 transcription factor subunit	protein_coding	NP_005243.1	3796	164810	.	.	-2.037623	312.919196	0.174166403	-5.896011492	3.72E-09	5.46E-08	8.714358	7.685138	8.361425	8.400776	8.5408	8.078254	7.910452	8.108259	449	403	489	198	143	244	4.856156	5.157143	6.269279	2.874972	1.959083	3.08677	13.082837	14.178501	17.085518	7.903284	5.449041	8.453224
2353	4662	B cell receptor signaling pathway	0.084342014	1	0.292561359	2353	NM_005252	FOS	Fos proto-oncogene, AP-1 transcription factor subunit	protein_coding	NP_005243.1	3796	164810	.	.	-2.037623	312.919196	0.174166403	-5.896011492	3.72E-09	5.46E-08	8.714358	7.685138	8.361425	8.400776	8.5408	8.078254	7.910452	8.108259	449	403	489	198	143	244	4.856156	5.157143	6.269279	2.874972	1.959083	3.08677	13.082837	14.178501	17.085518	7.903284	5.449041	8.453224
2353	4668	TNF signaling pathway	0.025595439	1	0.132143892	2353	NM_005252	FOS	Fos proto-oncogene, AP-1 transcription factor subunit	protein_coding	NP_005243.1	3796	164810	.	.	-2.037623	312.919196	0.174166403	-5.896011492	3.72E-09	5.46E-08	8.714358	7.685138	8.361425	8.400776	8.5408	8.078254	7.910452	8.108259	449	403	489	198	143	244	4.856156	5.157143	6.269279	2.874972	1.959083	3.08677	13.082837	14.178501	17.085518	7.903284	5.449041	8.453224
2353	4713	Circadian entrainment	0.40371738	1	0.827561609	2353	NM_005252	FOS	Fos proto-oncogene, AP-1 transcription factor subunit	protein_coding	NP_005243.1	3796	164810	.	.	-2.037623	312.919196	0.174166403	-5.896011492	3.72E-09	5.46E-08	8.714358	7.685138	8.361425	8.400776	8.5408	8.078254	7.910452	8.108259	449	403	489	198	143	244	4.856156	5.157143	6.269279	2.874972	1.959083	3.08677	13.082837	14.178501	17.085518	7.903284	5.449041	8.453224
2353	4725	Cholinergic synapse	0.00332277	0.737655041	0.040980836	2353	NM_005252	FOS	Fos proto-oncogene, AP-1 transcription factor subunit	protein_coding	NP_005243.1	3796	164810	.	.	-2.037623	312.919196	0.174166403	-5.896011492	3.72E-09	5.46E-08	8.714358	7.685138	8.361425	8.400776	8.5408	8.078254	7.910452	8.108259	449	403	489	198	143	244	4.856156	5.157143	6.269279	2.874972	1.959083	3.08677	13.082837	14.178501	17.085518	7.903284	5.449041	8.453224
2353	4728	Dopaminergic synapse	0.155367012	1	0.431143458	2353	NM_005252	FOS	Fos proto-oncogene, AP-1 transcription factor subunit	protein_coding	NP_005243.1	3796	164810	.	.	-2.037623	312.919196	0.174166403	-5.896011492	3.72E-09	5.46E-08	8.714358	7.685138	8.361425	8.400776	8.5408	8.078254	7.910452	8.108259	449	403	489	198	143	244	4.856156	5.157143	6.269279	2.874972	1.959083	3.08677	13.082837	14.178501	17.085518	7.903284	5.449041	8.453224
2353	4915	Estrogen signaling pathway	0.037963	1	0.168555721	2353	NM_005252	FOS	Fos proto-oncogene, AP-1 transcription factor subunit	protein_coding	NP_005243.1	3796	164810	.	.	-2.037623	312.919196	0.174166403	-5.896011492	3.72E-09	5.46E-08	8.714358	7.685138	8.361425	8.400776	8.5408	8.078254	7.910452	8.108259	449	403	489	198	143	244	4.856156	5.157143	6.269279	2.874972	1.959083	3.08677	13.082837	14.178501	17.085518	7.903284	5.449041	8.453224
2353	4917	Prolactin signaling pathway	1	1	1	2353	NM_005252	FOS	Fos proto-oncogene, AP-1 transcription factor subunit	protein_coding	NP_005243.1	3796	164810	.	.	-2.037623	312.919196	0.174166403	-5.896011492	3.72E-09	5.46E-08	8.714358	7.685138	8.361425	8.400776	8.5408	8.078254	7.910452	8.108259	449	403	489	198	143	244	4.856156	5.157143	6.269279	2.874972	1.959083	3.08677	13.082837	14.178501	17.085518	7.903284	5.449041	8.453224
2353	4921	Oxytocin signaling pathway	1.87E-05	0.004157517	0.002698466	2353	NM_005252	FOS	Fos proto-oncogene, AP-1 transcription factor subunit	protein_coding	NP_005243.1	3796	164810	.	.	-2.037623	312.919196	0.174166403	-5.896011492	3.72E-09	5.46E-08	8.714358	7.685138	8.361425	8.400776	8.5408	8.078254	7.910452	8.108259	449	403	489	198	143	244	4.856156	5.157143	6.269279	2.874972	1.959083	3.08677	13.082837	14.178501	17.085518	7.903284	5.449041	8.453224
2353	4926	Relaxin signaling pathway	0.032079523	1	0.153992884	2353	NM_005252	FOS	Fos proto-oncogene, AP-1 transcription factor subunit	protein_coding	NP_005243.1	3796	164810	.	.	-2.037623	312.919196	0.174166403	-5.896011492	3.72E-09	5.46E-08	8.714358	7.685138	8.361425	8.400776	8.5408	8.078254	7.910452	8.108259	449	403	489	198	143	244	4.856156	5.157143	6.269279	2.874972	1.959083	3.08677	13.082837	14.178501	17.085518	7.903284	5.449041	8.453224
2353	4928	Parathyroid hormone synthesis, secretion and action	0.458391076	1	0.882791014	2353	NM_005252	FOS	Fos proto-oncogene, AP-1 transcription factor subunit	protein_coding	NP_005243.1	3796	164810	.	.	-2.037623	312.919196	0.174166403	-5.896011492	3.72E-09	5.46E-08	8.714358	7.685138	8.361425	8.400776	8.5408	8.078254	7.910452	8.108259	449	403	489	198	143	244	4.856156	5.157143	6.269279	2.874972	1.959083	3.08677	13.082837	14.178501	17.085518	7.903284	5.449041	8.453224
2353	4932	Non-alcoholic fatty liver disease	0.202755959	1	0.510433132	2353	NM_005252	FOS	Fos proto-oncogene, AP-1 transcription factor subunit	protein_coding	NP_005243.1	3796	164810	.	.	-2.037623	312.919196	0.174166403	-5.896011492	3.72E-09	5.46E-08	8.714358	7.685138	8.361425	8.400776	8.5408	8.078254	7.910452	8.108259	449	403	489	198	143	244	4.856156	5.157143	6.269279	2.874972	1.959083	3.08677	13.082837	14.178501	17.085518	7.903284	5.449041	8.453224
2353	4935	Growth hormone synthesis, secretion and action	1	1	1	2353	NM_005252	FOS	Fos proto-oncogene, AP-1 transcription factor subunit	protein_coding	NP_005243.1	3796	164810	.	.	-2.037623	312.919196	0.174166403	-5.896011492	3.72E-09	5.46E-08	8.714358	7.685138	8.361425	8.400776	8.5408	8.078254	7.910452	8.108259	449	403	489	198	143	244	4.856156	5.157143	6.269279	2.874972	1.959083	3.08677	13.082837	14.178501	17.085518	7.903284	5.449041	8.453224
2353	5031	Amphetamine addiction	0.307593513	1	0.711309999	2353	NM_005252	FOS	Fos proto-oncogene, AP-1 transcription factor subunit	protein_coding	NP_005243.1	3796	164810	.	.	-2.037623	312.919196	0.174166403	-5.896011492	3.72E-09	5.46E-08	8.714358	7.685138	8.361425	8.400776	8.5408	8.078254	7.910452	8.108259	449	403	489	198	143	244	4.856156	5.157143	6.269279	2.874972	1.959083	3.08677	13.082837	14.178501	17.085518	7.903284	5.449041	8.453224
2353	5130	Pathogenic Escherichia coli infection	0.093766127	1	0.310687765	2353	NM_005252	FOS	Fos proto-oncogene, AP-1 transcription factor subunit	protein_coding	NP_005243.1	3796	164810	.	.	-2.037623	312.919196	0.174166403	-5.896011492	3.72E-09	5.46E-08	8.714358	7.685138	8.361425	8.400776	8.5408	8.078254	7.910452	8.108259	449	403	489	198	143	244	4.856156	5.157143	6.269279	2.874972	1.959083	3.08677	13.082837	14.178501	17.085518	7.903284	5.449041	8.453224
2353	5132	Salmonella infection	1	1	1	2353	NM_005252	FOS	Fos proto-oncogene, AP-1 transcription factor subunit	protein_coding	NP_005243.1	3796	164810	.	.	-2.037623	312.919196	0.174166403	-5.896011492	3.72E-09	5.46E-08	8.714358	7.685138	8.361425	8.400776	8.5408	8.078254	7.910452	8.108259	449	403	489	198	143	244	4.856156	5.157143	6.269279	2.874972	1.959083	3.08677	13.082837	14.178501	17.085518	7.903284	5.449041	8.453224
2353	5133	Pertussis	0.340058251	1	0.754929317	2353	NM_005252	FOS	Fos proto-oncogene, AP-1 transcription factor subunit	protein_coding	NP_005243.1	3796	164810	.	.	-2.037623	312.919196	0.174166403	-5.896011492	3.72E-09	5.46E-08	8.714358	7.685138	8.361425	8.400776	8.5408	8.078254	7.910452	8.108259	449	403	489	198	143	244	4.856156	5.157143	6.269279	2.874972	1.959083	3.08677	13.082837	14.178501	17.085518	7.903284	5.449041	8.453224
2353	5135	Yersinia infection	0.521068886	1	0.952824505	2353	NM_005252	FOS	Fos proto-oncogene, AP-1 transcription factor subunit	protein_coding	NP_005243.1	3796	164810	.	.	-2.037623	312.919196	0.174166403	-5.896011492	3.72E-09	5.46E-08	8.714358	7.685138	8.361425	8.400776	8.5408	8.078254	7.910452	8.108259	449	403	489	198	143	244	4.856156	5.157143	6.269279	2.874972	1.959083	3.08677	13.082837	14.178501	17.085518	7.903284	5.449041	8.453224
2353	5140	Leishmaniasis	5.67E-05	0.012578196	0.003031268	2353	NM_005252	FOS	Fos proto-oncogene, AP-1 transcription factor subunit	protein_coding	NP_005243.1	3796	164810	.	.	-2.037623	312.919196	0.174166403	-5.896011492	3.72E-09	5.46E-08	8.714358	7.685138	8.361425	8.400776	8.5408	8.078254	7.910452	8.108259	449	403	489	198	143	244	4.856156	5.157143	6.269279	2.874972	1.959083	3.08677	13.082837	14.178501	17.085518	7.903284	5.449041	8.453224
2353	5142	Chagas disease	1	1	1	2353	NM_005252	FOS	Fos proto-oncogene, AP-1 transcription factor subunit	protein_coding	NP_005243.1	3796	164810	.	.	-2.037623	312.919196	0.174166403	-5.896011492	3.72E-09	5.46E-08	8.714358	7.685138	8.361425	8.400776	8.5408	8.078254	7.910452	8.108259	449	403	489	198	143	244	4.856156	5.157143	6.269279	2.874972	1.959083	3.08677	13.082837	14.178501	17.085518	7.903284	5.449041	8.453224
2353	5161	Hepatitis B	0.581053302	1	1	2353	NM_005252	FOS	Fos proto-oncogene, AP-1 transcription factor subunit	protein_coding	NP_005243.1	3796	164810	.	.	-2.037623	312.919196	0.174166403	-5.896011492	3.72E-09	5.46E-08	8.714358	7.685138	8.361425	8.400776	8.5408	8.078254	7.910452	8.108259	449	403	489	198	143	244	4.856156	5.157143	6.269279	2.874972	1.959083	3.08677	13.082837	14.178501	17.085518	7.903284	5.449041	8.453224
2353	5162	Measles	0.523624277	1	0.952824505	2353	NM_005252	FOS	Fos proto-oncogene, AP-1 transcription factor subunit	protein_coding	NP_005243.1	3796	164810	.	.	-2.037623	312.919196	0.174166403	-5.896011492	3.72E-09	5.46E-08	8.714358	7.685138	8.361425	8.400776	8.5408	8.078254	7.910452	8.108259	449	403	489	198	143	244	4.856156	5.157143	6.269279	2.874972	1.959083	3.08677	13.082837	14.178501	17.085518	7.903284	5.449041	8.453224
2353	5166	Human T-cell leukemia virus 1 infection	0.33175725	1	0.743940501	2353	NM_005252	FOS	Fos proto-oncogene, AP-1 transcription factor subunit	protein_coding	NP_005243.1	3796	164810	.	.	-2.037623	312.919196	0.174166403	-5.896011492	3.72E-09	5.46E-08	8.714358	7.685138	8.361425	8.400776	8.5408	8.078254	7.910452	8.108259	449	403	489	198	143	244	4.856156	5.157143	6.269279	2.874972	1.959083	3.08677	13.082837	14.178501	17.085518	7.903284	5.449041	8.453224
2353	5167	Kaposi sarcoma-associated herpesvirus infection	0.020678778	1	0.116611747	2353	NM_005252	FOS	Fos proto-oncogene, AP-1 transcription factor subunit	protein_coding	NP_005243.1	3796	164810	.	.	-2.037623	312.919196	0.174166403	-5.896011492	3.72E-09	5.46E-08	8.714358	7.685138	8.361425	8.400776	8.5408	8.078254	7.910452	8.108259	449	403	489	198	143	244	4.856156	5.157143	6.269279	2.874972	1.959083	3.08677	13.082837	14.178501	17.085518	7.903284	5.449041	8.453224
2353	5170	Human immunodeficiency virus 1 infection	1	1	1	2353	NM_005252	FOS	Fos proto-oncogene, AP-1 transcription factor subunit	protein_coding	NP_005243.1	3796	164810	.	.	-2.037623	312.919196	0.174166403	-5.896011492	3.72E-09	5.46E-08	8.714358	7.685138	8.361425	8.400776	8.5408	8.078254	7.910452	8.108259	449	403	489	198	143	244	4.856156	5.157143	6.269279	2.874972	1.959083	3.08677	13.082837	14.178501	17.085518	7.903284	5.449041	8.453224
2353	5171	Coronavirus disease - COVID-19	1	1	1	2353	NM_005252	FOS	Fos proto-oncogene, AP-1 transcription factor subunit	protein_coding	NP_005243.1	3796	164810	.	.	-2.037623	312.919196	0.174166403	-5.896011492	3.72E-09	5.46E-08	8.714358	7.685138	8.361425	8.400776	8.5408	8.078254	7.910452	8.108259	449	403	489	198	143	244	4.856156	5.157143	6.269279	2.874972	1.959083	3.08677	13.082837	14.178501	17.085518	7.903284	5.449041	8.453224
2353	5200	Pathways in cancer	0.064952464	1	0.240324116	2353	NM_005252	FOS	Fos proto-oncogene, AP-1 transcription factor subunit	protein_coding	NP_005243.1	3796	164810	.	.	-2.037623	312.919196	0.174166403	-5.896011492	3.72E-09	5.46E-08	8.714358	7.685138	8.361425	8.400776	8.5408	8.078254	7.910452	8.108259	449	403	489	198	143	244	4.856156	5.157143	6.269279	2.874972	1.959083	3.08677	13.082837	14.178501	17.085518	7.903284	5.449041	8.453224
2353	5207	Chemical carcinogenesis - receptor activation	0.316209875	1	0.723696826	2353	NM_005252	FOS	Fos proto-oncogene, AP-1 transcription factor subunit	protein_coding	NP_005243.1	3796	164810	.	.	-2.037623	312.919196	0.174166403	-5.896011492	3.72E-09	5.46E-08	8.714358	7.685138	8.361425	8.400776	8.5408	8.078254	7.910452	8.108259	449	403	489	198	143	244	4.856156	5.157143	6.269279	2.874972	1.959083	3.08677	13.082837	14.178501	17.085518	7.903284	5.449041	8.453224
2353	5208	Chemical carcinogenesis - reactive oxygen species	1	1	1	2353	NM_005252	FOS	Fos proto-oncogene, AP-1 transcription factor subunit	protein_coding	NP_005243.1	3796	164810	.	.	-2.037623	312.919196	0.174166403	-5.896011492	3.72E-09	5.46E-08	8.714358	7.685138	8.361425	8.400776	8.5408	8.078254	7.910452	8.108259	449	403	489	198	143	244	4.856156	5.157143	6.269279	2.874972	1.959083	3.08677	13.082837	14.178501	17.085518	7.903284	5.449041	8.453224
2353	5210	Colorectal cancer	1	1	1	2353	NM_005252	FOS	Fos proto-oncogene, AP-1 transcription factor subunit	protein_coding	NP_005243.1	3796	164810	.	.	-2.037623	312.919196	0.174166403	-5.896011492	3.72E-09	5.46E-08	8.714358	7.685138	8.361425	8.400776	8.5408	8.078254	7.910452	8.108259	449	403	489	198	143	244	4.856156	5.157143	6.269279	2.874972	1.959083	3.08677	13.082837	14.178501	17.085518	7.903284	5.449041	8.453224
2353	5224	Breast cancer	0.044358357	1	0.182362135	2353	NM_005252	FOS	Fos proto-oncogene, AP-1 transcription factor subunit	protein_coding	NP_005243.1	3796	164810	.	.	-2.037623	312.919196	0.174166403	-5.896011492	3.72E-09	5.46E-08	8.714358	7.685138	8.361425	8.400776	8.5408	8.078254	7.910452	8.108259	449	403	489	198	143	244	4.856156	5.157143	6.269279	2.874972	1.959083	3.08677	13.082837	14.178501	17.085518	7.903284	5.449041	8.453224
2353	5231	Choline metabolism in cancer	0.097268535	1	0.31295094	2353	NM_005252	FOS	Fos proto-oncogene, AP-1 transcription factor subunit	protein_coding	NP_005243.1	3796	164810	.	.	-2.037623	312.919196	0.174166403	-5.896011492	3.72E-09	5.46E-08	8.714358	7.685138	8.361425	8.400776	8.5408	8.078254	7.910452	8.108259	449	403	489	198	143	244	4.856156	5.157143	6.269279	2.874972	1.959083	3.08677	13.082837	14.178501	17.085518	7.903284	5.449041	8.453224
2353	5235	PD-L1 expression and PD-1 checkpoint pathway in cancer	1	1	1	2353	NM_005252	FOS	Fos proto-oncogene, AP-1 transcription factor subunit	protein_coding	NP_005243.1	3796	164810	.	.	-2.037623	312.919196	0.174166403	-5.896011492	3.72E-09	5.46E-08	8.714358	7.685138	8.361425	8.400776	8.5408	8.078254	7.910452	8.108259	449	403	489	198	143	244	4.856156	5.157143	6.269279	2.874972	1.959083	3.08677	13.082837	14.178501	17.085518	7.903284	5.449041	8.453224
2353	5323	Rheumatoid arthritis	0.39408706	1	0.825352145	2353	NM_005252	FOS	Fos proto-oncogene, AP-1 transcription factor subunit	protein_coding	NP_005243.1	3796	164810	.	.	-2.037623	312.919196	0.174166403	-5.896011492	3.72E-09	5.46E-08	8.714358	7.685138	8.361425	8.400776	8.5408	8.078254	7.910452	8.108259	449	403	489	198	143	244	4.856156	5.157143	6.269279	2.874972	1.959083	3.08677	13.082837	14.178501	17.085518	7.903284	5.449041	8.453224
2353	5417	Lipid and atherosclerosis	0.005978283	1	0.057703426	2353	NM_005252	FOS	Fos proto-oncogene, AP-1 transcription factor subunit	protein_coding	NP_005243.1	3796	164810	.	.	-2.037623	312.919196	0.174166403	-5.896011492	3.72E-09	5.46E-08	8.714358	7.685138	8.361425	8.400776	8.5408	8.078254	7.910452	8.108259	449	403	489	198	143	244	4.856156	5.157143	6.269279	2.874972	1.959083	3.08677	13.082837	14.178501	17.085518	7.903284	5.449041	8.453224
2353	5418	Fluid shear stress and atherosclerosis	0.172190047	1	0.471284146	2353	NM_005252	FOS	Fos proto-oncogene, AP-1 transcription factor subunit	protein_coding	NP_005243.1	3796	164810	.	.	-2.037623	312.919196	0.174166403	-5.896011492	3.72E-09	5.46E-08	8.714358	7.685138	8.361425	8.400776	8.5408	8.078254	7.910452	8.108259	449	403	489	198	143	244	4.856156	5.157143	6.269279	2.874972	1.959083	3.08677	13.082837	14.178501	17.085518	7.903284	5.449041	8.453224
2487	4310	Wnt signaling pathway	0.235835184	1	0.569080552	2487	NM_001463	FRZB	frizzled related protein	protein_coding	NP_001454.2	3959	605083	.	.	26.61507	2.290121	1.837078832	2.577010515	0.009965892	NA	#NAME?	2.195424	1.154673	1.155102	1.155151	1.17819	1.177243	1.180455	0	0	0	4	4	5	0	0	0	0.035162	0.03709	0.041648	0	0	0	0.096661	0.103163	0.114055
2523	601	Glycosphingolipid biosynthesis - lacto and neolacto series	0.138464844	1	0.399210328	2523	NM_000148,NM_001329877	FUT1	fucosyltransferase 1 (H blood group)	protein_coding	NP_000139.1;NP_001316806.1	4012	211100	.	.	-3.244094	164.84222	0.206402456	-8.225752536	1.94E-16	8.98E-15	7.977141	6.280005	7.42983	7.50033	7.596494	7.080744	6.99631	7.012217	260	251	292	81	63	75	1.388166	1.593509	1.861462	0.578507	0.429293	0.488357	3.73982	4.381024	5.073002	1.590313	1.194047	1.337384
2523	603	Glycosphingolipid biosynthesis - globo and isoglobo series	0.081620538	1	0.287615229	2523	NM_000148,NM_001329877	FUT1	fucosyltransferase 1 (H blood group)	protein_coding	NP_000139.1;NP_001316806.1	4012	211100	.	.	-3.244094	164.84222	0.206402456	-8.225752536	1.94E-16	8.98E-15	7.977141	6.280005	7.42983	7.50033	7.596494	7.080744	6.99631	7.012217	260	251	292	81	63	75	1.388166	1.593509	1.861462	0.578507	0.429293	0.488357	3.73982	4.381024	5.073002	1.590313	1.194047	1.337384
2572	250	Alanine, aspartate and glutamate metabolism	0.178793743	1	0.472526322	2572	NM_000818,NM_001134366	GAD2	glutamate decarboxylase 2	protein_coding	NP_000809.1;NP_001127838.1	4093	138275	.	.	-2.631346	12.203392	0.688458969	-2.027428096	0.042618651	NA	4.145877	2.745093	3.60158	3.663575	3.61416	3.563454	3.588408	3.569045	15	26	15	4	9	6	0.062499	0.136516	0.0825	0.020142	0.047621	0.053083	0.168379	0.375321	0.224836	0.055369	0.132456	0.14537
2572	410	beta-Alanine metabolism	1	1	1	2572	NM_000818,NM_001134366	GAD2	glutamate decarboxylase 2	protein_coding	NP_000809.1;NP_001127838.1	4093	138275	.	.	-2.631346	12.203392	0.688458969	-2.027428096	0.042618651	NA	4.145877	2.745093	3.60158	3.663575	3.61416	3.563454	3.588408	3.569045	15	26	15	4	9	6	0.062499	0.136516	0.0825	0.020142	0.047621	0.053083	0.168379	0.375321	0.224836	0.055369	0.132456	0.14537
2572	430	Taurine and hypotaurine metabolism	1	1	1	2572	NM_000818,NM_001134366	GAD2	glutamate decarboxylase 2	protein_coding	NP_000809.1;NP_001127838.1	4093	138275	.	.	-2.631346	12.203392	0.688458969	-2.027428096	0.042618651	NA	4.145877	2.745093	3.60158	3.663575	3.61416	3.563454	3.588408	3.569045	15	26	15	4	9	6	0.062499	0.136516	0.0825	0.020142	0.047621	0.053083	0.168379	0.375321	0.224836	0.055369	0.132456	0.14537
2572	650	Butanoate metabolism	0.133864277	1	0.39533103	2572	NM_000818,NM_001134366	GAD2	glutamate decarboxylase 2	protein_coding	NP_000809.1;NP_001127838.1	4093	138275	.	.	-2.631346	12.203392	0.688458969	-2.027428096	0.042618651	NA	4.145877	2.745093	3.60158	3.663575	3.61416	3.563454	3.588408	3.569045	15	26	15	4	9	6	0.062499	0.136516	0.0825	0.020142	0.047621	0.053083	0.168379	0.375321	0.224836	0.055369	0.132456	0.14537
2572	4727	GABAergic synapse	1	1	1	2572	NM_000818,NM_001134366	GAD2	glutamate decarboxylase 2	protein_coding	NP_000809.1;NP_001127838.1	4093	138275	.	.	-2.631346	12.203392	0.688458969	-2.027428096	0.042618651	NA	4.145877	2.745093	3.60158	3.663575	3.61416	3.563454	3.588408	3.569045	15	26	15	4	9	6	0.062499	0.136516	0.0825	0.020142	0.047621	0.053083	0.168379	0.375321	0.224836	0.055369	0.132456	0.14537
2572	4940	Type I diabetes mellitus	0.204633103	1	0.510433132	2572	NM_000818,NM_001134366	GAD2	glutamate decarboxylase 2	protein_coding	NP_000809.1;NP_001127838.1	4093	138275	.	.	-2.631346	12.203392	0.688458969	-2.027428096	0.042618651	NA	4.145877	2.745093	3.60158	3.663575	3.61416	3.563454	3.588408	3.569045	15	26	15	4	9	6	0.062499	0.136516	0.0825	0.020142	0.047621	0.053083	0.168379	0.375321	0.224836	0.055369	0.132456	0.14537
2633	4621	NOD-like receptor signaling pathway	1	1	1	2633	NM_002053,XM_024446351	GBP1	guanylate binding protein 1	protein_coding	NP_002044.2;XP_024302119.1	4182	600411	.	.	5.803397	7.142175	0.986331898	2.572052773	0.010109748	NA	1.036072	3.61279	2.796219	2.775414	2.785906	2.831933	2.824365	2.853661	5	0	2	10	9	16	0.033716	0	0.014502	0.106254	0.08738	0.142335	0.090832	0	0.039522	0.292092	0.24304	0.38979
2780	4744	Phototransduction	0.14304116	1	0.407117147	2780	NM_001377295,NM_001379232,NM_005272	GNAT2	G protein subunit alpha transducin 2	protein_coding	NP_001364224.1;NP_001366161.1;NP_005263.1	4394	139340	.	.	-5.439712	15.464924	0.735577601	-3.321920342	0.000894002	NA	4.712986	2.233507	3.948942	4.008765	3.984787	3.857662	3.878202	3.904196	23	33	27	0	4	10	0.324162	0.568445	0.46653	0	0.07269	0.166721	0.873316	1.562821	1.271422	0	0.20218	0.456572
2899	4080	Neuroactive ligand-receptor interaction	0.003556326	0.789504443	0.041552865	2899	NM_000831	GRIK3	glutamate ionotropic receptor kainate type subunit 3	protein_coding	NP_000822.2	4581	138243	.	.	-6.256805	49.116488	0.387097725	-6.834000964	8.26E-12	1.90E-10	6.402321	3.770668	5.707743	5.720614	5.650256	5.410083	5.41524	5.365991	106	94	73	14	16	8	0.25175	0.264547	0.207025	0.043492	0.048469	0.022027	0.678233	0.727317	0.5642	0.119558	0.134813	0.060322
2899	4724	Glutamatergic synapse	0.023432056	1	0.123855151	2899	NM_000831	GRIK3	glutamate ionotropic receptor kainate type subunit 3	protein_coding	NP_000822.2	4581	138243	.	.	-6.256805	49.116488	0.387097725	-6.834000964	8.26E-12	1.90E-10	6.402321	3.770668	5.707743	5.720614	5.650256	5.410083	5.41524	5.365991	106	94	73	14	16	8	0.25175	0.264547	0.207025	0.043492	0.048469	0.022027	0.678233	0.727317	0.5642	0.119558	0.134813	0.060322
2995	5144	Malaria	1	1	1	2995	NM_001256584,NM_002101,NM_016815,XM_006712460	GYPC	glycophorin C (Gerbich blood group)	protein_coding	NP_001243513.1;NP_002092.1;NP_058131.1;XP_006712523.1	4704	110750	.	.	-2.555475	752.06503	0.097585681	-13.87079743	9.52E-44	3.27E-41	10.077791	8.725875	9.84931	9.717458	9.775782	9.134781	9.124529	9.09704	1414	1012	1069	383	396	418	30.572524	25.917699	26.999937	11.135878	10.575243	10.287301	82.364602	71.255364	73.582295	30.612482	29.414243	28.172121
3078	4610	Complement and coagulation cascades	1	1	1	3078	NM_001379306,NM_001379307,NM_001379308,NM_001379309,NM_001379310,NM_001379311,NM_001379312,NM_002113	CFHR1	complement factor H related 1	protein_coding	NP_001366235.1;NP_001366236.1;NP_001366237.1;NP_001366238.1;NP_001366239.1;NP_001366240.1;NP_001366241.1;NP_002104.2	4888	134371	.	.	4.250567	9.84861	0.754487033	2.766986182	0.005657715	NA	1.91207	3.994012	3.23919	3.238491	3.249103	3.301511	3.308407	3.296849	4	3	5	14	16	15	0.053719	0.046559	0.092712	0.319223	0.343197	0.300726	0.144723	0.128005	0.252665	0.877542	0.954576	0.823547
3109	4145	Phagosome	0.001525391	0.338636774	0.028219731	3109	NM_002118	HLA-DMB	major histocompatibility complex, class II, DM beta	protein_coding	NP_002109.2	4935	142856	.	.	2.159046	71.019818	0.285225523	3.89303842	9.90E-05	0.000554394	5.493758	6.599618	5.970426	6.054944	6.022834	6.251294	6.203391	6.174512	42	55	46	97	88	88	0.704425	1.091318	0.913249	2.198268	1.889331	1.72646	1.897772	3.000353	2.488856	6.043028	5.255032	4.727971
3109	4514	Cell adhesion molecules	0.009879723	1	0.081233275	3109	NM_002118	HLA-DMB	major histocompatibility complex, class II, DM beta	protein_coding	NP_002109.2	4935	142856	.	.	2.159046	71.019818	0.285225523	3.89303842	9.90E-05	0.000554394	5.493758	6.599618	5.970426	6.054944	6.022834	6.251294	6.203391	6.174512	42	55	46	97	88	88	0.704425	1.091318	0.913249	2.198268	1.889331	1.72646	1.897772	3.000353	2.488856	6.043028	5.255032	4.727971
3109	4612	Antigen processing and presentation	0.067540422	1	0.245802847	3109	NM_002118	HLA-DMB	major histocompatibility complex, class II, DM beta	protein_coding	NP_002109.2	4935	142856	.	.	2.159046	71.019818	0.285225523	3.89303842	9.90E-05	0.000554394	5.493758	6.599618	5.970426	6.054944	6.022834	6.251294	6.203391	6.174512	42	55	46	97	88	88	0.704425	1.091318	0.913249	2.198268	1.889331	1.72646	1.897772	3.000353	2.488856	6.043028	5.255032	4.727971
3109	4640	Hematopoietic cell lineage	0.015818231	1	0.100180611	3109	NM_002118	HLA-DMB	major histocompatibility complex, class II, DM beta	protein_coding	NP_002109.2	4935	142856	.	.	2.159046	71.019818	0.285225523	3.89303842	9.90E-05	0.000554394	5.493758	6.599618	5.970426	6.054944	6.022834	6.251294	6.203391	6.174512	42	55	46	97	88	88	0.704425	1.091318	0.913249	2.198268	1.889331	1.72646	1.897772	3.000353	2.488856	6.043028	5.255032	4.727971
3109	4658	Th1 and Th2 cell differentiation	0.085927235	1	0.293474555	3109	NM_002118	HLA-DMB	major histocompatibility complex, class II, DM beta	protein_coding	NP_002109.2	4935	142856	.	.	2.159046	71.019818	0.285225523	3.89303842	9.90E-05	0.000554394	5.493758	6.599618	5.970426	6.054944	6.022834	6.251294	6.203391	6.174512	42	55	46	97	88	88	0.704425	1.091318	0.913249	2.198268	1.889331	1.72646	1.897772	3.000353	2.488856	6.043028	5.255032	4.727971
3109	4659	Th17 cell differentiation	0.43774682	1	0.858289242	3109	NM_002118	HLA-DMB	major histocompatibility complex, class II, DM beta	protein_coding	NP_002109.2	4935	142856	.	.	2.159046	71.019818	0.285225523	3.89303842	9.90E-05	0.000554394	5.493758	6.599618	5.970426	6.054944	6.022834	6.251294	6.203391	6.174512	42	55	46	97	88	88	0.704425	1.091318	0.913249	2.198268	1.889331	1.72646	1.897772	3.000353	2.488856	6.043028	5.255032	4.727971
3109	4672	Intestinal immune network for IgA production	0.229665435	1	0.56028271	3109	NM_002118	HLA-DMB	major histocompatibility complex, class II, DM beta	protein_coding	NP_002109.2	4935	142856	.	.	2.159046	71.019818	0.285225523	3.89303842	9.90E-05	0.000554394	5.493758	6.599618	5.970426	6.054944	6.022834	6.251294	6.203391	6.174512	42	55	46	97	88	88	0.704425	1.091318	0.913249	2.198268	1.889331	1.72646	1.897772	3.000353	2.488856	6.043028	5.255032	4.727971
3109	4940	Type I diabetes mellitus	0.204633103	1	0.510433132	3109	NM_002118	HLA-DMB	major histocompatibility complex, class II, DM beta	protein_coding	NP_002109.2	4935	142856	.	.	2.159046	71.019818	0.285225523	3.89303842	9.90E-05	0.000554394	5.493758	6.599618	5.970426	6.054944	6.022834	6.251294	6.203391	6.174512	42	55	46	97	88	88	0.704425	1.091318	0.913249	2.198268	1.889331	1.72646	1.897772	3.000353	2.488856	6.043028	5.255032	4.727971
3109	5140	Leishmaniasis	5.67E-05	0.012578196	0.003031268	3109	NM_002118	HLA-DMB	major histocompatibility complex, class II, DM beta	protein_coding	NP_002109.2	4935	142856	.	.	2.159046	71.019818	0.285225523	3.89303842	9.90E-05	0.000554394	5.493758	6.599618	5.970426	6.054944	6.022834	6.251294	6.203391	6.174512	42	55	46	97	88	88	0.704425	1.091318	0.913249	2.198268	1.889331	1.72646	1.897772	3.000353	2.488856	6.043028	5.255032	4.727971
3109	5145	Toxoplasmosis	0.002925607	0.649484718	0.040592795	3109	NM_002118	HLA-DMB	major histocompatibility complex, class II, DM beta	protein_coding	NP_002109.2	4935	142856	.	.	2.159046	71.019818	0.285225523	3.89303842	9.90E-05	0.000554394	5.493758	6.599618	5.970426	6.054944	6.022834	6.251294	6.203391	6.174512	42	55	46	97	88	88	0.704425	1.091318	0.913249	2.198268	1.889331	1.72646	1.897772	3.000353	2.488856	6.043028	5.255032	4.727971
3109	5150	Staphylococcus aureus infection	0.098922067	1	0.313724269	3109	NM_002118	HLA-DMB	major histocompatibility complex, class II, DM beta	protein_coding	NP_002109.2	4935	142856	.	.	2.159046	71.019818	0.285225523	3.89303842	9.90E-05	0.000554394	5.493758	6.599618	5.970426	6.054944	6.022834	6.251294	6.203391	6.174512	42	55	46	97	88	88	0.704425	1.091318	0.913249	2.198268	1.889331	1.72646	1.897772	3.000353	2.488856	6.043028	5.255032	4.727971
3109	5152	Tuberculosis	0.002766602	0.614185561	0.040592795	3109	NM_002118	HLA-DMB	major histocompatibility complex, class II, DM beta	protein_coding	NP_002109.2	4935	142856	.	.	2.159046	71.019818	0.285225523	3.89303842	9.90E-05	0.000554394	5.493758	6.599618	5.970426	6.054944	6.022834	6.251294	6.203391	6.174512	42	55	46	97	88	88	0.704425	1.091318	0.913249	2.198268	1.889331	1.72646	1.897772	3.000353	2.488856	6.043028	5.255032	4.727971
3109	5164	Influenza A	1	1	1	3109	NM_002118	HLA-DMB	major histocompatibility complex, class II, DM beta	protein_coding	NP_002109.2	4935	142856	.	.	2.159046	71.019818	0.285225523	3.89303842	9.90E-05	0.000554394	5.493758	6.599618	5.970426	6.054944	6.022834	6.251294	6.203391	6.174512	42	55	46	97	88	88	0.704425	1.091318	0.913249	2.198268	1.889331	1.72646	1.897772	3.000353	2.488856	6.043028	5.255032	4.727971
3109	5166	Human T-cell leukemia virus 1 infection	0.33175725	1	0.743940501	3109	NM_002118	HLA-DMB	major histocompatibility complex, class II, DM beta	protein_coding	NP_002109.2	4935	142856	.	.	2.159046	71.019818	0.285225523	3.89303842	9.90E-05	0.000554394	5.493758	6.599618	5.970426	6.054944	6.022834	6.251294	6.203391	6.174512	42	55	46	97	88	88	0.704425	1.091318	0.913249	2.198268	1.889331	1.72646	1.897772	3.000353	2.488856	6.043028	5.255032	4.727971
3109	5168	Herpes simplex virus 1 infection	0.757951675	1	1	3109	NM_002118	HLA-DMB	major histocompatibility complex, class II, DM beta	protein_coding	NP_002109.2	4935	142856	.	.	2.159046	71.019818	0.285225523	3.89303842	9.90E-05	0.000554394	5.493758	6.599618	5.970426	6.054944	6.022834	6.251294	6.203391	6.174512	42	55	46	97	88	88	0.704425	1.091318	0.913249	2.198268	1.889331	1.72646	1.897772	3.000353	2.488856	6.043028	5.255032	4.727971
3109	5169	Epstein-Barr virus infection	1	1	1	3109	NM_002118	HLA-DMB	major histocompatibility complex, class II, DM beta	protein_coding	NP_002109.2	4935	142856	.	.	2.159046	71.019818	0.285225523	3.89303842	9.90E-05	0.000554394	5.493758	6.599618	5.970426	6.054944	6.022834	6.251294	6.203391	6.174512	42	55	46	97	88	88	0.704425	1.091318	0.913249	2.198268	1.889331	1.72646	1.897772	3.000353	2.488856	6.043028	5.255032	4.727971
3109	5310	Asthma	1	1	1	3109	NM_002118	HLA-DMB	major histocompatibility complex, class II, DM beta	protein_coding	NP_002109.2	4935	142856	.	.	2.159046	71.019818	0.285225523	3.89303842	9.90E-05	0.000554394	5.493758	6.599618	5.970426	6.054944	6.022834	6.251294	6.203391	6.174512	42	55	46	97	88	88	0.704425	1.091318	0.913249	2.198268	1.889331	1.72646	1.897772	3.000353	2.488856	6.043028	5.255032	4.727971
3109	5320	Autoimmune thyroid disease	1	1	1	3109	NM_002118	HLA-DMB	major histocompatibility complex, class II, DM beta	protein_coding	NP_002109.2	4935	142856	.	.	2.159046	71.019818	0.285225523	3.89303842	9.90E-05	0.000554394	5.493758	6.599618	5.970426	6.054944	6.022834	6.251294	6.203391	6.174512	42	55	46	97	88	88	0.704425	1.091318	0.913249	2.198268	1.889331	1.72646	1.897772	3.000353	2.488856	6.043028	5.255032	4.727971
3109	5321	Inflammatory bowel disease	1	1	1	3109	NM_002118	HLA-DMB	major histocompatibility complex, class II, DM beta	protein_coding	NP_002109.2	4935	142856	.	.	2.159046	71.019818	0.285225523	3.89303842	9.90E-05	0.000554394	5.493758	6.599618	5.970426	6.054944	6.022834	6.251294	6.203391	6.174512	42	55	46	97	88	88	0.704425	1.091318	0.913249	2.198268	1.889331	1.72646	1.897772	3.000353	2.488856	6.043028	5.255032	4.727971
3109	5322	Systemic lupus erythematosus	0.523624277	1	0.952824505	3109	NM_002118	HLA-DMB	major histocompatibility complex, class II, DM beta	protein_coding	NP_002109.2	4935	142856	.	.	2.159046	71.019818	0.285225523	3.89303842	9.90E-05	0.000554394	5.493758	6.599618	5.970426	6.054944	6.022834	6.251294	6.203391	6.174512	42	55	46	97	88	88	0.704425	1.091318	0.913249	2.198268	1.889331	1.72646	1.897772	3.000353	2.488856	6.043028	5.255032	4.727971
3109	5323	Rheumatoid arthritis	0.39408706	1	0.825352145	3109	NM_002118	HLA-DMB	major histocompatibility complex, class II, DM beta	protein_coding	NP_002109.2	4935	142856	.	.	2.159046	71.019818	0.285225523	3.89303842	9.90E-05	0.000554394	5.493758	6.599618	5.970426	6.054944	6.022834	6.251294	6.203391	6.174512	42	55	46	97	88	88	0.704425	1.091318	0.913249	2.198268	1.889331	1.72646	1.897772	3.000353	2.488856	6.043028	5.255032	4.727971
3109	5330	Allograft rejection	1	1	1	3109	NM_002118	HLA-DMB	major histocompatibility complex, class II, DM beta	protein_coding	NP_002109.2	4935	142856	.	.	2.159046	71.019818	0.285225523	3.89303842	9.90E-05	0.000554394	5.493758	6.599618	5.970426	6.054944	6.022834	6.251294	6.203391	6.174512	42	55	46	97	88	88	0.704425	1.091318	0.913249	2.198268	1.889331	1.72646	1.897772	3.000353	2.488856	6.043028	5.255032	4.727971
3109	5332	Graft-versus-host disease	1	1	1	3109	NM_002118	HLA-DMB	major histocompatibility complex, class II, DM beta	protein_coding	NP_002109.2	4935	142856	.	.	2.159046	71.019818	0.285225523	3.89303842	9.90E-05	0.000554394	5.493758	6.599618	5.970426	6.054944	6.022834	6.251294	6.203391	6.174512	42	55	46	97	88	88	0.704425	1.091318	0.913249	2.198268	1.889331	1.72646	1.897772	3.000353	2.488856	6.043028	5.255032	4.727971
3109	5416	Viral myocarditis	0.052044036	1	0.202697825	3109	NM_002118	HLA-DMB	major histocompatibility complex, class II, DM beta	protein_coding	NP_002109.2	4935	142856	.	.	2.159046	71.019818	0.285225523	3.89303842	9.90E-05	0.000554394	5.493758	6.599618	5.970426	6.054944	6.022834	6.251294	6.203391	6.174512	42	55	46	97	88	88	0.704425	1.091318	0.913249	2.198268	1.889331	1.72646	1.897772	3.000353	2.488856	6.043028	5.255032	4.727971
3156	900	Terpenoid backbone biosynthesis	0.006570759	1	0.060779525	3156	NM_000859,NM_001130996,NM_001364187,XM_011543357,XM_011543358,XM_011543359	HMGCR	3-hydroxy-3-methylglutaryl-CoA reductase	protein_coding	NP_000850.1;NP_001124468.1;NP_001351116.1;XP_011541659.1;XP_011541660.1;XP_011541661.1	5006	142910	.	.	2.093516	2671.85619	0.063743294	16.7221941	9.03E-63	5.35E-60	10.754751	11.82013	10.998049	11.012	10.992161	11.54698	11.607525	11.675089	2079	1779	1701	2969	3339	3966	10.462533	10.567684	10.087711	20.127927	21.3698	23.464169	28.186824	29.053671	27.491802	55.331577	59.438498	64.257426
3156	4152	AMPK signaling pathway	1	1	1	3156	NM_000859,NM_001130996,NM_001364187,XM_011543357,XM_011543358,XM_011543359	HMGCR	3-hydroxy-3-methylglutaryl-CoA reductase	protein_coding	NP_000850.1;NP_001124468.1;NP_001351116.1;XP_011541659.1;XP_011541660.1;XP_011541661.1	5006	142910	.	.	2.093516	2671.85619	0.063743294	16.7221941	9.03E-63	5.35E-60	10.754751	11.82013	10.998049	11.012	10.992161	11.54698	11.607525	11.675089	2079	1779	1701	2969	3339	3966	10.462533	10.567684	10.087711	20.127927	21.3698	23.464169	28.186824	29.053671	27.491802	55.331577	59.438498	64.257426
3156	4976	Bile secretion	1	1	1	3156	NM_000859,NM_001130996,NM_001364187,XM_011543357,XM_011543358,XM_011543359	HMGCR	3-hydroxy-3-methylglutaryl-CoA reductase	protein_coding	NP_000850.1;NP_001124468.1;NP_001351116.1;XP_011541659.1;XP_011541660.1;XP_011541661.1	5006	142910	.	.	2.093516	2671.85619	0.063743294	16.7221941	9.03E-63	5.35E-60	10.754751	11.82013	10.998049	11.012	10.992161	11.54698	11.607525	11.675089	2079	1779	1701	2969	3339	3966	10.462533	10.567684	10.087711	20.127927	21.3698	23.464169	28.186824	29.053671	27.491802	55.331577	59.438498	64.257426
3157	280	Valine, leucine and isoleucine degradation	1	1	1	3157	NM_001098272,NM_001324219,NM_001324220,NM_001324222,NM_001324223,NM_001324224,NM_001330663,NM_001364188,NM_002130,XM_011514036,XM_024446038	HMGCS1	3-hydroxy-3-methylglutaryl-CoA synthase 1	protein_coding	NP_001091742.1;NP_001311148.1;NP_001311149.1;NP_001311151.1;NP_001311152.1;NP_001311153.1;NP_001317592.1;NP_001351117.1;NP_002121.4;XP_011512338.1;XP_024301806.1	5007	142940	.	.	2.770563	7333.439327	0.058848573	24.98240926	9.50E-138	2.56E-134	11.925883	13.395533	12.226653	12.247203	12.289371	13.06225	13.113368	13.204845	4530	3910	4050	8859	9830	11940	19.932696	20.299695	21.041495	51.810998	54.366147	60.648466	53.700132	55.809826	57.34389	142.428198	151.215353	166.087894
3157	650	Butanoate metabolism	0.133864277	1	0.39533103	3157	NM_001098272,NM_001324219,NM_001324220,NM_001324222,NM_001324223,NM_001324224,NM_001330663,NM_001364188,NM_002130,XM_011514036,XM_024446038	HMGCS1	3-hydroxy-3-methylglutaryl-CoA synthase 1	protein_coding	NP_001091742.1;NP_001311148.1;NP_001311149.1;NP_001311151.1;NP_001311152.1;NP_001311153.1;NP_001317592.1;NP_001351117.1;NP_002121.4;XP_011512338.1;XP_024301806.1	5007	142940	.	.	2.770563	7333.439327	0.058848573	24.98240926	9.50E-138	2.56E-134	11.925883	13.395533	12.226653	12.247203	12.289371	13.06225	13.113368	13.204845	4530	3910	4050	8859	9830	11940	19.932696	20.299695	21.041495	51.810998	54.366147	60.648466	53.700132	55.809826	57.34389	142.428198	151.215353	166.087894
3157	900	Terpenoid backbone biosynthesis	0.006570759	1	0.060779525	3157	NM_001098272,NM_001324219,NM_001324220,NM_001324222,NM_001324223,NM_001324224,NM_001330663,NM_001364188,NM_002130,XM_011514036,XM_024446038	HMGCS1	3-hydroxy-3-methylglutaryl-CoA synthase 1	protein_coding	NP_001091742.1;NP_001311148.1;NP_001311149.1;NP_001311151.1;NP_001311152.1;NP_001311153.1;NP_001317592.1;NP_001351117.1;NP_002121.4;XP_011512338.1;XP_024301806.1	5007	142940	.	.	2.770563	7333.439327	0.058848573	24.98240926	9.50E-138	2.56E-134	11.925883	13.395533	12.226653	12.247203	12.289371	13.06225	13.113368	13.204845	4530	3910	4050	8859	9830	11940	19.932696	20.299695	21.041495	51.810998	54.366147	60.648466	53.700132	55.809826	57.34389	142.428198	151.215353	166.087894
3157	3320	PPAR signaling pathway	1	1	1	3157	NM_001098272,NM_001324219,NM_001324220,NM_001324222,NM_001324223,NM_001324224,NM_001330663,NM_001364188,NM_002130,XM_011514036,XM_024446038	HMGCS1	3-hydroxy-3-methylglutaryl-CoA synthase 1	protein_coding	NP_001091742.1;NP_001311148.1;NP_001311149.1;NP_001311151.1;NP_001311152.1;NP_001311153.1;NP_001317592.1;NP_001351117.1;NP_002121.4;XP_011512338.1;XP_024301806.1	5007	142940	.	.	2.770563	7333.439327	0.058848573	24.98240926	9.50E-138	2.56E-134	11.925883	13.395533	12.226653	12.247203	12.289371	13.06225	13.113368	13.204845	4530	3910	4050	8859	9830	11940	19.932696	20.299695	21.041495	51.810998	54.366147	60.648466	53.700132	55.809826	57.34389	142.428198	151.215353	166.087894
3310	3040	Spliceosome	1	1	1	3310	NM_002155	HSPA6	heat shock protein family A (Hsp70) member 6	protein_coding	NP_002146.2	5239	140555	.	.	3.100192	8.765364	0.779738552	2.093467564	0.036307437	NA	2.087972	3.731099	3.100784	3.091875	3.087256	3.128284	3.131014	3.154391	7	4	3	10	11	17	0.065911	0.038109	0.024961	0.121226	0.12794	0.190615	0.17757	0.104774	0.068026	0.333251	0.355855	0.522005
3310	4010	MAPK signaling pathway	0.000205781	0.045683443	0.00571043	3310	NM_002155	HSPA6	heat shock protein family A (Hsp70) member 6	protein_coding	NP_002146.2	5239	140555	.	.	3.100192	8.765364	0.779738552	2.093467564	0.036307437	NA	2.087972	3.731099	3.100784	3.091875	3.087256	3.128284	3.131014	3.154391	7	4	3	10	11	17	0.065911	0.038109	0.024961	0.121226	0.12794	0.190615	0.17757	0.104774	0.068026	0.333251	0.355855	0.522005
3310	4141	Protein processing in endoplasmic reticulum	0.062073143	1	0.233563352	3310	NM_002155	HSPA6	heat shock protein family A (Hsp70) member 6	protein_coding	NP_002146.2	5239	140555	.	.	3.100192	8.765364	0.779738552	2.093467564	0.036307437	NA	2.087972	3.731099	3.100784	3.091875	3.087256	3.128284	3.131014	3.154391	7	4	3	10	11	17	0.065911	0.038109	0.024961	0.121226	0.12794	0.190615	0.17757	0.104774	0.068026	0.333251	0.355855	0.522005
3310	4144	Endocytosis	1	1	1	3310	NM_002155	HSPA6	heat shock protein family A (Hsp70) member 6	protein_coding	NP_002146.2	5239	140555	.	.	3.100192	8.765364	0.779738552	2.093467564	0.036307437	NA	2.087972	3.731099	3.100784	3.091875	3.087256	3.128284	3.131014	3.154391	7	4	3	10	11	17	0.065911	0.038109	0.024961	0.121226	0.12794	0.190615	0.17757	0.104774	0.068026	0.333251	0.355855	0.522005
3310	4213	Longevity regulating pathway - multiple species	1	1	1	3310	NM_002155	HSPA6	heat shock protein family A (Hsp70) member 6	protein_coding	NP_002146.2	5239	140555	.	.	3.100192	8.765364	0.779738552	2.093467564	0.036307437	NA	2.087972	3.731099	3.100784	3.091875	3.087256	3.128284	3.131014	3.154391	7	4	3	10	11	17	0.065911	0.038109	0.024961	0.121226	0.12794	0.190615	0.17757	0.104774	0.068026	0.333251	0.355855	0.522005
3310	4612	Antigen processing and presentation	0.067540422	1	0.245802847	3310	NM_002155	HSPA6	heat shock protein family A (Hsp70) member 6	protein_coding	NP_002146.2	5239	140555	.	.	3.100192	8.765364	0.779738552	2.093467564	0.036307437	NA	2.087972	3.731099	3.100784	3.091875	3.087256	3.128284	3.131014	3.154391	7	4	3	10	11	17	0.065911	0.038109	0.024961	0.121226	0.12794	0.190615	0.17757	0.104774	0.068026	0.333251	0.355855	0.522005
3310	4915	Estrogen signaling pathway	0.037963	1	0.168555721	3310	NM_002155	HSPA6	heat shock protein family A (Hsp70) member 6	protein_coding	NP_002146.2	5239	140555	.	.	3.100192	8.765364	0.779738552	2.093467564	0.036307437	NA	2.087972	3.731099	3.100784	3.091875	3.087256	3.128284	3.131014	3.154391	7	4	3	10	11	17	0.065911	0.038109	0.024961	0.121226	0.12794	0.190615	0.17757	0.104774	0.068026	0.333251	0.355855	0.522005
3310	5020	Prion disease	0.183804411	1	0.480053874	3310	NM_002155	HSPA6	heat shock protein family A (Hsp70) member 6	protein_coding	NP_002146.2	5239	140555	.	.	3.100192	8.765364	0.779738552	2.093467564	0.036307437	NA	2.087972	3.731099	3.100784	3.091875	3.087256	3.128284	3.131014	3.154391	7	4	3	10	11	17	0.065911	0.038109	0.024961	0.121226	0.12794	0.190615	0.17757	0.104774	0.068026	0.333251	0.355855	0.522005
3310	5134	Legionellosis	1	1	1	3310	NM_002155	HSPA6	heat shock protein family A (Hsp70) member 6	protein_coding	NP_002146.2	5239	140555	.	.	3.100192	8.765364	0.779738552	2.093467564	0.036307437	NA	2.087972	3.731099	3.100784	3.091875	3.087256	3.128284	3.131014	3.154391	7	4	3	10	11	17	0.065911	0.038109	0.024961	0.121226	0.12794	0.190615	0.17757	0.104774	0.068026	0.333251	0.355855	0.522005
3310	5145	Toxoplasmosis	0.002925607	0.649484718	0.040592795	3310	NM_002155	HSPA6	heat shock protein family A (Hsp70) member 6	protein_coding	NP_002146.2	5239	140555	.	.	3.100192	8.765364	0.779738552	2.093467564	0.036307437	NA	2.087972	3.731099	3.100784	3.091875	3.087256	3.128284	3.131014	3.154391	7	4	3	10	11	17	0.065911	0.038109	0.024961	0.121226	0.12794	0.190615	0.17757	0.104774	0.068026	0.333251	0.355855	0.522005
3310	5162	Measles	0.523624277	1	0.952824505	3310	NM_002155	HSPA6	heat shock protein family A (Hsp70) member 6	protein_coding	NP_002146.2	5239	140555	.	.	3.100192	8.765364	0.779738552	2.093467564	0.036307437	NA	2.087972	3.731099	3.100784	3.091875	3.087256	3.128284	3.131014	3.154391	7	4	3	10	11	17	0.065911	0.038109	0.024961	0.121226	0.12794	0.190615	0.17757	0.104774	0.068026	0.333251	0.355855	0.522005
3310	5417	Lipid and atherosclerosis	0.005978283	1	0.057703426	3310	NM_002155	HSPA6	heat shock protein family A (Hsp70) member 6	protein_coding	NP_002146.2	5239	140555	.	.	3.100192	8.765364	0.779738552	2.093467564	0.036307437	NA	2.087972	3.731099	3.100784	3.091875	3.087256	3.128284	3.131014	3.154391	7	4	3	10	11	17	0.065911	0.038109	0.024961	0.121226	0.12794	0.190615	0.17757	0.104774	0.068026	0.333251	0.355855	0.522005
3422	900	Terpenoid backbone biosynthesis	0.006570759	1	0.060779525	3422	NM_001317955,NM_001317956,NM_001317957,NM_004508,NR_134300,NR_134301,XM_017016191,XM_024447979,XM_024447980	IDI1	isopentenyl-diphosphate delta isomerase 1	protein_coding	NP_001304884.1;NP_001304885.1;NP_001304886.1;NP_004499.2;XP_016871680.1;XP_024303747.1;XP_024303748.1	5387	604055	.	.	2.483558	3433.971286	0.068762876	19.08600579	3.30E-81	2.81E-78	10.945734	12.257254	11.21834	11.232471	11.292209	11.948787	11.974153	12.09637	2290	1960	2080	4047	4370	5504	17.121843	17.149907	18.259752	41.020952	41.483909	48.716701	46.127491	47.150133	49.762873	112.766409	115.384377	133.412355
3434	5160	Hepatitis C	1	1	1	3434	NM_001270927,NM_001270928,NM_001270929,NM_001270930,NM_001548	IFIT1	interferon induced protein with tetratricopeptide repeats 1	protein_coding	NP_001257856.1;NP_001257857.1;NP_001257858.1;NP_001257859.1;NP_001539.3	5407	147690	.	.	2.599047	33.828624	0.45573253	3.023665176	0.002497327	0.009496892	4.229956	5.61154	4.984625	4.982275	4.950869	5.152848	5.002108	5.154162	26	21	14	54	23	62	0.134953	0.125752	0.080934	0.380446	0.148433	0.380843	0.363573	0.34573	0.220565	1.045844	0.412856	1.042951
3604	4060	Cytokine-cytokine receptor interaction	0.021536404	1	0.116611747	3604	NM_001561,XM_006710618	TNFRSF9	TNF receptor superfamily member 9	protein_coding	NP_001552.2;XP_006710681.1	11924	602250	.	.	-2.964155	206.677532	0.166613349	-9.408733937	5.02E-21	3.77E-19	8.272235	6.703069	7.875545	7.866701	7.819353	7.325965	7.361023	7.370037	385	321	291	84	99	113	1.601735	1.479853	1.356284	0.435802	0.48685	0.511936	4.315191	4.068553	3.696249	1.198016	1.354136	1.401954
3635	562	Inositol phosphate metabolism	1	1	1	3635	NM_001017915,NM_005541,XM_017004004	INPP5D	inositol polyphosphate-5-phosphatase D	protein_coding	NP_001017915.1;NP_005532.2;XP_016859493.1	6079	601582	.	.	-2.113883	196.224228	0.183357489	-5.889563498	3.87E-09	5.66E-08	8.057684	6.97734	7.736444	7.812077	7.679882	7.348638	7.463377	7.380156	316	305	236	96	138	123	1.474896	1.687333	1.304729	0.593261	0.811307	0.668473	3.973479	4.638972	3.555748	1.630872	2.256588	1.830638
3635	4070	Phosphatidylinositol signaling system	0.40689361	1	0.827561609	3635	NM_001017915,NM_005541,XM_017004004	INPP5D	inositol polyphosphate-5-phosphatase D	protein_coding	NP_001017915.1;NP_005532.2;XP_016859493.1	6079	601582	.	.	-2.113883	196.224228	0.183357489	-5.889563498	3.87E-09	5.66E-08	8.057684	6.97734	7.736444	7.812077	7.679882	7.348638	7.463377	7.380156	316	305	236	96	138	123	1.474896	1.687333	1.304729	0.593261	0.811307	0.668473	3.973479	4.638972	3.555748	1.630872	2.256588	1.830638
3635	4662	B cell receptor signaling pathway	0.084342014	1	0.292561359	3635	NM_001017915,NM_005541,XM_017004004	INPP5D	inositol polyphosphate-5-phosphatase D	protein_coding	NP_001017915.1;NP_005532.2;XP_016859493.1	6079	601582	.	.	-2.113883	196.224228	0.183357489	-5.889563498	3.87E-09	5.66E-08	8.057684	6.97734	7.736444	7.812077	7.679882	7.348638	7.463377	7.380156	316	305	236	96	138	123	1.474896	1.687333	1.304729	0.593261	0.811307	0.668473	3.973479	4.638972	3.555748	1.630872	2.256588	1.830638
3635	4664	Fc epsilon RI signaling pathway	0.052044036	1	0.202697825	3635	NM_001017915,NM_005541,XM_017004004	INPP5D	inositol polyphosphate-5-phosphatase D	protein_coding	NP_001017915.1;NP_005532.2;XP_016859493.1	6079	601582	.	.	-2.113883	196.224228	0.183357489	-5.889563498	3.87E-09	5.66E-08	8.057684	6.97734	7.736444	7.812077	7.679882	7.348638	7.463377	7.380156	316	305	236	96	138	123	1.474896	1.687333	1.304729	0.593261	0.811307	0.668473	3.973479	4.638972	3.555748	1.630872	2.256588	1.830638
3635	4666	Fc gamma R-mediated phagocytosis	0.015397398	1	0.100180611	3635	NM_001017915,NM_005541,XM_017004004	INPP5D	inositol polyphosphate-5-phosphatase D	protein_coding	NP_001017915.1;NP_005532.2;XP_016859493.1	6079	601582	.	.	-2.113883	196.224228	0.183357489	-5.889563498	3.87E-09	5.66E-08	8.057684	6.97734	7.736444	7.812077	7.679882	7.348638	7.463377	7.380156	316	305	236	96	138	123	1.474896	1.687333	1.304729	0.593261	0.811307	0.668473	3.973479	4.638972	3.555748	1.630872	2.256588	1.830638
3676	4151	PI3K-Akt signaling pathway	2.43E-05	0.005396932	0.002698466	3676	NM_000885,NM_001316312	ITGA4	integrin subunit alpha 4	protein_coding	NP_000876.3;NP_001303241.1	6140	192975	.	.	2.045558	297.712407	0.137404363	7.514277198	5.72E-14	1.84E-12	7.612866	8.642684	7.927693	8.00799	7.963777	8.330571	8.366469	8.389851	218	216	193	336	373	425	0.758763	0.922558	0.765207	1.578322	1.620413	1.670177	2.044164	2.536383	2.0854	4.3388	4.507057	4.573836
3676	4510	Focal adhesion	0.093766127	1	0.310687765	3676	NM_000885,NM_001316312	ITGA4	integrin subunit alpha 4	protein_coding	NP_000876.3;NP_001303241.1	6140	192975	.	.	2.045558	297.712407	0.137404363	7.514277198	5.72E-14	1.84E-12	7.612866	8.642684	7.927693	8.00799	7.963777	8.330571	8.366469	8.389851	218	216	193	336	373	425	0.758763	0.922558	0.765207	1.578322	1.620413	1.670177	2.044164	2.536383	2.0854	4.3388	4.507057	4.573836
3676	4512	ECM-receptor interaction	0.011897893	1	0.088306226	3676	NM_000885,NM_001316312	ITGA4	integrin subunit alpha 4	protein_coding	NP_000876.3;NP_001303241.1	6140	192975	.	.	2.045558	297.712407	0.137404363	7.514277198	5.72E-14	1.84E-12	7.612866	8.642684	7.927693	8.00799	7.963777	8.330571	8.366469	8.389851	218	216	193	336	373	425	0.758763	0.922558	0.765207	1.578322	1.620413	1.670177	2.044164	2.536383	2.0854	4.3388	4.507057	4.573836
3676	4514	Cell adhesion molecules	0.009879723	1	0.081233275	3676	NM_000885,NM_001316312	ITGA4	integrin subunit alpha 4	protein_coding	NP_000876.3;NP_001303241.1	6140	192975	.	.	2.045558	297.712407	0.137404363	7.514277198	5.72E-14	1.84E-12	7.612866	8.642684	7.927693	8.00799	7.963777	8.330571	8.366469	8.389851	218	216	193	336	373	425	0.758763	0.922558	0.765207	1.578322	1.620413	1.670177	2.044164	2.536383	2.0854	4.3388	4.507057	4.573836
3676	4640	Hematopoietic cell lineage	0.015818231	1	0.100180611	3676	NM_000885,NM_001316312	ITGA4	integrin subunit alpha 4	protein_coding	NP_000876.3;NP_001303241.1	6140	192975	.	.	2.045558	297.712407	0.137404363	7.514277198	5.72E-14	1.84E-12	7.612866	8.642684	7.927693	8.00799	7.963777	8.330571	8.366469	8.389851	218	216	193	336	373	425	0.758763	0.922558	0.765207	1.578322	1.620413	1.670177	2.044164	2.536383	2.0854	4.3388	4.507057	4.573836
3676	4670	Leukocyte transendothelial migration	0.461278187	1	0.882791014	3676	NM_000885,NM_001316312	ITGA4	integrin subunit alpha 4	protein_coding	NP_000876.3;NP_001303241.1	6140	192975	.	.	2.045558	297.712407	0.137404363	7.514277198	5.72E-14	1.84E-12	7.612866	8.642684	7.927693	8.00799	7.963777	8.330571	8.366469	8.389851	218	216	193	336	373	425	0.758763	0.922558	0.765207	1.578322	1.620413	1.670177	2.044164	2.536383	2.0854	4.3388	4.507057	4.573836
3676	4672	Intestinal immune network for IgA production	0.229665435	1	0.56028271	3676	NM_000885,NM_001316312	ITGA4	integrin subunit alpha 4	protein_coding	NP_000876.3;NP_001303241.1	6140	192975	.	.	2.045558	297.712407	0.137404363	7.514277198	5.72E-14	1.84E-12	7.612866	8.642684	7.927693	8.00799	7.963777	8.330571	8.366469	8.389851	218	216	193	336	373	425	0.758763	0.922558	0.765207	1.578322	1.620413	1.670177	2.044164	2.536383	2.0854	4.3388	4.507057	4.573836
3676	4810	Regulation of actin cytoskeleton	0.03439635	1	0.15908312	3676	NM_000885,NM_001316312	ITGA4	integrin subunit alpha 4	protein_coding	NP_000876.3;NP_001303241.1	6140	192975	.	.	2.045558	297.712407	0.137404363	7.514277198	5.72E-14	1.84E-12	7.612866	8.642684	7.927693	8.00799	7.963777	8.330571	8.366469	8.389851	218	216	193	336	373	425	0.758763	0.922558	0.765207	1.578322	1.620413	1.670177	2.044164	2.536383	2.0854	4.3388	4.507057	4.573836
3676	4820	Cytoskeleton in muscle cells	0.000245771	0.054561178	0.006062353	3676	NM_000885,NM_001316312	ITGA4	integrin subunit alpha 4	protein_coding	NP_000876.3;NP_001303241.1	6140	192975	.	.	2.045558	297.712407	0.137404363	7.514277198	5.72E-14	1.84E-12	7.612866	8.642684	7.927693	8.00799	7.963777	8.330571	8.366469	8.389851	218	216	193	336	373	425	0.758763	0.922558	0.765207	1.578322	1.620413	1.670177	2.044164	2.536383	2.0854	4.3388	4.507057	4.573836
3676	5135	Yersinia infection	0.521068886	1	0.952824505	3676	NM_000885,NM_001316312	ITGA4	integrin subunit alpha 4	protein_coding	NP_000876.3;NP_001303241.1	6140	192975	.	.	2.045558	297.712407	0.137404363	7.514277198	5.72E-14	1.84E-12	7.612866	8.642684	7.927693	8.00799	7.963777	8.330571	8.366469	8.389851	218	216	193	336	373	425	0.758763	0.922558	0.765207	1.578322	1.620413	1.670177	2.044164	2.536383	2.0854	4.3388	4.507057	4.573836
3676	5140	Leishmaniasis	5.67E-05	0.012578196	0.003031268	3676	NM_000885,NM_001316312	ITGA4	integrin subunit alpha 4	protein_coding	NP_000876.3;NP_001303241.1	6140	192975	.	.	2.045558	297.712407	0.137404363	7.514277198	5.72E-14	1.84E-12	7.612866	8.642684	7.927693	8.00799	7.963777	8.330571	8.366469	8.389851	218	216	193	336	373	425	0.758763	0.922558	0.765207	1.578322	1.620413	1.670177	2.044164	2.536383	2.0854	4.3388	4.507057	4.573836
3676	5165	Human papillomavirus infection	0.032602097	1	0.153992884	3676	NM_000885,NM_001316312	ITGA4	integrin subunit alpha 4	protein_coding	NP_000876.3;NP_001303241.1	6140	192975	.	.	2.045558	297.712407	0.137404363	7.514277198	5.72E-14	1.84E-12	7.612866	8.642684	7.927693	8.00799	7.963777	8.330571	8.366469	8.389851	218	216	193	336	373	425	0.758763	0.922558	0.765207	1.578322	1.620413	1.670177	2.044164	2.536383	2.0854	4.3388	4.507057	4.573836
3676	5410	Hypertrophic cardiomyopathy	0.015818231	1	0.100180611	3676	NM_000885,NM_001316312	ITGA4	integrin subunit alpha 4	protein_coding	NP_000876.3;NP_001303241.1	6140	192975	.	.	2.045558	297.712407	0.137404363	7.514277198	5.72E-14	1.84E-12	7.612866	8.642684	7.927693	8.00799	7.963777	8.330571	8.366469	8.389851	218	216	193	336	373	425	0.758763	0.922558	0.765207	1.578322	1.620413	1.670177	2.044164	2.536383	2.0854	4.3388	4.507057	4.573836
3676	5412	Arrhythmogenic right ventricular cardiomyopathy	0.010845488	1	0.085989223	3676	NM_000885,NM_001316312	ITGA4	integrin subunit alpha 4	protein_coding	NP_000876.3;NP_001303241.1	6140	192975	.	.	2.045558	297.712407	0.137404363	7.514277198	5.72E-14	1.84E-12	7.612866	8.642684	7.927693	8.00799	7.963777	8.330571	8.366469	8.389851	218	216	193	336	373	425	0.758763	0.922558	0.765207	1.578322	1.620413	1.670177	2.044164	2.536383	2.0854	4.3388	4.507057	4.573836
3676	5414	Dilated cardiomyopathy	0.018478785	1	0.107955006	3676	NM_000885,NM_001316312	ITGA4	integrin subunit alpha 4	protein_coding	NP_000876.3;NP_001303241.1	6140	192975	.	.	2.045558	297.712407	0.137404363	7.514277198	5.72E-14	1.84E-12	7.612866	8.642684	7.927693	8.00799	7.963777	8.330571	8.366469	8.389851	218	216	193	336	373	425	0.758763	0.922558	0.765207	1.578322	1.620413	1.670177	2.044164	2.536383	2.0854	4.3388	4.507057	4.573836
3696	4151	PI3K-Akt signaling pathway	2.43E-05	0.005396932	0.002698466	3696	NM_002214,XM_011515393,XM_011515394,XM_011515396,XM_017012178,XM_017012179,XM_017012180,XM_017012181,XM_017012182,XM_017012183	ITGB8	integrin subunit beta 8	protein_coding	NP_002205.1;XP_011513695.1;XP_011513696.1;XP_011513698.1;XP_016867667.1;XP_016867668.1;XP_016867669.1;XP_016867670.1;XP_016867671.1;XP_016867672.1	6163	604160	.	.	2.079443	34.857908	0.404483699	2.611222985	0.009021905	0.028839403	4.497599	5.558452	5.077626	5.040393	5.028386	5.109927	5.152199	5.203002	35	21	18	32	43	60	0.084545	0.060882	0.051523	0.106421	0.133829	0.18559	0.227771	0.167382	0.140415	0.292551	0.372237	0.508246
3696	4510	Focal adhesion	0.093766127	1	0.310687765	3696	NM_002214,XM_011515393,XM_011515394,XM_011515396,XM_017012178,XM_017012179,XM_017012180,XM_017012181,XM_017012182,XM_017012183	ITGB8	integrin subunit beta 8	protein_coding	NP_002205.1;XP_011513695.1;XP_011513696.1;XP_011513698.1;XP_016867667.1;XP_016867668.1;XP_016867669.1;XP_016867670.1;XP_016867671.1;XP_016867672.1	6163	604160	.	.	2.079443	34.857908	0.404483699	2.611222985	0.009021905	0.028839403	4.497599	5.558452	5.077626	5.040393	5.028386	5.109927	5.152199	5.203002	35	21	18	32	43	60	0.084545	0.060882	0.051523	0.106421	0.133829	0.18559	0.227771	0.167382	0.140415	0.292551	0.372237	0.508246
3696	4512	ECM-receptor interaction	0.011897893	1	0.088306226	3696	NM_002214,XM_011515393,XM_011515394,XM_011515396,XM_017012178,XM_017012179,XM_017012180,XM_017012181,XM_017012182,XM_017012183	ITGB8	integrin subunit beta 8	protein_coding	NP_002205.1;XP_011513695.1;XP_011513696.1;XP_011513698.1;XP_016867667.1;XP_016867668.1;XP_016867669.1;XP_016867670.1;XP_016867671.1;XP_016867672.1	6163	604160	.	.	2.079443	34.857908	0.404483699	2.611222985	0.009021905	0.028839403	4.497599	5.558452	5.077626	5.040393	5.028386	5.109927	5.152199	5.203002	35	21	18	32	43	60	0.084545	0.060882	0.051523	0.106421	0.133829	0.18559	0.227771	0.167382	0.140415	0.292551	0.372237	0.508246
3696	4514	Cell adhesion molecules	0.009879723	1	0.081233275	3696	NM_002214,XM_011515393,XM_011515394,XM_011515396,XM_017012178,XM_017012179,XM_017012180,XM_017012181,XM_017012182,XM_017012183	ITGB8	integrin subunit beta 8	protein_coding	NP_002205.1;XP_011513695.1;XP_011513696.1;XP_011513698.1;XP_016867667.1;XP_016867668.1;XP_016867669.1;XP_016867670.1;XP_016867671.1;XP_016867672.1	6163	604160	.	.	2.079443	34.857908	0.404483699	2.611222985	0.009021905	0.028839403	4.497599	5.558452	5.077626	5.040393	5.028386	5.109927	5.152199	5.203002	35	21	18	32	43	60	0.084545	0.060882	0.051523	0.106421	0.133829	0.18559	0.227771	0.167382	0.140415	0.292551	0.372237	0.508246
3696	4810	Regulation of actin cytoskeleton	0.03439635	1	0.15908312	3696	NM_002214,XM_011515393,XM_011515394,XM_011515396,XM_017012178,XM_017012179,XM_017012180,XM_017012181,XM_017012182,XM_017012183	ITGB8	integrin subunit beta 8	protein_coding	NP_002205.1;XP_011513695.1;XP_011513696.1;XP_011513698.1;XP_016867667.1;XP_016867668.1;XP_016867669.1;XP_016867670.1;XP_016867671.1;XP_016867672.1	6163	604160	.	.	2.079443	34.857908	0.404483699	2.611222985	0.009021905	0.028839403	4.497599	5.558452	5.077626	5.040393	5.028386	5.109927	5.152199	5.203002	35	21	18	32	43	60	0.084545	0.060882	0.051523	0.106421	0.133829	0.18559	0.227771	0.167382	0.140415	0.292551	0.372237	0.508246
3696	4820	Cytoskeleton in muscle cells	0.000245771	0.054561178	0.006062353	3696	NM_002214,XM_011515393,XM_011515394,XM_011515396,XM_017012178,XM_017012179,XM_017012180,XM_017012181,XM_017012182,XM_017012183	ITGB8	integrin subunit beta 8	protein_coding	NP_002205.1;XP_011513695.1;XP_011513696.1;XP_011513698.1;XP_016867667.1;XP_016867668.1;XP_016867669.1;XP_016867670.1;XP_016867671.1;XP_016867672.1	6163	604160	.	.	2.079443	34.857908	0.404483699	2.611222985	0.009021905	0.028839403	4.497599	5.558452	5.077626	5.040393	5.028386	5.109927	5.152199	5.203002	35	21	18	32	43	60	0.084545	0.060882	0.051523	0.106421	0.133829	0.18559	0.227771	0.167382	0.140415	0.292551	0.372237	0.508246
3696	5165	Human papillomavirus infection	0.032602097	1	0.153992884	3696	NM_002214,XM_011515393,XM_011515394,XM_011515396,XM_017012178,XM_017012179,XM_017012180,XM_017012181,XM_017012182,XM_017012183	ITGB8	integrin subunit beta 8	protein_coding	NP_002205.1;XP_011513695.1;XP_011513696.1;XP_011513698.1;XP_016867667.1;XP_016867668.1;XP_016867669.1;XP_016867670.1;XP_016867671.1;XP_016867672.1	6163	604160	.	.	2.079443	34.857908	0.404483699	2.611222985	0.009021905	0.028839403	4.497599	5.558452	5.077626	5.040393	5.028386	5.109927	5.152199	5.203002	35	21	18	32	43	60	0.084545	0.060882	0.051523	0.106421	0.133829	0.18559	0.227771	0.167382	0.140415	0.292551	0.372237	0.508246
3696	5410	Hypertrophic cardiomyopathy	0.015818231	1	0.100180611	3696	NM_002214,XM_011515393,XM_011515394,XM_011515396,XM_017012178,XM_017012179,XM_017012180,XM_017012181,XM_017012182,XM_017012183	ITGB8	integrin subunit beta 8	protein_coding	NP_002205.1;XP_011513695.1;XP_011513696.1;XP_011513698.1;XP_016867667.1;XP_016867668.1;XP_016867669.1;XP_016867670.1;XP_016867671.1;XP_016867672.1	6163	604160	.	.	2.079443	34.857908	0.404483699	2.611222985	0.009021905	0.028839403	4.497599	5.558452	5.077626	5.040393	5.028386	5.109927	5.152199	5.203002	35	21	18	32	43	60	0.084545	0.060882	0.051523	0.106421	0.133829	0.18559	0.227771	0.167382	0.140415	0.292551	0.372237	0.508246
3696	5412	Arrhythmogenic right ventricular cardiomyopathy	0.010845488	1	0.085989223	3696	NM_002214,XM_011515393,XM_011515394,XM_011515396,XM_017012178,XM_017012179,XM_017012180,XM_017012181,XM_017012182,XM_017012183	ITGB8	integrin subunit beta 8	protein_coding	NP_002205.1;XP_011513695.1;XP_011513696.1;XP_011513698.1;XP_016867667.1;XP_016867668.1;XP_016867669.1;XP_016867670.1;XP_016867671.1;XP_016867672.1	6163	604160	.	.	2.079443	34.857908	0.404483699	2.611222985	0.009021905	0.028839403	4.497599	5.558452	5.077626	5.040393	5.028386	5.109927	5.152199	5.203002	35	21	18	32	43	60	0.084545	0.060882	0.051523	0.106421	0.133829	0.18559	0.227771	0.167382	0.140415	0.292551	0.372237	0.508246
3696	5414	Dilated cardiomyopathy	0.018478785	1	0.107955006	3696	NM_002214,XM_011515393,XM_011515394,XM_011515396,XM_017012178,XM_017012179,XM_017012180,XM_017012181,XM_017012182,XM_017012183	ITGB8	integrin subunit beta 8	protein_coding	NP_002205.1;XP_011513695.1;XP_011513696.1;XP_011513698.1;XP_016867667.1;XP_016867668.1;XP_016867669.1;XP_016867670.1;XP_016867671.1;XP_016867672.1	6163	604160	.	.	2.079443	34.857908	0.404483699	2.611222985	0.009021905	0.028839403	4.497599	5.558452	5.077626	5.040393	5.028386	5.109927	5.152199	5.203002	35	21	18	32	43	60	0.084545	0.060882	0.051523	0.106421	0.133829	0.18559	0.227771	0.167382	0.140415	0.292551	0.372237	0.508246
3783	4911	Insulin secretion	1	1	1	3783	NM_002250,XM_005258882,XM_005258883,XR_002958313,XR_935823	KCNN4	potassium calcium-activated channel subfamily N member 4	protein_coding	NP_002241.1;XP_005258939.1;XP_005258940.1	6293	602754	.	.	-2.985214	18.982858	0.554344663	-2.846305969	0.004422967	0.015509655	4.828461	3.255964	4.314544	4.294272	4.232854	4.190772	4.198581	4.18807	43	32	18	8	10	9	0.345396	0.262692	0.144385	0.066795	0.087349	0.072788	0.930522	0.722216	0.39349	0.18362	0.242953	0.199333
3783	4929	GnRH secretion	1	1	1	3783	NM_002250,XM_005258882,XM_005258883,XR_002958313,XR_935823	KCNN4	potassium calcium-activated channel subfamily N member 4	protein_coding	NP_002241.1;XP_005258939.1;XP_005258940.1	6293	602754	.	.	-2.985214	18.982858	0.554344663	-2.846305969	0.004422967	0.015509655	4.828461	3.255964	4.314544	4.294272	4.232854	4.190772	4.198581	4.18807	43	32	18	8	10	9	0.345396	0.262692	0.144385	0.066795	0.087349	0.072788	0.930522	0.722216	0.39349	0.18362	0.242953	0.199333
3783	4970	Salivary secretion	0.40371738	1	0.827561609	3783	NM_002250,XM_005258882,XM_005258883,XR_002958313,XR_935823	KCNN4	potassium calcium-activated channel subfamily N member 4	protein_coding	NP_002241.1;XP_005258939.1;XP_005258940.1	6293	602754	.	.	-2.985214	18.982858	0.554344663	-2.846305969	0.004422967	0.015509655	4.828461	3.255964	4.314544	4.294272	4.232854	4.190772	4.198581	4.18807	43	32	18	8	10	9	0.345396	0.262692	0.144385	0.066795	0.087349	0.072788	0.930522	0.722216	0.39349	0.18362	0.242953	0.199333
3783	4974	Protein digestion and absorption	0.00239272	0.531183849	0.037941703	3783	NM_002250,XM_005258882,XM_005258883,XR_002958313,XR_935823	KCNN4	potassium calcium-activated channel subfamily N member 4	protein_coding	NP_002241.1;XP_005258939.1;XP_005258940.1	6293	602754	.	.	-2.985214	18.982858	0.554344663	-2.846305969	0.004422967	0.015509655	4.828461	3.255964	4.314544	4.294272	4.232854	4.190772	4.198581	4.18807	43	32	18	8	10	9	0.345396	0.262692	0.144385	0.066795	0.087349	0.072788	0.930522	0.722216	0.39349	0.18362	0.242953	0.199333
3908	4151	PI3K-Akt signaling pathway	2.43E-05	0.005396932	0.002698466	3908	NM_000426,NM_001079823,XM_005266981,XM_005266982,XM_011535820,XM_017010851,XM_017010852,XM_017010853	LAMA2	laminin subunit alpha 2	protein_coding	NP_000417.3;NP_001073291.2;XP_005267038.1;XP_005267039.1;XP_011534122.1;XP_016866340.1;XP_016866341.1;XP_016866342.1	6482	156225	.	.	3.272014	12.154902	0.675500837	2.531720135	0.011350455	NA	2.522662	4.214388	3.53437	3.554002	3.554751	3.602507	3.59899	3.62922	4	7	7	15	15	23	0.007287	0.013921	0.013488	0.0349	0.033167	0.048306	0.019632	0.038274	0.036759	0.09594	0.092252	0.132288
3908	4510	Focal adhesion	0.093766127	1	0.310687765	3908	NM_000426,NM_001079823,XM_005266981,XM_005266982,XM_011535820,XM_017010851,XM_017010852,XM_017010853	LAMA2	laminin subunit alpha 2	protein_coding	NP_000417.3;NP_001073291.2;XP_005267038.1;XP_005267039.1;XP_011534122.1;XP_016866340.1;XP_016866341.1;XP_016866342.1	6482	156225	.	.	3.272014	12.154902	0.675500837	2.531720135	0.011350455	NA	2.522662	4.214388	3.53437	3.554002	3.554751	3.602507	3.59899	3.62922	4	7	7	15	15	23	0.007287	0.013921	0.013488	0.0349	0.033167	0.048306	0.019632	0.038274	0.036759	0.09594	0.092252	0.132288
3908	4512	ECM-receptor interaction	0.011897893	1	0.088306226	3908	NM_000426,NM_001079823,XM_005266981,XM_005266982,XM_011535820,XM_017010851,XM_017010852,XM_017010853	LAMA2	laminin subunit alpha 2	protein_coding	NP_000417.3;NP_001073291.2;XP_005267038.1;XP_005267039.1;XP_011534122.1;XP_016866340.1;XP_016866341.1;XP_016866342.1	6482	156225	.	.	3.272014	12.154902	0.675500837	2.531720135	0.011350455	NA	2.522662	4.214388	3.53437	3.554002	3.554751	3.602507	3.59899	3.62922	4	7	7	15	15	23	0.007287	0.013921	0.013488	0.0349	0.033167	0.048306	0.019632	0.038274	0.036759	0.09594	0.092252	0.132288
3908	4820	Cytoskeleton in muscle cells	0.000245771	0.054561178	0.006062353	3908	NM_000426,NM_001079823,XM_005266981,XM_005266982,XM_011535820,XM_017010851,XM_017010852,XM_017010853	LAMA2	laminin subunit alpha 2	protein_coding	NP_000417.3;NP_001073291.2;XP_005267038.1;XP_005267039.1;XP_011534122.1;XP_016866340.1;XP_016866341.1;XP_016866342.1	6482	156225	.	.	3.272014	12.154902	0.675500837	2.531720135	0.011350455	NA	2.522662	4.214388	3.53437	3.554002	3.554751	3.602507	3.59899	3.62922	4	7	7	15	15	23	0.007287	0.013921	0.013488	0.0349	0.033167	0.048306	0.019632	0.038274	0.036759	0.09594	0.092252	0.132288
3908	5145	Toxoplasmosis	0.002925607	0.649484718	0.040592795	3908	NM_000426,NM_001079823,XM_005266981,XM_005266982,XM_011535820,XM_017010851,XM_017010852,XM_017010853	LAMA2	laminin subunit alpha 2	protein_coding	NP_000417.3;NP_001073291.2;XP_005267038.1;XP_005267039.1;XP_011534122.1;XP_016866340.1;XP_016866341.1;XP_016866342.1	6482	156225	.	.	3.272014	12.154902	0.675500837	2.531720135	0.011350455	NA	2.522662	4.214388	3.53437	3.554002	3.554751	3.602507	3.59899	3.62922	4	7	7	15	15	23	0.007287	0.013921	0.013488	0.0349	0.033167	0.048306	0.019632	0.038274	0.036759	0.09594	0.092252	0.132288
3908	5146	Amoebiasis	0.103929786	1	0.320450174	3908	NM_000426,NM_001079823,XM_005266981,XM_005266982,XM_011535820,XM_017010851,XM_017010852,XM_017010853	LAMA2	laminin subunit alpha 2	protein_coding	NP_000417.3;NP_001073291.2;XP_005267038.1;XP_005267039.1;XP_011534122.1;XP_016866340.1;XP_016866341.1;XP_016866342.1	6482	156225	.	.	3.272014	12.154902	0.675500837	2.531720135	0.011350455	NA	2.522662	4.214388	3.53437	3.554002	3.554751	3.602507	3.59899	3.62922	4	7	7	15	15	23	0.007287	0.013921	0.013488	0.0349	0.033167	0.048306	0.019632	0.038274	0.036759	0.09594	0.092252	0.132288
3908	5165	Human papillomavirus infection	0.032602097	1	0.153992884	3908	NM_000426,NM_001079823,XM_005266981,XM_005266982,XM_011535820,XM_017010851,XM_017010852,XM_017010853	LAMA2	laminin subunit alpha 2	protein_coding	NP_000417.3;NP_001073291.2;XP_005267038.1;XP_005267039.1;XP_011534122.1;XP_016866340.1;XP_016866341.1;XP_016866342.1	6482	156225	.	.	3.272014	12.154902	0.675500837	2.531720135	0.011350455	NA	2.522662	4.214388	3.53437	3.554002	3.554751	3.602507	3.59899	3.62922	4	7	7	15	15	23	0.007287	0.013921	0.013488	0.0349	0.033167	0.048306	0.019632	0.038274	0.036759	0.09594	0.092252	0.132288
3908	5200	Pathways in cancer	0.064952464	1	0.240324116	3908	NM_000426,NM_001079823,XM_005266981,XM_005266982,XM_011535820,XM_017010851,XM_017010852,XM_017010853	LAMA2	laminin subunit alpha 2	protein_coding	NP_000417.3;NP_001073291.2;XP_005267038.1;XP_005267039.1;XP_011534122.1;XP_016866340.1;XP_016866341.1;XP_016866342.1	6482	156225	.	.	3.272014	12.154902	0.675500837	2.531720135	0.011350455	NA	2.522662	4.214388	3.53437	3.554002	3.554751	3.602507	3.59899	3.62922	4	7	7	15	15	23	0.007287	0.013921	0.013488	0.0349	0.033167	0.048306	0.019632	0.038274	0.036759	0.09594	0.092252	0.132288
3908	5222	Small cell lung cancer	0.390842778	1	0.825352145	3908	NM_000426,NM_001079823,XM_005266981,XM_005266982,XM_011535820,XM_017010851,XM_017010852,XM_017010853	LAMA2	laminin subunit alpha 2	protein_coding	NP_000417.3;NP_001073291.2;XP_005267038.1;XP_005267039.1;XP_011534122.1;XP_016866340.1;XP_016866341.1;XP_016866342.1	6482	156225	.	.	3.272014	12.154902	0.675500837	2.531720135	0.011350455	NA	2.522662	4.214388	3.53437	3.554002	3.554751	3.602507	3.59899	3.62922	4	7	7	15	15	23	0.007287	0.013921	0.013488	0.0349	0.033167	0.048306	0.019632	0.038274	0.036759	0.09594	0.092252	0.132288
3908	5410	Hypertrophic cardiomyopathy	0.015818231	1	0.100180611	3908	NM_000426,NM_001079823,XM_005266981,XM_005266982,XM_011535820,XM_017010851,XM_017010852,XM_017010853	LAMA2	laminin subunit alpha 2	protein_coding	NP_000417.3;NP_001073291.2;XP_005267038.1;XP_005267039.1;XP_011534122.1;XP_016866340.1;XP_016866341.1;XP_016866342.1	6482	156225	.	.	3.272014	12.154902	0.675500837	2.531720135	0.011350455	NA	2.522662	4.214388	3.53437	3.554002	3.554751	3.602507	3.59899	3.62922	4	7	7	15	15	23	0.007287	0.013921	0.013488	0.0349	0.033167	0.048306	0.019632	0.038274	0.036759	0.09594	0.092252	0.132288
3908	5412	Arrhythmogenic right ventricular cardiomyopathy	0.010845488	1	0.085989223	3908	NM_000426,NM_001079823,XM_005266981,XM_005266982,XM_011535820,XM_017010851,XM_017010852,XM_017010853	LAMA2	laminin subunit alpha 2	protein_coding	NP_000417.3;NP_001073291.2;XP_005267038.1;XP_005267039.1;XP_011534122.1;XP_016866340.1;XP_016866341.1;XP_016866342.1	6482	156225	.	.	3.272014	12.154902	0.675500837	2.531720135	0.011350455	NA	2.522662	4.214388	3.53437	3.554002	3.554751	3.602507	3.59899	3.62922	4	7	7	15	15	23	0.007287	0.013921	0.013488	0.0349	0.033167	0.048306	0.019632	0.038274	0.036759	0.09594	0.092252	0.132288
3908	5414	Dilated cardiomyopathy	0.018478785	1	0.107955006	3908	NM_000426,NM_001079823,XM_005266981,XM_005266982,XM_011535820,XM_017010851,XM_017010852,XM_017010853	LAMA2	laminin subunit alpha 2	protein_coding	NP_000417.3;NP_001073291.2;XP_005267038.1;XP_005267039.1;XP_011534122.1;XP_016866340.1;XP_016866341.1;XP_016866342.1	6482	156225	.	.	3.272014	12.154902	0.675500837	2.531720135	0.011350455	NA	2.522662	4.214388	3.53437	3.554002	3.554751	3.602507	3.59899	3.62922	4	7	7	15	15	23	0.007287	0.013921	0.013488	0.0349	0.033167	0.048306	0.019632	0.038274	0.036759	0.09594	0.092252	0.132288
3908	5416	Viral myocarditis	0.052044036	1	0.202697825	3908	NM_000426,NM_001079823,XM_005266981,XM_005266982,XM_011535820,XM_017010851,XM_017010852,XM_017010853	LAMA2	laminin subunit alpha 2	protein_coding	NP_000417.3;NP_001073291.2;XP_005267038.1;XP_005267039.1;XP_011534122.1;XP_016866340.1;XP_016866341.1;XP_016866342.1	6482	156225	.	.	3.272014	12.154902	0.675500837	2.531720135	0.011350455	NA	2.522662	4.214388	3.53437	3.554002	3.554751	3.602507	3.59899	3.62922	4	7	7	15	15	23	0.007287	0.013921	0.013488	0.0349	0.033167	0.048306	0.019632	0.038274	0.036759	0.09594	0.092252	0.132288
3976	4060	Cytokine-cytokine receptor interaction	0.021536404	1	0.116611747	3976	NM_001257135,NM_002309,XM_024452239,XM_024452240	LIF	LIF interleukin 6 family cytokine	protein_coding	NP_001244064.1;NP_002300.1;XP_024308007.1;XP_024308008.1	6596	159540	.	.	-2.300698	106.878597	0.245210374	-4.902205148	9.48E-07	8.68E-06	7.217514	6.020769	6.849297	6.887671	6.770325	6.593287	6.595531	6.500692	184	170	126	64	68	50	1.021692	1.120841	0.830161	0.479992	0.479591	0.322481	2.752511	3.081521	2.262419	1.319497	1.333947	0.883127
3976	4550	Signaling pathways regulating pluripotency of stem cells	0.177863795	1	0.472526322	3976	NM_001257135,NM_002309,XM_024452239,XM_024452240	LIF	LIF interleukin 6 family cytokine	protein_coding	NP_001244064.1;NP_002300.1;XP_024308007.1;XP_024308008.1	6596	159540	.	.	-2.300698	106.878597	0.245210374	-4.902205148	9.48E-07	8.68E-06	7.217514	6.020769	6.849297	6.887671	6.770325	6.593287	6.595531	6.500692	184	170	126	64	68	50	1.021692	1.120841	0.830161	0.479992	0.479591	0.322481	2.752511	3.081521	2.262419	1.319497	1.333947	0.883127
3976	4630	JAK-STAT signaling pathway	1	1	1	3976	NM_001257135,NM_002309,XM_024452239,XM_024452240	LIF	LIF interleukin 6 family cytokine	protein_coding	NP_001244064.1;NP_002300.1;XP_024308007.1;XP_024308008.1	6596	159540	.	.	-2.300698	106.878597	0.245210374	-4.902205148	9.48E-07	8.68E-06	7.217514	6.020769	6.849297	6.887671	6.770325	6.593287	6.595531	6.500692	184	170	126	64	68	50	1.021692	1.120841	0.830161	0.479992	0.479591	0.322481	2.752511	3.081521	2.262419	1.319497	1.333947	0.883127
3976	4668	TNF signaling pathway	0.025595439	1	0.132143892	3976	NM_001257135,NM_002309,XM_024452239,XM_024452240	LIF	LIF interleukin 6 family cytokine	protein_coding	NP_001244064.1;NP_002300.1;XP_024308007.1;XP_024308008.1	6596	159540	.	.	-2.300698	106.878597	0.245210374	-4.902205148	9.48E-07	8.68E-06	7.217514	6.020769	6.849297	6.887671	6.770325	6.593287	6.595531	6.500692	184	170	126	64	68	50	1.021692	1.120841	0.830161	0.479992	0.479591	0.322481	2.752511	3.081521	2.262419	1.319497	1.333947	0.883127
4060	5205	Proteoglycans in cancer	1	1	1	4060	NM_002345	LUM	lumican	protein_coding	NP_002336.1	6724	600616	.	.	2.997958	61.298596	0.326190363	4.855999602	1.20E-06	1.07E-05	4.941923	6.521362	5.742647	5.716177	5.82045	6.014416	5.981178	6.006406	33	21	44	85	80	95	0.28092	0.209765	0.444242	0.966681	0.858257	0.945514	0.75682	0.576705	1.210682	2.657401	2.387178	2.589322
4485	4020	Calcium signaling pathway	0.000424371	0.094210351	0.008564577	4485	NM_020998,NR_146060,XM_006713166,XM_011533732,XM_011533738,XM_017006460,XM_017006461,XM_017006462,XM_017006463,XM_017006464,XM_017006465,XM_017006466,XM_017006467,XM_017006468,XR_001740149,XR_001740150,XR_001740151,XR_001740152,XR_001740153,XR_002959536,XR_427273,XR_940427	MST1	macrophage stimulating 1	protein_coding	NP_066278.3;XP_006713229.1;XP_011532034.1;XP_011532040.1;XP_016861949.1;XP_016861950.1;XP_016861951.1;XP_016861952.1;XP_016861953.1;XP_016861954.1;XP_016861955.1;XP_016861956.1;XP_016861957.1	7380	142408	.	.	-2.0193	1243.784197	0.081196012	-12.48651552	8.84E-36	1.96E-33	10.700311	9.686005	10.449471	10.53275	10.475169	9.903314	10.004156	9.922194	1919	1785	1636	685	831	816	20.069787	22.199759	20.222387	9.579016	11.010308	10.014883	54.069463	61.033657	55.111599	26.332665	30.624346	27.426101
4555	970	Aminoacyl-tRNA biosynthesis	1	1	1	4555	rna-TRND	TRND	tRNA-Asp	tRNA	.	7478	590015	.	.	-2.003325	114.364446	0.213997174	-4.684157798	2.81E-06	2.33E-05	7.253459	6.250676	6.944302	6.958015	6.890339	6.683511	6.689173	6.700955	189	165	138	65	70	81	62.957405	65.22184	54.379765	28.969881	29.501396	31.740889	169.611832	179.314011	148.199905	79.638069	82.055916	86.923508
4629	4270	Vascular smooth muscle contraction	8.19E-05	0.018187607	0.003031268	4629	NM_001040113,NM_001040114,NM_002474,NM_022844,XM_011522502,XM_017023250	MYH11	myosin heavy chain 11	protein_coding	NP_001035202.1;NP_001035203.1;NP_002465.1;NP_074035.1;XP_011520804.1;XP_016878739.1	7569	160745	.	.	-19.251406	1.881743	1.948767138	-2.189534001	0.02855805	NA	1.91207	#NAME?	0.928241	0.926168	0.936488	0.911392	0.911283	0.911073	4	3	5	0	0	0	0.012107	0.009959	0.01607	0	0	0	0.032617	0.027382	0.043794	0	0	0
4629	4530	Tight junction	0.22801464	1	0.56028271	4629	NM_001040113,NM_001040114,NM_002474,NM_022844,XM_011522502,XM_017023250	MYH11	myosin heavy chain 11	protein_coding	NP_001035202.1;NP_001035203.1;NP_002465.1;NP_074035.1;XP_011520804.1;XP_016878739.1	7569	160745	.	.	-19.251406	1.881743	1.948767138	-2.189534001	0.02855805	NA	1.91207	#NAME?	0.928241	0.926168	0.936488	0.911392	0.911283	0.911073	4	3	5	0	0	0	0.012107	0.009959	0.01607	0	0	0	0.032617	0.027382	0.043794	0	0	0
4629	4810	Regulation of actin cytoskeleton	0.03439635	1	0.15908312	4629	NM_001040113,NM_001040114,NM_002474,NM_022844,XM_011522502,XM_017023250	MYH11	myosin heavy chain 11	protein_coding	NP_001035202.1;NP_001035203.1;NP_002465.1;NP_074035.1;XP_011520804.1;XP_016878739.1	7569	160745	.	.	-19.251406	1.881743	1.948767138	-2.189534001	0.02855805	NA	1.91207	#NAME?	0.928241	0.926168	0.936488	0.911392	0.911283	0.911073	4	3	5	0	0	0	0.012107	0.009959	0.01607	0	0	0	0.032617	0.027382	0.043794	0	0	0
4629	4814	Motor proteins	0.021023091	1	0.116611747	4629	NM_001040113,NM_001040114,NM_002474,NM_022844,XM_011522502,XM_017023250	MYH11	myosin heavy chain 11	protein_coding	NP_001035202.1;NP_001035203.1;NP_002465.1;NP_074035.1;XP_011520804.1;XP_016878739.1	7569	160745	.	.	-19.251406	1.881743	1.948767138	-2.189534001	0.02855805	NA	1.91207	#NAME?	0.928241	0.926168	0.936488	0.911392	0.911283	0.911073	4	3	5	0	0	0	0.012107	0.009959	0.01607	0	0	0	0.032617	0.027382	0.043794	0	0	0
4629	4820	Cytoskeleton in muscle cells	0.000245771	0.054561178	0.006062353	4629	NM_001040113,NM_001040114,NM_002474,NM_022844,XM_011522502,XM_017023250	MYH11	myosin heavy chain 11	protein_coding	NP_001035202.1;NP_001035203.1;NP_002465.1;NP_074035.1;XP_011520804.1;XP_016878739.1	7569	160745	.	.	-19.251406	1.881743	1.948767138	-2.189534001	0.02855805	NA	1.91207	#NAME?	0.928241	0.926168	0.936488	0.911392	0.911283	0.911073	4	3	5	0	0	0	0.012107	0.009959	0.01607	0	0	0	0.032617	0.027382	0.043794	0	0	0
4629	5130	Pathogenic Escherichia coli infection	0.093766127	1	0.310687765	4629	NM_001040113,NM_001040114,NM_002474,NM_022844,XM_011522502,XM_017023250	MYH11	myosin heavy chain 11	protein_coding	NP_001035202.1;NP_001035203.1;NP_002465.1;NP_074035.1;XP_011520804.1;XP_016878739.1	7569	160745	.	.	-19.251406	1.881743	1.948767138	-2.189534001	0.02855805	NA	1.91207	#NAME?	0.928241	0.926168	0.936488	0.911392	0.911283	0.911073	4	3	5	0	0	0	0.012107	0.009959	0.01607	0	0	0	0.032617	0.027382	0.043794	0	0	0
4804	3265	Virion - Ebolavirus, Lyssavirus and Morbillivirus	1	1	1	4804	NM_002507	NGFR	nerve growth factor receptor	protein_coding	NP_002498.1	7809	162010	.	.	-2.334218	663.056126	0.149343389	-8.188773542	2.64E-16	1.20E-14	9.857981	8.637032	9.715977	9.636036	9.342765	9.018284	9.015292	8.9329	1330	1016	678	368	385	370	8.875241	8.041326	5.366545	3.306652	3.272043	2.893961	23.910545	22.107967	14.62532	9.089972	9.100941	7.92521
4804	4010	MAPK signaling pathway	0.000205781	0.045683443	0.00571043	4804	NM_002507	NGFR	nerve growth factor receptor	protein_coding	NP_002498.1	7809	162010	.	.	-2.334218	663.056126	0.149343389	-8.188773542	2.64E-16	1.20E-14	9.857981	8.637032	9.715977	9.636036	9.342765	9.018284	9.015292	8.9329	1330	1016	678	368	385	370	8.875241	8.041326	5.366545	3.306652	3.272043	2.893961	23.910545	22.107967	14.62532	9.089972	9.100941	7.92521
4804	4014	Ras signaling pathway	0.008897542	1	0.075971317	4804	NM_002507	NGFR	nerve growth factor receptor	protein_coding	NP_002498.1	7809	162010	.	.	-2.334218	663.056126	0.149343389	-8.188773542	2.64E-16	1.20E-14	9.857981	8.637032	9.715977	9.636036	9.342765	9.018284	9.015292	8.9329	1330	1016	678	368	385	370	8.875241	8.041326	5.366545	3.306652	3.272043	2.893961	23.910545	22.107967	14.62532	9.089972	9.100941	7.92521
4804	4015	Rap1 signaling pathway	0.005531602	1	0.055818898	4804	NM_002507	NGFR	nerve growth factor receptor	protein_coding	NP_002498.1	7809	162010	.	.	-2.334218	663.056126	0.149343389	-8.188773542	2.64E-16	1.20E-14	9.857981	8.637032	9.715977	9.636036	9.342765	9.018284	9.015292	8.9329	1330	1016	678	368	385	370	8.875241	8.041326	5.366545	3.306652	3.272043	2.893961	23.910545	22.107967	14.62532	9.089972	9.100941	7.92521
4804	4060	Cytokine-cytokine receptor interaction	0.021536404	1	0.116611747	4804	NM_002507	NGFR	nerve growth factor receptor	protein_coding	NP_002498.1	7809	162010	.	.	-2.334218	663.056126	0.149343389	-8.188773542	2.64E-16	1.20E-14	9.857981	8.637032	9.715977	9.636036	9.342765	9.018284	9.015292	8.9329	1330	1016	678	368	385	370	8.875241	8.041326	5.366545	3.306652	3.272043	2.893961	23.910545	22.107967	14.62532	9.089972	9.100941	7.92521
4804	4151	PI3K-Akt signaling pathway	2.43E-05	0.005396932	0.002698466	4804	NM_002507	NGFR	nerve growth factor receptor	protein_coding	NP_002498.1	7809	162010	.	.	-2.334218	663.056126	0.149343389	-8.188773542	2.64E-16	1.20E-14	9.857981	8.637032	9.715977	9.636036	9.342765	9.018284	9.015292	8.9329	1330	1016	678	368	385	370	8.875241	8.041326	5.366545	3.306652	3.272043	2.893961	23.910545	22.107967	14.62532	9.089972	9.100941	7.92521
4804	4215	Apoptosis - multiple species	1	1	1	4804	NM_002507	NGFR	nerve growth factor receptor	protein_coding	NP_002498.1	7809	162010	.	.	-2.334218	663.056126	0.149343389	-8.188773542	2.64E-16	1.20E-14	9.857981	8.637032	9.715977	9.636036	9.342765	9.018284	9.015292	8.9329	1330	1016	678	368	385	370	8.875241	8.041326	5.366545	3.306652	3.272043	2.893961	23.910545	22.107967	14.62532	9.089972	9.100941	7.92521
4804	4722	Neurotrophin signaling pathway	0.133494927	1	0.39533103	4804	NM_002507	NGFR	nerve growth factor receptor	protein_coding	NP_002498.1	7809	162010	.	.	-2.334218	663.056126	0.149343389	-8.188773542	2.64E-16	1.20E-14	9.857981	8.637032	9.715977	9.636036	9.342765	9.018284	9.015292	8.9329	1330	1016	678	368	385	370	8.875241	8.041326	5.366545	3.306652	3.272043	2.893961	23.910545	22.107967	14.62532	9.089972	9.100941	7.92521
4804	5202	Transcriptional misregulation in cancer	7.89E-05	0.017508335	0.003031268	4804	NM_002507	NGFR	nerve growth factor receptor	protein_coding	NP_002498.1	7809	162010	.	.	-2.334218	663.056126	0.149343389	-8.188773542	2.64E-16	1.20E-14	9.857981	8.637032	9.715977	9.636036	9.342765	9.018284	9.015292	8.9329	1330	1016	678	368	385	370	8.875241	8.041326	5.366545	3.306652	3.272043	2.893961	23.910545	22.107967	14.62532	9.089972	9.100941	7.92521
4846	220	Arginine biosynthesis	1	1	1	4846	NM_000603,NM_001160109,NM_001160110,NM_001160111	NOS3	nitric oxide synthase 3	protein_coding	NP_000594.2;NP_001153581.1;NP_001153582.1;NP_001153583.1	7876	163729	.	.	-2.092253	33.135108	0.403162286	-2.641758066	0.008247695	0.026653281	5.487386	4.420168	5.110208	5.047735	5.117357	4.980978	4.98601	5.003276	59	35	51	17	19	25	0.305785	0.211323	0.314423	0.119419	0.119933	0.150688	0.823806	0.58099	0.856891	0.328282	0.333585	0.412663
4846	330	Arginine and proline metabolism	1	1	1	4846	NM_000603,NM_001160109,NM_001160110,NM_001160111	NOS3	nitric oxide synthase 3	protein_coding	NP_000594.2;NP_001153581.1;NP_001153582.1;NP_001153583.1	7876	163729	.	.	-2.092253	33.135108	0.403162286	-2.641758066	0.008247695	0.026653281	5.487386	4.420168	5.110208	5.047735	5.117357	4.980978	4.98601	5.003276	59	35	51	17	19	25	0.305785	0.211323	0.314423	0.119419	0.119933	0.150688	0.823806	0.58099	0.856891	0.328282	0.333585	0.412663
4846	4020	Calcium signaling pathway	0.000424371	0.094210351	0.008564577	4846	NM_000603,NM_001160109,NM_001160110,NM_001160111	NOS3	nitric oxide synthase 3	protein_coding	NP_000594.2;NP_001153581.1;NP_001153582.1;NP_001153583.1	7876	163729	.	.	-2.092253	33.135108	0.403162286	-2.641758066	0.008247695	0.026653281	5.487386	4.420168	5.110208	5.047735	5.117357	4.980978	4.98601	5.003276	59	35	51	17	19	25	0.305785	0.211323	0.314423	0.119419	0.119933	0.150688	0.823806	0.58099	0.856891	0.328282	0.333585	0.412663
4846	4022	cGMP-PKG signaling pathway	0.011933274	1	0.088306226	4846	NM_000603,NM_001160109,NM_001160110,NM_001160111	NOS3	nitric oxide synthase 3	protein_coding	NP_000594.2;NP_001153581.1;NP_001153582.1;NP_001153583.1	7876	163729	.	.	-2.092253	33.135108	0.403162286	-2.641758066	0.008247695	0.026653281	5.487386	4.420168	5.110208	5.047735	5.117357	4.980978	4.98601	5.003276	59	35	51	17	19	25	0.305785	0.211323	0.314423	0.119419	0.119933	0.150688	0.823806	0.58099	0.856891	0.328282	0.333585	0.412663
4846	4066	HIF-1 signaling pathway	0.440743124	1	0.858289242	4846	NM_000603,NM_001160109,NM_001160110,NM_001160111	NOS3	nitric oxide synthase 3	protein_coding	NP_000594.2;NP_001153581.1;NP_001153582.1;NP_001153583.1	7876	163729	.	.	-2.092253	33.135108	0.403162286	-2.641758066	0.008247695	0.026653281	5.487386	4.420168	5.110208	5.047735	5.117357	4.980978	4.98601	5.003276	59	35	51	17	19	25	0.305785	0.211323	0.314423	0.119419	0.119933	0.150688	0.823806	0.58099	0.856891	0.328282	0.333585	0.412663
4846	4071	Sphingolipid signaling pathway	0.478282911	1	0.907511164	4846	NM_000603,NM_001160109,NM_001160110,NM_001160111	NOS3	nitric oxide synthase 3	protein_coding	NP_000594.2;NP_001153581.1;NP_001153582.1;NP_001153583.1	7876	163729	.	.	-2.092253	33.135108	0.403162286	-2.641758066	0.008247695	0.026653281	5.487386	4.420168	5.110208	5.047735	5.117357	4.980978	4.98601	5.003276	59	35	51	17	19	25	0.305785	0.211323	0.314423	0.119419	0.119933	0.150688	0.823806	0.58099	0.856891	0.328282	0.333585	0.412663
4846	4151	PI3K-Akt signaling pathway	2.43E-05	0.005396932	0.002698466	4846	NM_000603,NM_001160109,NM_001160110,NM_001160111	NOS3	nitric oxide synthase 3	protein_coding	NP_000594.2;NP_001153581.1;NP_001153582.1;NP_001153583.1	7876	163729	.	.	-2.092253	33.135108	0.403162286	-2.641758066	0.008247695	0.026653281	5.487386	4.420168	5.110208	5.047735	5.117357	4.980978	4.98601	5.003276	59	35	51	17	19	25	0.305785	0.211323	0.314423	0.119419	0.119933	0.150688	0.823806	0.58099	0.856891	0.328282	0.333585	0.412663
4846	4370	VEGF signaling pathway	0.004006383	0.889417043	0.044470852	4846	NM_000603,NM_001160109,NM_001160110,NM_001160111	NOS3	nitric oxide synthase 3	protein_coding	NP_000594.2;NP_001153581.1;NP_001153582.1;NP_001153583.1	7876	163729	.	.	-2.092253	33.135108	0.403162286	-2.641758066	0.008247695	0.026653281	5.487386	4.420168	5.110208	5.047735	5.117357	4.980978	4.98601	5.003276	59	35	51	17	19	25	0.305785	0.211323	0.314423	0.119419	0.119933	0.150688	0.823806	0.58099	0.856891	0.328282	0.333585	0.412663
4846	4371	Apelin signaling pathway	0.000104342	0.023163904	0.003309129	4846	NM_000603,NM_001160109,NM_001160110,NM_001160111	NOS3	nitric oxide synthase 3	protein_coding	NP_000594.2;NP_001153581.1;NP_001153582.1;NP_001153583.1	7876	163729	.	.	-2.092253	33.135108	0.403162286	-2.641758066	0.008247695	0.026653281	5.487386	4.420168	5.110208	5.047735	5.117357	4.980978	4.98601	5.003276	59	35	51	17	19	25	0.305785	0.211323	0.314423	0.119419	0.119933	0.150688	0.823806	0.58099	0.856891	0.328282	0.333585	0.412663
4846	4611	Platelet activation	5.57E-05	0.012356032	0.003031268	4846	NM_000603,NM_001160109,NM_001160110,NM_001160111	NOS3	nitric oxide synthase 3	protein_coding	NP_000594.2;NP_001153581.1;NP_001153582.1;NP_001153583.1	7876	163729	.	.	-2.092253	33.135108	0.403162286	-2.641758066	0.008247695	0.026653281	5.487386	4.420168	5.110208	5.047735	5.117357	4.980978	4.98601	5.003276	59	35	51	17	19	25	0.305785	0.211323	0.314423	0.119419	0.119933	0.150688	0.823806	0.58099	0.856891	0.328282	0.333585	0.412663
4846	4915	Estrogen signaling pathway	0.037963	1	0.168555721	4846	NM_000603,NM_001160109,NM_001160110,NM_001160111	NOS3	nitric oxide synthase 3	protein_coding	NP_000594.2;NP_001153581.1;NP_001153582.1;NP_001153583.1	7876	163729	.	.	-2.092253	33.135108	0.403162286	-2.641758066	0.008247695	0.026653281	5.487386	4.420168	5.110208	5.047735	5.117357	4.980978	4.98601	5.003276	59	35	51	17	19	25	0.305785	0.211323	0.314423	0.119419	0.119933	0.150688	0.823806	0.58099	0.856891	0.328282	0.333585	0.412663
4846	4921	Oxytocin signaling pathway	1.87E-05	0.004157517	0.002698466	4846	NM_000603,NM_001160109,NM_001160110,NM_001160111	NOS3	nitric oxide synthase 3	protein_coding	NP_000594.2;NP_001153581.1;NP_001153582.1;NP_001153583.1	7876	163729	.	.	-2.092253	33.135108	0.403162286	-2.641758066	0.008247695	0.026653281	5.487386	4.420168	5.110208	5.047735	5.117357	4.980978	4.98601	5.003276	59	35	51	17	19	25	0.305785	0.211323	0.314423	0.119419	0.119933	0.150688	0.823806	0.58099	0.856891	0.328282	0.333585	0.412663
4846	4926	Relaxin signaling pathway	0.032079523	1	0.153992884	4846	NM_000603,NM_001160109,NM_001160110,NM_001160111	NOS3	nitric oxide synthase 3	protein_coding	NP_000594.2;NP_001153581.1;NP_001153582.1;NP_001153583.1	7876	163729	.	.	-2.092253	33.135108	0.403162286	-2.641758066	0.008247695	0.026653281	5.487386	4.420168	5.110208	5.047735	5.117357	4.980978	4.98601	5.003276	59	35	51	17	19	25	0.305785	0.211323	0.314423	0.119419	0.119933	0.150688	0.823806	0.58099	0.856891	0.328282	0.333585	0.412663
4846	4931	Insulin resistance	0.440743124	1	0.858289242	4846	NM_000603,NM_001160109,NM_001160110,NM_001160111	NOS3	nitric oxide synthase 3	protein_coding	NP_000594.2;NP_001153581.1;NP_001153582.1;NP_001153583.1	7876	163729	.	.	-2.092253	33.135108	0.403162286	-2.641758066	0.008247695	0.026653281	5.487386	4.420168	5.110208	5.047735	5.117357	4.980978	4.98601	5.003276	59	35	51	17	19	25	0.305785	0.211323	0.314423	0.119419	0.119933	0.150688	0.823806	0.58099	0.856891	0.328282	0.333585	0.412663
4846	4933	AGE-RAGE signaling pathway in diabetic complications	0.100583538	1	0.31450064	4846	NM_000603,NM_001160109,NM_001160110,NM_001160111	NOS3	nitric oxide synthase 3	protein_coding	NP_000594.2;NP_001153581.1;NP_001153582.1;NP_001153583.1	7876	163729	.	.	-2.092253	33.135108	0.403162286	-2.641758066	0.008247695	0.026653281	5.487386	4.420168	5.110208	5.047735	5.117357	4.980978	4.98601	5.003276	59	35	51	17	19	25	0.305785	0.211323	0.314423	0.119419	0.119933	0.150688	0.823806	0.58099	0.856891	0.328282	0.333585	0.412663
4846	5415	Diabetic cardiomyopathy	1	1	1	4846	NM_000603,NM_001160109,NM_001160110,NM_001160111	NOS3	nitric oxide synthase 3	protein_coding	NP_000594.2;NP_001153581.1;NP_001153582.1;NP_001153583.1	7876	163729	.	.	-2.092253	33.135108	0.403162286	-2.641758066	0.008247695	0.026653281	5.487386	4.420168	5.110208	5.047735	5.117357	4.980978	4.98601	5.003276	59	35	51	17	19	25	0.305785	0.211323	0.314423	0.119419	0.119933	0.150688	0.823806	0.58099	0.856891	0.328282	0.333585	0.412663
4846	5417	Lipid and atherosclerosis	0.005978283	1	0.057703426	4846	NM_000603,NM_001160109,NM_001160110,NM_001160111	NOS3	nitric oxide synthase 3	protein_coding	NP_000594.2;NP_001153581.1;NP_001153582.1;NP_001153583.1	7876	163729	.	.	-2.092253	33.135108	0.403162286	-2.641758066	0.008247695	0.026653281	5.487386	4.420168	5.110208	5.047735	5.117357	4.980978	4.98601	5.003276	59	35	51	17	19	25	0.305785	0.211323	0.314423	0.119419	0.119933	0.150688	0.823806	0.58099	0.856891	0.328282	0.333585	0.412663
4846	5418	Fluid shear stress and atherosclerosis	0.172190047	1	0.471284146	4846	NM_000603,NM_001160109,NM_001160110,NM_001160111	NOS3	nitric oxide synthase 3	protein_coding	NP_000594.2;NP_001153581.1;NP_001153582.1;NP_001153583.1	7876	163729	.	.	-2.092253	33.135108	0.403162286	-2.641758066	0.008247695	0.026653281	5.487386	4.420168	5.110208	5.047735	5.117357	4.980978	4.98601	5.003276	59	35	51	17	19	25	0.305785	0.211323	0.314423	0.119419	0.119933	0.150688	0.823806	0.58099	0.856891	0.328282	0.333585	0.412663
4915	4010	MAPK signaling pathway	0.000205781	0.045683443	0.00571043	4915	NM_001007097,NM_001018064,NM_001018065,NM_001018066,NM_001291937,NM_001369532,NM_001369533,NM_001369534,NM_001369535,NM_001369536,NM_001369537,NM_001369538,NM_001369539,NM_001369540,NM_001369541,NM_001369542,NM_001369543,NM_001369544,NM_001369545,NM_001369546,NM_001369547,NM_001369548,NM_001369549,NM_001369550,NM_001369551,NM_001369552,NM_006180,XM_005252001,XM_005252003,XM_005252004,XM_005252006…	NTRK2	neurotrophic receptor tyrosine kinase 2	protein_coding	NP_001007098.1;NP_001018074.1;NP_001018075.1;NP_001018076.1;NP_001278866.1;NP_001356461.1;NP_001356462.1;NP_001356463.1;NP_001356464.1;NP_001356465.1;NP_001356466.1;NP_001356467.1;NP_001356468.1;NP_001356469.1;NP_001356470.1;NP_001356471.1;NP_001356472.1;NP_001356473.1;NP_001356474.1;NP_001356475.1;NP_001356476.1;NP_001356477.1;NP_001356478.1;NP_001356479.1;NP_001356480.1;NP_001356481.1;NP_006171…	8032	600456	.	.	2.203775	32.881607	0.431164516	2.643949107	0.008194498	0.026525029	4.367858	5.495575	4.924781	4.945062	5.00207	5.023713	5.071016	5.102662	17	18	30	31	43	55	0.043429	0.058637	0.093544	0.113528	0.146778	0.173939	0.116999	0.161209	0.254932	0.312088	0.40825	0.476338
4915	4014	Ras signaling pathway	0.008897542	1	0.075971317	4915	NM_001007097,NM_001018064,NM_001018065,NM_001018066,NM_001291937,NM_001369532,NM_001369533,NM_001369534,NM_001369535,NM_001369536,NM_001369537,NM_001369538,NM_001369539,NM_001369540,NM_001369541,NM_001369542,NM_001369543,NM_001369544,NM_001369545,NM_001369546,NM_001369547,NM_001369548,NM_001369549,NM_001369550,NM_001369551,NM_001369552,NM_006180,XM_005252001,XM_005252003,XM_005252004,XM_005252006…	NTRK2	neurotrophic receptor tyrosine kinase 2	protein_coding	NP_001007098.1;NP_001018074.1;NP_001018075.1;NP_001018076.1;NP_001278866.1;NP_001356461.1;NP_001356462.1;NP_001356463.1;NP_001356464.1;NP_001356465.1;NP_001356466.1;NP_001356467.1;NP_001356468.1;NP_001356469.1;NP_001356470.1;NP_001356471.1;NP_001356472.1;NP_001356473.1;NP_001356474.1;NP_001356475.1;NP_001356476.1;NP_001356477.1;NP_001356478.1;NP_001356479.1;NP_001356480.1;NP_001356481.1;NP_006171…	8032	600456	.	.	2.203775	32.881607	0.431164516	2.643949107	0.008194498	0.026525029	4.367858	5.495575	4.924781	4.945062	5.00207	5.023713	5.071016	5.102662	17	18	30	31	43	55	0.043429	0.058637	0.093544	0.113528	0.146778	0.173939	0.116999	0.161209	0.254932	0.312088	0.40825	0.476338
4915	4020	Calcium signaling pathway	0.000424371	0.094210351	0.008564577	4915	NM_001007097,NM_001018064,NM_001018065,NM_001018066,NM_001291937,NM_001369532,NM_001369533,NM_001369534,NM_001369535,NM_001369536,NM_001369537,NM_001369538,NM_001369539,NM_001369540,NM_001369541,NM_001369542,NM_001369543,NM_001369544,NM_001369545,NM_001369546,NM_001369547,NM_001369548,NM_001369549,NM_001369550,NM_001369551,NM_001369552,NM_006180,XM_005252001,XM_005252003,XM_005252004,XM_005252006…	NTRK2	neurotrophic receptor tyrosine kinase 2	protein_coding	NP_001007098.1;NP_001018074.1;NP_001018075.1;NP_001018076.1;NP_001278866.1;NP_001356461.1;NP_001356462.1;NP_001356463.1;NP_001356464.1;NP_001356465.1;NP_001356466.1;NP_001356467.1;NP_001356468.1;NP_001356469.1;NP_001356470.1;NP_001356471.1;NP_001356472.1;NP_001356473.1;NP_001356474.1;NP_001356475.1;NP_001356476.1;NP_001356477.1;NP_001356478.1;NP_001356479.1;NP_001356480.1;NP_001356481.1;NP_006171…	8032	600456	.	.	2.203775	32.881607	0.431164516	2.643949107	0.008194498	0.026525029	4.367858	5.495575	4.924781	4.945062	5.00207	5.023713	5.071016	5.102662	17	18	30	31	43	55	0.043429	0.058637	0.093544	0.113528	0.146778	0.173939	0.116999	0.161209	0.254932	0.312088	0.40825	0.476338
4915	4151	PI3K-Akt signaling pathway	2.43E-05	0.005396932	0.002698466	4915	NM_001007097,NM_001018064,NM_001018065,NM_001018066,NM_001291937,NM_001369532,NM_001369533,NM_001369534,NM_001369535,NM_001369536,NM_001369537,NM_001369538,NM_001369539,NM_001369540,NM_001369541,NM_001369542,NM_001369543,NM_001369544,NM_001369545,NM_001369546,NM_001369547,NM_001369548,NM_001369549,NM_001369550,NM_001369551,NM_001369552,NM_006180,XM_005252001,XM_005252003,XM_005252004,XM_005252006…	NTRK2	neurotrophic receptor tyrosine kinase 2	protein_coding	NP_001007098.1;NP_001018074.1;NP_001018075.1;NP_001018076.1;NP_001278866.1;NP_001356461.1;NP_001356462.1;NP_001356463.1;NP_001356464.1;NP_001356465.1;NP_001356466.1;NP_001356467.1;NP_001356468.1;NP_001356469.1;NP_001356470.1;NP_001356471.1;NP_001356472.1;NP_001356473.1;NP_001356474.1;NP_001356475.1;NP_001356476.1;NP_001356477.1;NP_001356478.1;NP_001356479.1;NP_001356480.1;NP_001356481.1;NP_006171…	8032	600456	.	.	2.203775	32.881607	0.431164516	2.643949107	0.008194498	0.026525029	4.367858	5.495575	4.924781	4.945062	5.00207	5.023713	5.071016	5.102662	17	18	30	31	43	55	0.043429	0.058637	0.093544	0.113528	0.146778	0.173939	0.116999	0.161209	0.254932	0.312088	0.40825	0.476338
4915	4722	Neurotrophin signaling pathway	0.133494927	1	0.39533103	4915	NM_001007097,NM_001018064,NM_001018065,NM_001018066,NM_001291937,NM_001369532,NM_001369533,NM_001369534,NM_001369535,NM_001369536,NM_001369537,NM_001369538,NM_001369539,NM_001369540,NM_001369541,NM_001369542,NM_001369543,NM_001369544,NM_001369545,NM_001369546,NM_001369547,NM_001369548,NM_001369549,NM_001369550,NM_001369551,NM_001369552,NM_006180,XM_005252001,XM_005252003,XM_005252004,XM_005252006…	NTRK2	neurotrophic receptor tyrosine kinase 2	protein_coding	NP_001007098.1;NP_001018074.1;NP_001018075.1;NP_001018076.1;NP_001278866.1;NP_001356461.1;NP_001356462.1;NP_001356463.1;NP_001356464.1;NP_001356465.1;NP_001356466.1;NP_001356467.1;NP_001356468.1;NP_001356469.1;NP_001356470.1;NP_001356471.1;NP_001356472.1;NP_001356473.1;NP_001356474.1;NP_001356475.1;NP_001356476.1;NP_001356477.1;NP_001356478.1;NP_001356479.1;NP_001356480.1;NP_001356481.1;NP_006171…	8032	600456	.	.	2.203775	32.881607	0.431164516	2.643949107	0.008194498	0.026525029	4.367858	5.495575	4.924781	4.945062	5.00207	5.023713	5.071016	5.102662	17	18	30	31	43	55	0.043429	0.058637	0.093544	0.113528	0.146778	0.173939	0.116999	0.161209	0.254932	0.312088	0.40825	0.476338
4915	5034	Alcoholism	0.078642791	1	0.281591931	4915	NM_001007097,NM_001018064,NM_001018065,NM_001018066,NM_001291937,NM_001369532,NM_001369533,NM_001369534,NM_001369535,NM_001369536,NM_001369537,NM_001369538,NM_001369539,NM_001369540,NM_001369541,NM_001369542,NM_001369543,NM_001369544,NM_001369545,NM_001369546,NM_001369547,NM_001369548,NM_001369549,NM_001369550,NM_001369551,NM_001369552,NM_006180,XM_005252001,XM_005252003,XM_005252004,XM_005252006…	NTRK2	neurotrophic receptor tyrosine kinase 2	protein_coding	NP_001007098.1;NP_001018074.1;NP_001018075.1;NP_001018076.1;NP_001278866.1;NP_001356461.1;NP_001356462.1;NP_001356463.1;NP_001356464.1;NP_001356465.1;NP_001356466.1;NP_001356467.1;NP_001356468.1;NP_001356469.1;NP_001356470.1;NP_001356471.1;NP_001356472.1;NP_001356473.1;NP_001356474.1;NP_001356475.1;NP_001356476.1;NP_001356477.1;NP_001356478.1;NP_001356479.1;NP_001356480.1;NP_001356481.1;NP_006171…	8032	600456	.	.	2.203775	32.881607	0.431164516	2.643949107	0.008194498	0.026525029	4.367858	5.495575	4.924781	4.945062	5.00207	5.023713	5.071016	5.102662	17	18	30	31	43	55	0.043429	0.058637	0.093544	0.113528	0.146778	0.173939	0.116999	0.161209	0.254932	0.312088	0.40825	0.476338
4922	4080	Neuroactive ligand-receptor interaction	0.003556326	0.789504443	0.041552865	4922	NM_006183	NTS	neurotensin	protein_coding	NP_006174.1	8038	162650	.	.	2.950313	14.678117	0.600944841	2.597356312	0.009394442	NA	2.890736	4.455475	3.82095	3.805042	3.82584	3.895211	3.88062	3.886133	10	5	9	21	19	22	0.168216	0.103678	0.195041	0.513026	0.427501	0.472133	0.453185	0.285042	0.531541	1.410305	1.189063	1.292954
5023	4020	Calcium signaling pathway	0.000424371	0.094210351	0.008564577	5023	NM_002558,XM_006721529,XM_011523896,XM_011523897,XM_011523898,XM_011523899,XM_011523900,XR_934029,XR_934030	P2RX1	purinergic receptor P2X 1	protein_coding	NP_002549.1;XP_006721592.1;XP_011522198.1;XP_011522199.1;XP_011522200.1;XP_011522201.1;XP_011522202.1	8533	600845	.	.	-3.468471	111.719584	0.249205732	-7.200074885	6.02E-13	1.64E-11	7.438424	5.643376	6.967775	6.895366	6.914319	6.556451	6.456503	6.556079	227	165	169	51	31	60	1.488256	1.303797	1.260688	0.445347	0.245358	0.423636	4.00947	3.584524	3.435721	1.224255	0.682446	1.160142
5023	4080	Neuroactive ligand-receptor interaction	0.003556326	0.789504443	0.041552865	5023	NM_002558,XM_006721529,XM_011523896,XM_011523897,XM_011523898,XM_011523899,XM_011523900,XR_934029,XR_934030	P2RX1	purinergic receptor P2X 1	protein_coding	NP_002549.1;XP_006721592.1;XP_011522198.1;XP_011522199.1;XP_011522200.1;XP_011522201.1;XP_011522202.1	8533	600845	.	.	-3.468471	111.719584	0.249205732	-7.200074885	6.02E-13	1.64E-11	7.438424	5.643376	6.967775	6.895366	6.914319	6.556451	6.456503	6.556079	227	165	169	51	31	60	1.488256	1.303797	1.260688	0.445347	0.245358	0.423636	4.00947	3.584524	3.435721	1.224255	0.682446	1.160142
5023	4611	Platelet activation	5.57E-05	0.012356032	0.003031268	5023	NM_002558,XM_006721529,XM_011523896,XM_011523897,XM_011523898,XM_011523899,XM_011523900,XR_934029,XR_934030	P2RX1	purinergic receptor P2X 1	protein_coding	NP_002549.1;XP_006721592.1;XP_011522198.1;XP_011522199.1;XP_011522200.1;XP_011522201.1;XP_011522202.1	8533	600845	.	.	-3.468471	111.719584	0.249205732	-7.200074885	6.02E-13	1.64E-11	7.438424	5.643376	6.967775	6.895366	6.914319	6.556451	6.456503	6.556079	227	165	169	51	31	60	1.488256	1.303797	1.260688	0.445347	0.245358	0.423636	4.00947	3.584524	3.435721	1.224255	0.682446	1.160142
5052	4146	Peroxisome	0.357436731	1	0.777950532	5052	NM_001202431,NM_002574,NM_181696,NM_181697	PRDX1	peroxiredoxin 1	protein_coding	NP_001189360.1;NP_002565.1;NP_859047.1;NP_859048.1	9352	176763	.	.	2.231422	7224.624403	0.047554223	24.3503772	5.74E-131	1.33E-127	12.126859	13.284357	12.359846	12.365586	12.413826	13.048394	13.051555	13.107902	5263	4457	4646	8609	9069	10619	125.577882	125.729138	130.633175	278.144632	276.312167	298.262124	338.315964	345.666369	356.011551	764.618282	768.541489	816.801004
5052	4980	Cobalamin transport and metabolism	1	1	1	5052	NM_001202431,NM_002574,NM_181696,NM_181697	PRDX1	peroxiredoxin 1	protein_coding	NP_001189360.1;NP_002565.1;NP_859047.1;NP_859048.1	9352	176763	.	.	2.231422	7224.624403	0.047554223	24.3503772	5.74E-131	1.33E-127	12.126859	13.284357	12.359846	12.365586	12.413826	13.048394	13.051555	13.107902	5263	4457	4646	8609	9069	10619	125.577882	125.729138	130.633175	278.144632	276.312167	298.262124	338.315964	345.666369	356.011551	764.618282	768.541489	816.801004
5052	5146	Amoebiasis	0.103929786	1	0.320450174	5052	NM_001202431,NM_002574,NM_181696,NM_181697	PRDX1	peroxiredoxin 1	protein_coding	NP_001189360.1;NP_002565.1;NP_859047.1;NP_859048.1	9352	176763	.	.	2.231422	7224.624403	0.047554223	24.3503772	5.74E-131	1.33E-127	12.126859	13.284357	12.359846	12.365586	12.413826	13.048394	13.051555	13.107902	5263	4457	4646	8609	9069	10619	125.577882	125.729138	130.633175	278.144632	276.312167	298.262124	338.315964	345.666369	356.011551	764.618282	768.541489	816.801004
5079	5202	Transcriptional misregulation in cancer	7.89E-05	0.017508335	0.003031268	5079	NM_001280547,NM_001280548,NM_001280549,NM_001280550,NM_001280551,NM_001280552,NM_001280553,NM_001280554,NM_001280555,NM_001280556,NM_016734,NR_103999,NR_104000	PAX5	paired box 5	protein_coding	NP_001267476.1;NP_001267477.1;NP_001267478.1;NP_001267479.1;NP_001267480.1;NP_001267481.1;NP_001267482.1;NP_001267483.1;NP_001267484.1;NP_001267485.1;NP_057953.1	8619	167414	.	.	-3.685888	28.373405	0.472703823	-3.981377125	6.85E-05	0.000400207	5.479236	3.601537	4.837204	4.908603	4.864013	4.724301	4.751067	4.705027	44	55	43	10	16	8	0.112558	0.168624	0.130987	0.033501	0.052498	0.02197	0.303239	0.463596	0.356977	0.092093	0.14602	0.060165
5168	565	Ether lipid metabolism	0.002384761	0.529417034	0.037941703	5168	NM_001040092,NM_001130863,NM_001330600,NM_006209,NR_045555,XM_006716584,XM_006716585,XM_006716587,XM_017013572,XM_017013573,XM_017013574,XM_017013575,XM_024447181,XM_024447182	ENPP2	ectonucleotide pyrophosphatase/phosphodiesterase 2	protein_coding	NP_001035181.1;NP_001124335.1;NP_001317529.1;NP_006200.3;XP_006716647.1;XP_006716648.1;XP_006716650.1;XP_016869061.1;XP_016869062.1;XP_016869063.1;XP_016869064.1;XP_024302949.1;XP_024302950.1	3357	601060	.	.	2.078459	50.774506	0.39042093	2.703529059	0.006860745	0.022742328	5.052252	6.095266	5.472631	5.579998	5.621068	5.675838	5.725812	5.709107	18	38	47	54	69	71	0.115423	0.296621	0.360779	0.48416	0.585341	0.56007	0.310957	0.815498	0.983223	1.330954	1.628081	1.53377
5321	564	Glycerophospholipid metabolism	0.016245504	1	0.100180611	5321	NM_001311193,NM_024420,XM_005245267,XM_011509642	PLA2G4A	phospholipase A2 group IVA	protein_coding	NP_001298122.2;NP_077734.2;XP_005245324.2;XP_011507944.1	9035	600522	.	.	2.214706	306.911763	0.151883671	7.552592742	4.27E-14	1.39E-12	7.577268	8.723985	7.994084	7.906024	8.016771	8.374351	8.3638	8.506908	242	166	208	350	361	493	1.900178	1.534968	1.939335	3.756294	3.6718	4.589917	5.119219	4.220075	5.285225	10.326035	10.212836	12.569643
5321	565	Ether lipid metabolism	0.002384761	0.529417034	0.037941703	5321	NM_001311193,NM_024420,XM_005245267,XM_011509642	PLA2G4A	phospholipase A2 group IVA	protein_coding	NP_001298122.2;NP_077734.2;XP_005245324.2;XP_011507944.1	9035	600522	.	.	2.214706	306.911763	0.151883671	7.552592742	4.27E-14	1.39E-12	7.577268	8.723985	7.994084	7.906024	8.016771	8.374351	8.3638	8.506908	242	166	208	350	361	493	1.900178	1.534968	1.939335	3.756294	3.6718	4.589917	5.119219	4.220075	5.285225	10.326035	10.212836	12.569643
5321	590	Arachidonic acid metabolism	0.041715839	1	0.181586594	5321	NM_001311193,NM_024420,XM_005245267,XM_011509642	PLA2G4A	phospholipase A2 group IVA	protein_coding	NP_001298122.2;NP_077734.2;XP_005245324.2;XP_011507944.1	9035	600522	.	.	2.214706	306.911763	0.151883671	7.552592742	4.27E-14	1.39E-12	7.577268	8.723985	7.994084	7.906024	8.016771	8.374351	8.3638	8.506908	242	166	208	350	361	493	1.900178	1.534968	1.939335	3.756294	3.6718	4.589917	5.119219	4.220075	5.285225	10.326035	10.212836	12.569643
5321	591	Linoleic acid metabolism	0.147593352	1	0.414756001	5321	NM_001311193,NM_024420,XM_005245267,XM_011509642	PLA2G4A	phospholipase A2 group IVA	protein_coding	NP_001298122.2;NP_077734.2;XP_005245324.2;XP_011507944.1	9035	600522	.	.	2.214706	306.911763	0.151883671	7.552592742	4.27E-14	1.39E-12	7.577268	8.723985	7.994084	7.906024	8.016771	8.374351	8.3638	8.506908	242	166	208	350	361	493	1.900178	1.534968	1.939335	3.756294	3.6718	4.589917	5.119219	4.220075	5.285225	10.326035	10.212836	12.569643
5321	592	alpha-Linolenic acid metabolism	0.129239332	1	0.3930292	5321	NM_001311193,NM_024420,XM_005245267,XM_011509642	PLA2G4A	phospholipase A2 group IVA	protein_coding	NP_001298122.2;NP_077734.2;XP_005245324.2;XP_011507944.1	9035	600522	.	.	2.214706	306.911763	0.151883671	7.552592742	4.27E-14	1.39E-12	7.577268	8.723985	7.994084	7.906024	8.016771	8.374351	8.3638	8.506908	242	166	208	350	361	493	1.900178	1.534968	1.939335	3.756294	3.6718	4.589917	5.119219	4.220075	5.285225	10.326035	10.212836	12.569643
5321	4010	MAPK signaling pathway	0.000205781	0.045683443	0.00571043	5321	NM_001311193,NM_024420,XM_005245267,XM_011509642	PLA2G4A	phospholipase A2 group IVA	protein_coding	NP_001298122.2;NP_077734.2;XP_005245324.2;XP_011507944.1	9035	600522	.	.	2.214706	306.911763	0.151883671	7.552592742	4.27E-14	1.39E-12	7.577268	8.723985	7.994084	7.906024	8.016771	8.374351	8.3638	8.506908	242	166	208	350	361	493	1.900178	1.534968	1.939335	3.756294	3.6718	4.589917	5.119219	4.220075	5.285225	10.326035	10.212836	12.569643
5321	4014	Ras signaling pathway	0.008897542	1	0.075971317	5321	NM_001311193,NM_024420,XM_005245267,XM_011509642	PLA2G4A	phospholipase A2 group IVA	protein_coding	NP_001298122.2;NP_077734.2;XP_005245324.2;XP_011507944.1	9035	600522	.	.	2.214706	306.911763	0.151883671	7.552592742	4.27E-14	1.39E-12	7.577268	8.723985	7.994084	7.906024	8.016771	8.374351	8.3638	8.506908	242	166	208	350	361	493	1.900178	1.534968	1.939335	3.756294	3.6718	4.589917	5.119219	4.220075	5.285225	10.326035	10.212836	12.569643
5321	4072	Phospholipase D signaling pathway	0.008260201	1	0.073350589	5321	NM_001311193,NM_024420,XM_005245267,XM_011509642	PLA2G4A	phospholipase A2 group IVA	protein_coding	NP_001298122.2;NP_077734.2;XP_005245324.2;XP_011507944.1	9035	600522	.	.	2.214706	306.911763	0.151883671	7.552592742	4.27E-14	1.39E-12	7.577268	8.723985	7.994084	7.906024	8.016771	8.374351	8.3638	8.506908	242	166	208	350	361	493	1.900178	1.534968	1.939335	3.756294	3.6718	4.589917	5.119219	4.220075	5.285225	10.326035	10.212836	12.569643
5321	4217	Necroptosis	0.571982972	1	1	5321	NM_001311193,NM_024420,XM_005245267,XM_011509642	PLA2G4A	phospholipase A2 group IVA	protein_coding	NP_001298122.2;NP_077734.2;XP_005245324.2;XP_011507944.1	9035	600522	.	.	2.214706	306.911763	0.151883671	7.552592742	4.27E-14	1.39E-12	7.577268	8.723985	7.994084	7.906024	8.016771	8.374351	8.3638	8.506908	242	166	208	350	361	493	1.900178	1.534968	1.939335	3.756294	3.6718	4.589917	5.119219	4.220075	5.285225	10.326035	10.212836	12.569643
5321	4270	Vascular smooth muscle contraction	8.19E-05	0.018187607	0.003031268	5321	NM_001311193,NM_024420,XM_005245267,XM_011509642	PLA2G4A	phospholipase A2 group IVA	protein_coding	NP_001298122.2;NP_077734.2;XP_005245324.2;XP_011507944.1	9035	600522	.	.	2.214706	306.911763	0.151883671	7.552592742	4.27E-14	1.39E-12	7.577268	8.723985	7.994084	7.906024	8.016771	8.374351	8.3638	8.506908	242	166	208	350	361	493	1.900178	1.534968	1.939335	3.756294	3.6718	4.589917	5.119219	4.220075	5.285225	10.326035	10.212836	12.569643
5321	4370	VEGF signaling pathway	0.004006383	0.889417043	0.044470852	5321	NM_001311193,NM_024420,XM_005245267,XM_011509642	PLA2G4A	phospholipase A2 group IVA	protein_coding	NP_001298122.2;NP_077734.2;XP_005245324.2;XP_011507944.1	9035	600522	.	.	2.214706	306.911763	0.151883671	7.552592742	4.27E-14	1.39E-12	7.577268	8.723985	7.994084	7.906024	8.016771	8.374351	8.3638	8.506908	242	166	208	350	361	493	1.900178	1.534968	1.939335	3.756294	3.6718	4.589917	5.119219	4.220075	5.285225	10.326035	10.212836	12.569643
5321	4611	Platelet activation	5.57E-05	0.012356032	0.003031268	5321	NM_001311193,NM_024420,XM_005245267,XM_011509642	PLA2G4A	phospholipase A2 group IVA	protein_coding	NP_001298122.2;NP_077734.2;XP_005245324.2;XP_011507944.1	9035	600522	.	.	2.214706	306.911763	0.151883671	7.552592742	4.27E-14	1.39E-12	7.577268	8.723985	7.994084	7.906024	8.016771	8.374351	8.3638	8.506908	242	166	208	350	361	493	1.900178	1.534968	1.939335	3.756294	3.6718	4.589917	5.119219	4.220075	5.285225	10.326035	10.212836	12.569643
5321	4664	Fc epsilon RI signaling pathway	0.052044036	1	0.202697825	5321	NM_001311193,NM_024420,XM_005245267,XM_011509642	PLA2G4A	phospholipase A2 group IVA	protein_coding	NP_001298122.2;NP_077734.2;XP_005245324.2;XP_011507944.1	9035	600522	.	.	2.214706	306.911763	0.151883671	7.552592742	4.27E-14	1.39E-12	7.577268	8.723985	7.994084	7.906024	8.016771	8.374351	8.3638	8.506908	242	166	208	350	361	493	1.900178	1.534968	1.939335	3.756294	3.6718	4.589917	5.119219	4.220075	5.285225	10.326035	10.212836	12.569643
5321	4666	Fc gamma R-mediated phagocytosis	0.015397398	1	0.100180611	5321	NM_001311193,NM_024420,XM_005245267,XM_011509642	PLA2G4A	phospholipase A2 group IVA	protein_coding	NP_001298122.2;NP_077734.2;XP_005245324.2;XP_011507944.1	9035	600522	.	.	2.214706	306.911763	0.151883671	7.552592742	4.27E-14	1.39E-12	7.577268	8.723985	7.994084	7.906024	8.016771	8.374351	8.3638	8.506908	242	166	208	350	361	493	1.900178	1.534968	1.939335	3.756294	3.6718	4.589917	5.119219	4.220075	5.285225	10.326035	10.212836	12.569643
5321	4724	Glutamatergic synapse	0.023432056	1	0.123855151	5321	NM_001311193,NM_024420,XM_005245267,XM_011509642	PLA2G4A	phospholipase A2 group IVA	protein_coding	NP_001298122.2;NP_077734.2;XP_005245324.2;XP_011507944.1	9035	600522	.	.	2.214706	306.911763	0.151883671	7.552592742	4.27E-14	1.39E-12	7.577268	8.723985	7.994084	7.906024	8.016771	8.374351	8.3638	8.506908	242	166	208	350	361	493	1.900178	1.534968	1.939335	3.756294	3.6718	4.589917	5.119219	4.220075	5.285225	10.326035	10.212836	12.569643
5321	4726	Serotonergic synapse	0.000374812	0.083208356	0.008320836	5321	NM_001311193,NM_024420,XM_005245267,XM_011509642	PLA2G4A	phospholipase A2 group IVA	protein_coding	NP_001298122.2;NP_077734.2;XP_005245324.2;XP_011507944.1	9035	600522	.	.	2.214706	306.911763	0.151883671	7.552592742	4.27E-14	1.39E-12	7.577268	8.723985	7.994084	7.906024	8.016771	8.374351	8.3638	8.506908	242	166	208	350	361	493	1.900178	1.534968	1.939335	3.756294	3.6718	4.589917	5.119219	4.220075	5.285225	10.326035	10.212836	12.569643
5321	4730	Long-term depression	0.27354451	1	0.646030651	5321	NM_001311193,NM_024420,XM_005245267,XM_011509642	PLA2G4A	phospholipase A2 group IVA	protein_coding	NP_001298122.2;NP_077734.2;XP_005245324.2;XP_011507944.1	9035	600522	.	.	2.214706	306.911763	0.151883671	7.552592742	4.27E-14	1.39E-12	7.577268	8.723985	7.994084	7.906024	8.016771	8.374351	8.3638	8.506908	242	166	208	350	361	493	1.900178	1.534968	1.939335	3.756294	3.6718	4.589917	5.119219	4.220075	5.285225	10.326035	10.212836	12.569643
5321	4750	Inflammatory mediator regulation of TRP channels	0.097268535	1	0.31295094	5321	NM_001311193,NM_024420,XM_005245267,XM_011509642	PLA2G4A	phospholipase A2 group IVA	protein_coding	NP_001298122.2;NP_077734.2;XP_005245324.2;XP_011507944.1	9035	600522	.	.	2.214706	306.911763	0.151883671	7.552592742	4.27E-14	1.39E-12	7.577268	8.723985	7.994084	7.906024	8.016771	8.374351	8.3638	8.506908	242	166	208	350	361	493	1.900178	1.534968	1.939335	3.756294	3.6718	4.589917	5.119219	4.220075	5.285225	10.326035	10.212836	12.569643
5321	4912	GnRH signaling pathway	0.013389485	1	0.095885992	5321	NM_001311193,NM_024420,XM_005245267,XM_011509642	PLA2G4A	phospholipase A2 group IVA	protein_coding	NP_001298122.2;NP_077734.2;XP_005245324.2;XP_011507944.1	9035	600522	.	.	2.214706	306.911763	0.151883671	7.552592742	4.27E-14	1.39E-12	7.577268	8.723985	7.994084	7.906024	8.016771	8.374351	8.3638	8.506908	242	166	208	350	361	493	1.900178	1.534968	1.939335	3.756294	3.6718	4.589917	5.119219	4.220075	5.285225	10.326035	10.212836	12.569643
5321	4913	Ovarian steroidogenesis	0.030073023	1	0.151732069	5321	NM_001311193,NM_024420,XM_005245267,XM_011509642	PLA2G4A	phospholipase A2 group IVA	protein_coding	NP_001298122.2;NP_077734.2;XP_005245324.2;XP_011507944.1	9035	600522	.	.	2.214706	306.911763	0.151883671	7.552592742	4.27E-14	1.39E-12	7.577268	8.723985	7.994084	7.906024	8.016771	8.374351	8.3638	8.506908	242	166	208	350	361	493	1.900178	1.534968	1.939335	3.756294	3.6718	4.589917	5.119219	4.220075	5.285225	10.326035	10.212836	12.569643
5321	4921	Oxytocin signaling pathway	1.87E-05	0.004157517	0.002698466	5321	NM_001311193,NM_024420,XM_005245267,XM_011509642	PLA2G4A	phospholipase A2 group IVA	protein_coding	NP_001298122.2;NP_077734.2;XP_005245324.2;XP_011507944.1	9035	600522	.	.	2.214706	306.911763	0.151883671	7.552592742	4.27E-14	1.39E-12	7.577268	8.723985	7.994084	7.906024	8.016771	8.374351	8.3638	8.506908	242	166	208	350	361	493	1.900178	1.534968	1.939335	3.756294	3.6718	4.589917	5.119219	4.220075	5.285225	10.326035	10.212836	12.569643
5321	5231	Choline metabolism in cancer	0.097268535	1	0.31295094	5321	NM_001311193,NM_024420,XM_005245267,XM_011509642	PLA2G4A	phospholipase A2 group IVA	protein_coding	NP_001298122.2;NP_077734.2;XP_005245324.2;XP_011507944.1	9035	600522	.	.	2.214706	306.911763	0.151883671	7.552592742	4.27E-14	1.39E-12	7.577268	8.723985	7.994084	7.906024	8.016771	8.374351	8.3638	8.506908	242	166	208	350	361	493	1.900178	1.534968	1.939335	3.756294	3.6718	4.589917	5.119219	4.220075	5.285225	10.326035	10.212836	12.569643
5409	350	Tyrosine metabolism	1	1	1	5409	NM_002686,NR_073461,XM_011524909	PNMT	phenylethanolamine N-methyltransferase	protein_coding	NP_002677.1;XP_011523211.1	9160	171190	.	.	-2.040065	28.549206	0.426133648	-2.41383192	0.015785743	0.046118794	5.259409	4.232262	4.868081	4.863343	4.883037	4.777675	4.807649	4.769923	45	37	41	15	22	16	1.074356	1.007325	1.188463	0.424038	0.576644	0.409526	2.894395	2.769433	3.238892	1.16568	1.603893	1.121501
5462	4550	Signaling pathways regulating pluripotency of stem cells	0.177863795	1	0.472526322	5462	NM_001159542	POU5F1B	POU class 5 homeobox 1B	protein_coding	NP_001153014.1	9223	615739	.	.	-5.477967	5.831283	1.078616486	-2.274803507	0.02291772	NA	3.297057	0.874585	2.575082	2.56563	2.556658	2.52841	2.533031	2.51623	14	10	8	2	3	0	0.229422	0.17995	0.151473	0.028022	0.062249	0	0.618079	0.494736	0.412805	0.077031	0.173142	0
5743	590	Arachidonic acid metabolism	0.041715839	1	0.181586594	5743	NM_000963	PTGS2	prostaglandin-endoperoxide synthase 2	protein_coding	NP_000954.1	9605	600262	.	.	-2.461569	91.472963	0.246451052	-5.273169797	1.34E-07	1.46E-06	7.02368	5.723221	6.635232	6.570298	6.625659	6.317323	6.370623	6.347512	166	119	135	40	55	55	0.8342	0.706841	0.805575	0.269075	0.347924	0.322405	2.247395	1.943312	2.195415	0.739687	0.967723	0.882917
5743	4064	NF-kappa B signaling pathway	1	1	1	5743	NM_000963	PTGS2	prostaglandin-endoperoxide synthase 2	protein_coding	NP_000954.1	9605	600262	.	.	-2.461569	91.472963	0.246451052	-5.273169797	1.34E-07	1.46E-06	7.02368	5.723221	6.635232	6.570298	6.625659	6.317323	6.370623	6.347512	166	119	135	40	55	55	0.8342	0.706841	0.805575	0.269075	0.347924	0.322405	2.247395	1.943312	2.195415	0.739687	0.967723	0.882917
5743	4148	Efferocytosis	0.565052584	1	1	5743	NM_000963	PTGS2	prostaglandin-endoperoxide synthase 2	protein_coding	NP_000954.1	9605	600262	.	.	-2.461569	91.472963	0.246451052	-5.273169797	1.34E-07	1.46E-06	7.02368	5.723221	6.635232	6.570298	6.625659	6.317323	6.370623	6.347512	166	119	135	40	55	55	0.8342	0.706841	0.805575	0.269075	0.347924	0.322405	2.247395	1.943312	2.195415	0.739687	0.967723	0.882917
5743	4370	VEGF signaling pathway	0.004006383	0.889417043	0.044470852	5743	NM_000963	PTGS2	prostaglandin-endoperoxide synthase 2	protein_coding	NP_000954.1	9605	600262	.	.	-2.461569	91.472963	0.246451052	-5.273169797	1.34E-07	1.46E-06	7.02368	5.723221	6.635232	6.570298	6.625659	6.317323	6.370623	6.347512	166	119	135	40	55	55	0.8342	0.706841	0.805575	0.269075	0.347924	0.322405	2.247395	1.943312	2.195415	0.739687	0.967723	0.882917
5743	4625	C-type lectin receptor signaling pathway	0.018478785	1	0.107955006	5743	NM_000963	PTGS2	prostaglandin-endoperoxide synthase 2	protein_coding	NP_000954.1	9605	600262	.	.	-2.461569	91.472963	0.246451052	-5.273169797	1.34E-07	1.46E-06	7.02368	5.723221	6.635232	6.570298	6.625659	6.317323	6.370623	6.347512	166	119	135	40	55	55	0.8342	0.706841	0.805575	0.269075	0.347924	0.322405	2.247395	1.943312	2.195415	0.739687	0.967723	0.882917
5743	4657	IL-17 signaling pathway	0.014173447	1	0.098328286	5743	NM_000963	PTGS2	prostaglandin-endoperoxide synthase 2	protein_coding	NP_000954.1	9605	600262	.	.	-2.461569	91.472963	0.246451052	-5.273169797	1.34E-07	1.46E-06	7.02368	5.723221	6.635232	6.570298	6.625659	6.317323	6.370623	6.347512	166	119	135	40	55	55	0.8342	0.706841	0.805575	0.269075	0.347924	0.322405	2.247395	1.943312	2.195415	0.739687	0.967723	0.882917
5743	4668	TNF signaling pathway	0.025595439	1	0.132143892	5743	NM_000963	PTGS2	prostaglandin-endoperoxide synthase 2	protein_coding	NP_000954.1	9605	600262	.	.	-2.461569	91.472963	0.246451052	-5.273169797	1.34E-07	1.46E-06	7.02368	5.723221	6.635232	6.570298	6.625659	6.317323	6.370623	6.347512	166	119	135	40	55	55	0.8342	0.706841	0.805575	0.269075	0.347924	0.322405	2.247395	1.943312	2.195415	0.739687	0.967723	0.882917
5743	4723	Retrograde endocannabinoid signaling	1	1	1	5743	NM_000963	PTGS2	prostaglandin-endoperoxide synthase 2	protein_coding	NP_000954.1	9605	600262	.	.	-2.461569	91.472963	0.246451052	-5.273169797	1.34E-07	1.46E-06	7.02368	5.723221	6.635232	6.570298	6.625659	6.317323	6.370623	6.347512	166	119	135	40	55	55	0.8342	0.706841	0.805575	0.269075	0.347924	0.322405	2.247395	1.943312	2.195415	0.739687	0.967723	0.882917
5743	4726	Serotonergic synapse	0.000374812	0.083208356	0.008320836	5743	NM_000963	PTGS2	prostaglandin-endoperoxide synthase 2	protein_coding	NP_000954.1	9605	600262	.	.	-2.461569	91.472963	0.246451052	-5.273169797	1.34E-07	1.46E-06	7.02368	5.723221	6.635232	6.570298	6.625659	6.317323	6.370623	6.347512	166	119	135	40	55	55	0.8342	0.706841	0.805575	0.269075	0.347924	0.322405	2.247395	1.943312	2.195415	0.739687	0.967723	0.882917
5743	4913	Ovarian steroidogenesis	0.030073023	1	0.151732069	5743	NM_000963	PTGS2	prostaglandin-endoperoxide synthase 2	protein_coding	NP_000954.1	9605	600262	.	.	-2.461569	91.472963	0.246451052	-5.273169797	1.34E-07	1.46E-06	7.02368	5.723221	6.635232	6.570298	6.625659	6.317323	6.370623	6.347512	166	119	135	40	55	55	0.8342	0.706841	0.805575	0.269075	0.347924	0.322405	2.247395	1.943312	2.195415	0.739687	0.967723	0.882917
5743	4921	Oxytocin signaling pathway	1.87E-05	0.004157517	0.002698466	5743	NM_000963	PTGS2	prostaglandin-endoperoxide synthase 2	protein_coding	NP_000954.1	9605	600262	.	.	-2.461569	91.472963	0.246451052	-5.273169797	1.34E-07	1.46E-06	7.02368	5.723221	6.635232	6.570298	6.625659	6.317323	6.370623	6.347512	166	119	135	40	55	55	0.8342	0.706841	0.805575	0.269075	0.347924	0.322405	2.247395	1.943312	2.195415	0.739687	0.967723	0.882917
5743	4923	Regulation of lipolysis in adipocytes	1	1	1	5743	NM_000963	PTGS2	prostaglandin-endoperoxide synthase 2	protein_coding	NP_000954.1	9605	600262	.	.	-2.461569	91.472963	0.246451052	-5.273169797	1.34E-07	1.46E-06	7.02368	5.723221	6.635232	6.570298	6.625659	6.317323	6.370623	6.347512	166	119	135	40	55	55	0.8342	0.706841	0.805575	0.269075	0.347924	0.322405	2.247395	1.943312	2.195415	0.739687	0.967723	0.882917
5743	5010	Alzheimer disease	0.057646624	1	0.220647424	5743	NM_000963	PTGS2	prostaglandin-endoperoxide synthase 2	protein_coding	NP_000954.1	9605	600262	.	.	-2.461569	91.472963	0.246451052	-5.273169797	1.34E-07	1.46E-06	7.02368	5.723221	6.635232	6.570298	6.625659	6.317323	6.370623	6.347512	166	119	135	40	55	55	0.8342	0.706841	0.805575	0.269075	0.347924	0.322405	2.247395	1.943312	2.195415	0.739687	0.967723	0.882917
5743	5022	Pathways of neurodegeneration - multiple diseases	0.044182329	1	0.182362135	5743	NM_000963	PTGS2	prostaglandin-endoperoxide synthase 2	protein_coding	NP_000954.1	9605	600262	.	.	-2.461569	91.472963	0.246451052	-5.273169797	1.34E-07	1.46E-06	7.02368	5.723221	6.635232	6.570298	6.625659	6.317323	6.370623	6.347512	166	119	135	40	55	55	0.8342	0.706841	0.805575	0.269075	0.347924	0.322405	2.247395	1.943312	2.195415	0.739687	0.967723	0.882917
5743	5140	Leishmaniasis	5.67E-05	0.012578196	0.003031268	5743	NM_000963	PTGS2	prostaglandin-endoperoxide synthase 2	protein_coding	NP_000954.1	9605	600262	.	.	-2.461569	91.472963	0.246451052	-5.273169797	1.34E-07	1.46E-06	7.02368	5.723221	6.635232	6.570298	6.625659	6.317323	6.370623	6.347512	166	119	135	40	55	55	0.8342	0.706841	0.805575	0.269075	0.347924	0.322405	2.247395	1.943312	2.195415	0.739687	0.967723	0.882917
5743	5163	Human cytomegalovirus infection	1	1	1	5743	NM_000963	PTGS2	prostaglandin-endoperoxide synthase 2	protein_coding	NP_000954.1	9605	600262	.	.	-2.461569	91.472963	0.246451052	-5.273169797	1.34E-07	1.46E-06	7.02368	5.723221	6.635232	6.570298	6.625659	6.317323	6.370623	6.347512	166	119	135	40	55	55	0.8342	0.706841	0.805575	0.269075	0.347924	0.322405	2.247395	1.943312	2.195415	0.739687	0.967723	0.882917
5743	5165	Human papillomavirus infection	0.032602097	1	0.153992884	5743	NM_000963	PTGS2	prostaglandin-endoperoxide synthase 2	protein_coding	NP_000954.1	9605	600262	.	.	-2.461569	91.472963	0.246451052	-5.273169797	1.34E-07	1.46E-06	7.02368	5.723221	6.635232	6.570298	6.625659	6.317323	6.370623	6.347512	166	119	135	40	55	55	0.8342	0.706841	0.805575	0.269075	0.347924	0.322405	2.247395	1.943312	2.195415	0.739687	0.967723	0.882917
5743	5167	Kaposi sarcoma-associated herpesvirus infection	0.020678778	1	0.116611747	5743	NM_000963	PTGS2	prostaglandin-endoperoxide synthase 2	protein_coding	NP_000954.1	9605	600262	.	.	-2.461569	91.472963	0.246451052	-5.273169797	1.34E-07	1.46E-06	7.02368	5.723221	6.635232	6.570298	6.625659	6.317323	6.370623	6.347512	166	119	135	40	55	55	0.8342	0.706841	0.805575	0.269075	0.347924	0.322405	2.247395	1.943312	2.195415	0.739687	0.967723	0.882917
5743	5200	Pathways in cancer	0.064952464	1	0.240324116	5743	NM_000963	PTGS2	prostaglandin-endoperoxide synthase 2	protein_coding	NP_000954.1	9605	600262	.	.	-2.461569	91.472963	0.246451052	-5.273169797	1.34E-07	1.46E-06	7.02368	5.723221	6.635232	6.570298	6.625659	6.317323	6.370623	6.347512	166	119	135	40	55	55	0.8342	0.706841	0.805575	0.269075	0.347924	0.322405	2.247395	1.943312	2.195415	0.739687	0.967723	0.882917
5743	5204	Chemical carcinogenesis - DNA adducts	1	1	1	5743	NM_000963	PTGS2	prostaglandin-endoperoxide synthase 2	protein_coding	NP_000954.1	9605	600262	.	.	-2.461569	91.472963	0.246451052	-5.273169797	1.34E-07	1.46E-06	7.02368	5.723221	6.635232	6.570298	6.625659	6.317323	6.370623	6.347512	166	119	135	40	55	55	0.8342	0.706841	0.805575	0.269075	0.347924	0.322405	2.247395	1.943312	2.195415	0.739687	0.967723	0.882917
5743	5206	MicroRNAs in cancer	0.682816225	1	1	5743	NM_000963	PTGS2	prostaglandin-endoperoxide synthase 2	protein_coding	NP_000954.1	9605	600262	.	.	-2.461569	91.472963	0.246451052	-5.273169797	1.34E-07	1.46E-06	7.02368	5.723221	6.635232	6.570298	6.625659	6.317323	6.370623	6.347512	166	119	135	40	55	55	0.8342	0.706841	0.805575	0.269075	0.347924	0.322405	2.247395	1.943312	2.195415	0.739687	0.967723	0.882917
5743	5222	Small cell lung cancer	0.390842778	1	0.825352145	5743	NM_000963	PTGS2	prostaglandin-endoperoxide synthase 2	protein_coding	NP_000954.1	9605	600262	.	.	-2.461569	91.472963	0.246451052	-5.273169797	1.34E-07	1.46E-06	7.02368	5.723221	6.635232	6.570298	6.625659	6.317323	6.370623	6.347512	166	119	135	40	55	55	0.8342	0.706841	0.805575	0.269075	0.347924	0.322405	2.247395	1.943312	2.195415	0.739687	0.967723	0.882917
5801	4010	MAPK signaling pathway	0.000205781	0.045683443	0.00571043	5801	NM_001207015,NM_001207016,NM_002849,NM_130846,NR_073474,XM_011538615,XR_001748830,XR_001748831	PTPRR	protein tyrosine phosphatase receptor type R	protein_coding	NP_001193944.1;NP_001193945.1;NP_002840.2;NP_570897.2;XP_011536917.1	9680	602853	.	.	25.763377	2.228864	2.103484739	2.228326043	0.025858781	NA	#NAME?	2.156309	1.087345	1.087762	1.08781	1.133415	1.11009	1.087747	0	0	0	8	4	0	0	0	0	0.069322	0.027045	0	0	0	0	0.190565	0.075223	0
6307	100	Steroid biosynthesis	0.004986085	1	0.052710039	6307	NM_001017369,NM_006745,XM_005263176	MSMO1	methylsterol monooxygenase 1	protein_coding	NP_001017369.1;NP_006736.1;XP_005263233.1	10545	607545	.	.	2.647098	1267.831448	0.078853336	17.81042609	5.87E-71	4.12E-68	9.442396	10.845433	9.784324	9.785627	9.858285	10.54886	10.517835	10.606352	810	680	743	1608	1627	1985	8.589338	8.78034	9.432259	22.594486	21.729519	24.416239	23.140299	24.139736	25.705516	62.112138	60.439028	66.864707
6442	4820	Cytoskeleton in muscle cells	0.000245771	0.054561178	0.006062353	6442	NM_000023,NM_001135697,NR_135553,XM_011525120,XM_011525121,XM_011525122,XM_011525123,XM_011525124,XM_024450873,XR_002958056	SGCA	sarcoglycan alpha	protein_coding	NP_000014.1;NP_001129169.1;XP_011523422.2;XP_011523423.2;XP_011523424.2;XP_011523425.2;XP_011523426.1;XP_024306641.1	10805	600119	.	.	-2.890425	11.78036	0.712363077	-2.149580596	0.031588405	NA	4.130051	2.597269	3.542475	3.594279	3.586742	3.512777	3.537594	3.508548	13	22	20	4	9	4	0.133255	0.438325	0.298051	0.050784	0.121805	0.046227	0.358997	1.205082	0.812273	0.139604	0.338793	0.126595
6442	5410	Hypertrophic cardiomyopathy	0.015818231	1	0.100180611	6442	NM_000023,NM_001135697,NR_135553,XM_011525120,XM_011525121,XM_011525122,XM_011525123,XM_011525124,XM_024450873,XR_002958056	SGCA	sarcoglycan alpha	protein_coding	NP_000014.1;NP_001129169.1;XP_011523422.2;XP_011523423.2;XP_011523424.2;XP_011523425.2;XP_011523426.1;XP_024306641.1	10805	600119	.	.	-2.890425	11.78036	0.712363077	-2.149580596	0.031588405	NA	4.130051	2.597269	3.542475	3.594279	3.586742	3.512777	3.537594	3.508548	13	22	20	4	9	4	0.133255	0.438325	0.298051	0.050784	0.121805	0.046227	0.358997	1.205082	0.812273	0.139604	0.338793	0.126595
6442	5412	Arrhythmogenic right ventricular cardiomyopathy	0.010845488	1	0.085989223	6442	NM_000023,NM_001135697,NR_135553,XM_011525120,XM_011525121,XM_011525122,XM_011525123,XM_011525124,XM_024450873,XR_002958056	SGCA	sarcoglycan alpha	protein_coding	NP_000014.1;NP_001129169.1;XP_011523422.2;XP_011523423.2;XP_011523424.2;XP_011523425.2;XP_011523426.1;XP_024306641.1	10805	600119	.	.	-2.890425	11.78036	0.712363077	-2.149580596	0.031588405	NA	4.130051	2.597269	3.542475	3.594279	3.586742	3.512777	3.537594	3.508548	13	22	20	4	9	4	0.133255	0.438325	0.298051	0.050784	0.121805	0.046227	0.358997	1.205082	0.812273	0.139604	0.338793	0.126595
6442	5414	Dilated cardiomyopathy	0.018478785	1	0.107955006	6442	NM_000023,NM_001135697,NR_135553,XM_011525120,XM_011525121,XM_011525122,XM_011525123,XM_011525124,XM_024450873,XR_002958056	SGCA	sarcoglycan alpha	protein_coding	NP_000014.1;NP_001129169.1;XP_011523422.2;XP_011523423.2;XP_011523424.2;XP_011523425.2;XP_011523426.1;XP_024306641.1	10805	600119	.	.	-2.890425	11.78036	0.712363077	-2.149580596	0.031588405	NA	4.130051	2.597269	3.542475	3.594279	3.586742	3.512777	3.537594	3.508548	13	22	20	4	9	4	0.133255	0.438325	0.298051	0.050784	0.121805	0.046227	0.358997	1.205082	0.812273	0.139604	0.338793	0.126595
6442	5416	Viral myocarditis	0.052044036	1	0.202697825	6442	NM_000023,NM_001135697,NR_135553,XM_011525120,XM_011525121,XM_011525122,XM_011525123,XM_011525124,XM_024450873,XR_002958056	SGCA	sarcoglycan alpha	protein_coding	NP_000014.1;NP_001129169.1;XP_011523422.2;XP_011523423.2;XP_011523424.2;XP_011523425.2;XP_011523426.1;XP_024306641.1	10805	600119	.	.	-2.890425	11.78036	0.712363077	-2.149580596	0.031588405	NA	4.130051	2.597269	3.542475	3.594279	3.586742	3.512777	3.537594	3.508548	13	22	20	4	9	4	0.133255	0.438325	0.298051	0.050784	0.121805	0.046227	0.358997	1.205082	0.812273	0.139604	0.338793	0.126595
6536	4721	Synaptic vesicle cycle	0.343570862	1	0.755175557	6536	NM_001024845,NM_001261380,NM_001328626,NM_001328627,NM_001328628,NM_001328629,NM_001328630,NM_006934,NM_201649,NR_048548,XM_011542017,XM_017002152,XM_017002153,XM_024449295	SLC6A9	solute carrier family 6 member 9	protein_coding	NP_001020016.1;NP_001248309.1;NP_001315555.1;NP_001315556.1;NP_001315557.1;NP_001315558.1;NP_001315559.1;NP_008865.2;NP_964012.2;XP_011540319.1;XP_016857641.1;XP_016857642.1;XP_024305063.1	11056	601019	.	.	-2.278172	1997.025026	0.059687584	-19.90156804	3.94E-88	4.90E-85	11.438678	10.250617	11.180606	11.20861	11.22215	10.547026	10.536112	10.533518	3259	2833	2824	1087	1125	1236	25.195553	25.963818	25.582972	11.193218	10.97432	10.997188	67.878648	71.382166	69.72067	30.770108	30.52425	30.116176
7037	4066	HIF-1 signaling pathway	0.440743124	1	0.858289242	7037	NM_001128148,NM_001313965,NM_001313966,NM_003234,XM_024453731,XM_024453732,XR_002959575,XR_002959576,XR_002959577,XR_002959578	TFRC	transferrin receptor	protein_coding	NP_001121620.1;NP_001300894.1;NP_001300895.1;NP_003225.2;XP_024309499.1;XP_024309500.1	11763	190010	.	.	2.041245	1896.877507	0.066898551	15.38821795	1.96E-53	8.82E-51	10.285179	11.313988	10.515291	10.567689	10.508376	11.053825	11.13384	11.128148	1476	1330	1205	2117	2438	2666	6.753544	7.163765	6.492941	12.980425	14.134976	14.214592	18.194536	19.695291	17.695057	35.68313	39.315373	38.927144
7037	4144	Endocytosis	1	1	1	7037	NM_001128148,NM_001313965,NM_001313966,NM_003234,XM_024453731,XM_024453732,XR_002959575,XR_002959576,XR_002959577,XR_002959578	TFRC	transferrin receptor	protein_coding	NP_001121620.1;NP_001300894.1;NP_001300895.1;NP_003225.2;XP_024309499.1;XP_024309500.1	11763	190010	.	.	2.041245	1896.877507	0.066898551	15.38821795	1.96E-53	8.82E-51	10.285179	11.313988	10.515291	10.567689	10.508376	11.053825	11.13384	11.128148	1476	1330	1205	2117	2438	2666	6.753544	7.163765	6.492941	12.980425	14.134976	14.214592	18.194536	19.695291	17.695057	35.68313	39.315373	38.927144
7037	4145	Phagosome	0.001525391	0.338636774	0.028219731	7037	NM_001128148,NM_001313965,NM_001313966,NM_003234,XM_024453731,XM_024453732,XR_002959575,XR_002959576,XR_002959577,XR_002959578	TFRC	transferrin receptor	protein_coding	NP_001121620.1;NP_001300894.1;NP_001300895.1;NP_003225.2;XP_024309499.1;XP_024309500.1	11763	190010	.	.	2.041245	1896.877507	0.066898551	15.38821795	1.96E-53	8.82E-51	10.285179	11.313988	10.515291	10.567689	10.508376	11.053825	11.13384	11.128148	1476	1330	1205	2117	2438	2666	6.753544	7.163765	6.492941	12.980425	14.134976	14.214592	18.194536	19.695291	17.695057	35.68313	39.315373	38.927144
7037	4216	Ferroptosis	0.200383273	1	0.510433132	7037	NM_001128148,NM_001313965,NM_001313966,NM_003234,XM_024453731,XM_024453732,XR_002959575,XR_002959576,XR_002959577,XR_002959578	TFRC	transferrin receptor	protein_coding	NP_001121620.1;NP_001300894.1;NP_001300895.1;NP_003225.2;XP_024309499.1;XP_024309500.1	11763	190010	.	.	2.041245	1896.877507	0.066898551	15.38821795	1.96E-53	8.82E-51	10.285179	11.313988	10.515291	10.567689	10.508376	11.053825	11.13384	11.128148	1476	1330	1205	2117	2438	2666	6.753544	7.163765	6.492941	12.980425	14.134976	14.214592	18.194536	19.695291	17.695057	35.68313	39.315373	38.927144
7037	4350	TGF-beta signaling pathway	0.43774682	1	0.858289242	7037	NM_001128148,NM_001313965,NM_001313966,NM_003234,XM_024453731,XM_024453732,XR_002959575,XR_002959576,XR_002959577,XR_002959578	TFRC	transferrin receptor	protein_coding	NP_001121620.1;NP_001300894.1;NP_001300895.1;NP_003225.2;XP_024309499.1;XP_024309500.1	11763	190010	.	.	2.041245	1896.877507	0.066898551	15.38821795	1.96E-53	8.82E-51	10.285179	11.313988	10.515291	10.567689	10.508376	11.053825	11.13384	11.128148	1476	1330	1205	2117	2438	2666	6.753544	7.163765	6.492941	12.980425	14.134976	14.214592	18.194536	19.695291	17.695057	35.68313	39.315373	38.927144
7037	4640	Hematopoietic cell lineage	0.015818231	1	0.100180611	7037	NM_001128148,NM_001313965,NM_001313966,NM_003234,XM_024453731,XM_024453732,XR_002959575,XR_002959576,XR_002959577,XR_002959578	TFRC	transferrin receptor	protein_coding	NP_001121620.1;NP_001300894.1;NP_001300895.1;NP_003225.2;XP_024309499.1;XP_024309500.1	11763	190010	.	.	2.041245	1896.877507	0.066898551	15.38821795	1.96E-53	8.82E-51	10.285179	11.313988	10.515291	10.567689	10.508376	11.053825	11.13384	11.128148	1476	1330	1205	2117	2438	2666	6.753544	7.163765	6.492941	12.980425	14.134976	14.214592	18.194536	19.695291	17.695057	35.68313	39.315373	38.927144
7277	4145	Phagosome	0.001525391	0.338636774	0.028219731	7277	NM_001278552,NM_006000,XM_017004824	TUBA4A	tubulin alpha 4a	protein_coding	NP_001265481.1;NP_005991.1;XP_016860313.1	12407	191110	.	.	2.510542	42.826106	0.382019578	3.476258641	0.000508462	0.002375761	4.615362	5.934071	5.255698	5.340994	5.312435	5.470901	5.484546	5.419212	18	33	26	57	63	52	0.198127	0.425616	0.330392	1.194559	0.886842	0.667129	0.533769	1.170144	0.90041	3.283838	2.466684	1.826954
7277	4210	Apoptosis	0.035944502	1	0.1628506	7277	NM_001278552,NM_006000,XM_017004824	TUBA4A	tubulin alpha 4a	protein_coding	NP_001265481.1;NP_005991.1;XP_016860313.1	12407	191110	.	.	2.510542	42.826106	0.382019578	3.476258641	0.000508462	0.002375761	4.615362	5.934071	5.255698	5.340994	5.312435	5.470901	5.484546	5.419212	18	33	26	57	63	52	0.198127	0.425616	0.330392	1.194559	0.886842	0.667129	0.533769	1.170144	0.90041	3.283838	2.466684	1.826954
7277	4530	Tight junction	0.22801464	1	0.56028271	7277	NM_001278552,NM_006000,XM_017004824	TUBA4A	tubulin alpha 4a	protein_coding	NP_001265481.1;NP_005991.1;XP_016860313.1	12407	191110	.	.	2.510542	42.826106	0.382019578	3.476258641	0.000508462	0.002375761	4.615362	5.934071	5.255698	5.340994	5.312435	5.470901	5.484546	5.419212	18	33	26	57	63	52	0.198127	0.425616	0.330392	1.194559	0.886842	0.667129	0.533769	1.170144	0.90041	3.283838	2.466684	1.826954
7277	4540	Gap junction	0.387581259	1	0.825352145	7277	NM_001278552,NM_006000,XM_017004824	TUBA4A	tubulin alpha 4a	protein_coding	NP_001265481.1;NP_005991.1;XP_016860313.1	12407	191110	.	.	2.510542	42.826106	0.382019578	3.476258641	0.000508462	0.002375761	4.615362	5.934071	5.255698	5.340994	5.312435	5.470901	5.484546	5.419212	18	33	26	57	63	52	0.198127	0.425616	0.330392	1.194559	0.886842	0.667129	0.533769	1.170144	0.90041	3.283838	2.466684	1.826954
7277	4814	Motor proteins	0.021023091	1	0.116611747	7277	NM_001278552,NM_006000,XM_017004824	TUBA4A	tubulin alpha 4a	protein_coding	NP_001265481.1;NP_005991.1;XP_016860313.1	12407	191110	.	.	2.510542	42.826106	0.382019578	3.476258641	0.000508462	0.002375761	4.615362	5.934071	5.255698	5.340994	5.312435	5.470901	5.484546	5.419212	18	33	26	57	63	52	0.198127	0.425616	0.330392	1.194559	0.886842	0.667129	0.533769	1.170144	0.90041	3.283838	2.466684	1.826954
7277	5010	Alzheimer disease	0.057646624	1	0.220647424	7277	NM_001278552,NM_006000,XM_017004824	TUBA4A	tubulin alpha 4a	protein_coding	NP_001265481.1;NP_005991.1;XP_016860313.1	12407	191110	.	.	2.510542	42.826106	0.382019578	3.476258641	0.000508462	0.002375761	4.615362	5.934071	5.255698	5.340994	5.312435	5.470901	5.484546	5.419212	18	33	26	57	63	52	0.198127	0.425616	0.330392	1.194559	0.886842	0.667129	0.533769	1.170144	0.90041	3.283838	2.466684	1.826954
7277	5012	Parkinson disease	0.003297486	0.732041989	0.040980836	7277	NM_001278552,NM_006000,XM_017004824	TUBA4A	tubulin alpha 4a	protein_coding	NP_001265481.1;NP_005991.1;XP_016860313.1	12407	191110	.	.	2.510542	42.826106	0.382019578	3.476258641	0.000508462	0.002375761	4.615362	5.934071	5.255698	5.340994	5.312435	5.470901	5.484546	5.419212	18	33	26	57	63	52	0.198127	0.425616	0.330392	1.194559	0.886842	0.667129	0.533769	1.170144	0.90041	3.283838	2.466684	1.826954
7277	5014	Amyotrophic lateral sclerosis	0.135338551	1	0.39533103	7277	NM_001278552,NM_006000,XM_017004824	TUBA4A	tubulin alpha 4a	protein_coding	NP_001265481.1;NP_005991.1;XP_016860313.1	12407	191110	.	.	2.510542	42.826106	0.382019578	3.476258641	0.000508462	0.002375761	4.615362	5.934071	5.255698	5.340994	5.312435	5.470901	5.484546	5.419212	18	33	26	57	63	52	0.198127	0.425616	0.330392	1.194559	0.886842	0.667129	0.533769	1.170144	0.90041	3.283838	2.466684	1.826954
7277	5016	Huntington disease	1	1	1	7277	NM_001278552,NM_006000,XM_017004824	TUBA4A	tubulin alpha 4a	protein_coding	NP_001265481.1;NP_005991.1;XP_016860313.1	12407	191110	.	.	2.510542	42.826106	0.382019578	3.476258641	0.000508462	0.002375761	4.615362	5.934071	5.255698	5.340994	5.312435	5.470901	5.484546	5.419212	18	33	26	57	63	52	0.198127	0.425616	0.330392	1.194559	0.886842	0.667129	0.533769	1.170144	0.90041	3.283838	2.466684	1.826954
7277	5020	Prion disease	0.183804411	1	0.480053874	7277	NM_001278552,NM_006000,XM_017004824	TUBA4A	tubulin alpha 4a	protein_coding	NP_001265481.1;NP_005991.1;XP_016860313.1	12407	191110	.	.	2.510542	42.826106	0.382019578	3.476258641	0.000508462	0.002375761	4.615362	5.934071	5.255698	5.340994	5.312435	5.470901	5.484546	5.419212	18	33	26	57	63	52	0.198127	0.425616	0.330392	1.194559	0.886842	0.667129	0.533769	1.170144	0.90041	3.283838	2.466684	1.826954
7277	5022	Pathways of neurodegeneration - multiple diseases	0.044182329	1	0.182362135	7277	NM_001278552,NM_006000,XM_017004824	TUBA4A	tubulin alpha 4a	protein_coding	NP_001265481.1;NP_005991.1;XP_016860313.1	12407	191110	.	.	2.510542	42.826106	0.382019578	3.476258641	0.000508462	0.002375761	4.615362	5.934071	5.255698	5.340994	5.312435	5.470901	5.484546	5.419212	18	33	26	57	63	52	0.198127	0.425616	0.330392	1.194559	0.886842	0.667129	0.533769	1.170144	0.90041	3.283838	2.466684	1.826954
7277	5130	Pathogenic Escherichia coli infection	0.093766127	1	0.310687765	7277	NM_001278552,NM_006000,XM_017004824	TUBA4A	tubulin alpha 4a	protein_coding	NP_001265481.1;NP_005991.1;XP_016860313.1	12407	191110	.	.	2.510542	42.826106	0.382019578	3.476258641	0.000508462	0.002375761	4.615362	5.934071	5.255698	5.340994	5.312435	5.470901	5.484546	5.419212	18	33	26	57	63	52	0.198127	0.425616	0.330392	1.194559	0.886842	0.667129	0.533769	1.170144	0.90041	3.283838	2.466684	1.826954
7277	5132	Salmonella infection	1	1	1	7277	NM_001278552,NM_006000,XM_017004824	TUBA4A	tubulin alpha 4a	protein_coding	NP_001265481.1;NP_005991.1;XP_016860313.1	12407	191110	.	.	2.510542	42.826106	0.382019578	3.476258641	0.000508462	0.002375761	4.615362	5.934071	5.255698	5.340994	5.312435	5.470901	5.484546	5.419212	18	33	26	57	63	52	0.198127	0.425616	0.330392	1.194559	0.886842	0.667129	0.533769	1.170144	0.90041	3.283838	2.466684	1.826954
7494	4141	Protein processing in endoplasmic reticulum	0.062073143	1	0.233563352	7494	NM_001079539,NM_005080	XBP1	X-box binding protein 1	protein_coding	NP_001073007.1;NP_005071.2	12801	194355	.	.	-2.007388	7159.648069	0.051636731	-19.46907012	2.01E-84	2.11E-81	13.22251	12.217104	13.063578	12.971032	13.065055	12.415065	12.431832	12.457049	11909	9048	9851	4102	4398	4998	149.234343	134.536593	146.442684	69.31514	70.257744	73.418729	402.048149	369.880646	399.096817	190.546999	195.416645	201.059704
7494	4932	Non-alcoholic fatty liver disease	0.202755959	1	0.510433132	7494	NM_001079539,NM_005080	XBP1	X-box binding protein 1	protein_coding	NP_001073007.1;NP_005071.2	12801	194355	.	.	-2.007388	7159.648069	0.051636731	-19.46907012	2.01E-84	2.11E-81	13.22251	12.217104	13.063578	12.971032	13.065055	12.415065	12.431832	12.457049	11909	9048	9851	4102	4398	4998	149.234343	134.536593	146.442684	69.31514	70.257744	73.418729	402.048149	369.880646	399.096817	190.546999	195.416645	201.059704
7494	5010	Alzheimer disease	0.057646624	1	0.220647424	7494	NM_001079539,NM_005080	XBP1	X-box binding protein 1	protein_coding	NP_001073007.1;NP_005071.2	12801	194355	.	.	-2.007388	7159.648069	0.051636731	-19.46907012	2.01E-84	2.11E-81	13.22251	12.217104	13.063578	12.971032	13.065055	12.415065	12.431832	12.457049	11909	9048	9851	4102	4398	4998	149.234343	134.536593	146.442684	69.31514	70.257744	73.418729	402.048149	369.880646	399.096817	190.546999	195.416645	201.059704
7494	5012	Parkinson disease	0.003297486	0.732041989	0.040980836	7494	NM_001079539,NM_005080	XBP1	X-box binding protein 1	protein_coding	NP_001073007.1;NP_005071.2	12801	194355	.	.	-2.007388	7159.648069	0.051636731	-19.46907012	2.01E-84	2.11E-81	13.22251	12.217104	13.063578	12.971032	13.065055	12.415065	12.431832	12.457049	11909	9048	9851	4102	4398	4998	149.234343	134.536593	146.442684	69.31514	70.257744	73.418729	402.048149	369.880646	399.096817	190.546999	195.416645	201.059704
7494	5014	Amyotrophic lateral sclerosis	0.135338551	1	0.39533103	7494	NM_001079539,NM_005080	XBP1	X-box binding protein 1	protein_coding	NP_001073007.1;NP_005071.2	12801	194355	.	.	-2.007388	7159.648069	0.051636731	-19.46907012	2.01E-84	2.11E-81	13.22251	12.217104	13.063578	12.971032	13.065055	12.415065	12.431832	12.457049	11909	9048	9851	4102	4398	4998	149.234343	134.536593	146.442684	69.31514	70.257744	73.418729	402.048149	369.880646	399.096817	190.546999	195.416645	201.059704
7494	5017	Spinocerebellar ataxia	1	1	1	7494	NM_001079539,NM_005080	XBP1	X-box binding protein 1	protein_coding	NP_001073007.1;NP_005071.2	12801	194355	.	.	-2.007388	7159.648069	0.051636731	-19.46907012	2.01E-84	2.11E-81	13.22251	12.217104	13.063578	12.971032	13.065055	12.415065	12.431832	12.457049	11909	9048	9851	4102	4398	4998	149.234343	134.536593	146.442684	69.31514	70.257744	73.418729	402.048149	369.880646	399.096817	190.546999	195.416645	201.059704
7494	5022	Pathways of neurodegeneration - multiple diseases	0.044182329	1	0.182362135	7494	NM_001079539,NM_005080	XBP1	X-box binding protein 1	protein_coding	NP_001073007.1;NP_005071.2	12801	194355	.	.	-2.007388	7159.648069	0.051636731	-19.46907012	2.01E-84	2.11E-81	13.22251	12.217104	13.063578	12.971032	13.065055	12.415065	12.431832	12.457049	11909	9048	9851	4102	4398	4998	149.234343	134.536593	146.442684	69.31514	70.257744	73.418729	402.048149	369.880646	399.096817	190.546999	195.416645	201.059704
7494	5417	Lipid and atherosclerosis	0.005978283	1	0.057703426	7494	NM_001079539,NM_005080	XBP1	X-box binding protein 1	protein_coding	NP_001073007.1;NP_005071.2	12801	194355	.	.	-2.007388	7159.648069	0.051636731	-19.46907012	2.01E-84	2.11E-81	13.22251	12.217104	13.063578	12.971032	13.065055	12.415065	12.431832	12.457049	11909	9048	9851	4102	4398	4998	149.234343	134.536593	146.442684	69.31514	70.257744	73.418729	402.048149	369.880646	399.096817	190.546999	195.416645	201.059704
8120	4142	Lysosome	0.505448355	1	0.950928261	8120	NM_001278511,NM_001278512,NM_001348440,NM_001348441,NM_004644	AP3B2	adaptor related protein complex 3 subunit beta 2	protein_coding	NP_001265440.1;NP_001265441.1;NP_001335369.1;NP_001335370.1;NP_004635.2	567	602166	.	.	-2.436203	281.638979	0.173362873	-7.410089532	1.26E-13	3.82E-12	8.640432	7.35954	8.334036	8.307716	8.263907	7.830974	7.926396	7.708543	504	409	375	146	190	125	3.250108	3.04639	2.850992	1.260205	1.533985	0.911841	8.756027	8.375418	7.769742	3.464298	4.266665	2.497108
9103	4145	Phagosome	0.001525391	0.338636774	0.028219731	9103	NR_047648	FCGR2C	Fc fragment of IgG receptor IIc (gene/pseudogene)	transcribed_pseudogene	.	15626	612169	.	.	26.692442	2.297686	1.846954034	2.565499371	0.010302741	NA	#NAME?	2.200182	1.157058	1.157488	1.157537	1.174957	1.190408	1.177832	0	0	0	3	6	4	0	0	0	0.025935	0.067295	0.040239	0	0	0	0.071296	0.187177	0.110196
9103	4380	Osteoclast differentiation	0.174077928	1	0.471284146	9103	NR_047648	FCGR2C	Fc fragment of IgG receptor IIc (gene/pseudogene)	transcribed_pseudogene	.	15626	612169	.	.	26.692442	2.297686	1.846954034	2.565499371	0.010302741	NA	#NAME?	2.200182	1.157058	1.157488	1.157537	1.174957	1.190408	1.177832	0	0	0	3	6	4	0	0	0	0.025935	0.067295	0.040239	0	0	0	0.071296	0.187177	0.110196
9103	5140	Leishmaniasis	5.67E-05	0.012578196	0.003031268	9103	NR_047648	FCGR2C	Fc fragment of IgG receptor IIc (gene/pseudogene)	transcribed_pseudogene	.	15626	612169	.	.	26.692442	2.297686	1.846954034	2.565499371	0.010302741	NA	#NAME?	2.200182	1.157058	1.157488	1.157537	1.174957	1.190408	1.177832	0	0	0	3	6	4	0	0	0	0.025935	0.067295	0.040239	0	0	0	0.071296	0.187177	0.110196
9103	5150	Staphylococcus aureus infection	0.098922067	1	0.313724269	9103	NR_047648	FCGR2C	Fc fragment of IgG receptor IIc (gene/pseudogene)	transcribed_pseudogene	.	15626	612169	.	.	26.692442	2.297686	1.846954034	2.565499371	0.010302741	NA	#NAME?	2.200182	1.157058	1.157488	1.157537	1.174957	1.190408	1.177832	0	0	0	3	6	4	0	0	0	0.025935	0.067295	0.040239	0	0	0	0.071296	0.187177	0.110196
9103	5152	Tuberculosis	0.002766602	0.614185561	0.040592795	9103	NR_047648	FCGR2C	Fc fragment of IgG receptor IIc (gene/pseudogene)	transcribed_pseudogene	.	15626	612169	.	.	26.692442	2.297686	1.846954034	2.565499371	0.010302741	NA	#NAME?	2.200182	1.157058	1.157488	1.157537	1.174957	1.190408	1.177832	0	0	0	3	6	4	0	0	0	0.025935	0.067295	0.040239	0	0	0	0.071296	0.187177	0.110196
9177	4726	Serotonergic synapse	0.000374812	0.083208356	0.008320836	9177	NM_001363563,NM_006028,XM_017018552,XM_024448767,XR_001748034	HTR3B	5-hydroxytryptamine receptor 3B	protein_coding	NP_001350492.1;NP_006019.1;XP_016874041.1;XP_024304535.1	5298	604654	.	.	10.629623	3.439717	1.561766919	2.18343623	0.0290037	NA	-0.855804	2.661494	1.747478	1.739183	1.739256	1.756754	1.787922	1.769395	2	0	0	3	9	6	0.008497	0	0	0.017933	0.056072	0.034335	0.022893	0	0	0.049298	0.15596	0.094028
9177	4742	Taste transduction	0.367645026	1	0.79239996	9177	NM_001363563,NM_006028,XM_017018552,XM_024448767,XR_001748034	HTR3B	5-hydroxytryptamine receptor 3B	protein_coding	NP_001350492.1;NP_006019.1;XP_016874041.1;XP_024304535.1	5298	604654	.	.	10.629623	3.439717	1.561766919	2.18343623	0.0290037	NA	-0.855804	2.661494	1.747478	1.739183	1.739256	1.756754	1.787922	1.769395	2	0	0	3	9	6	0.008497	0	0	0.017933	0.056072	0.034335	0.022893	0	0	0.049298	0.15596	0.094028
9229	4724	Glutamatergic synapse	0.023432056	1	0.123855151	9229	NM_001003809,NM_001242761,NM_001242762,NM_001242763,NM_001242764,NM_001242765,NM_001242766,NM_001308390,NM_004746,XM_005258171,XM_005258172,XM_005258173,XM_005258174,XM_006722367,XM_011525770,XM_011525771,XM_017026080,XM_017026081,XM_017026082,XM_017026083,XM_017026084,XM_017026085,XM_024451288	DLGAP1	DLG associated protein 1	protein_coding	NP_001003809.1;NP_001229690.1;NP_001229691.1;NP_001229692.1;NP_001229693.1;NP_001229694.1;NP_001229695.1;NP_001295319.1;NP_004737.2;XP_005258228.1;XP_005258229.1;XP_005258230.2;XP_005258231.1;XP_006722430.1;XP_011524072.1;XP_011524073.1;XP_016881569.1;XP_016881570.1;XP_016881571.1;XP_016881572.1;XP_016881573.1;XP_016881574.1;XP_024307056.1	2905	605445	.	.	-2.162697	25.862306	0.465458852	-2.390826796	0.016810481	0.048629139	5.144763	4.030958	4.679457	4.7687	4.716875	4.650564	4.630984	4.628035	31	47	34	17	14	15	0.094289	0.171108	0.122876	0.069754	0.054837	0.054219	0.254021	0.470425	0.334872	0.191754	0.152526	0.14848
9388	561	Glycerolipid metabolism	1	1	1	9388	NM_001308006,NM_006033,XM_005258390,XM_011526265,XM_011526267,XM_017026095	LIPG	lipase G, endothelial type	protein_coding	NP_001294935.1;NP_006024.1;XP_005258447.1;XP_011524567.1;XP_011524569.1;XP_016881584.1	6623	603684	.	.	2.277611	20.692649	0.557558151	2.129861252	0.03318307	0.085644327	3.666305	4.842439	4.282322	4.325783	4.308032	4.316807	4.433673	4.388867	10	17	13	13	38	31	0.021235	0.043696	0.032603	0.059248	0.105466	0.077353	0.057209	0.120134	0.088852	0.162873	0.293345	0.211833
9388	4979	Cholesterol metabolism	1	1	1	9388	NM_001308006,NM_006033,XM_005258390,XM_011526265,XM_011526267,XM_017026095	LIPG	lipase G, endothelial type	protein_coding	NP_001294935.1;NP_006024.1;XP_005258447.1;XP_011524567.1;XP_011524569.1;XP_016881584.1	6623	603684	.	.	2.277611	20.692649	0.557558151	2.129861252	0.03318307	0.085644327	3.666305	4.842439	4.282322	4.325783	4.308032	4.316807	4.433673	4.388867	10	17	13	13	38	31	0.021235	0.043696	0.032603	0.059248	0.105466	0.077353	0.057209	0.120134	0.088852	0.162873	0.293345	0.211833
9518	4060	Cytokine-cytokine receptor interaction	0.021536404	1	0.116611747	9518	NM_004864,XM_024451789	GDF15	growth differentiation factor 15	protein_coding	NP_004855.2;XP_024307557.1	30142	605312	.	.	-12.776188	245.603374	0.22713684	-16.1813714	6.83E-59	3.34E-56	8.831247	5.158897	8.280318	8.105859	7.945388	7.058838	7.07932	7.040139	679	455	354	30	37	34	12.858909	10.226417	7.94501	0.756592	0.877186	0.747476	34.642834	28.115425	21.652349	2.079868	2.439827	2.046988
9540	4115	p53 signaling pathway	0.329408114	1	0.743940501	9540	NM_001206802,NM_004881,NM_147184,XM_005264650,XM_006712150,XM_024453249	TP53I3	tumor protein p53 inducible protein 3	protein_coding	NP_001193731.1;NP_004872.2;NP_671713.1;XP_005264707.1;XP_006712213.1;XP_024309017.1	19373	605171	.	.	-2.038828	174.740765	0.211192249	-4.866372494	1.14E-06	1.02E-05	7.871808	6.84859	7.698478	7.434986	7.537843	7.280665	7.252403	7.220239	359	184	223	110	107	108	4.780497	2.971107	3.5439	1.849377	1.820866	1.666842	12.879008	8.168445	9.658107	5.083927	5.0646	4.564706
10008	4974	Protein digestion and absorption	0.00239272	0.531183849	0.037941703	10008	NM_005472,XM_011544713,XM_017017047,XM_017017048,XM_017017049,XM_017017051,XM_017017052	KCNE3	potassium voltage-gated channel subfamily E regulatory subunit 3	protein_coding	NP_005463.1;XP_011543015.1;XP_016872536.1;XP_016872537.1;XP_016872538.1;XP_016872540.1;XP_016872541.1	6243	604433	.	.	-10.544436	6.169015	1.213857793	-2.799677237	0.005115373	NA	3.493065	0.109124	2.640421	2.65835	2.640162	2.590946	2.606756	2.589921	12	14	10	0	3	0	0.08804	0.118019	0.086363	0	0.020695	0	0.237186	0.324469	0.235362	0	0.057563	0
10317	601	Glycosphingolipid biosynthesis - lacto and neolacto series	0.138464844	1	0.399210328	10317	NM_001278650,NM_001356336,NM_001356338,NM_001356339,NM_006057,NM_033170,NM_033171,NM_033172	B3GALT5	beta-1,3-galactosyltransferase 5	protein_coding	NP_001265579.1;NP_001343265.1;NP_001343267.1;NP_001343268.1;NP_006048.1;NP_149360.1;NP_149361.1;NP_149362.2	920	604066	.	.	-2.051317	28.693498	0.481865459	-2.151120758	0.031466669	0.082052971	5.272609	4.227378	4.862592	4.930799	4.828469	4.741692	4.804147	4.812057	43	53	28	8	21	25	0.073757	0.107178	0.05676	0.018172	0.046112	0.049427	0.198706	0.294663	0.154687	0.049956	0.128257	0.135357
10317	603	Glycosphingolipid biosynthesis - globo and isoglobo series	0.081620538	1	0.287615229	10317	NM_001278650,NM_001356336,NM_001356338,NM_001356339,NM_006057,NM_033170,NM_033171,NM_033172	B3GALT5	beta-1,3-galactosyltransferase 5	protein_coding	NP_001265579.1;NP_001343265.1;NP_001343267.1;NP_001343268.1;NP_006048.1;NP_149360.1;NP_149361.1;NP_149362.2	920	604066	.	.	-2.051317	28.693498	0.481865459	-2.151120758	0.031466669	0.082052971	5.272609	4.227378	4.862592	4.930799	4.828469	4.741692	4.804147	4.812057	43	53	28	8	21	25	0.073757	0.107178	0.05676	0.018172	0.046112	0.049427	0.198706	0.294663	0.154687	0.049956	0.128257	0.135357
10345	4020	Calcium signaling pathway	0.000424371	0.094210351	0.008564577	10345	NM_001251987,NM_001256020,NM_001256021,NM_001256022,NM_006073	TRDN	triadin	protein_coding	NP_001238916.1;NP_001242949.1;NP_001242950.1;NP_001242951.1;NP_006064.2	12261	603283	.	.	33.295551	2.872831	1.736050911	2.913081337	0.003578814	NA	#NAME?	2.522473	1.468609	1.469146	1.469207	1.509128	1.496824	1.489538	0	0	0	7	5	4	0	0	0	0.044464	0.026288	0.021065	0	0	0	0.12223	0.073118	0.057686
10345	4260	Cardiac muscle contraction	1	1	1	10345	NM_001251987,NM_001256020,NM_001256021,NM_001256022,NM_006073	TRDN	triadin	protein_coding	NP_001238916.1;NP_001242949.1;NP_001242950.1;NP_001242951.1;NP_006064.2	12261	603283	.	.	33.295551	2.872831	1.736050911	2.913081337	0.003578814	NA	#NAME?	2.522473	1.468609	1.469146	1.469207	1.509128	1.496824	1.489538	0	0	0	7	5	4	0	0	0	0.044464	0.026288	0.021065	0	0	0	0.12223	0.073118	0.057686
10411	4015	Rap1 signaling pathway	0.005531602	1	0.055818898	10411	NM_001098531,NM_001098532,NM_006105,XM_005268571,XM_011537752,XM_011537755,XM_011537758,XM_017018688,XM_024448795,XR_001748550,XR_001748551,XR_002957282	RAPGEF3	Rap guanine nucleotide exchange factor 3	protein_coding	NP_001092001.2;NP_001092002.1;NP_006096.2;XP_005268628.1;XP_011536054.1;XP_011536057.1;XP_011536060.1;XP_016874177.1;XP_024304563.1	16629	606057	.	.	-2.170591	196.564284	0.165057701	-6.773920216	1.25E-11	2.79E-10	8.07202	6.954482	7.766337	7.734466	7.754897	7.378091	7.426464	7.379399	332	265	270	104	125	122	1.728928	1.662459	1.749573	0.66384	0.790681	0.653113	4.657857	4.57059	4.768073	1.824893	2.199222	1.788572
10411	4024	cAMP signaling pathway	0.032564224	1	0.153992884	10411	NM_001098531,NM_001098532,NM_006105,XM_005268571,XM_011537752,XM_011537755,XM_011537758,XM_017018688,XM_024448795,XR_001748550,XR_001748551,XR_002957282	RAPGEF3	Rap guanine nucleotide exchange factor 3	protein_coding	NP_001092001.2;NP_001092002.1;NP_006096.2;XP_005268628.1;XP_011536054.1;XP_011536057.1;XP_011536060.1;XP_016874177.1;XP_024304563.1	16629	606057	.	.	-2.170591	196.564284	0.165057701	-6.773920216	1.25E-11	2.79E-10	8.07202	6.954482	7.766337	7.734466	7.754897	7.378091	7.426464	7.379399	332	265	270	104	125	122	1.728928	1.662459	1.749573	0.66384	0.790681	0.653113	4.657857	4.57059	4.768073	1.824893	2.199222	1.788572
10411	4072	Phospholipase D signaling pathway	0.008260201	1	0.073350589	10411	NM_001098531,NM_001098532,NM_006105,XM_005268571,XM_011537752,XM_011537755,XM_011537758,XM_017018688,XM_024448795,XR_001748550,XR_001748551,XR_002957282	RAPGEF3	Rap guanine nucleotide exchange factor 3	protein_coding	NP_001092001.2;NP_001092002.1;NP_006096.2;XP_005268628.1;XP_011536054.1;XP_011536057.1;XP_011536060.1;XP_016874177.1;XP_024304563.1	16629	606057	.	.	-2.170591	196.564284	0.165057701	-6.773920216	1.25E-11	2.79E-10	8.07202	6.954482	7.766337	7.734466	7.754897	7.378091	7.426464	7.379399	332	265	270	104	125	122	1.728928	1.662459	1.749573	0.66384	0.790681	0.653113	4.657857	4.57059	4.768073	1.824893	2.199222	1.788572
10411	4261	Adrenergic signaling in cardiomyocytes	0.04890102	1	0.197382299	10411	NM_001098531,NM_001098532,NM_006105,XM_005268571,XM_011537752,XM_011537755,XM_011537758,XM_017018688,XM_024448795,XR_001748550,XR_001748551,XR_002957282	RAPGEF3	Rap guanine nucleotide exchange factor 3	protein_coding	NP_001092001.2;NP_001092002.1;NP_006096.2;XP_005268628.1;XP_011536054.1;XP_011536057.1;XP_011536060.1;XP_016874177.1;XP_024304563.1	16629	606057	.	.	-2.170591	196.564284	0.165057701	-6.773920216	1.25E-11	2.79E-10	8.07202	6.954482	7.766337	7.734466	7.754897	7.378091	7.426464	7.379399	332	265	270	104	125	122	1.728928	1.662459	1.749573	0.66384	0.790681	0.653113	4.657857	4.57059	4.768073	1.824893	2.199222	1.788572
10411	4670	Leukocyte transendothelial migration	0.461278187	1	0.882791014	10411	NM_001098531,NM_001098532,NM_006105,XM_005268571,XM_011537752,XM_011537755,XM_011537758,XM_017018688,XM_024448795,XR_001748550,XR_001748551,XR_002957282	RAPGEF3	Rap guanine nucleotide exchange factor 3	protein_coding	NP_001092001.2;NP_001092002.1;NP_006096.2;XP_005268628.1;XP_011536054.1;XP_011536057.1;XP_011536060.1;XP_016874177.1;XP_024304563.1	16629	606057	.	.	-2.170591	196.564284	0.165057701	-6.773920216	1.25E-11	2.79E-10	8.07202	6.954482	7.766337	7.734466	7.754897	7.378091	7.426464	7.379399	332	265	270	104	125	122	1.728928	1.662459	1.749573	0.66384	0.790681	0.653113	4.657857	4.57059	4.768073	1.824893	2.199222	1.788572
10411	4720	Long-term potentiation	0.300166624	1	0.701442004	10411	NM_001098531,NM_001098532,NM_006105,XM_005268571,XM_011537752,XM_011537755,XM_011537758,XM_017018688,XM_024448795,XR_001748550,XR_001748551,XR_002957282	RAPGEF3	Rap guanine nucleotide exchange factor 3	protein_coding	NP_001092001.2;NP_001092002.1;NP_006096.2;XP_005268628.1;XP_011536054.1;XP_011536057.1;XP_011536060.1;XP_016874177.1;XP_024304563.1	16629	606057	.	.	-2.170591	196.564284	0.165057701	-6.773920216	1.25E-11	2.79E-10	8.07202	6.954482	7.766337	7.734466	7.754897	7.378091	7.426464	7.379399	332	265	270	104	125	122	1.728928	1.662459	1.749573	0.66384	0.790681	0.653113	4.657857	4.57059	4.768073	1.824893	2.199222	1.788572
10411	4726	Serotonergic synapse	0.000374812	0.083208356	0.008320836	10411	NM_001098531,NM_001098532,NM_006105,XM_005268571,XM_011537752,XM_011537755,XM_011537758,XM_017018688,XM_024448795,XR_001748550,XR_001748551,XR_002957282	RAPGEF3	Rap guanine nucleotide exchange factor 3	protein_coding	NP_001092001.2;NP_001092002.1;NP_006096.2;XP_005268628.1;XP_011536054.1;XP_011536057.1;XP_011536060.1;XP_016874177.1;XP_024304563.1	16629	606057	.	.	-2.170591	196.564284	0.165057701	-6.773920216	1.25E-11	2.79E-10	8.07202	6.954482	7.766337	7.734466	7.754897	7.378091	7.426464	7.379399	332	265	270	104	125	122	1.728928	1.662459	1.749573	0.66384	0.790681	0.653113	4.657857	4.57059	4.768073	1.824893	2.199222	1.788572
23025	4721	Synaptic vesicle cycle	0.343570862	1	0.755175557	23025	NM_001080421,XM_011527810,XM_011527811,XM_017026502	UNC13A	unc-13 homolog A	protein_coding	NP_001073890.2;XP_011526112.1;XP_011526113.1;XP_016881991.1	23150	609894	.	.	-2.174101	229.594182	0.155820953	-7.190424907	6.46E-13	1.75E-11	8.296521	7.177663	7.995748	8.018812	7.939384	7.630658	7.586156	7.586251	385	338	290	137	129	143	0.880251	0.912525	0.786088	0.419128	0.371719	0.380083	2.37146	2.508801	2.142306	1.152181	1.033909	1.040872
23220	4330	Notch signaling pathway	0.042959902	1	0.182362135	23220	NM_001300727,NM_015177,XM_006718483	DTX4	deltex E3 ubiquitin ligase 4	protein_coding	NP_001287656.1;NP_055992.1;XP_006718546.1	29151	616110	.	.	-2.149723	55.285506	0.319836807	-3.452231339	0.000555971	0.002563652	6.235732	5.137945	5.893214	5.861201	5.791736	5.705433	5.701679	5.66405	105	80	60	34	35	30	0.396973	0.368077	0.267073	0.169229	0.167443	0.133067	1.069474	1.011953	0.727847	0.465211	0.465731	0.364407
23533	4022	cGMP-PKG signaling pathway	0.011933274	1	0.088306226	23533	NM_001142633,NM_001251851,NM_001251852,NM_001251853,NM_001251855,NM_014308,XM_005256580	PIK3R5	phosphoinositide-3-kinase regulatory subunit 5	protein_coding	NP_001136105.1;NP_001238780.1;NP_001238781.1;NP_001238782.1;NP_001238784.1;NP_055123.2;XP_005256637.1	30035	611317	.	.	5.660217	5.360672	1.251513657	1.998266202	0.045687808	NA	0.715546	3.182571	2.364538	2.390897	2.365637	2.416525	2.387877	2.429785	0	5	0	9	4	13	0	0.025114	0	0.055781	0.025365	0.074537	0	0.069045	0	0.153342	0.07055	0.204121
23533	4062	Chemokine signaling pathway	1	1	1	23533	NM_001142633,NM_001251851,NM_001251852,NM_001251853,NM_001251855,NM_014308,XM_005256580	PIK3R5	phosphoinositide-3-kinase regulatory subunit 5	protein_coding	NP_001136105.1;NP_001238780.1;NP_001238781.1;NP_001238782.1;NP_001238784.1;NP_055123.2;XP_005256637.1	30035	611317	.	.	5.660217	5.360672	1.251513657	1.998266202	0.045687808	NA	0.715546	3.182571	2.364538	2.390897	2.365637	2.416525	2.387877	2.429785	0	5	0	9	4	13	0	0.025114	0	0.055781	0.025365	0.074537	0	0.069045	0	0.153342	0.07055	0.204121
23533	4072	Phospholipase D signaling pathway	0.008260201	1	0.073350589	23533	NM_001142633,NM_001251851,NM_001251852,NM_001251853,NM_001251855,NM_014308,XM_005256580	PIK3R5	phosphoinositide-3-kinase regulatory subunit 5	protein_coding	NP_001136105.1;NP_001238780.1;NP_001238781.1;NP_001238782.1;NP_001238784.1;NP_055123.2;XP_005256637.1	30035	611317	.	.	5.660217	5.360672	1.251513657	1.998266202	0.045687808	NA	0.715546	3.182571	2.364538	2.390897	2.365637	2.416525	2.387877	2.429785	0	5	0	9	4	13	0	0.025114	0	0.055781	0.025365	0.074537	0	0.069045	0	0.153342	0.07055	0.204121
23533	4151	PI3K-Akt signaling pathway	2.43E-05	0.005396932	0.002698466	23533	NM_001142633,NM_001251851,NM_001251852,NM_001251853,NM_001251855,NM_014308,XM_005256580	PIK3R5	phosphoinositide-3-kinase regulatory subunit 5	protein_coding	NP_001136105.1;NP_001238780.1;NP_001238781.1;NP_001238782.1;NP_001238784.1;NP_055123.2;XP_005256637.1	30035	611317	.	.	5.660217	5.360672	1.251513657	1.998266202	0.045687808	NA	0.715546	3.182571	2.364538	2.390897	2.365637	2.416525	2.387877	2.429785	0	5	0	9	4	13	0	0.025114	0	0.055781	0.025365	0.074537	0	0.069045	0	0.153342	0.07055	0.204121
23533	4261	Adrenergic signaling in cardiomyocytes	0.04890102	1	0.197382299	23533	NM_001142633,NM_001251851,NM_001251852,NM_001251853,NM_001251855,NM_014308,XM_005256580	PIK3R5	phosphoinositide-3-kinase regulatory subunit 5	protein_coding	NP_001136105.1;NP_001238780.1;NP_001238781.1;NP_001238782.1;NP_001238784.1;NP_055123.2;XP_005256637.1	30035	611317	.	.	5.660217	5.360672	1.251513657	1.998266202	0.045687808	NA	0.715546	3.182571	2.364538	2.390897	2.365637	2.416525	2.387877	2.429785	0	5	0	9	4	13	0	0.025114	0	0.055781	0.025365	0.074537	0	0.069045	0	0.153342	0.07055	0.204121
23533	4371	Apelin signaling pathway	0.000104342	0.023163904	0.003309129	23533	NM_001142633,NM_001251851,NM_001251852,NM_001251853,NM_001251855,NM_014308,XM_005256580	PIK3R5	phosphoinositide-3-kinase regulatory subunit 5	protein_coding	NP_001136105.1;NP_001238780.1;NP_001238781.1;NP_001238782.1;NP_001238784.1;NP_055123.2;XP_005256637.1	30035	611317	.	.	5.660217	5.360672	1.251513657	1.998266202	0.045687808	NA	0.715546	3.182571	2.364538	2.390897	2.365637	2.416525	2.387877	2.429785	0	5	0	9	4	13	0	0.025114	0	0.055781	0.025365	0.074537	0	0.069045	0	0.153342	0.07055	0.204121
23533	4611	Platelet activation	5.57E-05	0.012356032	0.003031268	23533	NM_001142633,NM_001251851,NM_001251852,NM_001251853,NM_001251855,NM_014308,XM_005256580	PIK3R5	phosphoinositide-3-kinase regulatory subunit 5	protein_coding	NP_001136105.1;NP_001238780.1;NP_001238781.1;NP_001238782.1;NP_001238784.1;NP_055123.2;XP_005256637.1	30035	611317	.	.	5.660217	5.360672	1.251513657	1.998266202	0.045687808	NA	0.715546	3.182571	2.364538	2.390897	2.365637	2.416525	2.387877	2.429785	0	5	0	9	4	13	0	0.025114	0	0.055781	0.025365	0.074537	0	0.069045	0	0.153342	0.07055	0.204121
23533	4725	Cholinergic synapse	0.00332277	0.737655041	0.040980836	23533	NM_001142633,NM_001251851,NM_001251852,NM_001251853,NM_001251855,NM_014308,XM_005256580	PIK3R5	phosphoinositide-3-kinase regulatory subunit 5	protein_coding	NP_001136105.1;NP_001238780.1;NP_001238781.1;NP_001238782.1;NP_001238784.1;NP_055123.2;XP_005256637.1	30035	611317	.	.	5.660217	5.360672	1.251513657	1.998266202	0.045687808	NA	0.715546	3.182571	2.364538	2.390897	2.365637	2.416525	2.387877	2.429785	0	5	0	9	4	13	0	0.025114	0	0.055781	0.025365	0.074537	0	0.069045	0	0.153342	0.07055	0.204121
23533	4921	Oxytocin signaling pathway	1.87E-05	0.004157517	0.002698466	23533	NM_001142633,NM_001251851,NM_001251852,NM_001251853,NM_001251855,NM_014308,XM_005256580	PIK3R5	phosphoinositide-3-kinase regulatory subunit 5	protein_coding	NP_001136105.1;NP_001238780.1;NP_001238781.1;NP_001238782.1;NP_001238784.1;NP_055123.2;XP_005256637.1	30035	611317	.	.	5.660217	5.360672	1.251513657	1.998266202	0.045687808	NA	0.715546	3.182571	2.364538	2.390897	2.365637	2.416525	2.387877	2.429785	0	5	0	9	4	13	0	0.025114	0	0.055781	0.025365	0.074537	0	0.069045	0	0.153342	0.07055	0.204121
23533	5145	Toxoplasmosis	0.002925607	0.649484718	0.040592795	23533	NM_001142633,NM_001251851,NM_001251852,NM_001251853,NM_001251855,NM_014308,XM_005256580	PIK3R5	phosphoinositide-3-kinase regulatory subunit 5	protein_coding	NP_001136105.1;NP_001238780.1;NP_001238781.1;NP_001238782.1;NP_001238784.1;NP_055123.2;XP_005256637.1	30035	611317	.	.	5.660217	5.360672	1.251513657	1.998266202	0.045687808	NA	0.715546	3.182571	2.364538	2.390897	2.365637	2.416525	2.387877	2.429785	0	5	0	9	4	13	0	0.025114	0	0.055781	0.025365	0.074537	0	0.069045	0	0.153342	0.07055	0.204121
23533	5167	Kaposi sarcoma-associated herpesvirus infection	0.020678778	1	0.116611747	23533	NM_001142633,NM_001251851,NM_001251852,NM_001251853,NM_001251855,NM_014308,XM_005256580	PIK3R5	phosphoinositide-3-kinase regulatory subunit 5	protein_coding	NP_001136105.1;NP_001238780.1;NP_001238781.1;NP_001238782.1;NP_001238784.1;NP_055123.2;XP_005256637.1	30035	611317	.	.	5.660217	5.360672	1.251513657	1.998266202	0.045687808	NA	0.715546	3.182571	2.364538	2.390897	2.365637	2.416525	2.387877	2.429785	0	5	0	9	4	13	0	0.025114	0	0.055781	0.025365	0.074537	0	0.069045	0	0.153342	0.07055	0.204121
23645	4141	Protein processing in endoplasmic reticulum	0.062073143	1	0.233563352	23645	NM_014330	PPP1R15A	protein phosphatase 1 regulatory subunit 15A	protein_coding	NP_055145.3	14375	611048	.	.	-2.06815	3049.886952	0.060051565	-17.45734815	3.03E-68	2.04E-65	12.005245	10.957723	11.850792	11.796097	11.757337	11.23434	11.17185	11.185412	5236	4145	3894	1841	1783	2000	49.990932	46.923183	44.085464	23.714937	21.706543	22.373737	134.679214	129.005615	120.145081	65.192253	60.375122	61.271248
26291	4010	MAPK signaling pathway	0.000205781	0.045683443	0.00571043	26291	NM_019113	FGF21	fibroblast growth factor 21	protein_coding	NP_061986.1	3678	609436	.	.	-4.490066	18.22594	0.586200096	-3.696240469	0.000218816	0.001125915	4.900367	2.719671	4.223624	4.245934	4.209019	4.103545	4.12297	4.128141	35	35	26	3	7	9	0.575504	0.698596	0.507767	0.064006	0.137946	0.174996	1.55045	1.920645	1.383805	0.175952	0.383687	0.479233
26291	4014	Ras signaling pathway	0.008897542	1	0.075971317	26291	NM_019113	FGF21	fibroblast growth factor 21	protein_coding	NP_061986.1	3678	609436	.	.	-4.490066	18.22594	0.586200096	-3.696240469	0.000218816	0.001125915	4.900367	2.719671	4.223624	4.245934	4.209019	4.103545	4.12297	4.128141	35	35	26	3	7	9	0.575504	0.698596	0.507767	0.064006	0.137946	0.174996	1.55045	1.920645	1.383805	0.175952	0.383687	0.479233
26291	4015	Rap1 signaling pathway	0.005531602	1	0.055818898	26291	NM_019113	FGF21	fibroblast growth factor 21	protein_coding	NP_061986.1	3678	609436	.	.	-4.490066	18.22594	0.586200096	-3.696240469	0.000218816	0.001125915	4.900367	2.719671	4.223624	4.245934	4.209019	4.103545	4.12297	4.128141	35	35	26	3	7	9	0.575504	0.698596	0.507767	0.064006	0.137946	0.174996	1.55045	1.920645	1.383805	0.175952	0.383687	0.479233
26291	4020	Calcium signaling pathway	0.000424371	0.094210351	0.008564577	26291	NM_019113	FGF21	fibroblast growth factor 21	protein_coding	NP_061986.1	3678	609436	.	.	-4.490066	18.22594	0.586200096	-3.696240469	0.000218816	0.001125915	4.900367	2.719671	4.223624	4.245934	4.209019	4.103545	4.12297	4.128141	35	35	26	3	7	9	0.575504	0.698596	0.507767	0.064006	0.137946	0.174996	1.55045	1.920645	1.383805	0.175952	0.383687	0.479233
26291	4151	PI3K-Akt signaling pathway	2.43E-05	0.005396932	0.002698466	26291	NM_019113	FGF21	fibroblast growth factor 21	protein_coding	NP_061986.1	3678	609436	.	.	-4.490066	18.22594	0.586200096	-3.696240469	0.000218816	0.001125915	4.900367	2.719671	4.223624	4.245934	4.209019	4.103545	4.12297	4.128141	35	35	26	3	7	9	0.575504	0.698596	0.507767	0.064006	0.137946	0.174996	1.55045	1.920645	1.383805	0.175952	0.383687	0.479233
26291	4714	Thermogenesis	1	1	1	26291	NM_019113	FGF21	fibroblast growth factor 21	protein_coding	NP_061986.1	3678	609436	.	.	-4.490066	18.22594	0.586200096	-3.696240469	0.000218816	0.001125915	4.900367	2.719671	4.223624	4.245934	4.209019	4.103545	4.12297	4.128141	35	35	26	3	7	9	0.575504	0.698596	0.507767	0.064006	0.137946	0.174996	1.55045	1.920645	1.383805	0.175952	0.383687	0.479233
26291	4810	Regulation of actin cytoskeleton	0.03439635	1	0.15908312	26291	NM_019113	FGF21	fibroblast growth factor 21	protein_coding	NP_061986.1	3678	609436	.	.	-4.490066	18.22594	0.586200096	-3.696240469	0.000218816	0.001125915	4.900367	2.719671	4.223624	4.245934	4.209019	4.103545	4.12297	4.128141	35	35	26	3	7	9	0.575504	0.698596	0.507767	0.064006	0.137946	0.174996	1.55045	1.920645	1.383805	0.175952	0.383687	0.479233
26291	5200	Pathways in cancer	0.064952464	1	0.240324116	26291	NM_019113	FGF21	fibroblast growth factor 21	protein_coding	NP_061986.1	3678	609436	.	.	-4.490066	18.22594	0.586200096	-3.696240469	0.000218816	0.001125915	4.900367	2.719671	4.223624	4.245934	4.209019	4.103545	4.12297	4.128141	35	35	26	3	7	9	0.575504	0.698596	0.507767	0.064006	0.137946	0.174996	1.55045	1.920645	1.383805	0.175952	0.383687	0.479233
26291	5218	Melanoma	1	1	1	26291	NM_019113	FGF21	fibroblast growth factor 21	protein_coding	NP_061986.1	3678	609436	.	.	-4.490066	18.22594	0.586200096	-3.696240469	0.000218816	0.001125915	4.900367	2.719671	4.223624	4.245934	4.209019	4.103545	4.12297	4.128141	35	35	26	3	7	9	0.575504	0.698596	0.507767	0.064006	0.137946	0.174996	1.55045	1.920645	1.383805	0.175952	0.383687	0.479233
26291	5224	Breast cancer	0.044358357	1	0.182362135	26291	NM_019113	FGF21	fibroblast growth factor 21	protein_coding	NP_061986.1	3678	609436	.	.	-4.490066	18.22594	0.586200096	-3.696240469	0.000218816	0.001125915	4.900367	2.719671	4.223624	4.245934	4.209019	4.103545	4.12297	4.128141	35	35	26	3	7	9	0.575504	0.698596	0.507767	0.064006	0.137946	0.174996	1.55045	1.920645	1.383805	0.175952	0.383687	0.479233
26291	5226	Gastric cancer	1	1	1	26291	NM_019113	FGF21	fibroblast growth factor 21	protein_coding	NP_061986.1	3678	609436	.	.	-4.490066	18.22594	0.586200096	-3.696240469	0.000218816	0.001125915	4.900367	2.719671	4.223624	4.245934	4.209019	4.103545	4.12297	4.128141	35	35	26	3	7	9	0.575504	0.698596	0.507767	0.064006	0.137946	0.174996	1.55045	1.920645	1.383805	0.175952	0.383687	0.479233
26471	5202	Transcriptional misregulation in cancer	7.89E-05	0.017508335	0.003031268	26471	NM_001042483,NM_012385	NUPR1	nuclear protein 1, transcriptional regulator	protein_coding	NP_001035948.1;NP_036517.1	29990	614812	.	.	-4.178251	409.747786	0.149976851	-13.75478285	4.77E-43	1.54E-40	9.368057	7.310173	9.008453	8.834566	8.872005	8.153085	8.029868	8.009525	906	609	629	170	134	142	3.882072	3.090663	3.197577	0.981568	0.725319	0.703896	10.458585	8.49714	8.714281	2.698326	2.017419	1.927643
27127	4110	Cell cycle	1	1	1	27127	NM_001291501,NM_148674,XM_011530144,XM_011530145,XR_244368	SMC1B	structural maintenance of chromosomes 1B	protein_coding	NP_001278430.1;NP_683515.4;XP_011528446.1;XP_011528447.1	11112	608685	.	.	-2.225842	137.707273	0.219781318	-5.252272511	1.50E-07	1.62E-06	7.570519	6.414932	7.273903	7.178661	7.19737	6.8358	6.967695	6.925294	256	178	182	56	95	92	1.417169	1.163575	1.207779	0.400866	0.639335	0.575653	3.817956	3.19901	3.291532	1.10198	1.778263	1.576447
27127	4114	Oocyte meiosis	0.523624277	1	0.952824505	27127	NM_001291501,NM_148674,XM_011530144,XM_011530145,XR_244368	SMC1B	structural maintenance of chromosomes 1B	protein_coding	NP_001278430.1;NP_683515.4;XP_011528446.1;XP_011528447.1	11112	608685	.	.	-2.225842	137.707273	0.219781318	-5.252272511	1.50E-07	1.62E-06	7.570519	6.414932	7.273903	7.178661	7.19737	6.8358	6.967695	6.925294	256	178	182	56	95	92	1.417169	1.163575	1.207779	0.400866	0.639335	0.575653	3.817956	3.19901	3.291532	1.10198	1.778263	1.576447
29958	260	Glycine, serine and threonine metabolism	0.196110911	1	0.506239792	29958	NM_013391,NR_104002,NR_104003,XM_006714597,XM_011543355	DMGDH	dimethylglycine dehydrogenase	protein_coding	NP_037523.2;XP_006714660.1;XP_011541657.1	24475	605849	.	.	-5.75611	28.663798	0.474610795	-5.320347163	1.04E-07	1.15E-06	5.609402	3.088744	4.9147	4.900293	4.870593	4.717125	4.714037	4.708128	64	51	43	8	8	8	0.361809	0.263382	0.252851	0.029496	0.066252	0.026166	0.974741	0.724113	0.689092	0.081084	0.184275	0.071657
30061	4216	Ferroptosis	0.200383273	1	0.510433132	30061	NM_014585,XM_005246505,XM_017003938	SLC40A1	solute carrier family 40 member 1	protein_coding	NP_055400.1;XP_005246562.1;XP_016859427.1	10909	604653	.	.	2.546442	61.776301	0.297857803	4.527271319	5.98E-06	4.57E-05	5.11915	6.472448	5.825385	5.788399	5.791432	6.024371	5.968288	6.041107	49	32	32	82	71	99	0.323829	0.254901	0.256323	0.750951	0.616338	0.783514	0.872419	0.700797	0.69855	2.064362	1.714297	2.14568
30061	4978	Mineral absorption	1	1	1	30061	NM_014585,XM_005246505,XM_017003938	SLC40A1	solute carrier family 40 member 1	protein_coding	NP_055400.1;XP_005246562.1;XP_016859427.1	10909	604653	.	.	2.546442	61.776301	0.297857803	4.527271319	5.98E-06	4.57E-05	5.11915	6.472448	5.825385	5.788399	5.791432	6.024371	5.968288	6.041107	49	32	32	82	71	99	0.323829	0.254901	0.256323	0.750951	0.616338	0.783514	0.872419	0.700797	0.69855	2.064362	1.714297	2.14568
50846	4340	Hedgehog signaling pathway	0.257883164	1	0.615592069	50846	NM_021044,XM_017019380,XM_017019381	DHH	desert hedgehog signaling molecule	protein_coding	NP_066382.1;XP_016874869.1;XP_016874870.1	2865	605423	.	.	-7.764385	4.703207	1.343033103	-2.20163727	0.027690941	NA	3.057942	0.109124	2.221018	2.263861	2.240475	2.200695	2.216656	2.199907	5	13	8	0	3	0	0.021175	0.071876	0.043037	0	0.013828	0	0.057046	0.19761	0.117288	0	0.038461	0
51412	3082	ATP-dependent chromatin remodeling	1	1	1	51412	NM_016188,NR_134539	ACTL6B	actin like 6B	protein_coding	NP_057272.1	160	612458	.	.	-5.353526	7.934835	1.081646626	-2.237782138	0.025235266	NA	3.739092	1.331517	3.035207	3.012705	2.984814	2.945743	2.982484	2.94444	22	14	8	0	7	0	0.324343	0.219221	0.126845	0	0.130057	0	0.873802	0.602702	0.345689	0	0.361743	0
51412	4714	Thermogenesis	1	1	1	51412	NM_016188,NR_134539	ACTL6B	actin like 6B	protein_coding	NP_057272.1	160	612458	.	.	-5.353526	7.934835	1.081646626	-2.237782138	0.025235266	NA	3.739092	1.331517	3.035207	3.012705	2.984814	2.945743	2.982484	2.94444	22	14	8	0	7	0	0.324343	0.219221	0.126845	0	0.130057	0	0.873802	0.602702	0.345689	0	0.361743	0
51412	5225	Hepatocellular carcinoma	1	1	1	51412	NM_016188,NR_134539	ACTL6B	actin like 6B	protein_coding	NP_057272.1	160	612458	.	.	-5.353526	7.934835	1.081646626	-2.237782138	0.025235266	NA	3.739092	1.331517	3.035207	3.012705	2.984814	2.945743	2.982484	2.94444	22	14	8	0	7	0	0.324343	0.219221	0.126845	0	0.130057	0	0.873802	0.602702	0.345689	0	0.361743	0
51513	5202	Transcriptional misregulation in cancer	7.89E-05	0.017508335	0.003031268	51513	NM_001207035,NM_001207036,NM_001207037,NM_001207038,NM_001207039,NM_001207040,NM_001207041,NM_016135,XM_011514659	ETV7	ETS variant transcription factor 7	protein_coding	NP_001193964.1;NP_001193965.1;NP_001193966.1;NP_001193967.1;NP_001193968.1;NP_001193969.1;NP_001193970.1;NP_057219.1;XP_011512961.1	18160	605255	.	.	-7.484622	6.234345	1.210885431	-2.398186722	0.016476464	NA	3.454028	0.594372	2.6147	2.64399	2.673668	2.612925	2.590159	2.58948	6	11	17	4	0	0	0.080877	0.170689	0.262009	0.065377	0	0	0.217889	0.469275	0.71405	0.179721	0	0
51555	4146	Peroxisome	0.357436731	1	0.777950532	51555	NM_001256750,NM_001256751,NM_001256752,NM_001256753,NM_001256754,NM_001256755,NM_001256756,NM_001349386,NM_001349387,NM_001349388,NM_001349389,NM_001349390,NM_001349391,NM_001349392,NM_001349393,NM_001349394,NM_001349395,NM_001349396,NM_001349397,NM_001349398,NM_001349399,NM_001349401,NM_001349404,NM_001349406,NM_001349408,NM_001349409,NM_001349410,NM_016559,NR_146167,XM_011512888,XM_011512891,XM…	PEX5L	peroxisomal biogenesis factor 5 like	protein_coding	NP_001243679.1;NP_001243680.1;NP_001243681.1;NP_001243682.1;NP_001243683.1;NP_001243684.1;NP_001243685.1;NP_001336315.1;NP_001336316.1;NP_001336317.1;NP_001336318.1;NP_001336319.1;NP_001336320.1;NP_001336321.1;NP_001336322.1;NP_001336323.1;NP_001336324.1;NP_001336325.1;NP_001336326.1;NP_001336327.1;NP_001336328.1;NP_001336330.1;NP_001336333.1;NP_001336335.1;NP_001336337.1;NP_001336338.1;NP_001336…	30024	611058	.	.	-2.472521	39.770342	0.411953392	-3.170220284	0.001523234	0.00616424	5.825666	4.512567	5.413812	5.359249	5.323246	5.204276	5.189609	5.277742	83	56	46	16	14	36	0.188546	0.144363	0.119047	0.045441	0.034561	0.090096	0.507956	0.396896	0.324436	0.124917	0.09613	0.24673
53342	4060	Cytokine-cytokine receptor interaction	0.021536404	1	0.116611747	53342	NM_138284,XM_005266421,XM_005266422	IL17D	interleukin 17D	protein_coding	NP_612141.1;XP_005266478.1;XP_005266479.1	5984	607587	.	.	-2.223873	72.215853	0.269136675	-4.284344713	1.83E-05	0.000124408	6.638281	5.485988	6.277636	6.240588	6.236346	6.034686	6.069271	6.045247	129	98	95	36	46	45	0.736944	0.685311	0.67103	0.271852	0.332563	0.299683	1.98538	1.884121	1.828742	0.74732	0.924998	0.820693
53342	4625	C-type lectin receptor signaling pathway	0.018478785	1	0.107955006	53342	NM_138284,XM_005266421,XM_005266422	IL17D	interleukin 17D	protein_coding	NP_612141.1;XP_005266478.1;XP_005266479.1	5984	607587	.	.	-2.223873	72.215853	0.269136675	-4.284344713	1.83E-05	0.000124408	6.638281	5.485988	6.277636	6.240588	6.236346	6.034686	6.069271	6.045247	129	98	95	36	46	45	0.736944	0.685311	0.67103	0.271852	0.332563	0.299683	1.98538	1.884121	1.828742	0.74732	0.924998	0.820693
53342	4657	IL-17 signaling pathway	0.014173447	1	0.098328286	53342	NM_138284,XM_005266421,XM_005266422	IL17D	interleukin 17D	protein_coding	NP_612141.1;XP_005266478.1;XP_005266479.1	5984	607587	.	.	-2.223873	72.215853	0.269136675	-4.284344713	1.83E-05	0.000124408	6.638281	5.485988	6.277636	6.240588	6.236346	6.034686	6.069271	6.045247	129	98	95	36	46	45	0.736944	0.685311	0.67103	0.271852	0.332563	0.299683	1.98538	1.884121	1.828742	0.74732	0.924998	0.820693
54541	4140	Autophagy - animal	0.594302336	1	1	54541	NM_019058	DDIT4	DNA damage inducible transcript 4	protein_coding	NP_061931.1	24944	607729	.	.	-2.251469	5214.491209	0.048118098	-24.33318604	8.74E-131	1.76E-127	12.817927	11.647575	12.597277	12.610716	12.589025	11.947907	11.89569	11.880767	8693	7424	7115	2977	2926	3163	113.423996	114.837646	110.054306	52.403618	48.669453	48.346817	305.57251	315.722412	299.928406	144.057312	135.370422	132.399414
54541	4150	mTOR signaling pathway	0.569685106	1	1	54541	NM_019058	DDIT4	DNA damage inducible transcript 4	protein_coding	NP_061931.1	24944	607729	.	.	-2.251469	5214.491209	0.048118098	-24.33318604	8.74E-131	1.76E-127	12.817927	11.647575	12.597277	12.610716	12.589025	11.947907	11.89569	11.880767	8693	7424	7115	2977	2926	3163	113.423996	114.837646	110.054306	52.403618	48.669453	48.346817	305.57251	315.722412	299.928406	144.057312	135.370422	132.399414
54541	4151	PI3K-Akt signaling pathway	2.43E-05	0.005396932	0.002698466	54541	NM_019058	DDIT4	DNA damage inducible transcript 4	protein_coding	NP_061931.1	24944	607729	.	.	-2.251469	5214.491209	0.048118098	-24.33318604	8.74E-131	1.76E-127	12.817927	11.647575	12.597277	12.610716	12.589025	11.947907	11.89569	11.880767	8693	7424	7115	2977	2926	3163	113.423996	114.837646	110.054306	52.403618	48.669453	48.346817	305.57251	315.722412	299.928406	144.057312	135.370422	132.399414
54541	5206	MicroRNAs in cancer	0.682816225	1	1	54541	NM_019058	DDIT4	DNA damage inducible transcript 4	protein_coding	NP_061931.1	24944	607729	.	.	-2.251469	5214.491209	0.048118098	-24.33318604	8.74E-131	1.76E-127	12.817927	11.647575	12.597277	12.610716	12.589025	11.947907	11.89569	11.880767	8693	7424	7115	2977	2926	3163	113.423996	114.837646	110.054306	52.403618	48.669453	48.346817	305.57251	315.722412	299.928406	144.057312	135.370422	132.399414
54567	1522	Endocrine resistance	0.41005305	1	0.827561609	54567	NM_019074	DLL4	delta like canonical Notch ligand 4	protein_coding	NP_061947.1	2910	605185	.	.	-2.336549	86.142836	0.26792237	-4.5699025	4.88E-06	3.83E-05	6.914498	5.69073	6.510361	6.560959	6.47232	6.241203	6.332102	6.245388	143	138	107	38	62	46	0.949445	1.079737	0.834748	0.334299	0.521779	0.352468	2.557873	2.968515	2.274919	0.918987	1.451289	0.965246
54567	4330	Notch signaling pathway	0.042959902	1	0.182362135	54567	NM_019074	DLL4	delta like canonical Notch ligand 4	protein_coding	NP_061947.1	2910	605185	.	.	-2.336549	86.142836	0.26792237	-4.5699025	4.88E-06	3.83E-05	6.914498	5.69073	6.510361	6.560959	6.47232	6.241203	6.332102	6.245388	143	138	107	38	62	46	0.949445	1.079737	0.834748	0.334299	0.521779	0.352468	2.557873	2.968515	2.274919	0.918987	1.451289	0.965246
54567	4658	Th1 and Th2 cell differentiation	0.085927235	1	0.293474555	54567	NM_019074	DLL4	delta like canonical Notch ligand 4	protein_coding	NP_061947.1	2910	605185	.	.	-2.336549	86.142836	0.26792237	-4.5699025	4.88E-06	3.83E-05	6.914498	5.69073	6.510361	6.560959	6.47232	6.241203	6.332102	6.245388	143	138	107	38	62	46	0.949445	1.079737	0.834748	0.334299	0.521779	0.352468	2.557873	2.968515	2.274919	0.918987	1.451289	0.965246
54567	5200	Pathways in cancer	0.064952464	1	0.240324116	54567	NM_019074	DLL4	delta like canonical Notch ligand 4	protein_coding	NP_061947.1	2910	605185	.	.	-2.336549	86.142836	0.26792237	-4.5699025	4.88E-06	3.83E-05	6.914498	5.69073	6.510361	6.560959	6.47232	6.241203	6.332102	6.245388	143	138	107	38	62	46	0.949445	1.079737	0.834748	0.334299	0.521779	0.352468	2.557873	2.968515	2.274919	0.918987	1.451289	0.965246
54567	5207	Chemical carcinogenesis - receptor activation	0.316209875	1	0.723696826	54567	NM_019074	DLL4	delta like canonical Notch ligand 4	protein_coding	NP_061947.1	2910	605185	.	.	-2.336549	86.142836	0.26792237	-4.5699025	4.88E-06	3.83E-05	6.914498	5.69073	6.510361	6.560959	6.47232	6.241203	6.332102	6.245388	143	138	107	38	62	46	0.949445	1.079737	0.834748	0.334299	0.521779	0.352468	2.557873	2.968515	2.274919	0.918987	1.451289	0.965246
54567	5224	Breast cancer	0.044358357	1	0.182362135	54567	NM_019074	DLL4	delta like canonical Notch ligand 4	protein_coding	NP_061947.1	2910	605185	.	.	-2.336549	86.142836	0.26792237	-4.5699025	4.88E-06	3.83E-05	6.914498	5.69073	6.510361	6.560959	6.47232	6.241203	6.332102	6.245388	143	138	107	38	62	46	0.949445	1.079737	0.834748	0.334299	0.521779	0.352468	2.557873	2.968515	2.274919	0.918987	1.451289	0.965246
55567	4814	Motor proteins	0.021023091	1	0.116611747	55567	NM_001347886,NM_017539,XM_011545882,XM_011545883,XM_011545885,XM_011545886,XM_011545888,XM_011545889,XM_017023426,XM_017023427,XM_017023428,XM_017023429,XM_017023430,XM_017023431,XM_017023432	DNAH3	dynein axonemal heavy chain 3	protein_coding	NP_001334815.1;NP_060009.1;XP_011544184.1;XP_011544185.1;XP_011544187.1;XP_011544188.1;XP_011544190.1;XP_011544191.1;XP_016878915.1;XP_016878916.1;XP_016878917.1;XP_016878918.1;XP_016878919.1;XP_016878920.1;XP_016878921.1	2949	603334	.	.	-3.244817	14.662241	0.750665583	-2.262175405	0.023686568	NA	4.482208	2.802069	3.899424	3.91758	3.878004	3.835262	3.848497	3.788345	27	27	18	8	11	0	0.047108	0.054127	0.037327	0.017556	0.023671	0	0.126914	0.148812	0.101726	0.048262	0.06584	0
55567	5014	Amyotrophic lateral sclerosis	0.135338551	1	0.39533103	55567	NM_001347886,NM_017539,XM_011545882,XM_011545883,XM_011545885,XM_011545886,XM_011545888,XM_011545889,XM_017023426,XM_017023427,XM_017023428,XM_017023429,XM_017023430,XM_017023431,XM_017023432	DNAH3	dynein axonemal heavy chain 3	protein_coding	NP_001334815.1;NP_060009.1;XP_011544184.1;XP_011544185.1;XP_011544187.1;XP_011544188.1;XP_011544190.1;XP_011544191.1;XP_016878915.1;XP_016878916.1;XP_016878917.1;XP_016878918.1;XP_016878919.1;XP_016878920.1;XP_016878921.1	2949	603334	.	.	-3.244817	14.662241	0.750665583	-2.262175405	0.023686568	NA	4.482208	2.802069	3.899424	3.91758	3.878004	3.835262	3.848497	3.788345	27	27	18	8	11	0	0.047108	0.054127	0.037327	0.017556	0.023671	0	0.126914	0.148812	0.101726	0.048262	0.06584	0
55567	5016	Huntington disease	1	1	1	55567	NM_001347886,NM_017539,XM_011545882,XM_011545883,XM_011545885,XM_011545886,XM_011545888,XM_011545889,XM_017023426,XM_017023427,XM_017023428,XM_017023429,XM_017023430,XM_017023431,XM_017023432	DNAH3	dynein axonemal heavy chain 3	protein_coding	NP_001334815.1;NP_060009.1;XP_011544184.1;XP_011544185.1;XP_011544187.1;XP_011544188.1;XP_011544190.1;XP_011544191.1;XP_016878915.1;XP_016878916.1;XP_016878917.1;XP_016878918.1;XP_016878919.1;XP_016878920.1;XP_016878921.1	2949	603334	.	.	-3.244817	14.662241	0.750665583	-2.262175405	0.023686568	NA	4.482208	2.802069	3.899424	3.91758	3.878004	3.835262	3.848497	3.788345	27	27	18	8	11	0	0.047108	0.054127	0.037327	0.017556	0.023671	0	0.126914	0.148812	0.101726	0.048262	0.06584	0
55567	5022	Pathways of neurodegeneration - multiple diseases	0.044182329	1	0.182362135	55567	NM_001347886,NM_017539,XM_011545882,XM_011545883,XM_011545885,XM_011545886,XM_011545888,XM_011545889,XM_017023426,XM_017023427,XM_017023428,XM_017023429,XM_017023430,XM_017023431,XM_017023432	DNAH3	dynein axonemal heavy chain 3	protein_coding	NP_001334815.1;NP_060009.1;XP_011544184.1;XP_011544185.1;XP_011544187.1;XP_011544188.1;XP_011544190.1;XP_011544191.1;XP_016878915.1;XP_016878916.1;XP_016878917.1;XP_016878918.1;XP_016878919.1;XP_016878920.1;XP_016878921.1	2949	603334	.	.	-3.244817	14.662241	0.750665583	-2.262175405	0.023686568	NA	4.482208	2.802069	3.899424	3.91758	3.878004	3.835262	3.848497	3.788345	27	27	18	8	11	0	0.047108	0.054127	0.037327	0.017556	0.023671	0	0.126914	0.148812	0.101726	0.048262	0.06584	0
56203	4820	Cytoskeleton in muscle cells	0.000245771	0.054561178	0.006062353	56203	NM_001304418,NM_198271	LMOD3	leiomodin 3	protein_coding	NP_001291347.1;NP_938012.2	6649	616112	.	.	28.326764	2.434025	2.041106882	2.363469519	0.018104716	NA	#NAME?	2.283344	1.234214	1.234665	1.234717	1.235062	1.283374	1.259953	0	0	0	0	9	5	0	0	0	0	0.049895	0.026232	0	0	0	0	0.13878	0.071838
57467	4340	Hedgehog signaling pathway	0.257883164	1	0.615592069	57467	NM_020707,NR_027753,XM_006713274,XM_006713275,XM_011533969,XM_011533970,XM_017006935,XM_017006936,XM_017006937,XM_017006938,XR_001740219,XR_001740220,XR_001740221,XR_002959565,XR_940482,XR_940483,XR_940484	HHATL	hedgehog acyltransferase like	protein_coding	NP_065758.3;XP_006713337.1;XP_006713338.1;XP_011532271.1;XP_011532272.1;XP_016862424.1;XP_016862425.1;XP_016862426.1;XP_016862427.1	13242	608116	.	.	-19.430559	3.892624	1.614006851	-2.651943828	0.008002985	NA	2.892532	-1.475838	1.944216	1.957398	1.992248	1.927959	1.933178	1.927307	4	6	13	0	1	0	0.036264	0.07302	0.183395	0	0.01131	0	0.097698	0.200754	0.499802	0	0.031457	0
57761	4931	Insulin resistance	0.440743124	1	0.858289242	57761	NM_001301188,NM_001301190,NM_001301193,NM_001301196,NM_001301201,NM_021158,XM_017027989	TRIB3	tribbles pseudokinase 3	protein_coding	NP_001288117.1;NP_001288119.1;NP_001288122.1;NP_001288125.1;NP_001288130.1;NP_066981.2;XP_016883478.1	16228	607898	.	.	-4.512742	3087.710288	0.061755538	-35.20338821	1.77E-271	2.87E-267	12.303421	10.130159	11.906908	11.888512	11.952923	10.732271	10.646171	10.665435	6033	4980	5237	1063	985	1119	55.571465	54.182271	56.990055	13.293728	11.586398	12.0904	149.713573	148.962976	155.313657	36.544403	32.226697	33.109974
58472	920	Sulfur metabolism	1	1	1	58472	NM_001271213,NM_021199	SQOR	sulfide quinone oxidoreductase	protein_coding	NP_001258142.1;NP_067022.1	20390	617658	.	.	2.097941	20.026462	0.514275722	2.078601032	0.037654036	0.094821365	3.700119	4.757867	4.252735	4.27249	4.292899	4.338579	4.318675	4.358124	11	13	17	24	21	32	0.138032	0.200718	0.228198	0.406791	0.341269	0.488913	0.371867	0.551833	0.621905	1.118267	0.949215	1.338904
59352	4310	Wnt signaling pathway	0.235835184	1	0.569080552	59352	NM_001017403,NM_001017404,NM_021636,XM_005245404,XM_011509838,XM_011509839,XM_011509840,XM_011509841,XM_011509842,XM_011509843,XM_011509844,XM_011509846,XM_017001996,XM_017001997,XM_017001998	LGR6	leucine rich repeat containing G protein-coupled receptor 6	protein_coding	NP_001017403.1;NP_001017404.1;NP_067649.2;XP_005245461.1;XP_011508140.1;XP_011508141.1;XP_011508142.1;XP_011508143.1;XP_011508144.1;XP_011508145.1;XP_011508146.1;XP_011508148.1;XP_016857485.1;XP_016857486.1;XP_016857487.1	19719	606653	.	.	-2.632794	28.739875	0.437655994	-3.191078644	0.001417427	0.005782043	5.38256	3.978456	4.862908	4.898496	4.901698	4.753834	4.785497	4.781301	43	45	45	10	17	18	0.265958	0.25136	0.335728	0.062859	0.098536	0.126055	0.71651	0.691062	0.91495	0.172799	0.27407	0.345205
64850	564	Glycerophospholipid metabolism	0.016245504	1	0.100180611	64850	NM_001146590,NM_001146627,NM_001331031,NM_001331032,NM_001331033,NM_031279	ETNPPL	ethanolamine-phosphate phospho-lyase	protein_coding	NP_001140062.1;NP_001140099.1;NP_001317960.1;NP_001317961.1;NP_001317962.1;NP_112569.2	14404	614682	.	.	2.37717	15.345455	0.619927827	2.015145782	0.043889376	NA	3.19149	4.429976	3.878255	3.876747	3.907279	3.941598	3.906919	3.992514	9	7	13	18	12	32	0.068796	0.082703	0.12545	0.190446	0.126666	0.320037	0.185341	0.227373	0.341886	0.523534	0.35231	0.876433
79094	480	Glutathione metabolism	1	1	1	79094	NM_001142776,NM_024111,XM_024450045,XM_024450046,XM_024450047	CHAC1	ChaC glutathione specific gamma-glutamylcyclotransferase 1	protein_coding	NP_001136248.2;NP_077016.3;XP_024305813.1;XP_024305814.1;XP_024305815.1	28680	614587	.	.	-2.178927	1447.73755	0.077091973	-14.5750295	4.05E-48	1.56E-45	10.954164	9.832129	10.767919	10.669829	10.731477	10.163603	10.10495	10.071462	2518	1890	1995	862	834	877	37.30792	33.07489	33.969309	16.920336	14.791681	14.499076	100.510243	90.932584	92.575765	46.513928	41.141945	39.706217
79623	512	Mucin type O-glycan biosynthesis	1	1	1	79623	NM_001253826,NM_001253827,NM_001329095,NM_001329096,NM_001329097,NM_024572,XM_017004906,XM_017004907,XR_001738941,XR_001738942,XR_001738943	GALNT14	polypeptide N-acetylgalactosaminyltransferase 14	protein_coding	NP_001240755.1;NP_001240756.1;NP_001316024.1;NP_001316025.1;NP_001316026.1;NP_078848.2;XP_016860395.1;XP_016860396.1	22946	608225	.	.	-2.267486	122.726942	0.237185838	-4.979612745	6.37E-07	6.05E-06	7.413891	6.227332	7.000676	7.005626	7.120193	6.676653	6.786237	6.784613	186	159	200	48	79	87	1.722506	1.746847	2.186078	0.588781	0.926539	0.853888	4.640554	4.802594	5.957667	1.618554	2.577099	2.338402
79623	514	Other types of O-glycan biosynthesis	1	1	1	79623	NM_001253826,NM_001253827,NM_001329095,NM_001329096,NM_001329097,NM_024572,XM_017004906,XM_017004907,XR_001738941,XR_001738942,XR_001738943	GALNT14	polypeptide N-acetylgalactosaminyltransferase 14	protein_coding	NP_001240755.1;NP_001240756.1;NP_001316024.1;NP_001316025.1;NP_001316026.1;NP_078848.2;XP_016860395.1;XP_016860396.1	22946	608225	.	.	-2.267486	122.726942	0.237185838	-4.979612745	6.37E-07	6.05E-06	7.413891	6.227332	7.000676	7.005626	7.120193	6.676653	6.786237	6.784613	186	159	200	48	79	87	1.722506	1.746847	2.186078	0.588781	0.926539	0.853888	4.640554	4.802594	5.957667	1.618554	2.577099	2.338402
79924	4080	Neuroactive ligand-receptor interaction	0.003556326	0.789504443	0.041552865	79924	NM_001253845,NM_001369882	ADM2	adrenomedullin 2	protein_coding	NP_001240774.1;NP_001356811.1	28898	608682	.	.	-2.975529	496.286999	0.113812942	-13.82220965	1.87E-43	6.18E-41	9.537375	7.962857	9.128682	9.191267	9.212278	8.4991	8.446317	8.499727	838	768	775	227	215	265	4.446245	4.864178	4.888771	1.616547	1.44621	1.647182	11.978508	13.373054	13.323252	4.44388	4.022523	4.510865
79924	4270	Vascular smooth muscle contraction	8.19E-05	0.018187607	0.003031268	79924	NM_001253845,NM_001369882	ADM2	adrenomedullin 2	protein_coding	NP_001240774.1;NP_001356811.1	28898	608682	.	.	-2.975529	496.286999	0.113812942	-13.82220965	1.87E-43	6.18E-41	9.537375	7.962857	9.128682	9.191267	9.212278	8.4991	8.446317	8.499727	838	768	775	227	215	265	4.446245	4.864178	4.888771	1.616547	1.44621	1.647182	11.978508	13.373054	13.323252	4.44388	4.022523	4.510865
83667	4115	p53 signaling pathway	0.329408114	1	0.743940501	83667	NM_031459,XR_946773	SESN2	sestrin 2	protein_coding	NP_113647.1	20746	607767	.	.	-2.070016	5384.221659	0.044204284	-23.74525851	1.23E-124	1.99E-121	12.82596	11.776189	12.613729	12.65073	12.619996	12.015222	11.995726	12.01207	8619	7555	7168	3126	3203	3602	56.693705	58.904533	55.904303	27.751792	26.878836	27.807151	152.736957	161.945865	152.354691	76.289546	74.761464	76.150834
83667	4150	mTOR signaling pathway	0.569685106	1	1	83667	NM_031459,XR_946773	SESN2	sestrin 2	protein_coding	NP_113647.1	20746	607767	.	.	-2.070016	5384.221659	0.044204284	-23.74525851	1.23E-124	1.99E-121	12.82596	11.776189	12.613729	12.65073	12.619996	12.015222	11.995726	12.01207	8619	7555	7168	3126	3203	3602	56.693705	58.904533	55.904303	27.751792	26.878836	27.807151	152.736957	161.945865	152.354691	76.289546	74.761464	76.150834
83667	4211	Longevity regulating pathway	1	1	1	83667	NM_031459,XR_946773	SESN2	sestrin 2	protein_coding	NP_113647.1	20746	607767	.	.	-2.070016	5384.221659	0.044204284	-23.74525851	1.23E-124	1.99E-121	12.82596	11.776189	12.613729	12.65073	12.619996	12.015222	11.995726	12.01207	8619	7555	7168	3126	3203	3602	56.693705	58.904533	55.904303	27.751792	26.878836	27.807151	152.736957	161.945865	152.354691	76.289546	74.761464	76.150834
83729	4060	Cytokine-cytokine receptor interaction	0.021536404	1	0.116611747	83729	NM_031479	INHBE	inhibin subunit beta E	protein_coding	NP_113667.1	24029	612031	.	.	-6.62704	368.672436	0.14325515	-19.04549101	7.16E-81	5.79E-78	9.323026	6.597791	8.732232	8.731318	8.80041	7.757903	7.738641	7.691373	747	631	678	92	92	89	6.901231	6.918691	7.425114	1.143825	1.079034	0.96345	18.592419	19.021513	20.235489	3.144371	3.001253	2.63844
83729	4350	TGF-beta signaling pathway	0.43774682	1	0.858289242	83729	NM_031479	INHBE	inhibin subunit beta E	protein_coding	NP_113667.1	24029	612031	.	.	-6.62704	368.672436	0.14325515	-19.04549101	7.16E-81	5.79E-78	9.323026	6.597791	8.732232	8.731318	8.80041	7.757903	7.738641	7.691373	747	631	678	92	92	89	6.901231	6.918691	7.425114	1.143825	1.079034	0.96345	18.592419	19.021513	20.235489	3.144371	3.001253	2.63844
83729	4550	Signaling pathways regulating pluripotency of stem cells	0.177863795	1	0.472526322	83729	NM_031479	INHBE	inhibin subunit beta E	protein_coding	NP_113667.1	24029	612031	.	.	-6.62704	368.672436	0.14325515	-19.04549101	7.16E-81	5.79E-78	9.323026	6.597791	8.732232	8.731318	8.80041	7.757903	7.738641	7.691373	747	631	678	92	92	89	6.901231	6.918691	7.425114	1.143825	1.079034	0.96345	18.592419	19.021513	20.235489	3.144371	3.001253	2.63844
83988	4740	Olfactory transduction	1	1	1	83988	NM_001040624,NM_001040625,NM_001040626,NM_001040627,NM_001040628,NM_001040629,NM_001040630,NM_032041,XM_011517332,XM_011517333,XM_011517334,XM_011517335,XM_017013900,XM_017013901,XM_024447296,XM_024447297,XM_024447298,XM_024447299,XM_024447300,XM_024447301,XM_024447302,XM_024447303,XM_024447304,XR_001745607	NCALD	neurocalcin delta	protein_coding	NP_001035714.1;NP_001035715.1;NP_001035716.1;NP_001035717.1;NP_001035718.1;NP_001035719.1;NP_001035720.1;NP_114430.2;XP_011515634.1;XP_011515635.1;XP_011515636.1;XP_011515637.1;XP_016869389.1;XP_016869390.1;XP_024303064.1;XP_024303065.1;XP_024303066.1;XP_024303067.1;XP_024303068.1;XP_024303069.1;XP_024303070.1;XP_024303071.1;XP_024303072.1	7655	606722	.	.	2.024743	77.221695	0.267663026	3.802314654	0.000143351	0.000769456	5.674258	6.691793	6.141227	6.102151	6.189883	6.347205	6.338487	6.3177	61	41	62	95	97	100	0.289945	0.277026	0.34613	0.813256	0.795925	0.701209	0.781131	0.761622	0.943301	2.235635	2.213804	1.920285
84189	4514	Cell adhesion molecules	0.009879723	1	0.081233275	84189	NM_032229	SLITRK6	SLIT and NTRK like family member 6	protein_coding	NP_115605.2	23503	609681	.	.	2.634135	11.916388	0.648800303	2.15371257	0.03126272	NA	2.717046	4.109154	3.52654	3.533075	3.53382	3.581525	3.57802	3.589972	7	7	7	15	15	19	0.035042	0.041165	0.042976	0.106096	0.09705	0.113488	0.094405	0.113174	0.117121	0.291659	0.269936	0.31079
91862	4530	Tight junction	0.22801464	1	0.56028271	91862	NM_001017967,NM_001271329,NM_052858,XM_011523449	MARVELD3	MARVEL domain containing 3	protein_coding	NP_001017967.2;NP_001258258.1;NP_443090.4;XP_011521751.1	30525	614094	.	.	2.015798	36.104847	0.388176053	2.605392965	0.009176894	0.029242303	4.582695	5.592379	5.099585	5.071919	5.128751	5.174307	5.232108	5.209086	29	18	30	36	51	50	0.24179	0.187188	0.310809	0.413906	0.603506	0.51883	0.6514	0.514635	0.847041	1.137825	1.678607	1.420834
113675	260	Glycine, serine and threonine metabolism	0.196110911	1	0.506239792	113675	NM_001304993,NM_138432,XM_005253831,XM_011537846,XM_017018763	SDSL	serine dehydratase like	protein_coding	NP_001291922.1;NP_612441.1;XP_005253888.1;XP_011536148.1;XP_016874252.1	30404	.	.	.	-2.149016	902.088017	0.105805878	-10.43114063	1.79E-25	1.94E-23	10.265319	9.163469	10.12194	10.004943	9.936362	9.529405	9.401977	9.450108	1671	1221	1100	560	484	576	28.333279	23.631305	22.036316	12.814583	10.522778	11.322336	76.331916	64.969404	60.05506	35.227227	29.268318	31.006603
113675	270	Cysteine and methionine metabolism	1	1	1	113675	NM_001304993,NM_138432,XM_005253831,XM_011537846,XM_017018763	SDSL	serine dehydratase like	protein_coding	NP_001291922.1;NP_612441.1;XP_005253888.1;XP_011536148.1;XP_016874252.1	30404	.	.	.	-2.149016	902.088017	0.105805878	-10.43114063	1.79E-25	1.94E-23	10.265319	9.163469	10.12194	10.004943	9.936362	9.529405	9.401977	9.450108	1671	1221	1100	560	484	576	28.333279	23.631305	22.036316	12.814583	10.522778	11.322336	76.331916	64.969404	60.05506	35.227227	29.268318	31.006603
113675	290	Valine, leucine and isoleucine biosynthesis	1	1	1	113675	NM_001304993,NM_138432,XM_005253831,XM_011537846,XM_017018763	SDSL	serine dehydratase like	protein_coding	NP_001291922.1;NP_612441.1;XP_005253888.1;XP_011536148.1;XP_016874252.1	30404	.	.	.	-2.149016	902.088017	0.105805878	-10.43114063	1.79E-25	1.94E-23	10.265319	9.163469	10.12194	10.004943	9.936362	9.529405	9.401977	9.450108	1671	1221	1100	560	484	576	28.333279	23.631305	22.036316	12.814583	10.522778	11.322336	76.331916	64.969404	60.05506	35.227227	29.268318	31.006603
116442	4140	Autophagy - animal	0.594302336	1	1	116442	NM_171998	RAB39B	RAB39B, member RAS oncogene family	protein_coding	NP_741995.1	16499	311510	.	.	-2.781924	199.640563	0.186667702	-7.907543457	2.63E-15	1.03E-13	8.198178	6.722269	7.7177	7.884251	7.77133	7.376354	7.286341	7.315445	309	347	282	107	86	105	2.054439	2.736662	2.2258	0.955213	0.72538	0.818643	5.534807	7.523888	6.065921	2.625875	2.017589	2.241882
116442	5014	Amyotrophic lateral sclerosis	0.135338551	1	0.39533103	116442	NM_171998	RAB39B	RAB39B, member RAS oncogene family	protein_coding	NP_741995.1	16499	311510	.	.	-2.781924	199.640563	0.186667702	-7.907543457	2.63E-15	1.03E-13	8.198178	6.722269	7.7177	7.884251	7.77133	7.376354	7.286341	7.315445	309	347	282	107	86	105	2.054439	2.736662	2.2258	0.955213	0.72538	0.818643	5.534807	7.523888	6.065921	2.625875	2.017589	2.241882
116442	5022	Pathways of neurodegeneration - multiple diseases	0.044182329	1	0.182362135	116442	NM_171998	RAB39B	RAB39B, member RAS oncogene family	protein_coding	NP_741995.1	16499	311510	.	.	-2.781924	199.640563	0.186667702	-7.907543457	2.63E-15	1.03E-13	8.198178	6.722269	7.7177	7.884251	7.77133	7.376354	7.286341	7.315445	309	347	282	107	86	105	2.054439	2.736662	2.2258	0.955213	0.72538	0.818643	5.534807	7.523888	6.065921	2.625875	2.017589	2.241882
123099	600	Sphingolipid metabolism	1	1	1	123099	NM_206918,XM_006720043	DEGS2	delta 4-desaturase, sphingolipid 2	protein_coding	NP_996801.2;XP_006720106.1	20113	610862	.	.	-2.435635	29.441391	0.468187767	-2.743125749	0.006085738	0.020495455	5.380099	4.107436	4.95623	4.944355	4.848826	4.838871	4.803786	4.781246	61	49	26	21	15	12	0.549415	0.470435	0.243474	0.244147	0.164763	0.116467	1.480165	1.293364	0.663536	0.671158	0.458274	0.318948
123099	4071	Sphingolipid signaling pathway	0.478282911	1	0.907511164	123099	NM_206918,XM_006720043	DEGS2	delta 4-desaturase, sphingolipid 2	protein_coding	NP_996801.2;XP_006720106.1	20113	610862	.	.	-2.435635	29.441391	0.468187767	-2.743125749	0.006085738	0.020495455	5.380099	4.107436	4.95623	4.944355	4.848826	4.838871	4.803786	4.781246	61	49	26	21	15	12	0.549415	0.470435	0.243474	0.244147	0.164763	0.116467	1.480165	1.293364	0.663536	0.671158	0.458274	0.318948
134111	4120	Ubiquitin mediated proteolysis	1	1	1	134111	NM_001145161,XM_024454361	UBE2QL1	ubiquitin conjugating enzyme E2 Q family like 1	protein_coding	NP_001138633.1;XP_024310129.1	37269	615832	.	.	-2.534893	123.125193	0.221257211	-6.064998374	1.32E-09	2.12E-08	7.464592	6.121424	7.09965	6.993143	7.081153	6.732834	6.69135	6.761957	231	155	185	62	55	81	0.96835	0.848593	0.844175	0.321376	0.267159	0.365029	2.608806	2.333032	2.30061	0.883462	0.743082	0.999645
146850	4022	cGMP-PKG signaling pathway	0.011933274	1	0.088306226	146850	NM_001010855,NM_001290211,NR_110865,XM_011523677,XM_011523678,XM_011523680,XM_011523681,XM_011523683,XM_011523686,XM_017024228,XM_017024229,XM_017024230,XM_017024231,XM_024450613,XR_001752434	PIK3R6	phosphoinositide-3-kinase regulatory subunit 6	protein_coding	NP_001010855.1;NP_001277140.1;XP_011521979.1;XP_011521980.1;XP_011521982.1;XP_011521983.1;XP_011521985.1;XP_011521988.1;XP_016879717.1;XP_016879718.1;XP_016879719.1;XP_016879720.1;XP_024306381.1	27101	611462	.	.	-5.223392	8.883457	0.848214122	-2.811774513	0.004926903	NA	3.895799	1.526968	3.180018	3.155395	3.189669	3.124909	3.112933	3.11121	19	11	18	4	2	2	0.122636	0.079989	0.136357	0.034235	0.013196	0.015912	0.330392	0.219913	0.371613	0.094113	0.036705	0.043576
146850	4062	Chemokine signaling pathway	1	1	1	146850	NM_001010855,NM_001290211,NR_110865,XM_011523677,XM_011523678,XM_011523680,XM_011523681,XM_011523683,XM_011523686,XM_017024228,XM_017024229,XM_017024230,XM_017024231,XM_024450613,XR_001752434	PIK3R6	phosphoinositide-3-kinase regulatory subunit 6	protein_coding	NP_001010855.1;NP_001277140.1;XP_011521979.1;XP_011521980.1;XP_011521982.1;XP_011521983.1;XP_011521985.1;XP_011521988.1;XP_016879717.1;XP_016879718.1;XP_016879719.1;XP_016879720.1;XP_024306381.1	27101	611462	.	.	-5.223392	8.883457	0.848214122	-2.811774513	0.004926903	NA	3.895799	1.526968	3.180018	3.155395	3.189669	3.124909	3.112933	3.11121	19	11	18	4	2	2	0.122636	0.079989	0.136357	0.034235	0.013196	0.015912	0.330392	0.219913	0.371613	0.094113	0.036705	0.043576
146850	4072	Phospholipase D signaling pathway	0.008260201	1	0.073350589	146850	NM_001010855,NM_001290211,NR_110865,XM_011523677,XM_011523678,XM_011523680,XM_011523681,XM_011523683,XM_011523686,XM_017024228,XM_017024229,XM_017024230,XM_017024231,XM_024450613,XR_001752434	PIK3R6	phosphoinositide-3-kinase regulatory subunit 6	protein_coding	NP_001010855.1;NP_001277140.1;XP_011521979.1;XP_011521980.1;XP_011521982.1;XP_011521983.1;XP_011521985.1;XP_011521988.1;XP_016879717.1;XP_016879718.1;XP_016879719.1;XP_016879720.1;XP_024306381.1	27101	611462	.	.	-5.223392	8.883457	0.848214122	-2.811774513	0.004926903	NA	3.895799	1.526968	3.180018	3.155395	3.189669	3.124909	3.112933	3.11121	19	11	18	4	2	2	0.122636	0.079989	0.136357	0.034235	0.013196	0.015912	0.330392	0.219913	0.371613	0.094113	0.036705	0.043576
146850	4151	PI3K-Akt signaling pathway	2.43E-05	0.005396932	0.002698466	146850	NM_001010855,NM_001290211,NR_110865,XM_011523677,XM_011523678,XM_011523680,XM_011523681,XM_011523683,XM_011523686,XM_017024228,XM_017024229,XM_017024230,XM_017024231,XM_024450613,XR_001752434	PIK3R6	phosphoinositide-3-kinase regulatory subunit 6	protein_coding	NP_001010855.1;NP_001277140.1;XP_011521979.1;XP_011521980.1;XP_011521982.1;XP_011521983.1;XP_011521985.1;XP_011521988.1;XP_016879717.1;XP_016879718.1;XP_016879719.1;XP_016879720.1;XP_024306381.1	27101	611462	.	.	-5.223392	8.883457	0.848214122	-2.811774513	0.004926903	NA	3.895799	1.526968	3.180018	3.155395	3.189669	3.124909	3.112933	3.11121	19	11	18	4	2	2	0.122636	0.079989	0.136357	0.034235	0.013196	0.015912	0.330392	0.219913	0.371613	0.094113	0.036705	0.043576
146850	4261	Adrenergic signaling in cardiomyocytes	0.04890102	1	0.197382299	146850	NM_001010855,NM_001290211,NR_110865,XM_011523677,XM_011523678,XM_011523680,XM_011523681,XM_011523683,XM_011523686,XM_017024228,XM_017024229,XM_017024230,XM_017024231,XM_024450613,XR_001752434	PIK3R6	phosphoinositide-3-kinase regulatory subunit 6	protein_coding	NP_001010855.1;NP_001277140.1;XP_011521979.1;XP_011521980.1;XP_011521982.1;XP_011521983.1;XP_011521985.1;XP_011521988.1;XP_016879717.1;XP_016879718.1;XP_016879719.1;XP_016879720.1;XP_024306381.1	27101	611462	.	.	-5.223392	8.883457	0.848214122	-2.811774513	0.004926903	NA	3.895799	1.526968	3.180018	3.155395	3.189669	3.124909	3.112933	3.11121	19	11	18	4	2	2	0.122636	0.079989	0.136357	0.034235	0.013196	0.015912	0.330392	0.219913	0.371613	0.094113	0.036705	0.043576
146850	4371	Apelin signaling pathway	0.000104342	0.023163904	0.003309129	146850	NM_001010855,NM_001290211,NR_110865,XM_011523677,XM_011523678,XM_011523680,XM_011523681,XM_011523683,XM_011523686,XM_017024228,XM_017024229,XM_017024230,XM_017024231,XM_024450613,XR_001752434	PIK3R6	phosphoinositide-3-kinase regulatory subunit 6	protein_coding	NP_001010855.1;NP_001277140.1;XP_011521979.1;XP_011521980.1;XP_011521982.1;XP_011521983.1;XP_011521985.1;XP_011521988.1;XP_016879717.1;XP_016879718.1;XP_016879719.1;XP_016879720.1;XP_024306381.1	27101	611462	.	.	-5.223392	8.883457	0.848214122	-2.811774513	0.004926903	NA	3.895799	1.526968	3.180018	3.155395	3.189669	3.124909	3.112933	3.11121	19	11	18	4	2	2	0.122636	0.079989	0.136357	0.034235	0.013196	0.015912	0.330392	0.219913	0.371613	0.094113	0.036705	0.043576
146850	4611	Platelet activation	5.57E-05	0.012356032	0.003031268	146850	NM_001010855,NM_001290211,NR_110865,XM_011523677,XM_011523678,XM_011523680,XM_011523681,XM_011523683,XM_011523686,XM_017024228,XM_017024229,XM_017024230,XM_017024231,XM_024450613,XR_001752434	PIK3R6	phosphoinositide-3-kinase regulatory subunit 6	protein_coding	NP_001010855.1;NP_001277140.1;XP_011521979.1;XP_011521980.1;XP_011521982.1;XP_011521983.1;XP_011521985.1;XP_011521988.1;XP_016879717.1;XP_016879718.1;XP_016879719.1;XP_016879720.1;XP_024306381.1	27101	611462	.	.	-5.223392	8.883457	0.848214122	-2.811774513	0.004926903	NA	3.895799	1.526968	3.180018	3.155395	3.189669	3.124909	3.112933	3.11121	19	11	18	4	2	2	0.122636	0.079989	0.136357	0.034235	0.013196	0.015912	0.330392	0.219913	0.371613	0.094113	0.036705	0.043576
146850	4725	Cholinergic synapse	0.00332277	0.737655041	0.040980836	146850	NM_001010855,NM_001290211,NR_110865,XM_011523677,XM_011523678,XM_011523680,XM_011523681,XM_011523683,XM_011523686,XM_017024228,XM_017024229,XM_017024230,XM_017024231,XM_024450613,XR_001752434	PIK3R6	phosphoinositide-3-kinase regulatory subunit 6	protein_coding	NP_001010855.1;NP_001277140.1;XP_011521979.1;XP_011521980.1;XP_011521982.1;XP_011521983.1;XP_011521985.1;XP_011521988.1;XP_016879717.1;XP_016879718.1;XP_016879719.1;XP_016879720.1;XP_024306381.1	27101	611462	.	.	-5.223392	8.883457	0.848214122	-2.811774513	0.004926903	NA	3.895799	1.526968	3.180018	3.155395	3.189669	3.124909	3.112933	3.11121	19	11	18	4	2	2	0.122636	0.079989	0.136357	0.034235	0.013196	0.015912	0.330392	0.219913	0.371613	0.094113	0.036705	0.043576
146850	4921	Oxytocin signaling pathway	1.87E-05	0.004157517	0.002698466	146850	NM_001010855,NM_001290211,NR_110865,XM_011523677,XM_011523678,XM_011523680,XM_011523681,XM_011523683,XM_011523686,XM_017024228,XM_017024229,XM_017024230,XM_017024231,XM_024450613,XR_001752434	PIK3R6	phosphoinositide-3-kinase regulatory subunit 6	protein_coding	NP_001010855.1;NP_001277140.1;XP_011521979.1;XP_011521980.1;XP_011521982.1;XP_011521983.1;XP_011521985.1;XP_011521988.1;XP_016879717.1;XP_016879718.1;XP_016879719.1;XP_016879720.1;XP_024306381.1	27101	611462	.	.	-5.223392	8.883457	0.848214122	-2.811774513	0.004926903	NA	3.895799	1.526968	3.180018	3.155395	3.189669	3.124909	3.112933	3.11121	19	11	18	4	2	2	0.122636	0.079989	0.136357	0.034235	0.013196	0.015912	0.330392	0.219913	0.371613	0.094113	0.036705	0.043576
146850	5145	Toxoplasmosis	0.002925607	0.649484718	0.040592795	146850	NM_001010855,NM_001290211,NR_110865,XM_011523677,XM_011523678,XM_011523680,XM_011523681,XM_011523683,XM_011523686,XM_017024228,XM_017024229,XM_017024230,XM_017024231,XM_024450613,XR_001752434	PIK3R6	phosphoinositide-3-kinase regulatory subunit 6	protein_coding	NP_001010855.1;NP_001277140.1;XP_011521979.1;XP_011521980.1;XP_011521982.1;XP_011521983.1;XP_011521985.1;XP_011521988.1;XP_016879717.1;XP_016879718.1;XP_016879719.1;XP_016879720.1;XP_024306381.1	27101	611462	.	.	-5.223392	8.883457	0.848214122	-2.811774513	0.004926903	NA	3.895799	1.526968	3.180018	3.155395	3.189669	3.124909	3.112933	3.11121	19	11	18	4	2	2	0.122636	0.079989	0.136357	0.034235	0.013196	0.015912	0.330392	0.219913	0.371613	0.094113	0.036705	0.043576
146850	5167	Kaposi sarcoma-associated herpesvirus infection	0.020678778	1	0.116611747	146850	NM_001010855,NM_001290211,NR_110865,XM_011523677,XM_011523678,XM_011523680,XM_011523681,XM_011523683,XM_011523686,XM_017024228,XM_017024229,XM_017024230,XM_017024231,XM_024450613,XR_001752434	PIK3R6	phosphoinositide-3-kinase regulatory subunit 6	protein_coding	NP_001010855.1;NP_001277140.1;XP_011521979.1;XP_011521980.1;XP_011521982.1;XP_011521983.1;XP_011521985.1;XP_011521988.1;XP_016879717.1;XP_016879718.1;XP_016879719.1;XP_016879720.1;XP_024306381.1	27101	611462	.	.	-5.223392	8.883457	0.848214122	-2.811774513	0.004926903	NA	3.895799	1.526968	3.180018	3.155395	3.189669	3.124909	3.112933	3.11121	19	11	18	4	2	2	0.122636	0.079989	0.136357	0.034235	0.013196	0.015912	0.330392	0.219913	0.371613	0.094113	0.036705	0.043576
147686	5168	Herpes simplex virus 1 infection	0.757951675	1	1	147686	NM_001317027,NM_001317028,NM_001317029,NM_001317030,NM_133460,XM_017026304,XM_017026305,XM_017026306,XM_017026308,XM_017026309,XM_017026310,XM_017026311,XM_017026312,XM_017026313,XM_017026314	ZNF418	zinc finger protein 418	protein_coding	NP_001303956.1;NP_001303957.1;NP_001303958.1;NP_001303959.1;NP_597717.1;XP_016881793.1;XP_016881794.1;XP_016881795.1;XP_016881797.1;XP_016881798.1;XP_016881799.1;XP_016881800.1;XP_016881801.1;XP_016881802.1;XP_016881803.1	20647	.	.	.	-2.375758	32.494844	0.427857825	-2.917763226	0.003525519	0.012764213	5.518219	4.260006	5.033524	5.098319	5.061962	4.914694	4.965542	4.968622	46	55	45	10	21	24	0.230173	0.358477	0.2593	0.069178	0.127214	0.146153	0.620102	0.98556	0.706666	0.190172	0.353835	0.400248
162466	564	Glycerophospholipid metabolism	0.016245504	1	0.100180611	162466	NM_001143804,NM_178500,XM_017024271	PHOSPHO1	phosphoethanolamine/phosphocholine phosphatase 1	protein_coding	NP_001137276.1;NP_848595.1;XP_016879760.1	16815	.	.	.	3.123463	11.11497	0.712339329	2.306690389	0.021072086	NA	2.439409	4.070883	3.406861	3.416427	3.432105	3.485271	3.486448	3.450452	4	5	8	17	18	12	0.039603	0.051716	0.097576	0.239079	0.228577	0.131485	0.106694	0.142181	0.265921	0.657226	0.635771	0.360074
163688	4014	Ras signaling pathway	0.008897542	1	0.075971317	163688	NM_001330313,NM_138705,XM_005244729	CALML6	calmodulin like 6	protein_coding	NP_001317242.1;NP_619650.2;XP_005244786.2	24193	610171	.	.	-2.048755	113.985143	0.240527799	-4.301985905	1.69E-05	0.00011563	7.258816	6.225328	6.836346	6.987495	6.936962	6.730898	6.662983	6.629249	149	180	158	80	66	64	1.518802	2.179216	1.908743	1.098746	0.853632	0.760367	4.091763	5.991306	5.201852	3.020448	2.374313	2.082291
163688	4015	Rap1 signaling pathway	0.005531602	1	0.055818898	163688	NM_001330313,NM_138705,XM_005244729	CALML6	calmodulin like 6	protein_coding	NP_001317242.1;NP_619650.2;XP_005244786.2	24193	610171	.	.	-2.048755	113.985143	0.240527799	-4.301985905	1.69E-05	0.00011563	7.258816	6.225328	6.836346	6.987495	6.936962	6.730898	6.662983	6.629249	149	180	158	80	66	64	1.518802	2.179216	1.908743	1.098746	0.853632	0.760367	4.091763	5.991306	5.201852	3.020448	2.374313	2.082291
163688	4020	Calcium signaling pathway	0.000424371	0.094210351	0.008564577	163688	NM_001330313,NM_138705,XM_005244729	CALML6	calmodulin like 6	protein_coding	NP_001317242.1;NP_619650.2;XP_005244786.2	24193	610171	.	.	-2.048755	113.985143	0.240527799	-4.301985905	1.69E-05	0.00011563	7.258816	6.225328	6.836346	6.987495	6.936962	6.730898	6.662983	6.629249	149	180	158	80	66	64	1.518802	2.179216	1.908743	1.098746	0.853632	0.760367	4.091763	5.991306	5.201852	3.020448	2.374313	2.082291
163688	4022	cGMP-PKG signaling pathway	0.011933274	1	0.088306226	163688	NM_001330313,NM_138705,XM_005244729	CALML6	calmodulin like 6	protein_coding	NP_001317242.1;NP_619650.2;XP_005244786.2	24193	610171	.	.	-2.048755	113.985143	0.240527799	-4.301985905	1.69E-05	0.00011563	7.258816	6.225328	6.836346	6.987495	6.936962	6.730898	6.662983	6.629249	149	180	158	80	66	64	1.518802	2.179216	1.908743	1.098746	0.853632	0.760367	4.091763	5.991306	5.201852	3.020448	2.374313	2.082291
163688	4024	cAMP signaling pathway	0.032564224	1	0.153992884	163688	NM_001330313,NM_138705,XM_005244729	CALML6	calmodulin like 6	protein_coding	NP_001317242.1;NP_619650.2;XP_005244786.2	24193	610171	.	.	-2.048755	113.985143	0.240527799	-4.301985905	1.69E-05	0.00011563	7.258816	6.225328	6.836346	6.987495	6.936962	6.730898	6.662983	6.629249	149	180	158	80	66	64	1.518802	2.179216	1.908743	1.098746	0.853632	0.760367	4.091763	5.991306	5.201852	3.020448	2.374313	2.082291
163688	4070	Phosphatidylinositol signaling system	0.40689361	1	0.827561609	163688	NM_001330313,NM_138705,XM_005244729	CALML6	calmodulin like 6	protein_coding	NP_001317242.1;NP_619650.2;XP_005244786.2	24193	610171	.	.	-2.048755	113.985143	0.240527799	-4.301985905	1.69E-05	0.00011563	7.258816	6.225328	6.836346	6.987495	6.936962	6.730898	6.662983	6.629249	149	180	158	80	66	64	1.518802	2.179216	1.908743	1.098746	0.853632	0.760367	4.091763	5.991306	5.201852	3.020448	2.374313	2.082291
163688	4114	Oocyte meiosis	0.523624277	1	0.952824505	163688	NM_001330313,NM_138705,XM_005244729	CALML6	calmodulin like 6	protein_coding	NP_001317242.1;NP_619650.2;XP_005244786.2	24193	610171	.	.	-2.048755	113.985143	0.240527799	-4.301985905	1.69E-05	0.00011563	7.258816	6.225328	6.836346	6.987495	6.936962	6.730898	6.662983	6.629249	149	180	158	80	66	64	1.518802	2.179216	1.908743	1.098746	0.853632	0.760367	4.091763	5.991306	5.201852	3.020448	2.374313	2.082291
163688	4218	Cellular senescence	1	1	1	163688	NM_001330313,NM_138705,XM_005244729	CALML6	calmodulin like 6	protein_coding	NP_001317242.1;NP_619650.2;XP_005244786.2	24193	610171	.	.	-2.048755	113.985143	0.240527799	-4.301985905	1.69E-05	0.00011563	7.258816	6.225328	6.836346	6.987495	6.936962	6.730898	6.662983	6.629249	149	180	158	80	66	64	1.518802	2.179216	1.908743	1.098746	0.853632	0.760367	4.091763	5.991306	5.201852	3.020448	2.374313	2.082291
163688	4261	Adrenergic signaling in cardiomyocytes	0.04890102	1	0.197382299	163688	NM_001330313,NM_138705,XM_005244729	CALML6	calmodulin like 6	protein_coding	NP_001317242.1;NP_619650.2;XP_005244786.2	24193	610171	.	.	-2.048755	113.985143	0.240527799	-4.301985905	1.69E-05	0.00011563	7.258816	6.225328	6.836346	6.987495	6.936962	6.730898	6.662983	6.629249	149	180	158	80	66	64	1.518802	2.179216	1.908743	1.098746	0.853632	0.760367	4.091763	5.991306	5.201852	3.020448	2.374313	2.082291
163688	4270	Vascular smooth muscle contraction	8.19E-05	0.018187607	0.003031268	163688	NM_001330313,NM_138705,XM_005244729	CALML6	calmodulin like 6	protein_coding	NP_001317242.1;NP_619650.2;XP_005244786.2	24193	610171	.	.	-2.048755	113.985143	0.240527799	-4.301985905	1.69E-05	0.00011563	7.258816	6.225328	6.836346	6.987495	6.936962	6.730898	6.662983	6.629249	149	180	158	80	66	64	1.518802	2.179216	1.908743	1.098746	0.853632	0.760367	4.091763	5.991306	5.201852	3.020448	2.374313	2.082291
163688	4371	Apelin signaling pathway	0.000104342	0.023163904	0.003309129	163688	NM_001330313,NM_138705,XM_005244729	CALML6	calmodulin like 6	protein_coding	NP_001317242.1;NP_619650.2;XP_005244786.2	24193	610171	.	.	-2.048755	113.985143	0.240527799	-4.301985905	1.69E-05	0.00011563	7.258816	6.225328	6.836346	6.987495	6.936962	6.730898	6.662983	6.629249	149	180	158	80	66	64	1.518802	2.179216	1.908743	1.098746	0.853632	0.760367	4.091763	5.991306	5.201852	3.020448	2.374313	2.082291
163688	4625	C-type lectin receptor signaling pathway	0.018478785	1	0.107955006	163688	NM_001330313,NM_138705,XM_005244729	CALML6	calmodulin like 6	protein_coding	NP_001317242.1;NP_619650.2;XP_005244786.2	24193	610171	.	.	-2.048755	113.985143	0.240527799	-4.301985905	1.69E-05	0.00011563	7.258816	6.225328	6.836346	6.987495	6.936962	6.730898	6.662983	6.629249	149	180	158	80	66	64	1.518802	2.179216	1.908743	1.098746	0.853632	0.760367	4.091763	5.991306	5.201852	3.020448	2.374313	2.082291
163688	4713	Circadian entrainment	0.40371738	1	0.827561609	163688	NM_001330313,NM_138705,XM_005244729	CALML6	calmodulin like 6	protein_coding	NP_001317242.1;NP_619650.2;XP_005244786.2	24193	610171	.	.	-2.048755	113.985143	0.240527799	-4.301985905	1.69E-05	0.00011563	7.258816	6.225328	6.836346	6.987495	6.936962	6.730898	6.662983	6.629249	149	180	158	80	66	64	1.518802	2.179216	1.908743	1.098746	0.853632	0.760367	4.091763	5.991306	5.201852	3.020448	2.374313	2.082291
163688	4720	Long-term potentiation	0.300166624	1	0.701442004	163688	NM_001330313,NM_138705,XM_005244729	CALML6	calmodulin like 6	protein_coding	NP_001317242.1;NP_619650.2;XP_005244786.2	24193	610171	.	.	-2.048755	113.985143	0.240527799	-4.301985905	1.69E-05	0.00011563	7.258816	6.225328	6.836346	6.987495	6.936962	6.730898	6.662983	6.629249	149	180	158	80	66	64	1.518802	2.179216	1.908743	1.098746	0.853632	0.760367	4.091763	5.991306	5.201852	3.020448	2.374313	2.082291
163688	4722	Neurotrophin signaling pathway	0.133494927	1	0.39533103	163688	NM_001330313,NM_138705,XM_005244729	CALML6	calmodulin like 6	protein_coding	NP_001317242.1;NP_619650.2;XP_005244786.2	24193	610171	.	.	-2.048755	113.985143	0.240527799	-4.301985905	1.69E-05	0.00011563	7.258816	6.225328	6.836346	6.987495	6.936962	6.730898	6.662983	6.629249	149	180	158	80	66	64	1.518802	2.179216	1.908743	1.098746	0.853632	0.760367	4.091763	5.991306	5.201852	3.020448	2.374313	2.082291
163688	4728	Dopaminergic synapse	0.155367012	1	0.431143458	163688	NM_001330313,NM_138705,XM_005244729	CALML6	calmodulin like 6	protein_coding	NP_001317242.1;NP_619650.2;XP_005244786.2	24193	610171	.	.	-2.048755	113.985143	0.240527799	-4.301985905	1.69E-05	0.00011563	7.258816	6.225328	6.836346	6.987495	6.936962	6.730898	6.662983	6.629249	149	180	158	80	66	64	1.518802	2.179216	1.908743	1.098746	0.853632	0.760367	4.091763	5.991306	5.201852	3.020448	2.374313	2.082291
163688	4740	Olfactory transduction	1	1	1	163688	NM_001330313,NM_138705,XM_005244729	CALML6	calmodulin like 6	protein_coding	NP_001317242.1;NP_619650.2;XP_005244786.2	24193	610171	.	.	-2.048755	113.985143	0.240527799	-4.301985905	1.69E-05	0.00011563	7.258816	6.225328	6.836346	6.987495	6.936962	6.730898	6.662983	6.629249	149	180	158	80	66	64	1.518802	2.179216	1.908743	1.098746	0.853632	0.760367	4.091763	5.991306	5.201852	3.020448	2.374313	2.082291
163688	4744	Phototransduction	0.14304116	1	0.407117147	163688	NM_001330313,NM_138705,XM_005244729	CALML6	calmodulin like 6	protein_coding	NP_001317242.1;NP_619650.2;XP_005244786.2	24193	610171	.	.	-2.048755	113.985143	0.240527799	-4.301985905	1.69E-05	0.00011563	7.258816	6.225328	6.836346	6.987495	6.936962	6.730898	6.662983	6.629249	149	180	158	80	66	64	1.518802	2.179216	1.908743	1.098746	0.853632	0.760367	4.091763	5.991306	5.201852	3.020448	2.374313	2.082291
163688	4750	Inflammatory mediator regulation of TRP channels	0.097268535	1	0.31295094	163688	NM_001330313,NM_138705,XM_005244729	CALML6	calmodulin like 6	protein_coding	NP_001317242.1;NP_619650.2;XP_005244786.2	24193	610171	.	.	-2.048755	113.985143	0.240527799	-4.301985905	1.69E-05	0.00011563	7.258816	6.225328	6.836346	6.987495	6.936962	6.730898	6.662983	6.629249	149	180	158	80	66	64	1.518802	2.179216	1.908743	1.098746	0.853632	0.760367	4.091763	5.991306	5.201852	3.020448	2.374313	2.082291
163688	4910	Insulin signaling pathway	1	1	1	163688	NM_001330313,NM_138705,XM_005244729	CALML6	calmodulin like 6	protein_coding	NP_001317242.1;NP_619650.2;XP_005244786.2	24193	610171	.	.	-2.048755	113.985143	0.240527799	-4.301985905	1.69E-05	0.00011563	7.258816	6.225328	6.836346	6.987495	6.936962	6.730898	6.662983	6.629249	149	180	158	80	66	64	1.518802	2.179216	1.908743	1.098746	0.853632	0.760367	4.091763	5.991306	5.201852	3.020448	2.374313	2.082291
163688	4912	GnRH signaling pathway	0.013389485	1	0.095885992	163688	NM_001330313,NM_138705,XM_005244729	CALML6	calmodulin like 6	protein_coding	NP_001317242.1;NP_619650.2;XP_005244786.2	24193	610171	.	.	-2.048755	113.985143	0.240527799	-4.301985905	1.69E-05	0.00011563	7.258816	6.225328	6.836346	6.987495	6.936962	6.730898	6.662983	6.629249	149	180	158	80	66	64	1.518802	2.179216	1.908743	1.098746	0.853632	0.760367	4.091763	5.991306	5.201852	3.020448	2.374313	2.082291
163688	4915	Estrogen signaling pathway	0.037963	1	0.168555721	163688	NM_001330313,NM_138705,XM_005244729	CALML6	calmodulin like 6	protein_coding	NP_001317242.1;NP_619650.2;XP_005244786.2	24193	610171	.	.	-2.048755	113.985143	0.240527799	-4.301985905	1.69E-05	0.00011563	7.258816	6.225328	6.836346	6.987495	6.936962	6.730898	6.662983	6.629249	149	180	158	80	66	64	1.518802	2.179216	1.908743	1.098746	0.853632	0.760367	4.091763	5.991306	5.201852	3.020448	2.374313	2.082291
163688	4916	Melanogenesis	1	1	1	163688	NM_001330313,NM_138705,XM_005244729	CALML6	calmodulin like 6	protein_coding	NP_001317242.1;NP_619650.2;XP_005244786.2	24193	610171	.	.	-2.048755	113.985143	0.240527799	-4.301985905	1.69E-05	0.00011563	7.258816	6.225328	6.836346	6.987495	6.936962	6.730898	6.662983	6.629249	149	180	158	80	66	64	1.518802	2.179216	1.908743	1.098746	0.853632	0.760367	4.091763	5.991306	5.201852	3.020448	2.374313	2.082291
163688	4921	Oxytocin signaling pathway	1.87E-05	0.004157517	0.002698466	163688	NM_001330313,NM_138705,XM_005244729	CALML6	calmodulin like 6	protein_coding	NP_001317242.1;NP_619650.2;XP_005244786.2	24193	610171	.	.	-2.048755	113.985143	0.240527799	-4.301985905	1.69E-05	0.00011563	7.258816	6.225328	6.836346	6.987495	6.936962	6.730898	6.662983	6.629249	149	180	158	80	66	64	1.518802	2.179216	1.908743	1.098746	0.853632	0.760367	4.091763	5.991306	5.201852	3.020448	2.374313	2.082291
163688	4922	Glucagon signaling pathway	1	1	1	163688	NM_001330313,NM_138705,XM_005244729	CALML6	calmodulin like 6	protein_coding	NP_001317242.1;NP_619650.2;XP_005244786.2	24193	610171	.	.	-2.048755	113.985143	0.240527799	-4.301985905	1.69E-05	0.00011563	7.258816	6.225328	6.836346	6.987495	6.936962	6.730898	6.662983	6.629249	149	180	158	80	66	64	1.518802	2.179216	1.908743	1.098746	0.853632	0.760367	4.091763	5.991306	5.201852	3.020448	2.374313	2.082291
163688	4924	Renin secretion	1	1	1	163688	NM_001330313,NM_138705,XM_005244729	CALML6	calmodulin like 6	protein_coding	NP_001317242.1;NP_619650.2;XP_005244786.2	24193	610171	.	.	-2.048755	113.985143	0.240527799	-4.301985905	1.69E-05	0.00011563	7.258816	6.225328	6.836346	6.987495	6.936962	6.730898	6.662983	6.629249	149	180	158	80	66	64	1.518802	2.179216	1.908743	1.098746	0.853632	0.760367	4.091763	5.991306	5.201852	3.020448	2.374313	2.082291
163688	4925	Aldosterone synthesis and secretion	1	1	1	163688	NM_001330313,NM_138705,XM_005244729	CALML6	calmodulin like 6	protein_coding	NP_001317242.1;NP_619650.2;XP_005244786.2	24193	610171	.	.	-2.048755	113.985143	0.240527799	-4.301985905	1.69E-05	0.00011563	7.258816	6.225328	6.836346	6.987495	6.936962	6.730898	6.662983	6.629249	149	180	158	80	66	64	1.518802	2.179216	1.908743	1.098746	0.853632	0.760367	4.091763	5.991306	5.201852	3.020448	2.374313	2.082291
163688	4970	Salivary secretion	0.40371738	1	0.827561609	163688	NM_001330313,NM_138705,XM_005244729	CALML6	calmodulin like 6	protein_coding	NP_001317242.1;NP_619650.2;XP_005244786.2	24193	610171	.	.	-2.048755	113.985143	0.240527799	-4.301985905	1.69E-05	0.00011563	7.258816	6.225328	6.836346	6.987495	6.936962	6.730898	6.662983	6.629249	149	180	158	80	66	64	1.518802	2.179216	1.908743	1.098746	0.853632	0.760367	4.091763	5.991306	5.201852	3.020448	2.374313	2.082291
163688	4971	Gastric acid secretion	1	1	1	163688	NM_001330313,NM_138705,XM_005244729	CALML6	calmodulin like 6	protein_coding	NP_001317242.1;NP_619650.2;XP_005244786.2	24193	610171	.	.	-2.048755	113.985143	0.240527799	-4.301985905	1.69E-05	0.00011563	7.258816	6.225328	6.836346	6.987495	6.936962	6.730898	6.662983	6.629249	149	180	158	80	66	64	1.518802	2.179216	1.908743	1.098746	0.853632	0.760367	4.091763	5.991306	5.201852	3.020448	2.374313	2.082291
163688	5010	Alzheimer disease	0.057646624	1	0.220647424	163688	NM_001330313,NM_138705,XM_005244729	CALML6	calmodulin like 6	protein_coding	NP_001317242.1;NP_619650.2;XP_005244786.2	24193	610171	.	.	-2.048755	113.985143	0.240527799	-4.301985905	1.69E-05	0.00011563	7.258816	6.225328	6.836346	6.987495	6.936962	6.730898	6.662983	6.629249	149	180	158	80	66	64	1.518802	2.179216	1.908743	1.098746	0.853632	0.760367	4.091763	5.991306	5.201852	3.020448	2.374313	2.082291
163688	5012	Parkinson disease	0.003297486	0.732041989	0.040980836	163688	NM_001330313,NM_138705,XM_005244729	CALML6	calmodulin like 6	protein_coding	NP_001317242.1;NP_619650.2;XP_005244786.2	24193	610171	.	.	-2.048755	113.985143	0.240527799	-4.301985905	1.69E-05	0.00011563	7.258816	6.225328	6.836346	6.987495	6.936962	6.730898	6.662983	6.629249	149	180	158	80	66	64	1.518802	2.179216	1.908743	1.098746	0.853632	0.760367	4.091763	5.991306	5.201852	3.020448	2.374313	2.082291
163688	5022	Pathways of neurodegeneration - multiple diseases	0.044182329	1	0.182362135	163688	NM_001330313,NM_138705,XM_005244729	CALML6	calmodulin like 6	protein_coding	NP_001317242.1;NP_619650.2;XP_005244786.2	24193	610171	.	.	-2.048755	113.985143	0.240527799	-4.301985905	1.69E-05	0.00011563	7.258816	6.225328	6.836346	6.987495	6.936962	6.730898	6.662983	6.629249	149	180	158	80	66	64	1.518802	2.179216	1.908743	1.098746	0.853632	0.760367	4.091763	5.991306	5.201852	3.020448	2.374313	2.082291
163688	5031	Amphetamine addiction	0.307593513	1	0.711309999	163688	NM_001330313,NM_138705,XM_005244729	CALML6	calmodulin like 6	protein_coding	NP_001317242.1;NP_619650.2;XP_005244786.2	24193	610171	.	.	-2.048755	113.985143	0.240527799	-4.301985905	1.69E-05	0.00011563	7.258816	6.225328	6.836346	6.987495	6.936962	6.730898	6.662983	6.629249	149	180	158	80	66	64	1.518802	2.179216	1.908743	1.098746	0.853632	0.760367	4.091763	5.991306	5.201852	3.020448	2.374313	2.082291
163688	5034	Alcoholism	0.078642791	1	0.281591931	163688	NM_001330313,NM_138705,XM_005244729	CALML6	calmodulin like 6	protein_coding	NP_001317242.1;NP_619650.2;XP_005244786.2	24193	610171	.	.	-2.048755	113.985143	0.240527799	-4.301985905	1.69E-05	0.00011563	7.258816	6.225328	6.836346	6.987495	6.936962	6.730898	6.662983	6.629249	149	180	158	80	66	64	1.518802	2.179216	1.908743	1.098746	0.853632	0.760367	4.091763	5.991306	5.201852	3.020448	2.374313	2.082291
163688	5133	Pertussis	0.340058251	1	0.754929317	163688	NM_001330313,NM_138705,XM_005244729	CALML6	calmodulin like 6	protein_coding	NP_001317242.1;NP_619650.2;XP_005244786.2	24193	610171	.	.	-2.048755	113.985143	0.240527799	-4.301985905	1.69E-05	0.00011563	7.258816	6.225328	6.836346	6.987495	6.936962	6.730898	6.662983	6.629249	149	180	158	80	66	64	1.518802	2.179216	1.908743	1.098746	0.853632	0.760367	4.091763	5.991306	5.201852	3.020448	2.374313	2.082291
163688	5152	Tuberculosis	0.002766602	0.614185561	0.040592795	163688	NM_001330313,NM_138705,XM_005244729	CALML6	calmodulin like 6	protein_coding	NP_001317242.1;NP_619650.2;XP_005244786.2	24193	610171	.	.	-2.048755	113.985143	0.240527799	-4.301985905	1.69E-05	0.00011563	7.258816	6.225328	6.836346	6.987495	6.936962	6.730898	6.662983	6.629249	149	180	158	80	66	64	1.518802	2.179216	1.908743	1.098746	0.853632	0.760367	4.091763	5.991306	5.201852	3.020448	2.374313	2.082291
163688	5163	Human cytomegalovirus infection	1	1	1	163688	NM_001330313,NM_138705,XM_005244729	CALML6	calmodulin like 6	protein_coding	NP_001317242.1;NP_619650.2;XP_005244786.2	24193	610171	.	.	-2.048755	113.985143	0.240527799	-4.301985905	1.69E-05	0.00011563	7.258816	6.225328	6.836346	6.987495	6.936962	6.730898	6.662983	6.629249	149	180	158	80	66	64	1.518802	2.179216	1.908743	1.098746	0.853632	0.760367	4.091763	5.991306	5.201852	3.020448	2.374313	2.082291
163688	5167	Kaposi sarcoma-associated herpesvirus infection	0.020678778	1	0.116611747	163688	NM_001330313,NM_138705,XM_005244729	CALML6	calmodulin like 6	protein_coding	NP_001317242.1;NP_619650.2;XP_005244786.2	24193	610171	.	.	-2.048755	113.985143	0.240527799	-4.301985905	1.69E-05	0.00011563	7.258816	6.225328	6.836346	6.987495	6.936962	6.730898	6.662983	6.629249	149	180	158	80	66	64	1.518802	2.179216	1.908743	1.098746	0.853632	0.760367	4.091763	5.991306	5.201852	3.020448	2.374313	2.082291
163688	5170	Human immunodeficiency virus 1 infection	1	1	1	163688	NM_001330313,NM_138705,XM_005244729	CALML6	calmodulin like 6	protein_coding	NP_001317242.1;NP_619650.2;XP_005244786.2	24193	610171	.	.	-2.048755	113.985143	0.240527799	-4.301985905	1.69E-05	0.00011563	7.258816	6.225328	6.836346	6.987495	6.936962	6.730898	6.662983	6.629249	149	180	158	80	66	64	1.518802	2.179216	1.908743	1.098746	0.853632	0.760367	4.091763	5.991306	5.201852	3.020448	2.374313	2.082291
163688	5200	Pathways in cancer	0.064952464	1	0.240324116	163688	NM_001330313,NM_138705,XM_005244729	CALML6	calmodulin like 6	protein_coding	NP_001317242.1;NP_619650.2;XP_005244786.2	24193	610171	.	.	-2.048755	113.985143	0.240527799	-4.301985905	1.69E-05	0.00011563	7.258816	6.225328	6.836346	6.987495	6.936962	6.730898	6.662983	6.629249	149	180	158	80	66	64	1.518802	2.179216	1.908743	1.098746	0.853632	0.760367	4.091763	5.991306	5.201852	3.020448	2.374313	2.082291
163688	5214	Glioma	1	1	1	163688	NM_001330313,NM_138705,XM_005244729	CALML6	calmodulin like 6	protein_coding	NP_001317242.1;NP_619650.2;XP_005244786.2	24193	610171	.	.	-2.048755	113.985143	0.240527799	-4.301985905	1.69E-05	0.00011563	7.258816	6.225328	6.836346	6.987495	6.936962	6.730898	6.662983	6.629249	149	180	158	80	66	64	1.518802	2.179216	1.908743	1.098746	0.853632	0.760367	4.091763	5.991306	5.201852	3.020448	2.374313	2.082291
163688	5417	Lipid and atherosclerosis	0.005978283	1	0.057703426	163688	NM_001330313,NM_138705,XM_005244729	CALML6	calmodulin like 6	protein_coding	NP_001317242.1;NP_619650.2;XP_005244786.2	24193	610171	.	.	-2.048755	113.985143	0.240527799	-4.301985905	1.69E-05	0.00011563	7.258816	6.225328	6.836346	6.987495	6.936962	6.730898	6.662983	6.629249	149	180	158	80	66	64	1.518802	2.179216	1.908743	1.098746	0.853632	0.760367	4.091763	5.991306	5.201852	3.020448	2.374313	2.082291
163688	5418	Fluid shear stress and atherosclerosis	0.172190047	1	0.471284146	163688	NM_001330313,NM_138705,XM_005244729	CALML6	calmodulin like 6	protein_coding	NP_001317242.1;NP_619650.2;XP_005244786.2	24193	610171	.	.	-2.048755	113.985143	0.240527799	-4.301985905	1.69E-05	0.00011563	7.258816	6.225328	6.836346	6.987495	6.936962	6.730898	6.662983	6.629249	149	180	158	80	66	64	1.518802	2.179216	1.908743	1.098746	0.853632	0.760367	4.091763	5.991306	5.201852	3.020448	2.374313	2.082291
199777	5168	Herpes simplex virus 1 infection	0.757951675	1	1	199777	NM_001076675,NM_145297	ZNF626	zinc finger protein 626	protein_coding	NP_001070143.1;NP_660340.1	30461	.	.	.	20.859457	1.800423	1.996120669	2.195573521	0.028122483	NA	#NAME?	1.848336	0.803587	0.803926	0.803965	0.827022	0.826101	0.814184	0	0	0	4	4	2	0	0	0	0.01526	0.015022	0.008766	0	0	0	0.041949	0.041784	0.024005
219699	4360	Axon guidance	0.625633603	1	1	219699	NM_001244889,NM_170744,XM_011539453,XM_017015834,XM_017015835,XR_002956966,XR_945617	UNC5B	unc-5 netrin receptor B	protein_coding	NP_001231818.1;NP_734465.2;XP_011537755.1;XP_016871323.1;XP_016871324.1	12568	607870	.	.	-2.025145	3225.283222	0.063216952	-16.10367311	2.40E-58	1.14E-55	12.076003	11.058667	11.915953	11.915103	11.801166	11.313738	11.289931	11.264807	5429	4565	3940	1942	1978	2110	18.064984	18.111272	15.60152	8.587921	8.42241	8.213247	48.668384	49.793206	42.518452	23.608153	23.426301	22.492257
223117	4360	Axon guidance	0.625633603	1	1	223117	NM_152754,XM_011515960,XM_011515961,XM_017011873	SEMA3D	semaphorin 3D	protein_coding	NP_689967.2;XP_011514262.1;XP_011514263.1;XP_016867362.1	10726	609907	.	.	2.825656	141.389877	0.198906997	7.534102287	4.92E-14	1.59E-12	6.210839	7.705347	6.837667	6.893123	6.870334	7.22334	7.267939	7.300938	81	82	74	170	195	228	0.256705	0.309341	0.277633	0.732729	0.824638	0.874338	0.691583	0.850471	0.756625	2.014269	2.293669	2.394407
256076	4151	PI3K-Akt signaling pathway	2.43E-05	0.005396932	0.002698466	256076	NM_001278298,NM_153264,NR_022012,XM_011512621,XM_011512622,XM_011512623	COL6A5	collagen type VI alpha 5 chain	protein_coding	NP_001265227.1;NP_694996.5;XP_011510923.1;XP_011510924.1;XP_011510925.1	26674	611916	.	.	-2.702948	28.67765	0.435153157	-3.296617534	0.000978567	0.004192893	5.388392	3.951348	4.894352	4.881123	4.888377	4.751538	4.788531	4.770022	52	41	42	10	18	16	0.1353	0.126433	0.121935	0.031422	0.054223	0.045128	0.364506	0.347603	0.332306	0.086379	0.150818	0.123584
256076	4510	Focal adhesion	0.093766127	1	0.310687765	256076	NM_001278298,NM_153264,NR_022012,XM_011512621,XM_011512622,XM_011512623	COL6A5	collagen type VI alpha 5 chain	protein_coding	NP_001265227.1;NP_694996.5;XP_011510923.1;XP_011510924.1;XP_011510925.1	26674	611916	.	.	-2.702948	28.67765	0.435153157	-3.296617534	0.000978567	0.004192893	5.388392	3.951348	4.894352	4.881123	4.888377	4.751538	4.788531	4.770022	52	41	42	10	18	16	0.1353	0.126433	0.121935	0.031422	0.054223	0.045128	0.364506	0.347603	0.332306	0.086379	0.150818	0.123584
256076	4512	ECM-receptor interaction	0.011897893	1	0.088306226	256076	NM_001278298,NM_153264,NR_022012,XM_011512621,XM_011512622,XM_011512623	COL6A5	collagen type VI alpha 5 chain	protein_coding	NP_001265227.1;NP_694996.5;XP_011510923.1;XP_011510924.1;XP_011510925.1	26674	611916	.	.	-2.702948	28.67765	0.435153157	-3.296617534	0.000978567	0.004192893	5.388392	3.951348	4.894352	4.881123	4.888377	4.751538	4.788531	4.770022	52	41	42	10	18	16	0.1353	0.126433	0.121935	0.031422	0.054223	0.045128	0.364506	0.347603	0.332306	0.086379	0.150818	0.123584
256076	4820	Cytoskeleton in muscle cells	0.000245771	0.054561178	0.006062353	256076	NM_001278298,NM_153264,NR_022012,XM_011512621,XM_011512622,XM_011512623	COL6A5	collagen type VI alpha 5 chain	protein_coding	NP_001265227.1;NP_694996.5;XP_011510923.1;XP_011510924.1;XP_011510925.1	26674	611916	.	.	-2.702948	28.67765	0.435153157	-3.296617534	0.000978567	0.004192893	5.388392	3.951348	4.894352	4.881123	4.888377	4.751538	4.788531	4.770022	52	41	42	10	18	16	0.1353	0.126433	0.121935	0.031422	0.054223	0.045128	0.364506	0.347603	0.332306	0.086379	0.150818	0.123584
256076	4974	Protein digestion and absorption	0.00239272	0.531183849	0.037941703	256076	NM_001278298,NM_153264,NR_022012,XM_011512621,XM_011512622,XM_011512623	COL6A5	collagen type VI alpha 5 chain	protein_coding	NP_001265227.1;NP_694996.5;XP_011510923.1;XP_011510924.1;XP_011510925.1	26674	611916	.	.	-2.702948	28.67765	0.435153157	-3.296617534	0.000978567	0.004192893	5.388392	3.951348	4.894352	4.881123	4.888377	4.751538	4.788531	4.770022	52	41	42	10	18	16	0.1353	0.126433	0.121935	0.031422	0.054223	0.045128	0.364506	0.347603	0.332306	0.086379	0.150818	0.123584
256076	5165	Human papillomavirus infection	0.032602097	1	0.153992884	256076	NM_001278298,NM_153264,NR_022012,XM_011512621,XM_011512622,XM_011512623	COL6A5	collagen type VI alpha 5 chain	protein_coding	NP_001265227.1;NP_694996.5;XP_011510923.1;XP_011510924.1;XP_011510925.1	26674	611916	.	.	-2.702948	28.67765	0.435153157	-3.296617534	0.000978567	0.004192893	5.388392	3.951348	4.894352	4.881123	4.888377	4.751538	4.788531	4.770022	52	41	42	10	18	16	0.1353	0.126433	0.121935	0.031422	0.054223	0.045128	0.364506	0.347603	0.332306	0.086379	0.150818	0.123584
260293	4726	Serotonergic synapse	0.000374812	0.083208356	0.008320836	260293	NM_001320289,NM_001320290,NM_178033,XM_017000973,XR_001737105	CYP4X1	cytochrome P450 family 4 subfamily X member 1	protein_coding	NP_001307218.1;NP_001307219.1;NP_828847.1;XP_016856462.1	20244	614999	.	.	2.901654	75.040937	0.26545677	5.78955161	7.06E-09	9.81E-08	5.265407	6.802435	6.039739	6.029271	6.041302	6.282539	6.309229	6.331367	48	37	39	92	104	121	0.467615	0.422765	0.441647	1.242186	1.325108	1.414148	1.259789	1.162305	1.203612	3.414765	3.685689	3.872695
282763	4740	Olfactory transduction	1	1	1	282763	NM_001005567,NR_038321	OR51B5	olfactory receptor family 51 subfamily B member 5	protein_coding	NP_001005567.2	19599	.	.	.	2.003925	27.219	0.437558949	2.291871152	0.021913079	0.060852094	4.174886	5.184915	4.728384	4.702845	4.695046	4.770362	4.818663	4.78221	27	17	15	28	40	35	0.426214	0.317311	0.261021	0.597113	0.796987	0.656418	1.148252	0.87238	0.711356	1.64146	2.216759	1.797623
283375	5010	Alzheimer disease	0.057646624	1	0.220647424	283375	NM_001135195,NM_173596,XM_005268803,XM_011538198,XM_011538199,XM_011538200,XM_011538201,XM_017019185,XM_017019186,XM_017019187,XR_944520	SLC39A5	solute carrier family 39 member 5	protein_coding	NP_001128667.1;NP_775867.2;XP_005268860.1;XP_011536500.1;XP_011536501.1;XP_011536502.1;XP_011536503.1;XP_016874674.1;XP_016874675.1;XP_016874676.1	20502	608730	.	.	-7.900285	4.549335	1.320467464	-2.258218995	0.02393201	NA	3.02135	-0.030033	2.205638	2.212064	2.20789	2.168298	2.168036	2.182539	9	9	8	0	0	3	0.09206	0.105973	0.093696	0	0	0.036387	0.248018	0.291351	0.255347	0	0	0.099648
283375	5012	Parkinson disease	0.003297486	0.732041989	0.040980836	283375	NM_001135195,NM_173596,XM_005268803,XM_011538198,XM_011538199,XM_011538200,XM_011538201,XM_017019185,XM_017019186,XM_017019187,XR_944520	SLC39A5	solute carrier family 39 member 5	protein_coding	NP_001128667.1;NP_775867.2;XP_005268860.1;XP_011536500.1;XP_011536501.1;XP_011536502.1;XP_011536503.1;XP_016874674.1;XP_016874675.1;XP_016874676.1	20502	608730	.	.	-7.900285	4.549335	1.320467464	-2.258218995	0.02393201	NA	3.02135	-0.030033	2.205638	2.212064	2.20789	2.168298	2.168036	2.182539	9	9	8	0	0	3	0.09206	0.105973	0.093696	0	0	0.036387	0.248018	0.291351	0.255347	0	0	0.099648
283446	4814	Motor proteins	0.021023091	1	0.116611747	283446	NM_001101421,XM_011538223,XM_017019207	MYO1H	myosin IH	protein_coding	NP_001094891.3;XP_011536525.1;XP_016874696.1	13879	614636	.	.	-20.77414	2.029184	2.148501297	-2.03710225	0.041639796	NA	2.0209	#NAME?	1.031632	1.010193	1.050456	1.010521	1.010404	1.01018	5	0	8	0	0	0	0.017731	0	0.040108	0	0	0	0.047769	0	0.109306	0	0	0
283446	5130	Pathogenic Escherichia coli infection	0.093766127	1	0.310687765	283446	NM_001101421,XM_011538223,XM_017019207	MYO1H	myosin IH	protein_coding	NP_001094891.3;XP_011536525.1;XP_016874696.1	13879	614636	.	.	-20.77414	2.029184	2.148501297	-2.03710225	0.041639796	NA	2.0209	#NAME?	1.031632	1.010193	1.050456	1.010521	1.010404	1.01018	5	0	8	0	0	0	0.017731	0	0.040108	0	0	0	0.047769	0	0.109306	0	0	0
342372	4742	Taste transduction	0.367645026	1	0.79239996	342372	NM_181536,XM_017023201,XM_017023202,XM_017023203,XM_017023204,XM_024450254,XM_024450255,XM_024450256,XM_024450257,XM_024450258,XM_024450259,XM_024450260	PKD1L3	polycystin 1 like 3, transient receptor potential channel interacting	protein_coding	NP_853514.1;XP_016878690.1;XP_016878691.1;XP_016878692.1;XP_016878693.1;XP_024306022.1;XP_024306023.1;XP_024306024.1;XP_024306025.1;XP_024306026.1;XP_024306027.1;XP_024306028.1	21716	607895	.	.	20.771915	1.791458	2.004223017	2.183670336	0.028986481	NA	#NAME?	1.841134	0.797542	0.797879	0.797918	0.815309	0.825447	0.808128	0	0	0	3	5	2	0	0	0	0.016353	0.023181	0.007092	0	0	0	0.044953	0.064476	0.019422
345630	3008	Ribosome biogenesis in eukaryotes	1	1	1	345630	NM_001355274	FBLL1	fibrillarin like 1	protein_coding	NP_001342203.1	35458	.	.	.	-3.740805	67.475188	0.30885764	-6.162544364	7.16E-10	1.21E-08	6.735129	4.828804	6.208561	6.111909	6.17808	5.834664	5.895318	5.874667	143	92	110	18	32	31	2.431492	1.865465	2.211923	0.402551	0.697969	0.603388	6.550617	5.12871	6.028101	1.10661	1.941349	1.652399
387522	565	Ether lipid metabolism	0.002384761	0.529417034	0.037941703	387522	NM_199203	TMEM189-UBE2V1	TMEM189-UBE2V1 readthrough	protein_coding	NP_954673.2	33521	.	.	.	-2.756487	17.404915	0.72590491	-2.015182702	0.043885509	0.107352445	4.674565	3.212879	4.105878	4.038625	4.218056	4.029111	4.08474	4.023366	26	8	47	5	16	5	0.206265	0.075886	0.438965	0.053092	0.154587	0.039361	0.555693	0.208632	1.196301	0.145951	0.429971	0.107793
388585	4330	Notch signaling pathway	0.042959902	1	0.182362135	388585	NM_001010926,XM_005244751	HES5	hes family bHLH transcription factor 5	protein_coding	NP_001010926.1;XP_005244808.1	19764	607348	.	.	-2.348771	107.156242	0.252164931	-4.885319365	1.03E-06	9.39E-06	7.231284	6.001262	6.799537	6.768049	6.941816	6.579365	6.586042	6.510491	164	128	188	61	66	53	2.741143	2.539043	3.796516	1.383435	1.347172	1.049254	7.384838	6.980575	10.346557	3.803056	3.747057	2.873418
388585	5165	Human papillomavirus infection	0.032602097	1	0.153992884	388585	NM_001010926,XM_005244751	HES5	hes family bHLH transcription factor 5	protein_coding	NP_001010926.1;XP_005244808.1	19764	607348	.	.	-2.348771	107.156242	0.252164931	-4.885319365	1.03E-06	9.39E-06	7.231284	6.001262	6.799537	6.768049	6.941816	6.579365	6.586042	6.510491	164	128	188	61	66	53	2.741143	2.539043	3.796516	1.383435	1.347172	1.049254	7.384838	6.980575	10.346557	3.803056	3.747057	2.873418
388585	5200	Pathways in cancer	0.064952464	1	0.240324116	388585	NM_001010926,XM_005244751	HES5	hes family bHLH transcription factor 5	protein_coding	NP_001010926.1;XP_005244808.1	19764	607348	.	.	-2.348771	107.156242	0.252164931	-4.885319365	1.03E-06	9.39E-06	7.231284	6.001262	6.799537	6.768049	6.941816	6.579365	6.586042	6.510491	164	128	188	61	66	53	2.741143	2.539043	3.796516	1.383435	1.347172	1.049254	7.384838	6.980575	10.346557	3.803056	3.747057	2.873418
388585	5224	Breast cancer	0.044358357	1	0.182362135	388585	NM_001010926,XM_005244751	HES5	hes family bHLH transcription factor 5	protein_coding	NP_001010926.1;XP_005244808.1	19764	607348	.	.	-2.348771	107.156242	0.252164931	-4.885319365	1.03E-06	9.39E-06	7.231284	6.001262	6.799537	6.768049	6.941816	6.579365	6.586042	6.510491	164	128	188	61	66	53	2.741143	2.539043	3.796516	1.383435	1.347172	1.049254	7.384838	6.980575	10.346557	3.803056	3.747057	2.873418
406980	5206	MicroRNAs in cancer	0.682816225	1	1	406980	NR_029490,rna-MIR19B1,rna-MIR19B1-2	MIR19B1	microRNA 19b-1	miRNA	.	31575	609419	.	.	18.52201	1.595166	2.056861824	2.047375642	0.040621216	NA	#NAME?	1.673707	0.63731	0.637611	0.637645	0.654982	0.654274	0.652924	0	0	0	3	3	3	0	0	0	0.000013	0.000014	0.000013	0	0	0	0.000038	0.000038	0.000037
100137049	564	Glycerophospholipid metabolism	0.016245504	1	0.100180611	100137049	NM_001114633	PLA2G4B	phospholipase A2 group IVB	protein_coding	NP_001108105.1	9036	606088	.	.	-6.112823	35.060157	1.153351302	-2.264564827	0.023539397	0.064599521	5.91346	3.299607	4.797835	4.808516	5.366308	4.786422	4.788608	4.792065	15	14	154	8	9	11	0.117917	0.135654	1.518298	0.086781	0.08684	0.102609	0.317676	0.372954	4.137783	0.238561	0.241538	0.280997
100137049	565	Ether lipid metabolism	0.002384761	0.529417034	0.037941703	100137049	NM_001114633	PLA2G4B	phospholipase A2 group IVB	protein_coding	NP_001108105.1	9036	606088	.	.	-6.112823	35.060157	1.153351302	-2.264564827	0.023539397	0.064599521	5.91346	3.299607	4.797835	4.808516	5.366308	4.786422	4.788608	4.792065	15	14	154	8	9	11	0.117917	0.135654	1.518298	0.086781	0.08684	0.102609	0.317676	0.372954	4.137783	0.238561	0.241538	0.280997
100137049	590	Arachidonic acid metabolism	0.041715839	1	0.181586594	100137049	NM_001114633	PLA2G4B	phospholipase A2 group IVB	protein_coding	NP_001108105.1	9036	606088	.	.	-6.112823	35.060157	1.153351302	-2.264564827	0.023539397	0.064599521	5.91346	3.299607	4.797835	4.808516	5.366308	4.786422	4.788608	4.792065	15	14	154	8	9	11	0.117917	0.135654	1.518298	0.086781	0.08684	0.102609	0.317676	0.372954	4.137783	0.238561	0.241538	0.280997
100137049	591	Linoleic acid metabolism	0.147593352	1	0.414756001	100137049	NM_001114633	PLA2G4B	phospholipase A2 group IVB	protein_coding	NP_001108105.1	9036	606088	.	.	-6.112823	35.060157	1.153351302	-2.264564827	0.023539397	0.064599521	5.91346	3.299607	4.797835	4.808516	5.366308	4.786422	4.788608	4.792065	15	14	154	8	9	11	0.117917	0.135654	1.518298	0.086781	0.08684	0.102609	0.317676	0.372954	4.137783	0.238561	0.241538	0.280997
100137049	592	alpha-Linolenic acid metabolism	0.129239332	1	0.3930292	100137049	NM_001114633	PLA2G4B	phospholipase A2 group IVB	protein_coding	NP_001108105.1	9036	606088	.	.	-6.112823	35.060157	1.153351302	-2.264564827	0.023539397	0.064599521	5.91346	3.299607	4.797835	4.808516	5.366308	4.786422	4.788608	4.792065	15	14	154	8	9	11	0.117917	0.135654	1.518298	0.086781	0.08684	0.102609	0.317676	0.372954	4.137783	0.238561	0.241538	0.280997
100137049	4010	MAPK signaling pathway	0.000205781	0.045683443	0.00571043	100137049	NM_001114633	PLA2G4B	phospholipase A2 group IVB	protein_coding	NP_001108105.1	9036	606088	.	.	-6.112823	35.060157	1.153351302	-2.264564827	0.023539397	0.064599521	5.91346	3.299607	4.797835	4.808516	5.366308	4.786422	4.788608	4.792065	15	14	154	8	9	11	0.117917	0.135654	1.518298	0.086781	0.08684	0.102609	0.317676	0.372954	4.137783	0.238561	0.241538	0.280997
100137049	4014	Ras signaling pathway	0.008897542	1	0.075971317	100137049	NM_001114633	PLA2G4B	phospholipase A2 group IVB	protein_coding	NP_001108105.1	9036	606088	.	.	-6.112823	35.060157	1.153351302	-2.264564827	0.023539397	0.064599521	5.91346	3.299607	4.797835	4.808516	5.366308	4.786422	4.788608	4.792065	15	14	154	8	9	11	0.117917	0.135654	1.518298	0.086781	0.08684	0.102609	0.317676	0.372954	4.137783	0.238561	0.241538	0.280997
100137049	4072	Phospholipase D signaling pathway	0.008260201	1	0.073350589	100137049	NM_001114633	PLA2G4B	phospholipase A2 group IVB	protein_coding	NP_001108105.1	9036	606088	.	.	-6.112823	35.060157	1.153351302	-2.264564827	0.023539397	0.064599521	5.91346	3.299607	4.797835	4.808516	5.366308	4.786422	4.788608	4.792065	15	14	154	8	9	11	0.117917	0.135654	1.518298	0.086781	0.08684	0.102609	0.317676	0.372954	4.137783	0.238561	0.241538	0.280997
100137049	4217	Necroptosis	0.571982972	1	1	100137049	NM_001114633	PLA2G4B	phospholipase A2 group IVB	protein_coding	NP_001108105.1	9036	606088	.	.	-6.112823	35.060157	1.153351302	-2.264564827	0.023539397	0.064599521	5.91346	3.299607	4.797835	4.808516	5.366308	4.786422	4.788608	4.792065	15	14	154	8	9	11	0.117917	0.135654	1.518298	0.086781	0.08684	0.102609	0.317676	0.372954	4.137783	0.238561	0.241538	0.280997
100137049	4270	Vascular smooth muscle contraction	8.19E-05	0.018187607	0.003031268	100137049	NM_001114633	PLA2G4B	phospholipase A2 group IVB	protein_coding	NP_001108105.1	9036	606088	.	.	-6.112823	35.060157	1.153351302	-2.264564827	0.023539397	0.064599521	5.91346	3.299607	4.797835	4.808516	5.366308	4.786422	4.788608	4.792065	15	14	154	8	9	11	0.117917	0.135654	1.518298	0.086781	0.08684	0.102609	0.317676	0.372954	4.137783	0.238561	0.241538	0.280997
100137049	4370	VEGF signaling pathway	0.004006383	0.889417043	0.044470852	100137049	NM_001114633	PLA2G4B	phospholipase A2 group IVB	protein_coding	NP_001108105.1	9036	606088	.	.	-6.112823	35.060157	1.153351302	-2.264564827	0.023539397	0.064599521	5.91346	3.299607	4.797835	4.808516	5.366308	4.786422	4.788608	4.792065	15	14	154	8	9	11	0.117917	0.135654	1.518298	0.086781	0.08684	0.102609	0.317676	0.372954	4.137783	0.238561	0.241538	0.280997
100137049	4611	Platelet activation	5.57E-05	0.012356032	0.003031268	100137049	NM_001114633	PLA2G4B	phospholipase A2 group IVB	protein_coding	NP_001108105.1	9036	606088	.	.	-6.112823	35.060157	1.153351302	-2.264564827	0.023539397	0.064599521	5.91346	3.299607	4.797835	4.808516	5.366308	4.786422	4.788608	4.792065	15	14	154	8	9	11	0.117917	0.135654	1.518298	0.086781	0.08684	0.102609	0.317676	0.372954	4.137783	0.238561	0.241538	0.280997
100137049	4664	Fc epsilon RI signaling pathway	0.052044036	1	0.202697825	100137049	NM_001114633	PLA2G4B	phospholipase A2 group IVB	protein_coding	NP_001108105.1	9036	606088	.	.	-6.112823	35.060157	1.153351302	-2.264564827	0.023539397	0.064599521	5.91346	3.299607	4.797835	4.808516	5.366308	4.786422	4.788608	4.792065	15	14	154	8	9	11	0.117917	0.135654	1.518298	0.086781	0.08684	0.102609	0.317676	0.372954	4.137783	0.238561	0.241538	0.280997
100137049	4666	Fc gamma R-mediated phagocytosis	0.015397398	1	0.100180611	100137049	NM_001114633	PLA2G4B	phospholipase A2 group IVB	protein_coding	NP_001108105.1	9036	606088	.	.	-6.112823	35.060157	1.153351302	-2.264564827	0.023539397	0.064599521	5.91346	3.299607	4.797835	4.808516	5.366308	4.786422	4.788608	4.792065	15	14	154	8	9	11	0.117917	0.135654	1.518298	0.086781	0.08684	0.102609	0.317676	0.372954	4.137783	0.238561	0.241538	0.280997
100137049	4724	Glutamatergic synapse	0.023432056	1	0.123855151	100137049	NM_001114633	PLA2G4B	phospholipase A2 group IVB	protein_coding	NP_001108105.1	9036	606088	.	.	-6.112823	35.060157	1.153351302	-2.264564827	0.023539397	0.064599521	5.91346	3.299607	4.797835	4.808516	5.366308	4.786422	4.788608	4.792065	15	14	154	8	9	11	0.117917	0.135654	1.518298	0.086781	0.08684	0.102609	0.317676	0.372954	4.137783	0.238561	0.241538	0.280997
100137049	4726	Serotonergic synapse	0.000374812	0.083208356	0.008320836	100137049	NM_001114633	PLA2G4B	phospholipase A2 group IVB	protein_coding	NP_001108105.1	9036	606088	.	.	-6.112823	35.060157	1.153351302	-2.264564827	0.023539397	0.064599521	5.91346	3.299607	4.797835	4.808516	5.366308	4.786422	4.788608	4.792065	15	14	154	8	9	11	0.117917	0.135654	1.518298	0.086781	0.08684	0.102609	0.317676	0.372954	4.137783	0.238561	0.241538	0.280997
100137049	4730	Long-term depression	0.27354451	1	0.646030651	100137049	NM_001114633	PLA2G4B	phospholipase A2 group IVB	protein_coding	NP_001108105.1	9036	606088	.	.	-6.112823	35.060157	1.153351302	-2.264564827	0.023539397	0.064599521	5.91346	3.299607	4.797835	4.808516	5.366308	4.786422	4.788608	4.792065	15	14	154	8	9	11	0.117917	0.135654	1.518298	0.086781	0.08684	0.102609	0.317676	0.372954	4.137783	0.238561	0.241538	0.280997
100137049	4750	Inflammatory mediator regulation of TRP channels	0.097268535	1	0.31295094	100137049	NM_001114633	PLA2G4B	phospholipase A2 group IVB	protein_coding	NP_001108105.1	9036	606088	.	.	-6.112823	35.060157	1.153351302	-2.264564827	0.023539397	0.064599521	5.91346	3.299607	4.797835	4.808516	5.366308	4.786422	4.788608	4.792065	15	14	154	8	9	11	0.117917	0.135654	1.518298	0.086781	0.08684	0.102609	0.317676	0.372954	4.137783	0.238561	0.241538	0.280997
100137049	4912	GnRH signaling pathway	0.013389485	1	0.095885992	100137049	NM_001114633	PLA2G4B	phospholipase A2 group IVB	protein_coding	NP_001108105.1	9036	606088	.	.	-6.112823	35.060157	1.153351302	-2.264564827	0.023539397	0.064599521	5.91346	3.299607	4.797835	4.808516	5.366308	4.786422	4.788608	4.792065	15	14	154	8	9	11	0.117917	0.135654	1.518298	0.086781	0.08684	0.102609	0.317676	0.372954	4.137783	0.238561	0.241538	0.280997
100137049	4913	Ovarian steroidogenesis	0.030073023	1	0.151732069	100137049	NM_001114633	PLA2G4B	phospholipase A2 group IVB	protein_coding	NP_001108105.1	9036	606088	.	.	-6.112823	35.060157	1.153351302	-2.264564827	0.023539397	0.064599521	5.91346	3.299607	4.797835	4.808516	5.366308	4.786422	4.788608	4.792065	15	14	154	8	9	11	0.117917	0.135654	1.518298	0.086781	0.08684	0.102609	0.317676	0.372954	4.137783	0.238561	0.241538	0.280997
100137049	4921	Oxytocin signaling pathway	1.87E-05	0.004157517	0.002698466	100137049	NM_001114633	PLA2G4B	phospholipase A2 group IVB	protein_coding	NP_001108105.1	9036	606088	.	.	-6.112823	35.060157	1.153351302	-2.264564827	0.023539397	0.064599521	5.91346	3.299607	4.797835	4.808516	5.366308	4.786422	4.788608	4.792065	15	14	154	8	9	11	0.117917	0.135654	1.518298	0.086781	0.08684	0.102609	0.317676	0.372954	4.137783	0.238561	0.241538	0.280997
100137049	5231	Choline metabolism in cancer	0.097268535	1	0.31295094	100137049	NM_001114633	PLA2G4B	phospholipase A2 group IVB	protein_coding	NP_001108105.1	9036	606088	.	.	-6.112823	35.060157	1.153351302	-2.264564827	0.023539397	0.064599521	5.91346	3.299607	4.797835	4.808516	5.366308	4.786422	4.788608	4.792065	15	14	154	8	9	11	0.117917	0.135654	1.518298	0.086781	0.08684	0.102609	0.317676	0.372954	4.137783	0.238561	0.241538	0.280997
100271849	4022	cGMP-PKG signaling pathway	0.011933274	1	0.088306226	100271849	NM_001145785,NM_001367282	MEF2B	myocyte enhancer factor 2B	protein_coding	NP_001139257.1;NP_001354211.1	6995	600661	.	.	-19.494805	17.800156	0.833322821	-5.14208625	2.72E-07	2.80E-06	5.084699	0.735858	4.207493	4.213763	4.151668	4.034317	4.038728	4.051341	45	40	25	0	1	4	0.721338	0.752185	0.478447	0	0.002412	0.061625	1.943337	2.067977	1.303902	0	0.00671	0.168761
100271849	4371	Apelin signaling pathway	0.000104342	0.023163904	0.003309129	100271849	NM_001145785,NM_001367282	MEF2B	myocyte enhancer factor 2B	protein_coding	NP_001139257.1;NP_001354211.1	6995	600661	.	.	-19.494805	17.800156	0.833322821	-5.14208625	2.72E-07	2.80E-06	5.084699	0.735858	4.207493	4.213763	4.151668	4.034317	4.038728	4.051341	45	40	25	0	1	4	0.721338	0.752185	0.478447	0	0.002412	0.061625	1.943337	2.067977	1.303902	0	0.00671	0.168761
100529097	3010	Ribosome	1	1	1	100529097	NM_001199973,NM_001199974	RPL36A-HNRNPH2	RPL36A-HNRNPH2 readthrough	protein_coding	NP_001186902.2;NP_001186903.2	48349	.	.	.	-3.46234	1050.885021	0.323819738	-5.53316308	3.15E-08	3.85E-07	10.671226	8.87997	10.241679	10.070547	10.537324	9.496674	9.437142	9.165751	1833	1258	2125	502	481	333	16.815638	13.666101	22.957961	6.21374	5.66185	3.595631	45.302555	37.572126	62.566794	17.081544	15.748009	9.846757
100529097	5171	Coronavirus disease - COVID-19	1	1	1	100529097	NM_001199973,NM_001199974	RPL36A-HNRNPH2	RPL36A-HNRNPH2 readthrough	protein_coding	NP_001186902.2;NP_001186903.2	48349	.	.	.	-3.46234	1050.885021	0.323819738	-5.53316308	3.15E-08	3.85E-07	10.671226	8.87997	10.241679	10.070547	10.537324	9.496674	9.437142	9.165751	1833	1258	2125	502	481	333	16.815638	13.666101	22.957961	6.21374	5.66185	3.595631	45.302555	37.572126	62.566794	17.081544	15.748009	9.846757
110116772	5168	Herpes simplex virus 1 infection	0.757951675	1	1	110116772	NM_001350496	ZNF765-ZNF761	ZNF765-ZNF761 readthrough	protein_coding	NP_001337425.1	.	.	.	.	15.859717	8.10773	1.322278963	3.015471965	0.002565797	NA	-0.021419	3.928863	2.872718	2.890299	2.874443	3.045287	2.920209	2.884881	0	3	0	31	8	2	0	0.01194	0	0.173464	0.043252	0.005256	0	0.032827	0	0.476851	0.120301	0.014393
